# Supplementary material for: Prefrontal cortical activity predicts the occurrence of nonlocal hippocampal representations during spatial navigation
Source: PLoS Biol. 2021 Sep 16;19(9):e3001393. doi: 10.1371/journal.pbio.3001393 (PMC8494358; doi:10.1371/journal.pbio.3001393)
Supplement: S1 Data — S2 Data. Data for Fig 1F. Values are in log10. S3 Data. Data for Fig 2B. S4 Data. Data for Fig 2C. S5 Data. Data for Fig 2D. S6 Data. Data for Fig 3B. S7 Data. Data for Fig 3C. S8 Data. Data for Fig 4B. S9 Data. Data for Fig 4C. S10 Data. Data for Fig 4D. S11 Data. Data for Fig 4E. S12 Data. Data for Fig 4F. S13 Data. Data for Fig 4G. S14 Data. Data for Fig 5B. S15 Data. Data for Fig 6C. NaN values are excluded. S16 Data. Data for Fig 6D. NaN values are excluded. S17 Data. Data for Fig 7B. S18 Data. Data for Fig 7D. S19 Data. Data for S1B Fig. S20 Data. Data for S2A Fig. S21 Data. Data for S2B Fig. S22 Data. Data for S2C Fig. S23 Data. Data for S2D Fig. S24 Data. Data for S2E Fig. S25 Data. Data for S2F Fig. S26 Data. Data for S3A Fig. S27 Data. Data for S3B Fig. S28 Data. Data for S4A Fig. S29 Data. Data for S4B Fig. S30 Data. Data for S5B Fig. S31 Data. Data for S6A Fig panel 1. S32 Data. Data for S6A Fig panel 2. S33 Data. Data for S6A Fig panel 3. S34 Data. Data for S6A Fig panel 4. S35 Data. Data for S6B Fig. S36 Data. Data for S6D Fig. S37 Data. Data for S6E Fig. S38 Data. Data for S7A Fig. S39 Data. Data for S7B Fig. S40 Data. Data for S8A Fig. S41 Data. Data for S8B Fig panel 1. S42 Data. Data for S8B Fig panel 2. S43 Data. Data for S8C Fig. S44 Data. Data for S8D Fig panel 1. S45 Data. Data for S8D Fig panel 2. (ZIP) [file pbio.3001393.s009.zip › Fig_data/S6A2_data.xlsx]

## Sheet: Match
-8	-7.9	-7.8	-7.7	-7.6	-7.5	-7.4	-7.3	-7.2	-7.1	-7	-6.9	-6.8	-6.7	-6.6	-6.5	-6.4	-6.3	-6.2	-6.1	-6	-5.9	-5.8	-5.7	-5.6	-5.5	-5.4	-5.3	-5.2	-5.1	-5	-4.9	-4.8	-4.7	-4.6	-4.5	-4.4	-4.3	-4.2	-4.1	-4	-3.9	-3.8	-3.7	-3.6	-3.5	-3.4	-3.3	-3.2	-3.1
0.087606	0.14216	0.196713	0.251267	0.305821	0.360374	0.414928	0.469482	0.524035	0.578589	0.627354	0.665671	0.703988	0.742305	0.780622	0.818939	0.857256	0.895573	0.93389	0.972207	1.00487	1.02734	1.0498	1.07227	1.09473	1.1172	1.13967	1.16213	1.1846	1.20706	1.24566	1.3134	1.38113	1.44886	1.51659	1.58432	1.65205	1.71978	1.78751	1.85525	1.91324	1.95365	1.99406	2.03447	2.07488	2.11529	2.15569	2.1961	2.23651	2.27692
4.54422	4.64424	4.74427	4.84429	4.94431	5.04434	5.14436	5.24438	5.34441	5.44443	5.52301	5.57811	5.63321	5.68831	5.74341	5.79852	5.85362	5.90872	5.96382	6.01893	6.05708	6.07667	6.09627	6.11587	6.13547	6.15507	6.17467	6.19427	6.21387	6.23346	6.22356	6.18137	6.13918	6.09699	6.0548	6.01261	5.97042	5.92823	5.88604	5.84385	5.80779	5.77844	5.74909	5.71974	5.6904	5.66105	5.6317	5.60235	5.573	5.54365
5.53607	5.59565	5.65522	5.7148	5.77437	5.83395	5.89353	5.9531	6.01268	6.07225	6.11455	6.13937	6.16419	6.189	6.21382	6.23864	6.26346	6.28828	6.31309	6.33791	6.34109	6.32238	6.30367	6.28497	6.26626	6.24755	6.22884	6.21013	6.19142	6.17271	6.14176	6.09843	6.0551	6.01178	5.96845	5.92512	5.88179	5.83846	5.79513	5.7518	5.66492	5.53396	5.403	5.27204	5.14108	5.01013	4.87917	4.74821	4.61725	4.48629
6.34304	6.32433	6.30562	6.28691	6.2682	6.24949	6.23078	6.21207	6.19337	6.17466	6.14627	6.10294	6.05961	6.01629	5.97296	5.92963	5.8863	5.84297	5.79964	5.75631	5.67855	5.54759	5.41663	5.28567	5.15472	5.02376	4.8928	4.76184	4.63088	4.49992	4.2694	3.88507	3.50073	3.1164	2.73207	2.34773	1.9634	1.57907	1.19473	0.8104	0.72124	1.08807	1.4549	1.82173	2.18857	2.5554	2.92223	3.28906	3.65589	4.02272
14.6303	14.7747	14.9191	15.0636	15.208	15.3524	15.4969	15.6413	15.7858	15.9302	15.9255	15.6822	15.4389	15.1956	14.9523	14.709	14.4657	14.2224	13.9791	13.7358	13.6272	13.7341	13.841	13.9479	14.0548	14.1617	14.2687	14.3756	14.4825	14.5894	14.7736	15.0816	15.3896	15.6976	16.0056	16.3136	16.6216	16.9296	17.2376	17.5456	17.8493	18.1462	18.443	18.7399	19.0367	19.3336	19.6304	19.9273	20.2241	20.521
14.1816	14.0344	13.8871	13.7398	13.5926	13.4453	13.2981	13.1508	13.0035	12.8563	12.6464	12.1803	11.7142	11.2482	10.7821	10.316	9.84996	9.38389	8.91782	8.45175	7.97376	7.44703	6.9203	6.39357	5.86683	5.3401	4.81337	4.28663	3.7599	3.23317	2.89045	3.30063	3.71082	4.12101	4.5312	4.94139	5.35158	5.76177	6.17196	6.58215	7.00487	7.47885	7.95283	8.4268	8.90078	9.37476	9.84874	10.3227	10.7967	11.2707
31.5664	31.9273	32.2883	32.6492	33.0102	33.3711	33.732	34.093	34.4539	34.8148	35.1337	35.3377	35.5418	35.7459	35.9499	36.154	36.3581	36.5621	36.7662	36.9703	37.1673	37.3449	37.5226	37.7003	37.878	38.0556	38.2333	38.411	38.5887	38.7663	38.9492	39.1463	39.3433	39.5404	39.7374	39.9345	40.1315	40.3286	40.5256	40.7227	40.9161	41.0997	41.2832	41.4668	41.6503	41.8339	42.0174	42.201	42.3845	42.5681
2.99074	3.42137	3.85201	4.28264	4.71328	5.14391	5.57454	6.00518	6.43581	6.86644	7.3728	7.9788	8.58481	9.19081	9.79681	10.4028	11.0088	11.6148	12.2208	12.8268	13.3913	13.901	14.4107	14.9204	15.4302	15.9399	16.4496	16.9594	17.4691	17.9788	18.404	18.7179	19.0318	19.3457	19.6596	19.9735	20.2874	20.6013	20.9152	21.2292	21.4318	21.4881	21.5444	21.6007	21.657	21.7133	21.7696	21.8259	21.8822	21.9385
0.619347	0.607894	0.596441	0.584988	0.573535	0.562082	0.550629	0.539175	0.527722	0.516269	0.513887	0.526823	0.539759	0.552695	0.565631	0.578566	0.591502	0.604438	0.617374	0.63031	0.652407	0.689973	0.727539	0.765105	0.802671	0.840237	0.877803	0.915369	0.952935	0.990501	1.03172	1.07913	1.12653	1.17393	1.22133	1.26873	1.31613	1.36353	1.41093	1.45833	1.53801	1.67221	1.80641	1.94062	2.07482	2.20902	2.34322	2.47742	2.61162	2.74582
5.72161	5.70594	5.69026	5.67459	5.65892	5.64324	5.62757	5.61189	5.59622	5.58055	5.57364	5.60591	5.63817	5.67043	5.70269	5.73495	5.76722	5.79948	5.83174	5.864	5.89284	5.90639	5.91994	5.93349	5.94705	5.9606	5.97415	5.9877	6.00125	6.0148	6.04488	6.14872	6.25256	6.35641	6.46025	6.56409	6.66793	6.77177	6.87562	6.97946	7.10198	7.30787	7.51376	7.71965	7.92553	8.13142	8.33731	8.5432	8.74909	8.95498
10.2887	10.4684	10.6481	10.8278	11.0075	11.1873	11.367	11.5467	11.7264	11.9061	12.0811	12.2525	12.4239	12.5953	12.7668	12.9382	13.1096	13.2811	13.4525	13.6239	13.8291	14.0592	14.2894	14.5196	14.7498	14.98	15.2102	15.4404	15.6705	15.9007	16.0554	16.1539	16.2524	16.3508	16.4493	16.5478	16.6463	16.7448	16.8433	16.9418	16.977	16.9652	16.9534	16.9417	16.9299	16.9181	16.9063	16.8945	16.8827	16.871
12.0252	12.1967	12.3681	12.5395	12.711	12.8824	13.0538	13.2252	13.3967	13.5681	13.7541	13.9843	14.2145	14.4447	14.6748	14.905	15.1352	15.3654	15.5956	15.8258	16.0233	16.1218	16.2203	16.3188	16.4173	16.5158	16.6142	16.7127	16.8112	16.9097	16.9809	16.9691	16.9573	16.9455	16.9337	16.9219	16.9101	16.8984	16.8866	16.8748	16.841	16.7407	16.6403	16.5399	16.4396	16.3392	16.2388	16.1384	16.0381	15.9377
13.7372	13.9674	14.1976	14.4277	14.6579	14.8881	15.1183	15.3485	15.5787	15.8089	16.0161	16.1146	16.213	16.3115	16.41	16.5085	16.607	16.7055	16.804	16.9025	16.9817	16.9699	16.9582	16.9464	16.9346	16.9228	16.911	16.8992	16.8874	16.8757	16.8484	16.7481	16.6477	16.5473	16.4469	16.3466	16.2462	16.1458	16.0455	15.9451	15.8508	15.7854	15.7201	15.6547	15.5893	15.5239	15.4585	15.3932	15.3278	15.2624
15.8299	15.7646	15.6992	15.6338	15.5684	15.5031	15.4377	15.3723	15.3069	15.2415	15.2433	15.3139	15.3845	15.4551	15.5257	15.5963	15.6668	15.7374	15.808	15.8786	15.9859	16.1307	16.2756	16.4204	16.5653	16.7101	16.8549	16.9998	17.1446	17.2895	17.4119	17.5114	17.6109	17.7104	17.8099	17.9094	18.0089	18.1084	18.2079	18.3074	18.3787	18.4211	18.4634	18.5058	18.5481	18.5905	18.6328	18.6752	18.7175	18.7599
16.6458	16.636	16.6262	16.6164	16.6066	16.5968	16.587	16.5772	16.5674	16.5575	16.5513	16.6319	16.7124	16.793	16.8735	16.9541	17.0346	17.1151	17.1957	17.2762	17.3589	17.4916	17.6243	17.757	17.8897	18.0224	18.1551	18.2878	18.4205	18.5532	18.6858	18.8162	18.9465	19.0769	19.2072	19.3376	19.468	19.5983	19.7287	19.859	19.9951	20.2683	20.5415	20.8147	21.088	21.3612	21.6344	21.9076	22.1808	22.4541
12.1878	12.1592	12.1305	12.1019	12.0733	12.0447	12.0161	11.9875	11.9588	11.9302	11.916	12.0337	12.1514	12.2691	12.3867	12.5044	12.6221	12.7398	12.8575	12.9752	13.0988	13.2766	13.4544	13.6323	13.8101	13.9879	14.1657	14.3436	14.5214	14.6992	14.8957	15.2633	15.6309	15.9985	16.3661	16.7337	17.1013	17.4689	17.8365	18.2041	18.5777	19.0069	19.4361	19.8653	20.2945	20.7237	21.1529	21.5821	22.0113	22.4405
40.2929	40.3617	40.4304	40.4991	40.5679	40.6366	40.7053	40.7741	40.8428	40.9115	40.9744	41.0219	41.0693	41.1168	41.1642	41.2117	41.2591	41.3066	41.354	41.4015	41.4517	41.5093	41.5669	41.6245	41.6821	41.7397	41.7973	41.8549	41.9125	41.9701	42.045	42.1656	42.2862	42.4068	42.5274	42.648	42.7685	42.8891	43.0097	43.1303	43.2494	43.3646	43.4797	43.5948	43.7099	43.825	43.9402	44.0553	44.1704	44.2855
13.9381	13.8734	13.8088	13.7442	13.6795	13.6149	13.5503	13.4856	13.421	13.3564	13.2908	13.1683	13.0458	12.9233	12.8009	12.6784	12.5559	12.4335	12.311	12.1885	12.066	11.9385	11.8111	11.6836	11.5561	11.4287	11.3012	11.1738	11.0463	10.9189	10.7921	10.7045	10.617	10.5294	10.4419	10.3543	10.2668	10.1792	10.0916	10.0041	9.92026	10.0535	10.1868	10.32	10.4533	10.5865	10.7198	10.8531	10.9863	11.1196
4.11644	4.11325	4.11006	4.10687	4.10368	4.10049	4.0973	4.09411	4.09091	4.08772	4.09257	4.13631	4.18005	4.22379	4.26753	4.31128	4.35502	4.39876	4.4425	4.48624	4.61221	5.13613	5.66005	6.18397	6.70789	7.23181	7.75573	8.27965	8.80357	9.32749	9.89071	10.6441	11.3976	12.151	12.9044	13.6578	14.4113	15.1647	15.9181	16.6715	17.3884	17.9286	18.4687	19.0089	19.549	20.0891	20.6293	21.1694	21.7095	22.2497
9.96386	10.7173	11.4707	12.2241	12.9776	13.731	14.4844	15.2378	15.9913	16.7447	17.4409	17.981	18.5212	19.0613	19.6014	20.1416	20.6817	21.2218	21.762	22.3021	22.7826	23.1005	23.4184	23.7362	24.0541	24.372	24.6899	25.0077	25.3256	25.6435	25.9119	26.0456	26.1792	26.3128	26.4465	26.5801	26.7137	26.8474	26.981	27.1146	27.1623	26.9756	26.7888	26.6021	26.4153	26.2286	26.0418	25.8551	25.6684	25.4816
25.915	26.0487	26.1823	26.3159	26.4496	26.5832	26.7168	26.8505	26.9841	27.1177	27.158	26.9712	26.7845	26.5977	26.411	26.2242	26.0375	25.8508	25.664	25.4773	25.2585	24.9619	24.6653	24.3687	24.0721	23.7755	23.4789	23.1823	22.8857	22.5891	22.2888	21.9797	21.6707	21.3616	21.0525	20.7435	20.4344	20.1253	19.8163	19.5072	19.2436	19.0906	18.9376	18.7846	18.6316	18.4786	18.3256	18.1725	18.0195	17.8665
17.7365	17.6845	17.6325	17.5805	17.5285	17.4765	17.4245	17.3725	17.3205	17.2685	17.2282	17.2042	17.1802	17.1562	17.1322	17.1082	17.0842	17.0602	17.0362	17.0122	16.9915	16.9755	16.9595	16.9435	16.9275	16.9115	16.8955	16.8796	16.8636	16.8476	16.83	16.8101	16.7903	16.7705	16.7507	16.7308	16.711	16.6912	16.6713	16.6515	16.6244	16.5872	16.5499	16.5127	16.4755	16.4382	16.401	16.3638	16.3265	16.2893
4.37499	4.01331	3.65163	3.28994	2.92826	2.56658	2.2049	1.84322	1.48153	1.11985	0.896291	0.944937	0.993583	1.04223	1.09087	1.13952	1.18817	1.23681	1.28546	1.3341	1.40283	1.51114	1.61945	1.72776	1.83607	1.94438	2.05269	2.161	2.26931	2.37762	2.46274	2.50214	2.54155	2.58096	2.62037	2.65978	2.69919	2.7386	2.778	2.81741	2.8545	2.887	2.9195	2.952	2.9845	3.01701	3.04951	3.08201	3.11451	3.14701
1.1504	1.51022	1.87004	2.22985	2.58967	2.94949	3.30931	3.66913	4.02894	4.38876	4.73325	4.95837	5.18349	5.40861	5.63372	5.85884	6.08396	6.30908	6.5342	6.75931	6.98101	7.17609	7.37116	7.56623	7.76131	7.95638	8.15145	8.34653	8.5416	8.73667	8.91816	8.99384	9.06953	9.14521	9.22089	9.29657	9.37226	9.44794	9.52362	9.59931	9.66564	9.65913	9.65262	9.64611	9.6396	9.6331	9.62659	9.62008	9.61357	9.60706
1.41336	1.42509	1.43682	1.44854	1.46027	1.47199	1.48372	1.49545	1.50717	1.5189	1.53007	1.53982	1.54957	1.55932	1.56907	1.57883	1.58858	1.59833	1.60808	1.61784	1.61034	1.55921	1.50809	1.45696	1.40583	1.3547	1.30358	1.25245	1.20132	1.15019	1.10863	1.09124	1.07386	1.05648	1.0391	1.02171	1.00433	0.986949	0.969567	0.952184	1.03339	1.36402	1.69464	2.02527	2.35589	2.68652	3.01715	3.34777	3.6784	4.00902
6.07621	5.76081	5.4454	5.12999	4.81459	4.49918	4.18377	3.86837	3.55296	3.23755	3.09538	3.12066	3.14593	3.1712	3.19648	3.22175	3.24702	3.27229	3.29757	3.32284	3.34204	3.35536	3.36869	3.38202	3.39534	3.40867	3.42199	3.43532	3.44865	3.46197	3.49685	3.55257	3.60829	3.66401	3.71972	3.77544	3.83116	3.88688	3.94259	3.99831	4.08153	4.19134	4.30114	4.41095	4.52075	4.63056	4.74036	4.85017	4.95997	5.06978
26.5142	26.5082	26.5022	26.4962	26.4902	26.4842	26.4782	26.4722	26.4663	26.4603	26.2666	25.8188	25.371	24.9232	24.4754	24.0277	23.5799	23.1321	22.6843	22.2365	21.6787	20.9718	20.265	19.5581	18.8513	18.1445	17.4376	16.7308	16.0239	15.3171	14.737	14.3285	13.92	13.5115	13.103	12.6945	12.286	11.8775	11.469	11.0605	10.9229	11.1521	11.3812	11.6104	11.8396	12.0688	12.298	12.5272	12.7564	12.9856
26.2052	25.7574	25.3096	24.8618	24.414	23.9662	23.5184	23.0706	22.6229	22.1751	21.5817	20.8749	20.168	19.4612	18.7543	18.0475	17.3406	16.6338	15.927	15.2201	14.6809	14.2724	13.8639	13.4554	13.0469	12.6384	12.2299	11.8214	11.4129	11.0044	10.9543	11.1835	11.4127	11.6419	11.8711	12.1003	12.3294	12.5586	12.7878	13.017	13.4891	14.1506	14.8121	15.4736	16.1351	16.7966	17.4581	18.1195	18.781	19.4425
21.9022	21.1954	20.4885	19.7817	19.0748	18.368	17.6611	16.9543	16.2475	15.5406	14.8662	14.4577	14.0492	13.6407	13.2322	12.8237	12.4152	12.0067	11.5982	11.1897	10.8504	11.0796	11.3088	11.538	11.7671	11.9963	12.2255	12.4547	12.6839	12.9131	13.1892	13.8507	14.5122	15.1737	15.8351	16.4966	17.1581	17.8196	18.4811	19.1426	19.7948	20.3706	20.9464	21.5223	22.0981	22.6739	23.2498	23.8256	24.4014	24.9773
14.8125	14.404	13.9955	13.587	13.1785	12.77	12.3615	11.953	11.5445	11.136	10.8805	11.1097	11.3389	11.5681	11.7973	12.0265	12.2556	12.4848	12.714	12.9432	13.2762	13.9376	14.5991	15.2606	15.9221	16.5836	17.2451	17.9066	18.568	19.2295	19.8705	20.4463	21.0221	21.598	22.1738	22.7496	23.3255	23.9013	24.4771	25.053	25.5994	26.0526	26.5058	26.959	27.4122	27.8655	28.3187	28.7719	29.2251	29.6783
10.9282	11.1574	11.3866	11.6158	11.8449	12.0741	12.3033	12.5325	12.7617	12.9909	13.4138	14.0752	14.7367	15.3982	16.0597	16.7212	17.3827	18.0442	18.7056	19.3671	19.9902	20.5661	21.1419	21.7177	22.2936	22.8694	23.4452	24.0211	24.5969	25.1727	25.6936	26.1469	26.6001	27.0533	27.5065	27.9597	28.413	28.8662	29.3194	29.7726	30.136	30.3887	30.6415	30.8942	31.1469	31.3996	31.6524	31.9051	32.1578	32.4105
2.7688	2.76133	2.75386	2.74639	2.73892	2.73145	2.72398	2.71651	2.70904	2.70157	2.72743	2.85993	2.99242	3.12492	3.25742	3.38992	3.52241	3.65491	3.78741	3.9199	4.04578	4.15049	4.25519	4.35989	4.4646	4.5693	4.674	4.77871	4.88341	4.98812	5.09682	5.2183	5.33979	5.46127	5.58276	5.70425	5.82573	5.94722	6.06871	6.19019	6.31673	6.45944	6.60215	6.74486	6.88757	7.03028	7.17299	7.3157	7.45842	7.60113
1.51722	1.59742	1.67762	1.75782	1.83802	1.91821	1.99841	2.07861	2.15881	2.23901	2.31984	2.40653	2.49322	2.57991	2.6666	2.7533	2.83999	2.92668	3.01337	3.10006	3.18493	3.25277	3.32061	3.38845	3.45629	3.52413	3.59197	3.65981	3.72765	3.79549	3.86208	3.91703	3.97198	4.02693	4.08188	4.13683	4.19178	4.24673	4.30168	4.35663	4.41186	4.46964	4.52742	4.5852	4.64298	4.70076	4.75854	4.81633	4.87411	4.93189
2.33867	2.42536	2.51205	2.59874	2.68544	2.77213	2.85882	2.94551	3.0322	3.1189	3.19967	3.26751	3.33535	3.40319	3.47103	3.53887	3.60671	3.67455	3.74239	3.81023	3.87402	3.92897	3.98392	4.03887	4.09382	4.14877	4.20372	4.25867	4.31362	4.36857	4.42441	4.48219	4.53997	4.59775	4.65553	4.71332	4.7711	4.82888	4.88666	4.94444	5.00591	5.07545	5.14498	5.21451	5.28405	5.35358	5.42312	5.49265	5.56218	5.63172
4.42726	4.48504	4.54282	4.6006	4.65839	4.71617	4.77395	4.83173	4.88951	4.94729	5.00934	5.07888	5.14841	5.21794	5.28748	5.35701	5.42655	5.49608	5.56562	5.63515	5.68841	5.71315	5.73788	5.76262	5.78736	5.81209	5.83683	5.86156	5.8863	5.91103	5.92841	5.9329	5.93739	5.94188	5.94637	5.95085	5.95534	5.95983	5.96432	5.9688	5.97642	5.98951	6.00261	6.01571	6.0288	6.0419	6.05499	6.06809	6.08119	6.09428
5.97651	5.9896	6.0027	6.0158	6.02889	6.04199	6.05508	6.06818	6.08128	6.09437	6.11494	6.14823	6.18152	6.21481	6.2481	6.28139	6.31467	6.34796	6.38125	6.41454	6.46502	6.54475	6.62448	6.70421	6.78394	6.86367	6.9434	7.02313	7.10287	7.1826	7.25882	7.32909	7.39935	7.46961	7.53988	7.61014	7.6804	7.75066	7.82093	7.89119	7.9619	8.03336	8.10483	8.17629	8.24776	8.31922	8.39069	8.46215	8.53361	8.60508
6.10811	6.1414	6.17469	6.20798	6.24127	6.27456	6.30785	6.34113	6.37442	6.40771	6.44866	6.52839	6.60812	6.68785	6.76758	6.84732	6.92705	7.00678	7.08651	7.16624	7.24441	7.31467	7.38494	7.4552	7.52546	7.59572	7.66599	7.73625	7.80651	7.87678	7.94724	8.0187	8.09017	8.16163	8.2331	8.30456	8.37602	8.44749	8.51895	8.59042	8.65548	8.68813	8.72079	8.75344	8.78609	8.81874	8.85139	8.88404	8.9167	8.94935
14.3759	14.1185	13.8611	13.6037	13.3462	13.0888	12.8314	12.574	12.3166	12.0592	11.8225	11.9155	12.0084	12.1014	12.1943	12.2873	12.3803	12.4732	12.5662	12.6591	12.7696	13.1584	13.5471	13.9359	14.3246	14.7134	15.1021	15.4909	15.8796	16.2684	16.6476	16.8758	17.1039	17.332	17.5602	17.7883	18.0165	18.2446	18.4727	18.7009	18.9322	19.2138	19.4954	19.777	20.0587	20.3403	20.6219	20.9035	21.1851	21.4668
6.81929	6.41793	6.01658	5.61523	5.21387	4.81252	4.41117	4.00982	3.60846	3.20711	2.83442	2.66394	2.49346	2.32298	2.1525	1.98202	1.81154	1.64106	1.47058	1.3001	1.15948	1.22952	1.29957	1.36962	1.43966	1.50971	1.57976	1.64981	1.71985	1.7899	1.85968	1.92756	1.99544	2.06332	2.1312	2.19908	2.26696	2.33484	2.40272	2.4706	2.52132	2.451	2.38068	2.31035	2.24003	2.16971	2.09938	2.02906	1.95874	1.88841
1.76144	1.68999	1.61855	1.5471	1.47565	1.40421	1.33276	1.26132	1.18987	1.11843	1.06613	1.10924	1.15236	1.19548	1.2386	1.28172	1.32484	1.36796	1.41108	1.4542	1.49133	1.49865	1.50596	1.51328	1.5206	1.52791	1.53523	1.54254	1.54986	1.55717	1.56801	1.59637	1.62474	1.6531	1.68146	1.70983	1.73819	1.76655	1.79492	1.82328	1.85952	1.93501	2.0105	2.086	2.16149	2.23698	2.31247	2.38796	2.46345	2.53895
4.13355	3.99632	3.85909	3.72186	3.58463	3.4474	3.31016	3.17293	3.0357	2.89847	2.76139	2.6647	2.56802	2.47133	2.37465	2.27797	2.18128	2.0846	1.98791	1.89123	1.795	1.82452	1.85404	1.88355	1.91307	1.94258	1.9721	2.00162	2.03113	2.06065	2.08988	2.04068	1.99148	1.94228	1.89308	1.84389	1.79469	1.74549	1.69629	1.64709	1.5981	1.60498	1.61186	1.61875	1.62563	1.63251	1.63939	1.64627	1.65316	1.66004
2.08054	2.03135	1.98215	1.93295	1.88375	1.83455	1.78535	1.73615	1.68696	1.63776	1.5994	1.60629	1.61317	1.62005	1.62693	1.63382	1.6407	1.64758	1.65446	1.66134	1.67788	1.73467	1.79146	1.84825	1.90504	1.96183	2.01862	2.07542	2.13221	2.189	2.24768	2.31427	2.38086	2.44745	2.51404	2.58063	2.64722	2.71381	2.7804	2.84699	2.91038	2.96042	3.01045	3.06049	3.11053	3.16056	3.2106	3.26064	3.31067	3.36071
3.96608	3.96535	3.96463	3.96391	3.96318	3.96246	3.96173	3.96101	3.96029	3.95956	3.957	3.95152	3.94604	3.94056	3.93508	3.9296	3.92412	3.91864	3.91316	3.90768	3.89027	3.85392	3.81757	3.78122	3.74487	3.70852	3.67217	3.63582	3.59947	3.56312	3.50227	3.40251	3.30275	3.20298	3.10322	3.00346	2.9037	2.80394	2.70418	2.60442	2.4878	2.34442	2.20104	2.05766	1.91427	1.77089	1.62751	1.48413	1.34075	1.19737
1.43813	1.41456	1.39098	1.3674	1.34382	1.32025	1.29667	1.27309	1.24951	1.22593	1.20227	1.15889	1.11551	1.07213	1.02874	0.985364	0.941984	0.898603	0.855223	0.811842	0.768853	0.813311	0.857769	0.902226	0.946684	0.991142	1.0356	1.08006	1.12452	1.16897	1.21371	1.32175	1.42978	1.53781	1.64584	1.75387	1.8619	1.96993	2.07796	2.18599	2.29389	2.37188	2.44988	2.52788	2.60587	2.68387	2.76186	2.83986	2.91786	2.99585
20.2298	19.8635	19.4972	19.131	18.7647	18.3984	18.0321	17.6658	17.2996	16.9333	16.5878	16.3116	16.0353	15.759	15.4827	15.2064	14.9302	14.6539	14.3776	14.1013	13.8752	13.8155	13.7558	13.696	13.6363	13.5766	13.5168	13.4571	13.3974	13.3376	13.2532	13.0868	12.9203	12.7539	12.5875	12.4211	12.2547	12.0883	11.9219	11.7555	11.591	11.4327	11.2744	11.1161	10.9578	10.7995	10.6413	10.483	10.3247	10.1664
11.6072	11.4489	11.2906	11.1323	10.9741	10.8158	10.6575	10.4992	10.3409	10.1826	10.018	9.81032	9.60268	9.39504	9.18739	8.97975	8.77211	8.56447	8.35682	8.14918	7.93977	7.71842	7.49708	7.27574	7.05439	6.83305	6.61171	6.39036	6.16902	5.94768	5.74362	5.65607	5.56852	5.48096	5.39341	5.30586	5.21831	5.13075	5.0432	4.95565	4.8944	5.01038	5.12636	5.24235	5.35833	5.47431	5.59029	5.70627	5.82226	5.93824
20.0374	19.6908	19.3442	18.9976	18.6511	18.3045	17.9579	17.6113	17.2647	16.9181	16.5976	16.4197	16.2418	16.0638	15.8859	15.7079	15.53	15.3521	15.1741	14.9962	14.8575	14.9326	15.0078	15.083	15.1581	15.2333	15.3084	15.3836	15.4588	15.5339	15.637	15.892	16.147	16.4021	16.6571	16.9122	17.1672	17.4222	17.6773	17.9323	18.2072	18.5904	18.9737	19.3569	19.7401	20.1233	20.5065	20.8897	21.273	21.6562
18.2808	18.664	19.0472	19.4304	19.8136	20.1969	20.5801	20.9633	21.3465	21.7297	22.116	22.5079	22.8998	23.2917	23.6836	24.0755	24.4675	24.8594	25.2513	25.6432	26.0569	26.5118	26.9667	27.4215	27.8764	28.3313	28.7861	29.241	29.6958	30.1507	30.5586	30.878	31.1974	31.5168	31.8362	32.1557	32.4751	32.7945	33.1139	33.4333	33.6887	33.8235	33.9583	34.0931	34.2278	34.3626	34.4974	34.6322	34.767	34.9018
7.6136	7.71747	7.82135	7.92522	8.0291	8.13297	8.23685	8.34072	8.4446	8.54847	8.64433	8.73104	8.81775	8.90446	8.99117	9.07788	9.16459	9.2513	9.33801	9.42472	9.56237	9.75809	9.95382	10.1495	10.3453	10.541	10.7367	10.9324	11.1282	11.3239	11.5072	11.6762	11.8452	12.0143	12.1833	12.3524	12.5214	12.6904	12.8595	13.0285	13.1813	13.3156	13.4499	13.5841	13.7184	13.8527	13.987	14.1212	14.2555	14.3898
1.21528e-14	1.2741e-14	1.33292e-14	1.39174e-14	1.45056e-14	1.50938e-14	1.5682e-14	1.62702e-14	1.68584e-14	1.74467e-14	1.8132e-14	1.89701e-14	1.98082e-14	2.06463e-14	2.14844e-14	2.23226e-14	2.31607e-14	2.39988e-14	2.48369e-14	2.56751e-14	2.62969e-14	2.65782e-14	2.68596e-14	2.71409e-14	2.74223e-14	2.77036e-14	2.7985e-14	2.82663e-14	2.85477e-14	2.8829e-14	2.87176e-14	2.79881e-14	2.72586e-14	2.65291e-14	2.57996e-14	2.50701e-14	2.43406e-14	2.36111e-14	2.28816e-14	2.2152e-14	2.24214e-14	2.42628e-14	2.61043e-14	2.79458e-14	2.97872e-14	3.16287e-14	3.34702e-14	3.53117e-14	3.71531e-14	3.89946e-14
26.8307	26.8398	26.8489	26.858	26.8671	26.8762	26.8853	26.8944	26.9035	26.9126	26.9828	27.1484	27.3139	27.4794	27.645	27.8105	27.976	28.1416	28.3071	28.4726	28.6373	28.8005	28.9638	29.127	29.2903	29.4535	29.6168	29.78	29.9433	30.1065	30.2538	30.376	30.4983	30.6205	30.7428	30.8651	30.9873	31.1096	31.2318	31.3541	31.4627	31.55	31.6373	31.7247	31.812	31.8993	31.9866	32.0739	32.1613	32.2486
1.99841	1.9967	1.99499	1.99327	1.99156	1.98984	1.98813	1.98641	1.9847	1.98298	1.97169	1.94246	1.91323	1.88399	1.85476	1.82553	1.79629	1.76706	1.73782	1.70859	1.6802	1.65341	1.62661	1.59981	1.57301	1.54621	1.51941	1.49262	1.46582	1.43902	1.41296	1.3883	1.36364	1.33898	1.31432	1.28966	1.265	1.24034	1.21568	1.19102	1.17031	1.157	1.14369	1.13038	1.11707	1.10377	1.09046	1.07715	1.06384	1.05053
14.3736	14.4753	14.577	14.6787	14.7804	14.8821	14.9838	15.0855	15.1872	15.2889	15.3862	15.4502	15.5142	15.5783	15.6423	15.7063	15.7703	15.8343	15.8983	15.9623	16.0381	16.2036	16.3692	16.5347	16.7003	16.8658	17.0314	17.1969	17.3625	17.528	17.6989	17.9112	18.1234	18.3356	18.5478	18.76	18.9722	19.1844	19.3966	19.6088	19.8236	20.0582	20.2929	20.5275	20.7622	20.9969	21.2315	21.4662	21.7008	21.9355
34.0304	34.1564	34.2824	34.4085	34.5345	34.6605	34.7866	34.9126	35.0386	35.1646	35.3196	35.5853	35.851	36.1167	36.3824	36.6481	36.9138	37.1794	37.4451	37.7108	37.9696	38.2019	38.4342	38.6666	38.8989	39.1312	39.3635	39.5959	39.8282	40.0605	40.3007	40.5711	40.8414	41.1117	41.3821	41.6524	41.9227	42.1931	42.4634	42.7337	42.9757	43.1091	43.2425	43.376	43.5094	43.6428	43.7763	43.9097	44.0431	44.1766
9.44634	9.94708	10.4478	10.9486	11.4493	11.9501	12.4508	12.9516	13.4523	13.953	14.4996	15.1144	15.7292	16.344	16.9587	17.5735	18.1883	18.8031	19.4179	20.0326	20.6157	21.1514	21.6872	22.223	22.7588	23.2945	23.8303	24.3661	24.9019	25.4376	25.9168	26.3118	26.7067	27.1017	27.4966	27.8916	28.2866	28.6815	29.0765	29.4714	29.868	30.2669	30.6658	31.0647	31.4637	31.8626	32.2615	32.6604	33.0593	33.4582
14.8233	14.743	14.6626	14.5823	14.502	14.4216	14.3413	14.2609	14.1806	14.1003	13.9766	13.7454	13.5142	13.283	13.0518	12.8206	12.5894	12.3582	12.127	11.8958	11.6423	11.3336	11.0249	10.7162	10.4075	10.0988	9.79014	9.48145	9.17275	8.86406	8.56426	8.28656	8.00885	7.73115	7.45344	7.17574	6.89804	6.62033	6.34263	6.06492	5.82555	5.68134	5.53714	5.39293	5.24872	5.10452	4.96031	4.81611	4.6719	4.52769
9.80412	10.2311	10.6581	11.0851	11.512	11.939	12.366	12.793	13.2199	13.6469	14.0375	14.3815	14.7255	15.0696	15.4136	15.7577	16.1017	16.4457	16.7898	17.1338	17.3736	17.4802	17.5868	17.6934	17.8001	17.9067	18.0133	18.1199	18.2265	18.3331	18.4184	18.4763	18.5343	18.5922	18.6502	18.7081	18.7661	18.824	18.882	18.9399	18.9813	19.0014	19.0216	19.0417	19.0619	19.082	19.1022	19.1223	19.1425	19.1626
34.3129	34.6604	35.0079	35.3554	35.7028	36.0503	36.3978	36.7453	37.0928	37.4403	37.6841	37.8607	38.0374	38.2141	38.3907	38.5674	38.7441	38.9208	39.0974	39.2741	39.4505	39.6266	39.8028	39.979	40.1552	40.3314	40.5076	40.6837	40.8599	41.0361	41.1937	41.3392	41.4847	41.6303	41.7758	41.9213	42.0668	42.2124	42.3579	42.5034	42.6131	42.6997	42.7862	42.8728	42.9593	43.0459	43.1324	43.219	43.3055	43.3921
39.3921	39.5682	39.7444	39.9206	40.0968	40.273	40.4491	40.6253	40.8015	40.9777	41.1454	41.291	41.4365	41.582	41.7275	41.8731	42.0186	42.1641	42.3096	42.4552	42.5844	42.671	42.7575	42.8441	42.9306	43.0172	43.1037	43.1903	43.2768	43.3634	43.4363	43.4733	43.5103	43.5473	43.5843	43.6213	43.6583	43.6953	43.7323	43.7693	43.8022	43.8243	43.8465	43.8686	43.8908	43.9129	43.9351	43.9572	43.9794	44.0015
0.141983	0.22566	0.309336	0.393012	0.476688	0.560364	0.64404	0.727716	0.811392	0.895069	0.982901	1.10265	1.22239	1.34214	1.46189	1.58163	1.70138	1.82113	1.94087	2.06062	2.18186	2.31459	2.44732	2.58005	2.71278	2.84551	2.97824	3.11097	3.2437	3.37642	3.51917	3.73887	3.95856	4.17825	4.39795	4.61764	4.83733	5.05703	5.27672	5.49641	5.71641	5.93872	6.16104	6.38336	6.60567	6.82799	7.0503	7.27262	7.49493	7.71725
2.93307	3.01638	3.0997	3.18302	3.26633	3.34965	3.43297	3.51629	3.5996	3.68292	3.80661	4.03366	4.26071	4.48777	4.71482	4.94187	5.16892	5.39597	5.62302	5.85007	6.07553	6.29691	6.51829	6.73967	6.96105	7.18243	7.40381	7.62519	7.84657	8.06795	8.28949	8.51142	8.73335	8.95528	9.17721	9.39914	9.62107	9.843	10.0649	10.2869	10.3861	10.1712	9.95624	9.74132	9.5264	9.31149	9.09657	8.88165	8.66673	8.45181
14.9149	14.6892	14.4635	14.2378	14.012	13.7863	13.5606	13.3349	13.1092	12.8835	12.8225	13.0155	13.2085	13.4015	13.5945	13.7874	13.9804	14.1734	14.3664	14.5594	14.8997	15.467	16.0344	16.6017	17.1691	17.7364	18.3038	18.8711	19.4385	20.0058	20.5539	21.0724	21.5909	22.1094	22.6279	23.1464	23.6649	24.1833	24.7018	25.2203	25.6666	26.0017	26.3368	26.6718	27.0069	27.342	27.677	28.0121	28.3472	28.6822
34.7484	34.5672	34.386	34.2048	34.0237	33.8425	33.6613	33.4801	33.299	33.1178	32.9438	32.8112	32.6786	32.546	32.4133	32.2807	32.1481	32.0155	31.8829	31.7503	31.6059	31.3934	31.181	30.9685	30.7561	30.5436	30.3312	30.1187	29.9063	29.6938	29.4679	29.1638	28.8597	28.5556	28.2515	27.9474	27.6433	27.3392	27.0352	26.7311	26.4186	26.0581	25.6976	25.337	24.9765	24.616	24.2554	23.8949	23.5344	23.1738
0.493707	0.576318	0.658929	0.74154	0.824151	0.906762	0.989373	1.07198	1.15459	1.23721	1.26533	1.19017	1.11501	1.03986	0.964701	0.889544	0.814387	0.73923	0.664073	0.588916	0.53929	0.538056	0.536822	0.535589	0.534355	0.533121	0.531888	0.530654	0.52942	0.528187	0.57223	0.702094	0.831958	0.961822	1.09169	1.22155	1.35141	1.48128	1.61114	1.74101	1.83911	1.877	1.91489	1.95278	1.99068	2.02857	2.06646	2.10435	2.14225	2.18014
14.4133	14.4002	14.387	14.3738	14.3606	14.3474	14.3342	14.321	14.3079	14.2947	14.3583	14.5249	14.6915	14.8581	15.0247	15.1913	15.3579	15.5245	15.6911	15.8577	16.0312	16.214	16.3968	16.5796	16.7625	16.9453	17.1281	17.3109	17.4937	17.6765	17.8232	17.9216	18.0199	18.1183	18.2166	18.3149	18.4133	18.5116	18.61	18.7083	18.7675	18.7742	18.7809	18.7876	18.7943	18.801	18.8076	18.8143	18.821	18.8277
1.32169	1.40357	1.48546	1.56734	1.64922	1.73111	1.81299	1.89487	1.97675	2.05864	2.13785	2.21332	2.28878	2.36424	2.4397	2.51516	2.59062	2.66609	2.74155	2.81701	2.88901	2.95614	3.02327	3.09039	3.15752	3.22465	3.29177	3.3589	3.42603	3.49315	3.57012	3.66097	3.75182	3.84267	3.93352	4.02437	4.11522	4.20607	4.29692	4.38777	4.45686	4.49527	4.53368	4.57209	4.6105	4.64891	4.68733	4.72574	4.76415	4.80256
7.70033	7.50926	7.3182	7.12714	6.93607	6.74501	6.55394	6.36288	6.17181	5.98075	5.75783	5.49433	5.23083	4.96733	4.70384	4.44034	4.17684	3.91334	3.64984	3.38634	3.14388	2.92822	2.71256	2.49689	2.28123	2.06557	1.84991	1.63425	1.41859	1.20293	1.24891	1.62823	2.00756	2.38689	2.76621	3.14554	3.52486	3.90419	4.28352	4.66284	5.04659	5.43596	5.82534	6.21472	6.60409	6.99347	7.38284	7.77222	8.1616	8.55097
28.9014	28.9584	29.0154	29.0724	29.1294	29.1865	29.2435	29.3005	29.3575	29.4145	29.4787	29.6007	29.7228	29.8448	29.9669	30.0889	30.2109	30.333	30.455	30.5771	30.7018	30.8482	30.9946	31.141	31.2874	31.4339	31.5803	31.7267	31.8731	32.0195	32.1783	32.4366	32.6949	32.9532	33.2115	33.4698	33.7281	33.9864	34.2447	34.503	34.7637	35.0437	35.3238	35.6038	35.8838	36.1638	36.4439	36.7239	37.0039	37.2839
0.12762	0.173964	0.220309	0.266653	0.312997	0.359341	0.405685	0.45203	0.498374	0.544718	0.591068	0.647068	0.703068	0.759067	0.815067	0.871066	0.927066	0.983066	1.03907	1.09507	1.15115	1.34409	1.53704	1.72998	1.92292	2.11586	2.30881	2.50175	2.69469	2.88763	3.08061	3.33307	3.58553	3.83799	4.09044	4.3429	4.59536	4.84782	5.10027	5.35273	5.6052	5.87719	6.14917	6.42116	6.69314	6.96512	7.23711	7.50909	7.78108	8.05306
1.78946	1.93134	2.07321	2.21508	2.35695	2.49883	2.6407	2.78257	2.92445	3.06632	3.20635	3.3258	3.44525	3.5647	3.68415	3.8036	3.92305	4.0425	4.16195	4.2814	4.40024	4.51224	4.62424	4.73624	4.84824	4.96024	5.07224	5.18424	5.29625	5.40825	5.52845	5.74037	5.95228	6.16419	6.3761	6.58802	6.79993	7.01184	7.22376	7.43567	7.62279	7.53285	7.44292	7.35298	7.26304	7.1731	7.08316	6.99323	6.90329	6.81335
4.39462	4.50662	4.61862	4.73063	4.84263	4.95463	5.06663	5.17863	5.29063	5.40263	5.51783	5.72974	5.94166	6.15357	6.36548	6.57739	6.78931	7.00122	7.21313	7.42504	7.6273	7.53736	7.44743	7.35749	7.26755	7.17761	7.08767	6.99774	6.9078	6.81786	6.73156	6.75547	6.77939	6.8033	6.82721	6.85112	6.87503	6.89894	6.92285	6.94677	6.97435	7.11323	7.25211	7.39099	7.52987	7.66875	7.80763	7.94651	8.08539	8.22427
6.9895	7.12838	7.26726	7.40613	7.54501	7.68389	7.82277	7.96165	8.10053	8.23941	8.38016	8.53227	8.68437	8.83648	8.98858	9.14069	9.2928	9.4449	9.59701	9.74911	9.88711	9.93912	9.99112	10.0431	10.0951	10.1472	10.1992	10.2512	10.3032	10.3552	10.403	10.4249	10.4469	10.4689	10.4909	10.5129	10.5349	10.5568	10.5788	10.6008	10.6179	10.6057	10.5935	10.5812	10.569	10.5567	10.5445	10.5322	10.52	10.5077
11.7681	11.7295	11.6909	11.6523	11.6137	11.5751	11.5365	11.4979	11.4592	11.4206	11.3902	11.4471	11.5041	11.561	11.6179	11.6749	11.7318	11.7887	11.8456	11.9026	11.9554	11.9641	11.9729	11.9817	11.9904	11.9992	12.0079	12.0167	12.0255	12.0342	12.0375	11.9819	11.9263	11.8707	11.8151	11.7595	11.7039	11.6483	11.5927	11.5371	11.4887	11.5168	11.545	11.5731	11.6013	11.6294	11.6575	11.6857	11.7138	11.742
11.9553	11.964	11.9728	11.9816	11.9903	11.9991	12.0078	12.0166	12.0254	12.0341	12.0381	11.9825	11.9269	11.8713	11.8157	11.7601	11.7045	11.649	11.5934	11.5378	11.4884	11.5165	11.5447	11.5728	11.6009	11.6291	11.6572	11.6854	11.7135	11.7416	11.7797	11.9411	12.1025	12.2639	12.4253	12.5867	12.7481	12.9095	13.0709	13.2323	13.4054	13.7241	14.0427	14.3614	14.6801	14.9988	15.3174	15.6361	15.9548	16.2734
13.4476	13.7662	14.0849	14.4036	14.7222	15.0409	15.3596	15.6783	15.9969	16.3156	16.6186	16.8613	17.1041	17.3468	17.5895	17.8323	18.075	18.3177	18.5604	18.8032	19.0461	19.2897	19.5333	19.7769	20.0206	20.2642	20.5078	20.7514	20.995	21.2386	21.4918	21.782	22.0721	22.3622	22.6523	22.9425	23.2326	23.5227	23.8128	24.1029	24.4038	24.7458	25.0879	25.43	25.772	26.1141	26.4561	26.7982	27.1402	27.4823
2.45071	2.25682	2.06293	1.86904	1.67516	1.48127	1.28738	1.09349	0.8996	0.705712	0.627932	0.784781	0.941631	1.09848	1.25533	1.41218	1.56903	1.72588	1.88273	2.03958	2.18918	2.32415	2.45911	2.59407	2.72904	2.864	2.99896	3.13393	3.26889	3.40386	3.53885	3.67391	3.80897	3.94403	4.07908	4.21414	4.3492	4.48426	4.61932	4.75438	4.81005	4.70529	4.60054	4.49579	4.39104	4.28628	4.18153	4.07678	3.97202	3.86727
29.9768	30.2297	30.4826	30.7355	30.9884	31.2413	31.4942	31.7471	32	32.2529	32.5006	32.7049	32.9091	33.1134	33.3177	33.5219	33.7262	33.9304	34.1347	34.339	34.545	34.7664	34.9877	35.2091	35.4304	35.6517	35.8731	36.0944	36.3158	36.5371	36.7528	36.9211	37.0895	37.2579	37.4262	37.5946	37.763	37.9313	38.0997	38.2681	38.4322	38.5604	38.6886	38.8168	38.945	39.0732	39.2014	39.3296	39.4578	39.586
1.90864	1.85307	1.79751	1.74194	1.68637	1.63081	1.57524	1.51967	1.46411	1.40854	1.33742	1.24339	1.14936	1.05532	0.961294	0.867263	0.773233	0.679202	0.585172	0.491141	0.435002	0.434666	0.434331	0.433996	0.43366	0.433325	0.432989	0.432654	0.432319	0.431983	0.422598	0.399886	0.377174	0.354462	0.33175	0.309038	0.286326	0.263614	0.240902	0.21819	0.200624	0.190636	0.180649	0.170661	0.160673	0.150686	0.140698	0.13071	0.120723	0.110735
2.49778	2.68577	2.87375	3.06174	3.24973	3.43772	3.6257	3.81369	4.00168	4.18966	4.38975	4.63806	4.88636	5.13467	5.38298	5.63129	5.8796	6.12791	6.37621	6.62452	6.85884	7.03738	7.21593	7.39447	7.57301	7.75156	7.9301	8.10864	8.28719	8.46573	8.63351	8.75838	8.88325	9.00811	9.13298	9.25785	9.38272	9.50759	9.63246	9.75733	9.84114	9.76125	9.68136	9.60147	9.52158	9.44169	9.3618	9.28191	9.20202	9.12213
21.5293	21.9805	22.4318	22.883	23.3342	23.7854	24.2367	24.6879	25.1391	25.5904	26.0188	26.2115	26.4043	26.597	26.7897	26.9825	27.1752	27.3679	27.5607	27.7534	27.95	28.1865	28.423	28.6595	28.8961	29.1326	29.3691	29.6056	29.8421	30.0787	30.3059	30.4376	30.5693	30.701	30.8326	30.9643	31.096	31.2277	31.3593	31.491	31.5957	31.4219	31.2481	31.0742	30.9004	30.7266	30.5527	30.3789	30.205	30.0312
30.319	30.4506	30.5823	30.714	30.8456	30.9773	31.109	31.2407	31.3723	31.504	31.5786	31.4047	31.2309	31.057	30.8832	30.7094	30.5355	30.3617	30.1879	30.014	29.8053	29.4449	29.0845	28.7241	28.3636	28.0032	27.6428	27.2824	26.922	26.5616	26.2192	25.9549	25.6906	25.4263	25.162	24.8977	24.6335	24.3692	24.1049	23.8406	23.609	23.5196	23.4302	23.3408	23.2514	23.162	23.0726	22.9832	22.8938	22.8044
22.7452	22.7695	22.7938	22.8181	22.8424	22.8668	22.8911	22.9154	22.9397	22.964	22.9796	22.9881	22.9966	23.0051	23.0136	23.0221	23.0306	23.0391	23.0476	23.0561	23.1082	23.1955	23.2827	23.37	23.4573	23.5446	23.6319	23.7192	23.8065	23.8938	23.923	23.9053	23.8876	23.8699	23.8522	23.8345	23.8168	23.7991	23.7814	23.7638	23.6484	23.4542	23.2601	23.0659	22.8717	22.6776	22.4834	22.2892	22.0951	21.9009
9.43693e-15	1.47384e-14	2.00398e-14	2.53412e-14	3.06426e-14	3.59441e-14	4.12455e-14	4.65469e-14	5.18483e-14	5.71498e-14	5.68049e-14	5.43772e-14	5.19496e-14	4.95219e-14	4.70942e-14	4.46666e-14	4.22389e-14	3.98112e-14	3.73836e-14	3.49559e-14	3.99196e-14	4.76098e-14	5.53e-14	6.29903e-14	7.06805e-14	7.83707e-14	8.6061e-14	9.37512e-14	1.01441e-13	1.09132e-13	1.08723e-13	1.05326e-13	1.01929e-13	9.85328e-14	9.51362e-14	9.17395e-14	8.83429e-14	8.49463e-14	8.15497e-14	7.8153e-14	0.00776223	0.0183878	0.0290134	0.039639	0.0502646	0.0608902	0.0715159	0.0821415	0.0927671	0.103393
21.2886	21.0351	20.7817	20.5282	20.2747	20.0212	19.7678	19.5143	19.2608	19.0073	18.766	18.5441	18.3221	18.1001	17.8781	17.6561	17.4341	17.2122	16.9902	16.7682	16.5728	16.4196	16.2663	16.1131	15.9599	15.8067	15.6535	15.5002	15.347	15.1938	14.949	14.5586	14.1683	13.7779	13.3876	12.9972	12.6069	12.2165	11.8262	11.4358	11.0267	10.5876	10.1485	9.70942	9.27034	8.83126	8.39217	7.95309	7.51401	7.07493
28.0771	27.959	27.8409	27.7228	27.6048	27.4867	27.3686	27.2505	27.1325	27.0144	26.9782	27.055	27.1318	27.2086	27.2854	27.3622	27.439	27.5158	27.5926	27.6694	27.7043	27.6814	27.6586	27.6357	27.6128	27.59	27.5671	27.5442	27.5214	27.4985	27.4759	27.4536	27.4313	27.4091	27.3868	27.3645	27.3423	27.32	27.2977	27.2755	27.281	27.3249	27.3688	27.4127	27.4566	27.5005	27.5444	27.5883	27.6322	27.676
1.69974	1.74757	1.7954	1.84324	1.89107	1.9389	1.98674	2.03457	2.0824	2.13024	2.1662	2.17805	2.1899	2.20176	2.21361	2.22546	2.23732	2.24917	2.26102	2.27288	2.28155	2.28375	2.28595	2.28815	2.29035	2.29255	2.29475	2.29695	2.29915	2.30135	2.30159	2.29782	2.29405	2.29029	2.28652	2.28275	2.27898	2.27522	2.27145	2.26768	2.25924	2.24131	2.22337	2.20544	2.18751	2.16957	2.15164	2.1337	2.11577	2.09784
2.25761	2.23967	2.22174	2.20381	2.18587	2.16794	2.15001	2.13207	2.11414	2.0962	2.12424	2.21551	2.30678	2.39804	2.48931	2.58058	2.67185	2.76311	2.85438	2.94565	3.08181	3.27971	3.47762	3.67552	3.87343	4.07134	4.26924	4.46715	4.66505	4.86296	5.08144	5.32824	5.57503	5.82182	6.06861	6.3154	6.5622	6.80899	7.05578	7.30257	7.55088	7.80127	8.05166	8.30205	8.55245	8.80284	9.05323	9.30362	9.55401	9.8044
11.3106	11.238	11.1655	11.093	11.0205	10.948	10.8754	10.8029	10.7304	10.6579	10.6747	10.7828	10.8909	10.999	11.107	11.2151	11.3232	11.4313	11.5394	11.6474	11.7967	11.988	12.1793	12.3706	12.5619	12.7532	12.9445	13.1358	13.3271	13.5184	13.7449	14.0073	14.2698	14.5322	14.7947	15.0571	15.3196	15.582	15.8444	16.1069	16.3091	16.4498	16.5904	16.7311	16.8718	17.0125	17.1532	17.2938	17.4345	17.5752
13.6154	13.568	13.5206	13.4732	13.4258	13.3784	13.331	13.2836	13.2362	13.1888	13.1266	13.0394	12.9522	12.865	12.7777	12.6905	12.6033	12.5161	12.4288	12.3416	12.2509	12.1542	12.0575	11.9608	11.8641	11.7674	11.6707	11.574	11.4773	11.3806	11.3163	11.3069	11.2975	11.2882	11.2788	11.2694	11.2601	11.2507	11.2413	11.232	11.2799	11.4251	11.5704	11.7156	11.8609	12.0061	12.1514	12.2966	12.4419	12.5871
16.6793	16.3193	15.9593	15.5993	15.2393	14.8792	14.5192	14.1592	13.7992	13.4392	13.0709	12.5713	12.0716	11.572	11.0723	10.5727	10.0731	9.57341	9.07377	8.57413	8.08039	7.67989	7.2794	6.8789	6.4784	6.07791	5.67741	5.27691	4.87641	4.47592	4.08546	3.85371	3.62196	3.3902	3.15845	2.92669	2.69494	2.46318	2.23143	1.99968	1.78403	1.82293	1.86183	1.90074	1.93964	1.97854	2.01744	2.05634	2.09524	2.13414
12.303	12.4481	12.5931	12.7382	12.8833	13.0283	13.1734	13.3185	13.4635	13.6086	13.7897	14.0212	14.2527	14.4843	14.7158	14.9473	15.1789	15.4104	15.642	15.8735	16.1427	16.4646	16.7866	17.1086	17.4306	17.7526	18.0745	18.3965	18.7185	19.0405	19.3443	19.6227	19.9011	20.1795	20.4579	20.7363	21.0147	21.2931	21.5715	21.8499	22.1381	22.4401	22.7422	23.0443	23.3463	23.6484	23.9504	24.2525	24.5545	24.8566
1.83566	2.02294	2.21022	2.39749	2.58477	2.77205	2.95933	3.1466	3.33388	3.52116	3.72679	3.98581	4.24483	4.50385	4.76287	5.02189	5.28091	5.53993	5.79895	6.05797	6.3251	6.61581	6.90651	7.19722	7.48793	7.77863	8.06934	8.36005	8.65076	8.94146	9.23383	9.53103	9.82824	10.1254	10.4226	10.7198	11.017	11.3142	11.6114	11.9086	12.1837	12.3944	12.6051	12.8157	13.0264	13.2371	13.4478	13.6584	13.8691	14.0798
3.66863	3.92765	4.18667	4.44569	4.7047	4.96372	5.22274	5.48176	5.74078	5.9998	6.25981	6.55052	6.84123	7.13194	7.42264	7.71335	8.00406	8.29477	8.58547	8.87618	9.16709	9.46429	9.76149	10.0587	10.3559	10.6531	10.9503	11.2475	11.5447	11.8419	12.1364	12.3471	12.5577	12.7684	12.9791	13.1898	13.4004	13.6111	13.8218	14.0325	14.2372	14.2575	14.2777	14.298	14.3183	14.3385	14.3588	14.3791	14.3993	14.4196
2.80332	2.81894	2.83455	2.85016	2.86577	2.88139	2.897	2.91261	2.92823	2.94384	2.95577	2.95444	2.95312	2.95179	2.95047	2.94914	2.94782	2.94649	2.94517	2.94384	2.93837	2.91803	2.89768	2.87733	2.85698	2.83663	2.81629	2.79594	2.77559	2.75524	2.73093	2.69238	2.65383	2.61528	2.57674	2.53819	2.49964	2.46109	2.42254	2.38399	2.37385	2.46578	2.5577	2.64962	2.74155	2.83347	2.9254	3.01732	3.10925	3.20117
9.42613	9.37031	9.3145	9.25868	9.20286	9.14705	9.09123	9.03542	8.9796	8.92378	8.89154	8.90856	8.92558	8.9426	8.95962	8.97664	8.99366	9.01068	9.0277	9.04472	9.05118	9.03553	9.01989	9.00425	8.98861	8.97297	8.95733	8.94169	8.92604	8.9104	8.8908	8.86293	8.83506	8.80719	8.77932	8.75145	8.72358	8.69571	8.66784	8.63997	8.66286	8.79186	8.92087	9.04987	9.17888	9.30788	9.43689	9.56589	9.6949	9.8239
9.04851	9.03287	9.01722	9.00158	8.98594	8.9703	8.95466	8.93902	8.92338	8.90773	8.88605	8.85818	8.83031	8.80244	8.77457	8.7467	8.71883	8.69096	8.66309	8.63522	8.68487	8.81387	8.94288	9.07188	9.20089	9.32989	9.4589	9.5879	9.71691	9.84591	10.0616	10.3661	10.6706	10.975	11.2795	11.584	11.8885	12.1929	12.4974	12.8019	13.124	13.4643	13.8046	14.1448	14.4851	14.8254	15.1656	15.5059	15.8462	16.1864
2.46361	2.52697	2.59032	2.65367	2.71703	2.78038	2.84374	2.90709	2.97045	3.0338	3.08895	3.12214	3.15532	3.18851	3.2217	3.25488	3.28807	3.32126	3.35444	3.38763	3.42689	3.48238	3.53788	3.59338	3.64888	3.70438	3.75988	3.81538	3.87088	3.92638	3.98157	4.03596	4.09034	4.14473	4.19912	4.2535	4.30789	4.36228	4.41666	4.47105	4.54474	4.67007	4.79541	4.92074	5.04608	5.17141	5.29675	5.42208	5.54742	5.67275
11.2489	11.5934	11.9379	12.2824	12.6269	12.9713	13.3158	13.6603	14.0048	14.3493	14.6462	14.8406	15.035	15.2294	15.4238	15.6182	15.8126	16.007	16.2014	16.3958	16.5407	16.5787	16.6167	16.6547	16.6928	16.7308	16.7688	16.8068	16.8448	16.8829	16.9155	16.9367	16.9579	16.979	17.0002	17.0213	17.0425	17.0636	17.0848	17.1059	17.1124	17.087	17.0616	17.0362	17.0108	16.9854	16.96	16.9346	16.9092	16.8838
0.812553	0.856569	0.900585	0.944601	0.988617	1.03263	1.07665	1.12066	1.16468	1.2087	1.23902	1.13082	1.02262	0.914419	0.806218	0.698016	0.589815	0.481613	0.373412	0.26521	0.176602	0.286289	0.395977	0.505664	0.615352	0.725039	0.834726	0.944414	1.0541	1.16379	1.27156	1.35993	1.44831	1.53668	1.62506	1.71343	1.80181	1.89018	1.97856	2.06693	2.1532	2.21808	2.28297	2.34786	2.41275	2.47764	2.54253	2.60741	2.6723	2.73719
3.86406	4.40156	4.93907	5.47657	6.01407	6.55157	7.08907	7.62657	8.16407	8.70158	9.22232	9.71234	10.2024	10.6924	11.1824	11.6724	12.1624	12.6525	13.1425	13.6325	14.1887	14.8662	15.5438	16.2213	16.8988	17.5763	18.2538	18.9314	19.6089	20.2864	20.9708	21.6679	22.3649	23.062	23.7591	24.4561	25.1532	25.8502	26.5473	27.2444	27.8448	28.2682	28.6916	29.115	29.5383	29.9617	30.3851	30.8085	31.2319	31.6553
1.21176	1.28776	1.36376	1.43976	1.51577	1.59177	1.66777	1.74377	1.81977	1.89577	1.97136	2.0329	2.09445	2.156	2.21754	2.27909	2.34064	2.40219	2.46373	2.52528	2.58569	2.60768	2.62967	2.65166	2.67365	2.69564	2.71763	2.73962	2.76161	2.78361	2.80474	2.79692	2.78909	2.78127	2.77345	2.76562	2.7578	2.74998	2.74215	2.73433	2.72717	2.74239	2.75761	2.77283	2.78805	2.80328	2.8185	2.83372	2.84894	2.86416
1.98877	2.05032	2.11187	2.17341	2.23496	2.29651	2.35805	2.4196	2.48115	2.5427	2.59192	2.61391	2.6359	2.65789	2.67988	2.70187	2.72386	2.74585	2.76784	2.78983	2.80253	2.7947	2.78688	2.77906	2.77123	2.76341	2.75559	2.74776	2.73994	2.73212	2.73148	2.7467	2.76192	2.77714	2.79236	2.80758	2.8228	2.83803	2.85325	2.86847	2.88936	2.92276	2.95616	2.98955	3.02295	3.05635	3.08975	3.12315	3.15655	3.18995
28.7653	28.4544	28.1435	27.8326	27.5217	27.2108	26.8999	26.589	26.278	25.9671	25.6478	25.2585	24.8692	24.4798	24.0905	23.7012	23.3119	22.9225	22.5332	22.1439	21.7692	21.5159	21.2627	21.0095	20.7563	20.5031	20.2499	19.9967	19.7434	19.4902	19.2418	19.0336	18.8253	18.617	18.4088	18.2005	17.9922	17.784	17.5757	17.3674	17.1515	16.8722	16.5929	16.3136	16.0343	15.755	15.4757	15.1963	14.917	14.6377
1.20445	1.21663	1.22882	1.241	1.25318	1.26537	1.27755	1.28973	1.30192	1.3141	1.34078	1.38285	1.42492	1.46698	1.50905	1.55112	1.59319	1.63525	1.67732	1.71939	1.75203	1.77466	1.79729	1.81991	1.84254	1.86517	1.8878	1.91043	1.93306	1.95569	1.9549	1.92926	1.90362	1.87798	1.85234	1.8267	1.80106	1.77542	1.74978	1.72414	1.69058	1.64859	1.60661	1.56463	1.52264	1.48066	1.43868	1.39669	1.35471	1.31273
10.476	10.4546	10.4333	10.4119	10.3906	10.3692	10.3479	10.3265	10.3051	10.2838	10.2622	10.2203	10.1783	10.1363	10.0943	10.0523	10.0103	9.96835	9.92636	9.88438	9.84223	9.78165	9.72107	9.66049	9.5999	9.53932	9.47874	9.41816	9.35758	9.29699	9.23695	9.23908	9.24121	9.24335	9.24548	9.24761	9.24974	9.25187	9.25401	9.25614	9.25908	9.35547	9.45186	9.54824	9.64463	9.74102	9.83741	9.93379	10.0302	10.1266
15.8654	16.6593	17.4532	18.2471	19.041	19.835	20.6289	21.4228	22.2167	23.0106	23.771	24.3152	24.8594	25.4036	25.9478	26.4919	27.0361	27.5803	28.1245	28.6687	29.1712	29.4052	29.6391	29.873	30.107	30.3409	30.5749	30.8088	31.0427	31.2767	31.5087	31.7286	31.9485	32.1684	32.3883	32.6082	32.828	33.0479	33.2678	33.4877	33.7011	33.8724	34.0437	34.215	34.3863	34.5576	34.7289	34.9002	35.0715	35.2428
31.551	31.7709	31.9908	32.2107	32.4305	32.6504	32.8703	33.0902	33.3101	33.53	33.734	33.9053	34.0766	34.2479	34.4192	34.5905	34.7618	34.9331	35.1044	35.2757	35.4	35.4272	35.4545	35.4817	35.509	35.5362	35.5634	35.5907	35.6179	35.6452	35.598	35.3975	35.197	34.9965	34.7959	34.5954	34.3949	34.1944	33.9939	33.7933	33.589	33.377	33.1649	32.9529	32.7408	32.5288	32.3167	32.1047	31.8926	31.6806
7.8106	7.77657	7.74253	7.70849	7.67445	7.64041	7.60638	7.57234	7.5383	7.50426	7.49272	7.68855	7.88437	8.0802	8.27602	8.47185	8.66767	8.8635	9.05932	9.25515	9.44816	9.61526	9.78235	9.94945	10.1165	10.2836	10.4507	10.6178	10.7849	10.952	11.1094	11.1767	11.2441	11.3114	11.3787	11.4461	11.5134	11.5808	11.6481	11.7155	11.7703	11.71	11.6496	11.5892	11.5289	11.4685	11.4082	11.3478	11.2874	11.2271
7.4949	7.69073	7.88655	8.08238	8.2782	8.47403	8.66985	8.86568	9.0615	9.25733	9.45002	9.61712	9.78421	9.95131	10.1184	10.2855	10.4526	10.6197	10.7868	10.9539	11.1101	11.1775	11.2448	11.3121	11.3795	11.4468	11.5142	11.5815	11.6489	11.7162	11.7696	11.7093	11.6489	11.5886	11.5282	11.4678	11.4075	11.3471	11.2868	11.2264	11.1611	11.0553	10.9495	10.8437	10.7379	10.6322	10.5264	10.4206	10.3148	10.209
45.4522	45.2736	45.095	44.9165	44.7379	44.5593	44.3807	44.2021	44.0235	43.845	43.6654	43.4635	43.2617	43.0598	42.8579	42.6561	42.4542	42.2524	42.0505	41.8486	41.6486	41.4893	41.33	41.1707	41.0114	40.8521	40.6927	40.5334	40.3741	40.2148	40.0531	39.8369	39.6207	39.4045	39.1883	38.9721	38.7559	38.5397	38.3235	38.1073	37.8853	37.5327	37.1801	36.8276	36.475	36.1224	35.7699	35.4173	35.0648	34.7122
41.8916	42.1375	42.3835	42.6295	42.8754	43.1214	43.3674	43.6134	43.8593	44.1053	44.322	44.4652	44.6084	44.7517	44.8949	45.0381	45.1813	45.3245	45.4678	45.611	45.723	45.7567	45.7904	45.8241	45.8578	45.8915	45.9253	45.959	45.9927	46.0264	46.0336	45.9742	45.9148	45.8555	45.7961	45.7367	45.6774	45.618	45.5586	45.4993	45.413	45.2592	45.1054	44.9516	44.7979	44.6441	44.4903	44.3365	44.1827	44.029
6.04082	5.98047	5.92013	5.85978	5.79943	5.73909	5.67874	5.61839	5.55805	5.4977	5.4337	5.35969	5.28568	5.21167	5.13766	5.06365	4.98964	4.91563	4.84162	4.76761	4.70108	4.65507	4.60906	4.56305	4.51704	4.47103	4.42502	4.37901	4.333	4.28699	4.26542	4.31083	4.35625	4.40166	4.44707	4.49248	4.5379	4.58331	4.62872	4.67413	4.7124	4.73109	4.74978	4.76847	4.78716	4.80585	4.82454	4.84323	4.86191	4.8806
3.54252	3.5666	3.59068	3.61476	3.63885	3.66293	3.68701	3.71109	3.73518	3.75926	3.80288	3.86433	3.92578	3.98723	4.04868	4.11013	4.17158	4.23303	4.29448	4.35593	4.396	4.41655	4.43711	4.45766	4.47821	4.49877	4.51932	4.53987	4.56042	4.58098	4.55293	4.48053	4.40813	4.33574	4.26334	4.19094	4.11854	4.04614	3.97374	3.90134	3.76144	3.55992	3.35841	3.15689	2.95538	2.75386	2.55235	2.35083	2.14932	1.9478
6.11984	6.10324	6.08664	6.07005	6.05345	6.03685	6.02025	6.00365	5.98706	5.97046	5.96406	6.03864	6.11321	6.18778	6.26236	6.33693	6.41151	6.48608	6.56065	6.63523	6.72048	6.89046	7.06045	7.23043	7.40041	7.5704	7.74038	7.91037	8.08035	8.25034	8.42085	8.59552	8.77019	8.94486	9.11953	9.2942	9.46887	9.64355	9.81822	9.99289	10.1433	10.1015	10.0596	10.0178	9.97594	9.93409	9.89225	9.8504	9.80855	9.7667
37.1052	37.0864	37.0677	37.0489	37.0302	37.0114	36.9926	36.9739	36.9551	36.9364	36.9126	36.8792	36.8458	36.8124	36.779	36.7456	36.7122	36.6788	36.6454	36.612	36.5761	36.5352	36.4944	36.4535	36.4127	36.3719	36.331	36.2902	36.2494	36.2085	36.0386	35.6187	35.1987	34.7787	34.3588	33.9388	33.5188	33.0989	32.6789	32.2589	31.7778	31.178	30.5782	29.9784	29.3786	28.7788	28.179	27.5793	26.9795	26.3797
6.57666	6.55731	6.53797	6.51863	6.49928	6.47994	6.46059	6.44125	6.4219	6.40256	6.44662	6.56511	6.68361	6.80211	6.9206	7.0391	7.1576	7.2761	7.39459	7.51309	7.56419	7.53615	7.50811	7.48008	7.45204	7.424	7.39597	7.36793	7.33989	7.31186	7.29397	7.28798	7.282	7.27602	7.27004	7.26406	7.25808	7.2521	7.24612	7.24014	7.1617	6.99818	6.83467	6.67115	6.50763	6.34411	6.1806	6.01708	5.85356	5.69005
5.38286	5.71421	6.04556	6.37691	6.70826	7.03961	7.37097	7.70232	8.03367	8.36502	8.70772	9.29572	9.88372	10.4717	11.0597	11.6477	12.2357	12.8237	13.4117	13.9997	14.573	14.8288	15.0846	15.3405	15.5963	15.8521	16.1079	16.3637	16.6196	16.8754	17.1342	17.4593	17.7843	18.1093	18.4344	18.7594	19.0844	19.4095	19.7345	20.0595	20.383	20.6734	20.9638	21.2542	21.5446	21.835	22.1254	22.4157	22.7061	22.9965
14.5678	14.8236	15.0794	15.3353	15.5911	15.8469	16.1027	16.3585	16.6143	16.8702	17.1276	17.4527	17.7777	18.1027	18.4277	18.7528	19.0778	19.4028	19.7279	20.0529	20.3771	20.6675	20.9579	21.2483	21.5387	21.829	22.1194	22.4098	22.7002	22.9906	23.2804	23.5448	23.8093	24.0737	24.3382	24.6026	24.8671	25.1315	25.396	25.6604	25.9229	26.1038	26.2847	26.4655	26.6464	26.8273	27.0082	27.1891	27.37	27.5509
20.5286	20.819	21.1094	21.3998	21.6902	21.9806	22.271	22.5614	22.8518	23.1422	23.4184	23.6828	23.9473	24.2117	24.4762	24.7406	25.0051	25.2695	25.534	25.7984	26.0173	26.1982	26.3791	26.5599	26.7408	26.9217	27.1026	27.2835	27.4644	27.6453	27.8373	28.0387	28.2401	28.4415	28.6428	28.8442	29.0456	29.247	29.4484	29.6497	29.6615	29.5153	29.3692	29.223	29.0769	28.9307	28.7846	28.6385	28.4923	28.3462
4.14171	4.09394	4.04618	3.99841	3.95064	3.90288	3.85511	3.80735	3.75958	3.71182	3.73956	3.89248	4.04541	4.19834	4.35126	4.50419	4.65712	4.81004	4.96297	5.1159	5.30168	5.54194	5.7822	6.02246	6.26272	6.50298	6.74324	6.98349	7.22375	7.46401	7.58585	7.51136	7.43686	7.36237	7.28788	7.21338	7.13889	7.0644	6.98991	6.91541	6.8033	6.62882	6.45435	6.27987	6.10539	5.93091	5.75644	5.58196	5.40748	5.233
10.9765	11.1186	11.2607	11.4029	11.545	11.6871	11.8292	11.9714	12.1135	12.2556	12.3927	12.5126	12.6326	12.7526	12.8726	12.9925	13.1125	13.2325	13.3524	13.4724	13.5655	13.5679	13.5703	13.5727	13.5751	13.5775	13.5798	13.5822	13.5846	13.587	13.5744	13.5112	13.4481	13.3849	13.3217	13.2585	13.1954	13.1322	13.069	13.0058	12.9474	12.9049	12.8624	12.82	12.7775	12.735	12.6926	12.6501	12.6076	12.5651
30.6668	30.8462	31.0257	31.2051	31.3845	31.564	31.7434	31.9228	32.1023	32.2817	32.4578	32.5988	32.7398	32.8808	33.0218	33.1629	33.3039	33.4449	33.5859	33.7269	33.872	34.0604	34.2488	34.4372	34.6257	34.8141	35.0025	35.191	35.3794	35.5678	35.753	35.9036	36.0542	36.2048	36.3554	36.506	36.6566	36.8072	36.9577	37.1083	37.2555	37.3658	37.4761	37.5864	37.6967	37.807	37.9173	38.0276	38.1379	38.2482
1.63992	1.6692	1.69848	1.72776	1.75704	1.78632	1.81561	1.84489	1.87417	1.90966	2.15703	2.40441	2.65179	2.89917	3.14655	3.39392	3.6413	3.88868	4.13606	4.37913	4.47504	4.57096	4.66688	4.7628	4.85871	4.95463	5.05055	5.14647	5.24238	5.34374	5.63062	5.9175	6.20438	6.49126	6.77814	7.06502	7.3519	7.63879	7.92567	8.19549	7.88306	7.57062	7.25819	6.94575	6.63332	6.32088	6.00845	5.69601	5.38358	5.06866
13.8136	13.4499	13.0862	12.7225	12.3587	11.995	11.6313	11.2676	10.9039	10.5402	10.194	9.89348	9.59299	9.2925	8.99201	8.69152	8.39103	8.09054	7.79005	7.48956	7.1701	6.80111	6.43211	6.06311	5.69412	5.32512	4.95612	4.58713	4.21813	3.84914	3.56797	3.51612	3.46428	3.41243	3.36058	3.30874	3.25689	3.20505	3.1532	3.10135	3.11491	3.29924	3.48356	3.66789	3.85222	4.03655	4.22087	4.4052	4.58953	4.77386
35.0848	35.0011	34.9174	34.8337	34.7501	34.6664	34.5827	34.499	34.4153	34.3316	34.2449	34.154	34.0632	33.9723	33.8814	33.7906	33.6997	33.6088	33.518	33.4271	33.3133	33.1678	33.0222	32.8767	32.7311	32.5855	32.44	32.2944	32.1489	32.0033	31.8876	31.8135	31.7394	31.6653	31.5911	31.517	31.4429	31.3688	31.2947	31.2205	31.2503	31.4242	31.5982	31.7721	31.9461	32.1201	32.294	32.468	32.6419	32.8159
34.2803	34.1894	34.0985	34.0077	33.9168	33.8259	33.7351	33.6442	33.5533	33.4625	33.37	33.2244	33.0788	32.9333	32.7877	32.6422	32.4966	32.351	32.2055	32.0599	31.9165	31.8423	31.7682	31.6941	31.62	31.5459	31.4717	31.3976	31.3235	31.2494	31.1826	31.3566	31.5305	31.7045	31.8784	32.0524	32.2264	32.4003	32.5743	32.7482	32.9261	33.2321	33.5381	33.8441	34.1501	34.4561	34.7621	35.0681	35.3741	35.6802
33.3419	33.1964	33.0508	32.9052	32.7597	32.6141	32.4685	32.323	32.1774	32.0319	31.9022	31.8281	31.7539	31.6798	31.6057	31.5316	31.4575	31.3833	31.3092	31.2351	31.2161	31.3901	31.564	31.738	31.912	32.0859	32.2599	32.4338	32.6078	32.7818	32.9851	33.2911	33.5971	33.9031	34.2091	34.5151	34.8211	35.1271	35.4331	35.7391	36.0311	36.274	36.5168	36.7597	37.0025	37.2454	37.4882	37.7311	37.974	38.2168
23.6598	23.7783	23.8968	24.0153	24.1338	24.2523	24.3707	24.4892	24.6077	24.7262	24.8313	24.8521	24.873	24.8938	24.9146	24.9354	24.9562	24.9771	24.9979	25.0187	25.029	24.973	24.9169	24.8609	24.8048	24.7488	24.6927	24.6367	24.5806	24.5246	24.4666	24.3964	24.3261	24.2559	24.1856	24.1154	24.0451	23.9749	23.9046	23.8344	23.7701	23.7435	23.7169	23.6903	23.6637	23.6371	23.6105	23.5839	23.5573	23.5307
32.6064	32.579	32.5516	32.5243	32.4969	32.4695	32.4421	32.4148	32.3874	32.36	32.3365	32.3674	32.3984	32.4293	32.4602	32.4911	32.5221	32.553	32.5839	32.6149	32.6623	32.9435	33.2247	33.5059	33.7871	34.0683	34.3495	34.6307	34.9119	35.1931	35.479	35.8326	36.1862	36.5398	36.8934	37.247	37.6005	37.9541	38.3077	38.6613	39.0123	39.3267	39.6412	39.9556	40.27	40.5844	40.8989	41.2133	41.5277	41.8421
17.1721	17.0013	16.8305	16.6597	16.4888	16.318	16.1472	15.9764	15.8055	15.6347	15.5547	15.5762	15.5977	15.6192	15.6407	15.6622	15.6837	15.7052	15.7267	15.7482	15.7892	15.852	15.9148	15.9776	16.0404	16.1032	16.1661	16.2289	16.2917	16.3545	16.4718	16.65	16.8281	17.0063	17.1845	17.3627	17.5409	17.719	17.8972	18.0754	18.2677	18.4759	18.684	18.8922	19.1003	19.3085	19.5166	19.7248	19.9329	20.141
35.4589	34.8525	34.2461	33.6398	33.0334	32.427	31.8207	31.2143	30.6079	30.0016	29.4378	28.9391	28.4403	27.9416	27.4429	26.9442	26.4454	25.9467	25.448	24.9492	24.4364	23.902	23.3677	22.8333	22.299	21.7646	21.2302	20.6959	20.1615	19.6271	19.0837	18.5265	17.9692	17.4119	16.8547	16.2974	15.7401	15.1829	14.6256	14.0683	13.612	13.3096	13.0073	12.7049	12.4026	12.1002	11.7979	11.4955	11.1932	10.8908
13.6079	13.3056	13.0032	12.7009	12.3985	12.0962	11.7938	11.4915	11.1891	10.8868	10.5708	10.235	9.89918	9.56339	9.22761	8.89182	8.55603	8.22025	7.88446	7.54867	7.24895	7.00129	6.75363	6.50598	6.25832	6.01066	5.76301	5.51535	5.26769	5.02003	4.79485	4.60212	4.40939	4.21665	4.02392	3.83119	3.63845	3.44572	3.25299	3.06025	2.92997	2.88985	2.84973	2.80961	2.76948	2.72936	2.68924	2.64912	2.609	2.56888
0.405262	0.397625	0.389988	0.382351	0.374715	0.367078	0.359441	0.351804	0.344167	0.336531	0.331567	0.3327	0.333833	0.334966	0.336099	0.337232	0.338365	0.339498	0.340631	0.341764	0.334101	0.306374	0.278648	0.250921	0.223194	0.195467	0.16774	0.140014	0.112287	0.0845602	0.0928079	0.183115	0.273421	0.363728	0.454035	0.544341	0.634648	0.724955	0.815261	0.905568	0.994883	1.08194	1.16899	1.25604	1.3431	1.43015	1.5172	1.60426	1.69131	1.77837
5.64032	5.85598	6.07165	6.28731	6.50297	6.71863	6.9343	7.14996	7.36562	7.58129	7.79333	7.88415	7.97496	8.06578	8.15659	8.24741	8.33823	8.42904	8.51986	8.61067	8.7007	8.76429	8.82789	8.89149	8.95508	9.01868	9.08227	9.14587	9.20947	9.27306	9.33577	9.36858	9.40138	9.43419	9.467	9.49981	9.53262	9.56543	9.59824	9.63105	9.65739	9.46711	9.27682	9.08654	8.89626	8.70597	8.51569	8.3254	8.13512	7.94483
16.5985	16.594	16.5895	16.5849	16.5804	16.5759	16.5714	16.5668	16.5623	16.5578	16.5213	16.4561	16.391	16.3258	16.2606	16.1955	16.1303	16.0652	16	15.9349	16.0014	16.186	16.3705	16.5551	16.7396	16.9242	17.1087	17.2933	17.4778	17.6623	18.039	18.5878	19.1366	19.6854	20.2342	20.783	21.3318	21.8806	22.4294	22.9782	23.4106	23.7386	24.0666	24.3945	24.7225	25.0505	25.3785	25.7065	26.0345	26.3625
25.3433	25.3141	25.285	25.2559	25.2267	25.1976	25.1684	25.1393	25.1101	25.081	25.0577	25.098	25.1384	25.1787	25.219	25.2593	25.2996	25.3399	25.3802	25.4205	25.4612	25.506	25.5508	25.5955	25.6403	25.6851	25.7299	25.7747	25.8194	25.8642	25.9031	25.878	25.853	25.8279	25.8028	25.7778	25.7527	25.7277	25.7026	25.6775	25.6438	25.5156	25.3875	25.2593	25.1312	25.0031	24.8749	24.7468	24.6186	24.4905
35.364	35.2854	35.2069	35.1283	35.0497	34.9711	34.8925	34.814	34.7354	34.6568	34.5589	34.433	34.3071	34.1812	34.0553	33.9293	33.8034	33.6775	33.5516	33.4257	33.2734	33.083	32.8925	32.702	32.5115	32.3211	32.1306	31.9401	31.7496	31.5591	31.365	31.1654	30.9658	30.7662	30.5666	30.367	30.1674	29.9679	29.7683	29.5687	29.3728	29.1823	28.9919	28.8014	28.6109	28.4204	28.23	28.0395	27.849	27.6585
14.4297	14.0434	13.6571	13.2708	12.8846	12.4983	12.112	11.7257	11.3395	10.9532	10.5324	10.0455	9.55866	9.0718	8.58493	8.09807	7.61121	7.12434	6.63748	6.15062	5.7006	5.32113	4.94165	4.56218	4.1827	3.80323	3.42376	3.04428	2.66481	2.28533	2.0354	2.03346	2.03153	2.02959	2.02765	2.02571	2.02377	2.02183	2.01989	2.01795	2.08595	2.28783	2.48971	2.69159	2.89347	3.09536	3.29724	3.49912	3.701	3.90288
30.7024	30.6088	30.5152	30.4216	30.328	30.2344	30.1408	30.0472	29.9536	29.86	29.7758	29.7025	29.6291	29.5558	29.4824	29.4091	29.3358	29.2624	29.1891	29.1157	29.0946	29.1338	29.1729	29.212	29.2511	29.2902	29.3293	29.3684	29.4075	29.4466	29.5239	29.6451	29.7663	29.8876	30.0088	30.13	30.2513	30.3725	30.4937	30.615	30.7467	30.8906	31.0344	31.1783	31.3222	31.466	31.6099	31.7538	31.8977	32.0415
10.1786	10.4855	10.7924	11.0994	11.4063	11.7133	12.0202	12.3271	12.6341	12.941	13.2775	13.6379	13.9982	14.3586	14.719	15.0793	15.4397	15.8001	16.1604	16.5208	16.8208	17.072	17.3233	17.5745	17.8258	18.077	18.3282	18.5795	18.8307	19.0819	19.3362	19.5929	19.8496	20.1063	20.363	20.6197	20.8764	21.1331	21.3898	21.6465	21.8521	22.0163	22.1805	22.3447	22.5088	22.673	22.8372	23.0014	23.1656	23.3298
13.2408	13.6011	13.9615	14.3218	14.6822	15.0426	15.4029	15.7633	16.1237	16.484	16.7952	17.0464	17.2976	17.5489	17.8001	18.0514	18.3026	18.5538	18.8051	19.0563	19.31	19.5667	19.8234	20.0801	20.3368	20.5935	20.8502	21.1069	21.3636	21.6203	21.8353	21.9995	22.1637	22.3279	22.4921	22.6563	22.8205	22.9847	23.1489	23.3131	23.4212	23.4612	23.5012	23.5411	23.5811	23.6211	23.6611	23.701	23.741	23.781
19.2304	19.4871	19.7438	20.0005	20.2572	20.5139	20.7706	21.0273	21.284	21.5407	21.7844	21.9486	22.1128	22.277	22.4412	22.6054	22.7696	22.9337	23.0979	23.2621	23.4088	23.4488	23.4888	23.5288	23.5687	23.6087	23.6487	23.6886	23.7286	23.7686	23.7995	23.7753	23.7511	23.7268	23.7026	23.6784	23.6541	23.6299	23.6057	23.5814	23.5588	23.5462	23.5336	23.521	23.5084	23.4958	23.4832	23.4706	23.458	23.4454
21.7881	21.9523	22.1165	22.2807	22.4449	22.609	22.7732	22.9374	23.1016	23.2658	23.4097	23.4497	23.4897	23.5296	23.5696	23.6096	23.6496	23.6895	23.7295	23.7695	23.799	23.7748	23.7505	23.7263	23.7021	23.6778	23.6536	23.6294	23.6051	23.5809	23.5586	23.546	23.5334	23.5208	23.5081	23.4955	23.4829	23.4703	23.4577	23.4451	23.4555	23.5834	23.7114	23.8393	23.9673	24.0952	24.2232	24.3512	24.4791	24.6071
0.77843	0.981481	1.18453	1.38758	1.59063	1.79368	1.99673	2.19978	2.40284	2.60589	2.88332	3.61503	4.34674	5.07846	5.81017	6.54188	7.2736	8.00531	8.73702	9.46874	10.2051	10.9699	11.7346	12.4994	13.2642	14.0289	14.7937	15.5584	16.3232	17.088	17.8426	18.535	19.2275	19.92	20.6125	21.305	21.9975	22.6899	23.3824	24.0749	24.7658	25.4467	26.1276	26.8085	27.4894	28.1703	28.8512	29.5321	30.213	30.894
17.8996	18.4665	19.0334	19.6003	20.1672	20.7341	21.301	21.8679	22.4348	23.0016	23.5876	24.2075	24.8275	25.4474	26.0674	26.6873	27.3073	27.9272	28.5472	29.1671	29.6562	29.912	30.1679	30.4237	30.6795	30.9353	31.1911	31.4469	31.7027	31.9585	32.1205	32.115	32.1096	32.1042	32.0987	32.0933	32.0879	32.0825	32.077	32.0716	31.9981	31.8031	31.6081	31.4132	31.2182	31.0232	30.8282	30.6333	30.4383	30.2433
0.952419	0.971365	0.990311	1.00926	1.0282	1.04715	1.0661	1.08504	1.10399	1.12294	1.16949	1.27327	1.37705	1.48083	1.58461	1.68839	1.79217	1.89595	1.99973	2.10351	2.19456	2.25922	2.32389	2.38855	2.45321	2.51787	2.58254	2.6472	2.71186	2.77653	2.8216	2.82608	2.83057	2.83505	2.83953	2.84401	2.8485	2.85298	2.85746	2.86194	2.8654	2.86674	2.86807	2.86941	2.87074	2.87207	2.87341	2.87474	2.87608	2.87741
34.0453	34.8844	35.7234	36.5625	37.4015	38.2406	39.0796	39.9187	40.7577	41.5968	42.2893	42.8208	43.3524	43.8839	44.4154	44.9469	45.4785	46.01	46.5415	47.0731	47.5861	48.0787	48.5714	49.064	49.5567	50.0493	50.542	51.0347	51.5273	52.02	52.4044	52.6698	52.9352	53.2006	53.466	53.7314	53.9968	54.2622	54.5276	54.793	54.8885	54.7973	54.7061	54.6149	54.5236	54.4324	54.3412	54.25	54.1588	54.0675
3.98612	3.99115	3.99617	4.00119	4.00621	4.01123	4.01625	4.02128	4.0263	4.03132	4.03166	3.95406	3.87646	3.79886	3.72127	3.64367	3.56607	3.48847	3.41087	3.33327	3.25235	3.11608	2.97981	2.84354	2.70727	2.571	2.43473	2.29846	2.16218	2.02591	1.90017	1.94973	1.99928	2.04884	2.0984	2.14795	2.19751	2.24707	2.29662	2.34618	2.39111	2.359	2.3269	2.2948	2.26269	2.23059	2.19848	2.16638	2.13428	2.10217
2.05488	1.96828	1.88168	1.79509	1.70849	1.62189	1.53529	1.44869	1.3621	1.2755	1.19131	1.11698	1.04266	0.968329	0.894001	0.819674	0.745346	0.671019	0.596691	0.522364	0.496741	0.670402	0.844064	1.01773	1.19139	1.36505	1.53871	1.71237	1.88603	2.0597	2.25346	2.52949	2.80553	3.08156	3.35759	3.63362	3.90965	4.18568	4.46171	4.73774	5.00577	5.24105	5.47633	5.71162	5.9469	6.18218	6.41746	6.65274	6.88802	7.12331
9.47116e-14	9.32259e-14	9.17401e-14	9.02543e-14	8.87685e-14	8.72827e-14	8.57969e-14	8.43111e-14	8.28254e-14	8.13396e-14	0.000272356	0.0103982	0.020524	0.0306498	0.0407756	0.0509014	0.0610272	0.071153	0.0812788	0.0914046	0.102155	0.135487	0.16882	0.202153	0.235485	0.268818	0.302151	0.335484	0.368816	0.402149	0.435773	0.479929	0.524085	0.568241	0.612396	0.656552	0.700708	0.744864	0.78902	0.833176	0.880874	1.05671	1.23254	1.40838	1.58421	1.76005	1.93588	2.11172	2.28755	2.46339
2.26994	2.32491	2.37987	2.43483	2.48979	2.54476	2.59972	2.65468	2.70965	2.76461	2.81771	2.81155	2.80539	2.79922	2.79306	2.78689	2.78073	2.77456	2.7684	2.76223	2.75341	2.65988	2.56634	2.47281	2.37928	2.28574	2.19221	2.09867	2.00514	1.91161	1.81754	1.70651	1.59548	1.48446	1.37343	1.2624	1.15137	1.04035	0.929318	0.81829	0.711611	0.743635	0.77566	0.807684	0.839708	0.871733	0.903757	0.935782	0.967806	0.99983
2.94033	2.72353	2.50674	2.28994	2.07314	1.85635	1.63955	1.42276	1.20596	0.989167	0.822375	0.758988	0.695601	0.632214	0.568827	0.505441	0.442054	0.378667	0.31528	0.251894	0.213207	0.2256	0.237992	0.250385	0.262777	0.27517	0.287562	0.299955	0.312347	0.32474	0.350066	0.402139	0.454212	0.506285	0.558358	0.610431	0.662505	0.714578	0.766651	0.818724	0.923758	1.13831	1.35287	1.56742	1.78198	1.99653	2.21109	2.42564	2.6402	2.85475
16.5115	16.8451	17.1787	17.5123	17.8459	18.1795	18.5131	18.8467	19.1803	19.5139	19.8017	19.9386	20.0755	20.2124	20.3493	20.4862	20.6231	20.76	20.8968	21.0337	21.1405	21.148	21.1555	21.163	21.1705	21.178	21.1855	21.193	21.2005	21.208	21.1729	20.9974	20.8219	20.6464	20.4709	20.2954	20.1199	19.9444	19.7689	19.5934	19.3964	19.1284	18.8605	18.5925	18.3246	18.0566	17.7887	17.5207	17.2528	16.9848
2.55343	2.65733	2.76123	2.86513	2.96903	3.07293	3.17683	3.28073	3.38463	3.48853	3.58098	3.61209	3.64319	3.67429	3.7054	3.7365	3.76761	3.79871	3.82981	3.86092	3.89235	3.92552	3.95869	3.99186	4.02503	4.05821	4.09138	4.12455	4.15772	4.1909	4.2246	4.26112	4.29765	4.33418	4.37071	4.40723	4.44376	4.48029	4.51681	4.55334	4.57914	4.54744	4.51575	4.48405	4.45236	4.42066	4.38897	4.35727	4.32557	4.29388
1.27098	1.18073	1.09048	1.00023	0.909974	0.819722	0.729471	0.639219	0.548967	0.458715	0.369251	0.379949	0.390648	0.401347	0.412045	0.422744	0.433442	0.444141	0.454839	0.465538	0.476582	0.531583	0.586583	0.641584	0.696584	0.751585	0.806586	0.861586	0.916587	0.971588	1.02654	1.07554	1.12454	1.17354	1.22254	1.27154	1.32054	1.36954	1.41854	1.46754	1.51651	1.56177	1.60704	1.65231	1.69757	1.74284	1.7881	1.83337	1.87864	1.9239
2.26498	2.24981	2.23465	2.21948	2.20431	2.18914	2.17397	2.1588	2.14364	2.12847	2.11161	2.09254	2.07347	2.0544	2.03532	2.01625	1.99718	1.97811	1.95904	1.93997	1.93624	1.95254	1.96885	1.98515	2.00146	2.01777	2.03407	2.05038	2.06669	2.08299	2.13478	2.23295	2.33111	2.42927	2.52743	2.62559	2.72376	2.82192	2.92008	3.01824	3.12033	3.22754	3.33476	3.44197	3.54919	3.6564	3.76362	3.87083	3.97805	4.08527
1.17157	1.20096	1.23036	1.25975	1.28915	1.31854	1.34794	1.37733	1.40673	1.43612	1.45854	1.41768	1.37683	1.33597	1.29511	1.25426	1.2134	1.17254	1.13168	1.09083	1.06153	1.1371	1.21266	1.28823	1.36379	1.43936	1.51492	1.59049	1.66605	1.74162	1.81195	1.8348	1.85766	1.88051	1.90337	1.92622	1.94908	1.97193	1.99479	2.01764	2.03468	1.99902	1.96336	1.9277	1.89204	1.85638	1.82072	1.78506	1.7494	1.71374
2.34229	2.31069	2.27908	2.24748	2.21588	2.18427	2.15267	2.12107	2.08946	2.05786	2.02382	1.96967	1.91552	1.86137	1.80723	1.75308	1.69893	1.64478	1.59063	1.53648	1.48899	1.49652	1.50405	1.51159	1.51912	1.52665	1.53419	1.54172	1.54925	1.55678	1.55992	1.5267	1.49347	1.46025	1.42703	1.3938	1.36058	1.32736	1.29414	1.26091	1.22701	1.18747	1.14793	1.10839	1.06885	1.02931	0.989775	0.950236	0.910697	0.871159
35.6128	35.2602	34.9076	34.5549	34.2023	33.8497	33.4971	33.1445	32.7918	32.4392	32.1011	31.8073	31.5135	31.2196	30.9258	30.6319	30.3381	30.0442	29.7504	29.4565	29.1737	28.9243	28.6748	28.4254	28.176	27.9265	27.6771	27.4277	27.1783	26.9288	26.6892	26.4795	26.2698	26.0601	25.8504	25.6407	25.431	25.2213	25.0116	24.8019	24.5718	24.2798	23.9877	23.6957	23.4036	23.1116	22.8195	22.5275	22.2354	21.9434
1.60153	1.47626	1.351	1.22574	1.10048	0.975215	0.849952	0.72469	0.599427	0.474165	0.353798	0.370926	0.388055	0.405184	0.422313	0.439442	0.45657	0.473699	0.490828	0.507957	0.529756	0.682743	0.835731	0.988718	1.14171	1.29469	1.44768	1.60067	1.75365	1.90664	2.05933	2.20361	2.34788	2.49216	2.63643	2.78071	2.92499	3.06926	3.21354	3.35782	3.50141	3.6259	3.75038	3.87487	3.99935	4.12384	4.24832	4.3728	4.49729	4.62177
6.46449	6.52374	6.58298	6.64223	6.70148	6.76073	6.81998	6.87923	6.93848	6.99773	7.03428	7.05393	7.07357	7.09321	7.11285	7.1325	7.15214	7.17178	7.19142	7.21107	7.21461	7.20616	7.19771	7.18926	7.18081	7.17236	7.16391	7.15545	7.147	7.13855	7.10982	7.06598	7.02213	6.97829	6.93444	6.8906	6.84675	6.80291	6.75906	6.71522	6.667	6.61553	6.56406	6.51258	6.46111	6.40963	6.35816	6.30668	6.25521	6.20374
6.318	6.39957	6.48114	6.56271	6.64428	6.72585	6.80742	6.88899	6.97056	7.05213	7.12357	7.18466	7.24576	7.30685	7.36795	7.42904	7.49014	7.55123	7.61233	7.67343	7.71249	7.72908	7.74567	7.76226	7.77884	7.79543	7.81202	7.82861	7.84519	7.86178	7.86846	7.86501	7.86157	7.85813	7.85468	7.85124	7.8478	7.84435	7.84091	7.83747	7.77462	7.65115	7.52768	7.40422	7.28075	7.15729	7.03382	6.91036	6.78689	6.66343
7.0971	7.15819	7.21929	7.28039	7.34148	7.40258	7.46367	7.52477	7.58586	7.64696	7.70531	7.72189	7.73848	7.75507	7.77166	7.78824	7.80483	7.82142	7.83801	7.8546	7.86995	7.8665	7.86306	7.85962	7.85617	7.85273	7.84929	7.84584	7.8424	7.83896	7.8281	7.70464	7.58117	7.45771	7.33424	7.21078	7.08731	6.96385	6.84038	6.71692	6.59493	6.49545	6.39597	6.29649	6.19701	6.09752	5.99804	5.89856	5.79908	5.6996
3.3895e-14	4.02656e-14	4.66362e-14	5.30068e-14	5.93775e-14	6.57481e-14	7.21187e-14	7.84893e-14	8.48599e-14	9.12305e-14	9.17059e-14	8.73243e-14	8.29427e-14	7.85612e-14	7.41796e-14	6.9798e-14	6.54165e-14	6.10349e-14	5.66533e-14	5.22718e-14	5.26308e-14	5.68953e-14	6.11599e-14	6.54244e-14	6.9689e-14	7.39536e-14	7.82181e-14	8.24827e-14	8.67472e-14	9.10118e-14	0.0407374	0.115036	0.189336	0.263635	0.337934	0.412233	0.486532	0.560831	0.63513	0.709429	0.772816	0.827213	0.88161	0.936007	0.990404	1.0448	1.0992	1.15359	1.20799	1.26239
2.10152	2.15854	2.21555	2.27256	2.32958	2.38659	2.44422	2.50203	2.55985	2.61766	2.67547	2.73328	2.7911	2.84891	2.90672	2.96454	3.05675	3.15897	3.26118	3.36339	3.4656	3.56781	3.67002	3.77223	3.87444	3.97665	4.0896	4.20568	4.32175	4.43783	4.5539	4.66997	4.78605	4.90212	5.0182	5.13427	5.20715	5.26749	5.32783	5.38817	5.44851	5.50885	5.56919	5.62953	5.68987	5.75021	5.83657	5.93048	6.02439	6.1183
14.6936	15.0762	15.4588	15.8413	16.2239	16.6065	16.9891	17.3717	17.7542	18.1368	18.5433	18.9633	19.3833	19.8033	20.2232	20.6432	21.0632	21.4832	21.9032	22.3232	22.4058	22.2981	22.1903	22.0826	21.9748	21.8671	21.7593	21.6516	21.5438	21.4361	21.1531	20.7713	20.3894	20.0076	19.6257	19.2438	18.862	18.4801	18.0983	17.7164	17.354	17.0027	16.6513	16.2999	15.9485	15.5971	15.2457	14.8943	14.543	14.1916
3.71541	3.88443	4.05345	4.22246	4.39148	4.5605	4.72952	4.89854	5.06755	5.23657	5.39732	5.54877	5.70022	5.85167	6.00312	6.15458	6.30603	6.45748	6.60893	6.76038	6.90589	7.04471	7.18353	7.32235	7.46118	7.6	7.73882	7.87764	8.01647	8.15529	8.1971	8.12986	8.06262	7.99539	7.92815	7.86091	7.79367	7.72643	7.65919	7.59195	7.55221	7.54339	7.53457	7.52575	7.51693	7.50811	7.49929	7.49047	7.48165	7.47283
4.78243	4.78494	4.78744	4.78994	4.79245	4.79495	4.79745	4.79996	4.80246	4.80496	4.8278	4.87959	4.93137	4.98316	5.03495	5.08674	5.13853	5.19032	5.2421	5.29389	5.35233	5.42025	5.48817	5.55608	5.624	5.69192	5.75983	5.82775	5.89567	5.96358	6.05298	6.17297	6.29296	6.41295	6.53294	6.65293	6.77292	6.89292	7.01291	7.1329	7.24576	7.34848	7.45119	7.55391	7.65663	7.75935	7.86206	7.96478	8.0675	8.17021
37.4271	37.7002	37.9733	38.2464	38.5196	38.7927	39.0658	39.339	39.6121	39.8852	40.1269	40.2672	40.4075	40.5478	40.6881	40.8284	40.9687	41.109	41.2493	41.3896	41.5048	41.5387	41.5727	41.6066	41.6406	41.6745	41.7085	41.7424	41.7763	41.8103	41.8259	41.7822	41.7385	41.6948	41.6511	41.6074	41.5637	41.52	41.4763	41.4326	41.3865	41.3325	41.2786	41.2247	41.1708	41.1169	41.063	41.0091	40.9552	40.9012
2.58652	2.93713	3.28774	3.63835	3.98896	4.33957	4.69018	5.04079	5.3914	5.74201	6.06849	6.37522	6.68194	6.98866	7.29538	7.6021	7.90882	8.21555	8.52227	8.82899	9.11536	9.38507	9.65477	9.92448	10.1942	10.4639	10.7336	11.0033	11.273	11.5427	11.7376	11.8713	12.005	12.1387	12.2724	12.4061	12.5398	12.6735	12.8072	12.9409	13.0571	13.1592	13.2612	13.3632	13.4653	13.5673	13.6693	13.7713	13.8734	13.9754
2.19474	2.12817	2.06159	1.99502	1.92844	1.86187	1.7953	1.72872	1.66215	1.59558	1.53221	1.47991	1.42761	1.37531	1.32301	1.27071	1.21841	1.16611	1.11381	1.06151	0.998029	0.895934	0.793838	0.691742	0.589647	0.487551	0.385455	0.28336	0.181264	0.0791683	0.000237614	0.00129571	0.00235381	0.0034119	0.00447	0.00552809	0.00658619	0.00764428	0.00870238	0.00976047	0.024756	0.0878774	0.150999	0.21412	0.277242	0.340363	0.403485	0.466606	0.529727	0.592849
1.001	0.898907	0.796812	0.694716	0.59262	0.490525	0.388429	0.286333	0.184238	0.0821419	0.000206797	0.00126489	0.00232299	0.00338108	0.00443918	0.00549727	0.00655537	0.00761347	0.00867156	0.00972966	0.0229176	0.086039	0.14916	0.212282	0.275403	0.338525	0.401646	0.464768	0.527889	0.59101	0.692329	0.950887	1.20945	1.46801	1.72656	1.98512	2.24368	2.50224	2.7608	3.01936	3.27469	3.51674	3.75879	4.00084	4.24288	4.48493	4.72698	4.96903	5.21108	5.45313
5.66528	5.89264	6.12001	6.34738	6.57475	6.80212	7.02948	7.25685	7.48422	7.71159	7.92798	8.01203	8.09608	8.18012	8.26417	8.34822	8.43226	8.51631	8.60036	8.6844	8.76408	8.791	8.81793	8.84486	8.87178	8.89871	8.92564	8.95256	8.97949	9.00641	9.03474	9.07992	9.1251	9.17028	9.21546	9.26064	9.30582	9.35101	9.39619	9.44137	9.48311	9.48342	9.48373	9.48404	9.48434	9.48465	9.48496	9.48527	9.48558	9.48588
22.0926	22.3358	22.579	22.8222	23.0654	23.3086	23.5518	23.7949	24.0381	24.2813	24.5176	24.7484	24.9792	25.21	25.4408	25.6716	25.9024	26.1332	26.364	26.5948	26.8697	27.1789	27.4882	27.7974	28.1067	28.4159	28.7251	29.0344	29.3436	29.6529	29.8938	30.0815	30.2693	30.457	30.6447	30.8324	31.0201	31.2078	31.3955	31.5832	31.7268	31.8359	31.945	32.0542	32.1633	32.2724	32.3815	32.4907	32.5998	32.7089
3.01929	3.10435	3.1894	3.27446	3.35952	3.44457	3.52963	3.61468	3.69974	3.78479	3.87472	3.97196	4.06921	4.16645	4.26369	4.36093	4.45817	4.55541	4.65266	4.7499	4.84297	4.92979	5.0166	5.10342	5.19023	5.27705	5.36386	5.45068	5.53749	5.62431	5.71759	5.82059	5.92359	6.02658	6.12958	6.23257	6.33557	6.43857	6.54156	6.64456	6.7323	6.79712	6.86194	6.92677	6.99159	7.05642	7.12124	7.18606	7.25089	7.31571
4.19603	4.2831	4.37017	4.45724	4.54431	4.63138	4.71845	4.80552	4.89259	4.97965	5.04069	4.98868	4.93667	4.88466	4.83264	4.78063	4.72862	4.67661	4.6246	4.57259	4.45268	4.03794	3.62319	3.20845	2.7937	2.37896	1.96421	1.54946	1.13472	0.719974	0.461481	0.881567	1.30165	1.72174	2.14182	2.56191	2.98199	3.40208	3.82217	4.24225	4.67492	5.16221	5.64951	6.13681	6.6241	7.1114	7.5987	8.08599	8.57329	9.06059
9.59384	9.81421	10.0346	10.2549	10.4753	10.6957	10.916	11.1364	11.3567	11.5771	11.8912	12.2622	12.6332	13.0042	13.3752	13.7462	14.1171	14.4881	14.8591	15.2301	15.5651	15.8782	16.1913	16.5044	16.8175	17.1306	17.4437	17.7568	18.0699	18.383	18.6565	18.9058	19.1552	19.4046	19.654	19.9034	20.1527	20.4021	20.6515	20.9009	20.8934	20.7301	20.5668	20.4035	20.2402	20.0769	19.9136	19.7503	19.5871	19.4238
15.5605	15.2849	15.0093	14.7336	14.458	14.1824	13.9068	13.6312	13.3555	13.0799	12.8982	12.831	12.7638	12.6967	12.6295	12.5623	12.4952	12.428	12.3608	12.2936	12.3684	12.6166	12.8647	13.1129	13.361	13.6092	13.8573	14.1055	14.3536	14.6017	14.9004	15.2608	15.6213	15.9817	16.3421	16.7025	17.0629	17.4233	17.7837	18.1441	18.4274	18.6164	18.8054	18.9945	19.1835	19.3726	19.5616	19.7507	19.9397	20.1287
8.95461	9.35861	9.76262	10.1666	10.5706	10.9746	11.3786	11.7826	12.1866	12.5906	12.9879	13.3643	13.7407	14.1172	14.4936	14.87	15.2464	15.6229	15.9993	16.3757	16.6271	16.4941	16.361	16.228	16.095	15.9619	15.8289	15.6958	15.5628	15.4298	15.3179	15.271	15.2242	15.1773	15.1305	15.0836	15.0368	14.9899	14.9431	14.8962	14.8293	14.7004	14.5716	14.4428	14.3139	14.1851	14.0563	13.9274	13.7986	13.6698
19.9921	20.1204	20.2488	20.3771	20.5055	20.6338	20.7622	20.8905	21.0189	21.1472	21.2745	21.3309	21.3873	21.4437	21.5001	21.5565	21.6128	21.6692	21.7256	21.782	21.8386	21.9156	21.9926	22.0695	22.1465	22.2235	22.3004	22.3774	22.4543	22.5313	22.6094	22.7656	22.9219	23.0781	23.2344	23.3906	23.5469	23.7031	23.8594	24.0156	24.1729	24.4012	24.6296	24.8579	25.0862	25.3145	25.5429	25.7712	25.9995	26.2279
40.3115	40.3526	40.3938	40.435	40.4761	40.5173	40.5584	40.5996	40.6408	40.6819	40.7175	40.7249	40.7323	40.7397	40.7471	40.7545	40.7619	40.7693	40.7767	40.7841	40.7878	40.7726	40.7573	40.7421	40.7269	40.7116	40.6964	40.6812	40.6659	40.6507	40.6297	40.5792	40.5287	40.4782	40.4277	40.3772	40.3267	40.2762	40.2258	40.1753	40.1175	40.0225	39.9275	39.8325	39.7376	39.6426	39.5476	39.4527	39.3577	39.2627
7.71204	7.52832	7.34459	7.16087	6.97715	6.79343	6.6097	6.42598	6.24226	6.05854	5.9172	5.84482	5.77243	5.70005	5.62766	5.55528	5.48289	5.41051	5.33812	5.26574	5.22579	5.23861	5.25143	5.26425	5.27707	5.28989	5.30271	5.31554	5.32836	5.34118	5.38993	5.49714	5.60435	5.71156	5.81877	5.92597	6.03318	6.14039	6.2476	6.35481	6.45653	6.54935	6.64216	6.73497	6.82778	6.92059	7.0134	7.10621	7.19902	7.29184
7.31912	7.25367	7.18822	7.12276	7.05731	6.99185	6.9264	6.86095	6.79549	6.73004	6.66463	6.59928	6.53393	6.46859	6.40324	6.33789	6.27254	6.20719	6.14184	6.07649	5.98238	5.85469	5.727	5.5993	5.47161	5.34392	5.21622	5.08853	4.96084	4.83314	4.74847	4.71405	4.67964	4.64522	4.61081	4.57639	4.54197	4.50756	4.47314	4.43873	4.41826	4.41409	4.40991	4.40574	4.40157	4.3974	4.39323	4.38905	4.38488	4.38071
5.19653	5.04563	4.89474	4.74385	4.59295	4.44206	4.29116	4.14027	3.98938	3.83848	3.72601	3.65012	3.57423	3.49833	3.42244	3.34655	3.27066	3.19476	3.11887	3.04298	2.96209	2.87645	2.79081	2.70518	2.61954	2.5339	2.44826	2.36263	2.27699	2.19135	2.11669	2.05247	1.98825	1.92404	1.85982	1.7956	1.73138	1.66717	1.60295	1.53873	1.47576	1.41396	1.35217	1.29038	1.22858	1.16679	1.10499	1.0432	0.981404	0.919609
2.95511	2.86947	2.78384	2.6982	2.61256	2.52692	2.44128	2.35565	2.27001	2.18437	2.11145	2.04724	1.98302	1.9188	1.85459	1.79037	1.72615	1.66193	1.59772	1.5335	1.47072	1.40893	1.34713	1.28534	1.22355	1.16175	1.09996	1.03816	0.976368	0.914574	1.2722	1.91674	2.56127	3.20581	3.85034	4.49487	5.13941	5.78394	6.42848	7.07301	7.54426	7.89697	8.24968	8.60238	8.95509	9.3078	9.66051	10.0132	10.3659	10.7186
10.9028	11.1527	11.4026	11.6524	11.9023	12.1522	12.402	12.6519	12.9018	13.1516	13.3729	13.4485	13.524	13.5995	13.675	13.7505	13.826	13.9016	13.9771	14.0526	14.126	14.1885	14.2511	14.3137	14.3762	14.4388	14.5014	14.5639	14.6265	14.6891	14.7464	14.7771	14.8079	14.8386	14.8694	14.9001	14.9308	14.9616	14.9923	15.023	15.0506	15.0622	15.0738	15.0854	15.0969	15.1085	15.1201	15.1317	15.1432	15.1548
14.7539	14.7847	14.8154	14.8461	14.8769	14.9076	14.9384	14.9691	14.9998	15.0306	15.0535	15.065	15.0766	15.0882	15.0998	15.1113	15.1229	15.1345	15.1461	15.1576	15.1636	15.1615	15.1593	15.1572	15.155	15.1529	15.1507	15.1486	15.1464	15.1443	15.1195	15.0622	15.0048	14.9474	14.89	14.8326	14.7752	14.7179	14.6605	14.6031	14.5089	14.3614	14.2139	14.0665	13.919	13.7715	13.6241	13.4766	13.3291	13.1816
44.2145	43.7797	43.3448	42.9099	42.4751	42.0402	41.6053	41.1705	40.7356	40.3007	39.8977	39.5333	39.1689	38.8045	38.4401	38.0757	37.7113	37.3469	36.9825	36.6181	36.1961	35.7046	35.213	34.7214	34.2299	33.7383	33.2468	32.7552	32.2636	31.7721	31.1929	30.5077	29.8225	29.1373	28.4521	27.7669	27.0817	26.3966	25.7114	25.0262	24.3663	23.7372	23.108	22.4788	21.8496	21.2204	20.5913	19.9621	19.3329	18.7037
22.3438	21.9881	21.6324	21.2767	20.921	20.5652	20.2095	19.8538	19.4981	19.1424	18.7752	18.3887	18.0023	17.6159	17.2295	16.8431	16.4566	16.0702	15.6838	15.2974	14.9397	14.6299	14.3202	14.0105	13.7008	13.3911	13.0814	12.7716	12.4619	12.1522	11.8754	11.6536	11.4318	11.21	10.9882	10.7664	10.5446	10.3228	10.101	9.87924	9.65601	9.43039	9.20478	8.97916	8.75355	8.52793	8.30232	8.0767	7.85109	7.62547
0.226664	0.428127	0.62959	0.831054	1.03252	1.23398	1.43544	1.63691	1.83837	2.03983	2.24031	2.43115	2.62199	2.81283	3.00367	3.19451	3.38535	3.57619	3.76703	3.95787	4.15055	4.36124	4.57192	4.7826	4.99328	5.20397	5.41465	5.62533	5.83601	6.0467	6.26329	6.53751	6.81174	7.08597	7.3602	7.63443	7.90866	8.18289	8.45712	8.73135	9.00068	9.22223	9.44378	9.66532	9.88687	10.1084	10.33	10.5515	10.7731	10.9946
4.86317	4.87783	4.8925	4.90716	4.92182	4.93649	4.95115	4.96582	4.98048	4.99514	5.00713	5.00388	5.00062	4.99737	4.99411	4.99086	4.9876	4.98435	4.98109	4.97784	4.96747	4.91665	4.86582	4.815	4.76418	4.71335	4.66253	4.61171	4.56088	4.51006	4.45541	4.37899	4.30257	4.22615	4.14974	4.07332	3.9969	3.92048	3.84406	3.76764	3.69292	3.62785	3.56277	3.4977	3.43262	3.36755	3.30248	3.2374	3.17233	3.10726
49.9931	49.9412	49.8893	49.8374	49.7856	49.7337	49.6818	49.6299	49.578	49.5262	49.4476	49.2195	48.9913	48.7632	48.535	48.3069	48.0787	47.8506	47.6225	47.3943	47.1489	46.8069	46.4648	46.1227	45.7806	45.4385	45.0965	44.7544	44.4123	44.0702	43.6927	43.1159	42.5391	41.9623	41.3855	40.8088	40.232	39.6552	39.0784	38.5017	37.9047	37.1944	36.484	35.7737	35.0634	34.353	33.6427	32.9324	32.222	31.5117
35.3014	35.4925	35.6835	35.8746	36.0656	36.2567	36.4477	36.6388	36.8298	37.0209	37.1775	37.2928	37.4081	37.5235	37.6388	37.7541	37.8695	37.9848	38.1001	38.2155	38.3181	38.4054	38.4927	38.5801	38.6674	38.7548	38.8421	38.9295	39.0168	39.1041	39.1519	39.1522	39.1525	39.1529	39.1532	39.1535	39.1538	39.1541	39.1545	39.1548	39.1351	39.0914	39.0477	39.0041	38.9604	38.9167	38.873	38.8293	38.7857	38.742
1.67004	1.6282	1.58635	1.5445	1.50266	1.46081	1.41897	1.37712	1.33527	1.29343	1.25243	1.21322	1.174	1.13479	1.09558	1.05636	1.01715	0.977936	0.938723	0.899509	0.849474	0.776815	0.704155	0.631496	0.558837	0.486178	0.413519	0.34086	0.268201	0.195542	0.153745	0.176469	0.199194	0.221918	0.244642	0.267367	0.290091	0.312816	0.33554	0.358264	0.370697	0.361614	0.35253	0.343447	0.334364	0.32528	0.316197	0.307114	0.29803	0.288947
0.147936	0.170661	0.193385	0.21611	0.238834	0.261558	0.284283	0.307007	0.329732	0.352456	0.373019	0.363935	0.354852	0.345769	0.336685	0.327602	0.318519	0.309436	0.300352	0.291269	0.296223	0.493697	0.691171	0.888645	1.08612	1.28359	1.48107	1.67854	1.87602	2.07349	2.26514	2.3769	2.48867	2.60043	2.7122	2.82397	2.93573	3.0475	3.15926	3.27103	3.37515	3.37452	3.37389	3.37326	3.37263	3.372	3.37137	3.37074	3.37011	3.36948
8.488	8.67392	8.85984	9.04577	9.23169	9.41761	9.60353	9.78945	9.97537	10.1613	10.1929	10.0447	9.89645	9.74824	9.60002	9.45181	9.30359	9.15538	9.00716	8.85895	8.72936	8.62148	8.51359	8.40571	8.29783	8.18994	8.08206	7.97418	7.86629	7.75841	7.63787	7.50258	7.36729	7.232	7.09671	6.96142	6.82613	6.69084	6.55555	6.42026	6.24964	6.03788	5.82611	5.61434	5.40257	5.19081	4.97904	4.76727	4.5555	4.34374
4.09296	3.91816	3.74336	3.56855	3.39375	3.21895	3.04415	2.86935	2.69455	2.51974	2.34924	2.18261	2.01598	1.84935	1.68272	1.51609	1.34946	1.18283	1.0162	0.849567	0.924906	1.21885	1.51279	1.80673	2.10066	2.3946	2.68854	2.98248	3.27642	3.57036	3.84747	4.10938	4.37129	4.63319	4.8951	5.15701	5.41891	5.68082	5.94273	6.20463	6.42302	6.60208	6.78114	6.9602	7.13925	7.31831	7.49737	7.67643	7.85549	8.03455
2.37319	2.39599	2.4188	2.4416	2.4644	2.48721	2.51001	2.53282	2.55562	2.57843	2.59975	2.61507	2.63039	2.6457	2.66102	2.67633	2.69165	2.70697	2.72228	2.7376	2.75845	2.80181	2.84518	2.88854	2.9319	2.97526	3.01862	3.06199	3.10535	3.14871	3.23859	3.51765	3.79672	4.07578	4.35484	4.63391	4.91297	5.19203	5.4711	5.75016	6.03762	6.3592	6.68078	7.00236	7.32394	7.64552	7.9671	8.28868	8.61026	8.93184
4.64783	4.94158	5.23533	5.52909	5.82284	6.11659	6.41035	6.7041	6.99785	7.29161	7.5922	7.89856	8.20492	8.51129	8.81765	9.12401	9.43037	9.73674	10.0431	10.3495	10.5271	10.5959	10.6648	10.7337	10.8026	10.8715	10.9404	11.0093	11.0782	11.1471	11.2487	11.3781	11.5074	11.6367	11.766	11.8953	12.0246	12.154	12.2833	12.4126	12.4406	12.3831	12.3256	12.268	12.2105	12.153	12.0955	12.038	11.9804	11.9229
24.9979	25.407	25.8161	26.2253	26.6344	27.0435	27.4526	27.8618	28.2709	28.68	28.9811	29.0675	29.1539	29.2403	29.3267	29.4132	29.4996	29.586	29.6724	29.7588	29.7495	29.5499	29.3502	29.1506	28.951	28.7514	28.5518	28.3521	28.1525	27.9529	27.6602	27.1826	26.705	26.2273	25.7497	25.2721	24.7945	24.3169	23.8393	23.3617	22.8348	22.2101	21.5853	20.9606	20.3359	19.7111	19.0864	18.4617	17.8369	17.2122
45.6514	45.3006	44.9498	44.5989	44.2481	43.8972	43.5464	43.1955	42.8447	42.4938	42.1258	41.6954	41.265	40.8347	40.4043	39.9739	39.5435	39.1131	38.6828	38.2524	37.8332	37.4545	37.0758	36.6971	36.3184	35.9398	35.5611	35.1824	34.8037	34.425	34.068	33.7895	33.511	33.2326	32.9541	32.6756	32.3971	32.1187	31.8402	31.5617	31.3063	31.1344	30.9626	30.7908	30.6189	30.4471	30.2753	30.1034	29.9316	29.7597
10.1228	9.83096	9.53911	9.24727	8.95542	8.66358	8.37173	8.07988	7.78804	7.49619	7.20469	7.04536	6.88603	6.72669	6.56736	6.40803	6.2487	6.08937	5.93004	5.77071	5.61227	5.79998	5.9877	6.17542	6.36314	6.55086	6.73857	6.92629	7.11401	7.30173	7.48969	7.77294	8.05618	8.33943	8.62267	8.90592	9.18917	9.47241	9.75566	10.0389	10.3215	10.358	10.3946	10.4311	10.4676	10.5042	10.5407	10.5772	10.6137	10.6503
14.0801	14.2768	14.4735	14.6702	14.8669	15.0636	15.2603	15.457	15.6537	15.8504	16.0428	16.1339	16.225	16.3162	16.4073	16.4984	16.5895	16.6807	16.7718	16.8629	16.9462	16.8463	16.7464	16.6465	16.5466	16.4467	16.3468	16.2469	16.1469	16.047	15.94	15.6656	15.3913	15.1169	14.8426	14.5682	14.2939	14.0195	13.7452	13.4708	13.2001	13.0149	12.8297	12.6445	12.4593	12.2741	12.089	11.9038	11.7186	11.5334
44.3231	44.442	44.5608	44.6797	44.7986	44.9175	45.0363	45.1552	45.2741	45.393	45.4646	45.4852	45.5059	45.5265	45.5471	45.5677	45.5883	45.6089	45.6295	45.6501	45.649	45.6245	45.5999	45.5754	45.5508	45.5263	45.5017	45.4771	45.4526	45.428	45.3406	45.1853	45.03	44.8747	44.7194	44.5641	44.4088	44.2535	44.0982	43.9429	43.7242	43.437	43.1498	42.8626	42.5754	42.2882	42.001	41.7138	41.4266	41.1394
23.8099	23.4791	23.1482	22.8173	22.4864	22.1555	21.8246	21.4937	21.1628	20.8319	20.5442	20.3124	20.0806	19.8488	19.617	19.3852	19.1534	18.9216	18.6898	18.4579	18.2195	17.9724	17.7254	17.4783	17.2313	16.9842	16.7371	16.4901	16.243	15.9959	15.7357	15.4583	15.181	14.9036	14.6262	14.3489	14.0715	13.7941	13.5168	13.2394	12.9393	12.6096	12.28	11.9504	11.6207	11.2911	10.9614	10.6318	10.3021	9.97248
14.8262	15.1623	15.4983	15.8344	16.1705	16.5066	16.8427	17.1788	17.5149	17.851	18.0933	18.248	18.4027	18.5575	18.7122	18.8669	19.0216	19.1764	19.3311	19.4858	19.4586	19.2614	19.0642	18.867	18.6698	18.4726	18.2755	18.0783	17.8811	17.6839	17.4709	17.2431	17.0153	16.7875	16.5597	16.3318	16.104	15.8762	15.6484	15.4206	15.1959	14.9742	14.7525	14.5308	14.3091	14.0874	13.8657	13.6439	13.4222	13.2005
5.13849	5.06665	4.99481	4.92297	4.85113	4.77929	4.70745	4.63561	4.56377	4.49193	4.42032	4.40369	4.38707	4.37044	4.35382	4.33719	4.32056	4.30394	4.28731	4.27069	4.25415	4.25772	4.2613	4.26488	4.26846	4.27204	4.27562	4.2792	4.28277	4.28635	4.28944	4.17445	4.05945	3.94445	3.82946	3.71446	3.59947	3.48447	3.36948	3.25448	3.13912	2.93605	2.73297	2.5299	2.32683	2.12375	1.92068	1.71761	1.51453	1.31146
14.3563	14.4296	14.5028	14.576	14.6493	14.7225	14.7958	14.869	14.9422	15.0155	15.0942	15.2537	15.4132	15.5727	15.7323	15.8918	16.0513	16.2108	16.3704	16.5299	16.6856	16.7851	16.8846	16.9842	17.0837	17.1832	17.2827	17.3822	17.4817	17.5812	17.666	17.5315	17.397	17.2626	17.1281	16.9936	16.8592	16.7247	16.5902	16.4558	16.3237	16.2267	16.1298	16.0329	15.936	15.8391	15.7421	15.6452	15.5483	15.4514
10.485	9.99627	9.50752	9.01877	8.53002	8.04127	7.55252	7.06377	6.57502	6.08627	5.64588	5.27752	4.90916	4.54079	4.17243	3.80407	3.43571	3.06734	2.69898	2.33062	2.12392	2.158	2.19208	2.22616	2.26024	2.29432	2.3284	2.36248	2.39656	2.43064	2.47414	2.53166	2.58918	2.6467	2.70422	2.76174	2.81926	2.87678	2.9343	2.99182	3.02957	3.03787	3.04618	3.05448	3.06279	3.07109	3.0794	3.0877	3.09601	3.10432
5.74854	5.38017	5.01181	4.64345	4.27509	3.90672	3.53836	3.17	2.80164	2.43328	2.11442	2.1485	2.18258	2.21666	2.25074	2.28482	2.3189	2.35298	2.38706	2.42115	2.45811	2.51563	2.57315	2.63067	2.68819	2.74571	2.80323	2.86075	2.91827	2.97579	3.02725	3.03556	3.04386	3.05217	3.06047	3.06878	3.07708	3.08539	3.0937	3.102	3.14812	3.46382	3.77951	4.09521	4.4109	4.7266	5.04229	5.35799	5.67368	5.98938
25.2297	25.7021	26.1745	26.6469	27.1192	27.5916	28.064	28.5364	29.0087	29.4811	29.7959	30.0475	30.2992	30.5508	30.8024	31.0541	31.3057	31.5573	31.8089	32.0606	32.2677	32.4569	32.6462	32.8355	33.0247	33.214	33.4032	33.5925	33.7817	33.971	34.1934	34.4292	34.6649	34.9006	35.1363	35.3721	35.6078	35.8435	36.0793	36.315	36.5091	36.6866	36.8641	37.0415	37.219	37.3965	37.5739	37.7514	37.9289	38.1063
2.98836	3.26973	3.5511	3.83246	4.11383	4.3952	4.67657	4.95793	5.2393	5.52067	5.74431	5.8841	6.02389	6.16368	6.30347	6.44327	6.58306	6.72285	6.86264	7.00243	7.14885	7.30488	7.46092	7.61695	7.77299	7.92903	8.08506	8.2411	8.39713	8.55317	8.74213	8.97892	9.21572	9.45251	9.6893	9.92609	10.1629	10.3997	10.6365	10.8733	11.0718	11.2148	11.3578	11.5007	11.6437	11.7867	11.9297	12.0726	12.2156	12.3586
5.99843	5.61286	5.2273	4.84173	4.45617	4.0706	3.68504	3.29947	2.91391	2.52834	2.2954	2.2421	2.1888	2.13551	2.08221	2.02891	1.97562	1.92232	1.86902	1.81573	1.97767	2.39299	2.8083	3.22362	3.63893	4.05425	4.46956	4.88488	5.30019	5.71551	6.18693	6.72438	7.26184	7.7993	8.33676	8.87422	9.41168	9.94914	10.4866	11.0241	11.4974	11.8954	12.2933	12.6912	13.0892	13.4871	13.8851	14.283	14.6809	15.0789
6.70937	6.54132	6.37326	6.20521	6.03716	5.8691	5.70105	5.533	5.36494	5.19689	5.04897	4.94519	4.84141	4.73763	4.63385	4.53007	4.42629	4.32251	4.21873	4.11495	4.01352	3.91726	3.821	3.72475	3.62849	3.53223	3.43597	3.33971	3.24345	3.14719	3.0815	3.08282	3.08414	3.08546	3.08678	3.0881	3.08942	3.09075	3.09207	3.09339	3.11162	3.16695	3.22227	3.2776	3.33292	3.38825	3.44357	3.49889	3.55422	3.60954
5.23199	5.71919	6.2064	6.6936	7.1808	7.66801	8.15521	8.64242	9.12962	9.61682	10.111	10.6124	11.1138	11.6151	12.1165	12.6179	13.1193	13.6207	14.122	14.6234	15.0249	15.323	15.6211	15.9192	16.2173	16.5153	16.8134	17.1115	17.4096	17.7077	17.9393	18.102	18.2647	18.4274	18.5901	18.7529	18.9156	19.0783	19.241	19.4038	19.4582	19.4006	19.343	19.2853	19.2277	19.1701	19.1124	19.0548	18.9972	18.9395
2.6479	2.54254	2.43717	2.3318	2.22643	2.12106	2.01569	1.91032	1.80495	1.69958	1.59502	1.49222	1.38942	1.28661	1.18381	1.08101	0.978206	0.875404	0.772602	0.669799	0.619319	0.682718	0.746117	0.809516	0.872915	0.936314	0.999713	1.06311	1.12651	1.18991	1.28667	1.45604	1.62541	1.79479	1.96416	2.13353	2.3029	2.47228	2.64165	2.81102	2.9932	3.20328	3.41335	3.62342	3.83349	4.04356	4.25363	4.4637	4.67377	4.88384
17.9959	17.8074	17.6189	17.4304	17.2419	17.0534	16.8649	16.6764	16.4879	16.2994	16.1094	15.9134	15.7174	15.5214	15.3254	15.1294	14.9334	14.7374	14.5414	14.3454	14.1629	14.0377	13.9126	13.7874	13.6623	13.5372	13.412	13.2869	13.1617	13.0366	12.9342	12.9287	12.9233	12.9178	12.9123	12.9069	12.9014	12.8959	12.8905	12.885	12.8963	12.9788	13.0613	13.1438	13.2263	13.3088	13.3913	13.4738	13.5563	13.6388
46.5296	46.1835	45.8374	45.4913	45.1452	44.7992	44.4531	44.107	43.7609	43.4148	43.0803	42.7662	42.4521	42.138	41.8239	41.5098	41.1957	40.8816	40.5675	40.2534	39.9641	39.7188	39.4734	39.2281	38.9827	38.7374	38.4921	38.2467	38.0014	37.756	37.5101	37.263	37.016	36.7689	36.5219	36.2748	36.0278	35.7807	35.5337	35.2866	34.9958	34.6276	34.2594	33.8912	33.523	33.1549	32.7867	32.4185	32.0503	31.6821
35.3639	35.5175	35.671	35.8246	35.9782	36.1317	36.2853	36.4388	36.5924	36.7459	36.9033	37.1161	37.329	37.5418	37.7547	37.9675	38.1803	38.3932	38.606	38.8189	39.0294	39.2065	39.3836	39.5607	39.7378	39.9149	40.092	40.2691	40.4462	40.6233	40.7976	40.9303	41.063	41.1958	41.3285	41.4613	41.594	41.7268	41.8595	41.9922	42.1209	42.1901	42.2594	42.3286	42.3978	42.4671	42.5363	42.6055	42.6748	42.744
31.1803	30.9534	30.7265	30.4996	30.2727	30.0458	29.8189	29.5921	29.3652	29.1383	28.9104	28.6706	28.4308	28.191	27.9512	27.7114	27.4717	27.2319	26.9921	26.7523	26.5084	26.2135	25.9185	25.6235	25.3285	25.0335	24.7385	24.4435	24.1486	23.8536	23.5549	23.21	22.8651	22.5202	22.1753	21.8303	21.4854	21.1405	20.7956	20.4506	20.1063	19.7691	19.4319	19.0947	18.7576	18.4204	18.0832	17.746	17.4088	17.0717
30.329	30.8622	31.3953	31.9285	32.4617	32.9949	33.5281	34.0613	34.5945	35.1277	35.6594	36.1037	36.548	36.9922	37.4365	37.8808	38.3251	38.7694	39.2137	39.6579	40.1014	40.4978	40.8941	41.2905	41.6868	42.0832	42.4795	42.8759	43.2722	43.6686	44.0631	44.3514	44.6397	44.9279	45.2162	45.5045	45.7927	46.081	46.3692	46.6575	46.944	47.1271	47.3102	47.4932	47.6763	47.8594	48.0424	48.2255	48.4086	48.5916
16.9873	17.1329	17.2785	17.4241	17.5696	17.7152	17.8608	18.0063	18.1519	18.2975	18.4058	18.2656	18.1255	17.9853	17.8452	17.705	17.5649	17.4247	17.2846	17.1444	16.9965	16.7972	16.5978	16.3984	16.199	15.9997	15.8003	15.6009	15.4015	15.2022	15.0111	14.8751	14.7391	14.6031	14.467	14.331	14.195	14.059	13.923	13.787	13.6303	13.3351	13.0399	12.7446	12.4494	12.1542	11.859	11.5638	11.2686	10.9733
27.167	27.7116	28.2561	28.8007	29.3453	29.8898	30.4344	30.979	31.5235	32.0681	32.5373	32.909	33.2807	33.6523	34.024	34.3957	34.7674	35.1391	35.5108	35.8825	36.2235	36.5248	36.8261	37.1274	37.4287	37.73	38.0313	38.3327	38.634	38.9353	39.2584	39.6096	39.9609	40.3121	40.6634	41.0146	41.3659	41.7171	42.0684	42.4197	42.7249	42.9706	43.2162	43.4619	43.7076	43.9533	44.199	44.4447	44.6904	44.9361
43.3646	43.385	43.4054	43.4258	43.4462	43.4666	43.4869	43.5073	43.5277	43.5481	43.566	43.5792	43.5923	43.6054	43.6185	43.6316	43.6447	43.6579	43.671	43.6841	43.6494	43.5199	43.3905	43.2611	43.1317	43.0022	42.8728	42.7434	42.6139	42.4845	42.3169	42.0739	41.8308	41.5878	41.3447	41.1016	40.8586	40.6155	40.3725	40.1294	39.8703	39.5795	39.2887	38.9979	38.7071	38.4163	38.1255	37.8347	37.5439	37.253
6.99871e-14	6.81982e-14	6.64093e-14	6.46204e-14	6.28315e-14	6.10426e-14	5.92537e-14	5.74648e-14	5.56759e-14	5.3887e-14	5.29457e-14	5.36479e-14	5.43501e-14	5.50522e-14	5.57544e-14	5.64566e-14	5.71587e-14	5.78609e-14	5.85631e-14	5.92652e-14	6.06624e-14	6.34072e-14	6.6152e-14	6.88967e-14	7.16415e-14	7.43863e-14	7.7131e-14	7.98758e-14	8.26206e-14	8.53653e-14	0.0305458	0.120314	0.210082	0.299851	0.389619	0.479387	0.569156	0.658924	0.748692	0.838461	0.918808	0.980889	1.04297	1.10505	1.16713	1.22921	1.2913	1.35338	1.41546	1.47754
33.8116	33.8786	33.9456	34.0126	34.0796	34.1466	34.2136	34.2806	34.3476	34.4145	34.474	34.4902	34.5064	34.5226	34.5388	34.5551	34.5713	34.5875	34.6037	34.62	34.6382	34.6679	34.6977	34.7274	34.7572	34.7869	34.8167	34.8464	34.8762	34.9059	34.939	34.9912	35.0433	35.0955	35.1477	35.1998	35.252	35.3041	35.3563	35.4085	35.4628	35.5295	35.5962	35.6629	35.7296	35.7964	35.8631	35.9298	35.9965	36.0632
0.944473	1.05382	1.16317	1.27252	1.38187	1.49122	1.60057	1.70992	1.81927	1.92862	2.01692	2.03645	2.05597	2.0755	2.09502	2.11455	2.13407	2.1536	2.17312	2.19265	2.19934	2.16408	2.12883	2.09357	2.05832	2.02306	1.9878	1.95255	1.91729	1.88203	1.86784	1.9225	1.97716	2.03182	2.08648	2.14114	2.1958	2.25046	2.30512	2.35978	2.39039	2.34239	2.2944	2.2464	2.19841	2.15041	2.10242	2.05442	2.00643	1.95843
3.55689	3.64213	3.72738	3.81262	3.89786	3.9831	4.06834	4.15359	4.23883	4.32407	4.37647	4.38916	4.40186	4.41456	4.42726	4.43996	4.45266	4.46536	4.47806	4.49076	4.47147	4.41352	4.35558	4.29764	4.23969	4.18175	4.12381	4.06586	4.00792	3.94997	3.82246	3.61086	3.39926	3.18766	2.97606	2.76447	2.55287	2.34127	2.12967	1.91807	1.73643	1.59099	1.44554	1.3001	1.15466	1.00921	0.863772	0.718329	0.572886	0.427444
0.357823	0.507633	0.657442	0.807252	0.957061	1.10687	1.25668	1.40649	1.5563	1.70611	1.86741	2.1899	2.5124	2.8349	3.1574	3.4799	3.80239	4.12489	4.44739	4.76989	5.08641	5.31916	5.55191	5.78466	6.0174	6.25015	6.4829	6.71565	6.94839	7.18114	7.39412	7.32968	7.26524	7.2008	7.13636	7.07192	7.00748	6.94304	6.8786	6.81416	6.74129	6.55016	6.35902	6.16788	5.97674	5.78561	5.59447	5.40333	5.21219	5.02105
4.23966	4.17183	4.104	4.03618	3.96835	3.90052	3.8327	3.76487	3.69704	3.62922	3.52832	3.28677	3.04522	2.80367	2.56212	2.32057	2.07902	1.83747	1.59592	1.35437	1.17351	1.25078	1.32805	1.40532	1.4826	1.55987	1.63714	1.71441	1.79168	1.86896	1.92162	1.86964	1.81765	1.76566	1.71367	1.66169	1.6097	1.55771	1.50572	1.45374	1.42102	1.47025	1.51949	1.56872	1.61795	1.66719	1.71642	1.76566	1.81489	1.86412
1.93005	1.87806	1.82607	1.77408	1.7221	1.67011	1.61812	1.56613	1.51415	1.46216	1.41304	1.46227	1.51151	1.56074	1.60998	1.65921	1.70844	1.75768	1.80691	1.85615	1.907	2.01344	2.11987	2.22631	2.33274	2.43918	2.54561	2.65205	2.75848	2.86492	2.97101	3.06538	3.15975	3.25412	3.34849	3.44286	3.53724	3.63161	3.72598	3.82035	3.91327	3.95663	3.99998	4.04334	4.0867	4.13005	4.17341	4.21676	4.26012	4.30347
3.98233	4.04374	4.10514	4.16654	4.22795	4.28935	4.35075	4.41216	4.47356	4.53496	4.60176	4.6785	4.75523	4.83197	4.90871	4.98544	5.06218	5.13891	5.21565	5.29239	5.33681	5.32168	5.30654	5.29141	5.27627	5.26114	5.246	5.23087	5.21574	5.2006	5.13079	4.9602	4.78962	4.61903	4.44844	4.27786	4.10727	3.93668	3.76609	3.59551	3.4342	3.29002	3.14583	3.00164	2.85745	2.71326	2.56907	2.42488	2.28069	2.1365
8.61143	8.46665	8.32187	8.17708	8.0323	7.88752	7.74274	7.59795	7.45317	7.30839	7.18434	7.107	7.02966	6.95232	6.87498	6.79765	6.72031	6.64297	6.56563	6.48829	6.41485	6.35018	6.28552	6.22086	6.1562	6.09153	6.02687	5.96221	5.89754	5.83288	5.78407	5.77096	5.75785	5.74475	5.73164	5.71853	5.70542	5.69231	5.6792	5.6661	5.69057	5.79967	5.90878	6.01789	6.127	6.2361	6.34521	6.45432	6.56342	6.67253
5.70828	5.81739	5.92649	6.0356	6.14471	6.25381	6.36292	6.47203	6.58114	6.69024	6.82349	6.98396	7.14444	7.30492	7.4654	7.62588	7.78636	7.94684	8.10732	8.2678	8.41106	8.53489	8.65871	8.78254	8.90636	9.03019	9.15401	9.27784	9.40166	9.52549	9.61843	9.67651	9.7346	9.79268	9.85077	9.90886	9.96694	10.025	10.0831	10.1412	10.1692	10.1632	10.1572	10.1513	10.1453	10.1393	10.1333	10.1274	10.1214	10.1154
10.7484	10.7936	10.8388	10.8841	10.9293	10.9745	11.0197	11.0649	11.1101	11.1553	11.198	11.236	11.2739	11.3118	11.3498	11.3877	11.4257	11.4636	11.5015	11.5395	11.5675	11.5766	11.5856	11.5946	11.6037	11.6127	11.6218	11.6308	11.6398	11.6489	11.6107	11.4818	11.353	11.2241	11.0952	10.9663	10.8374	10.7086	10.5797	10.4508	10.3169	10.1732	10.0296	9.88595	9.74231	9.59866	9.45502	9.31137	9.16773	9.02409
9.14963	9.6767	10.2038	10.7308	11.2579	11.785	12.312	12.8391	13.3662	13.8932	14.5334	15.4161	16.2988	17.1814	18.0641	18.9468	19.8295	20.7121	21.5948	22.4775	23.3114	24.0408	24.7702	25.4996	26.2291	26.9585	27.6879	28.4173	29.1467	29.8762	30.5793	31.2263	31.8733	32.5202	33.1672	33.8141	34.4611	35.108	35.755	36.402	37.0383	37.6521	38.2658	38.8795	39.4932	40.1069	40.7207	41.3344	41.9481	42.5618
3.53211	3.394	3.25588	3.11776	2.97965	2.84153	2.70342	2.5653	2.42718	2.28907	2.21065	2.2172	2.22374	2.23029	2.23683	2.24338	2.24992	2.25647	2.26301	2.26956	2.29093	2.3334	2.37587	2.41833	2.4608	2.50327	2.54574	2.58821	2.63068	2.67315	2.7095	2.73713	2.76476	2.79239	2.82002	2.84765	2.87528	2.90292	2.93055	2.95818	2.96898	2.95584	2.9427	2.92956	2.91643	2.90329	2.89015	2.87701	2.86387	2.85073
2.2891	2.33157	2.37404	2.41651	2.45898	2.50145	2.54392	2.58639	2.62886	2.67133	2.70831	2.73594	2.76357	2.7912	2.81884	2.84647	2.8741	2.90173	2.92936	2.95699	2.96955	2.95641	2.94327	2.93013	2.91699	2.90385	2.89071	2.87757	2.86443	2.85129	2.83022	2.79564	2.76106	2.72648	2.6919	2.65732	2.62273	2.58815	2.55357	2.51899	2.49137	2.47561	2.45985	2.4441	2.42834	2.41258	2.39683	2.38107	2.36531	2.34955
0.200832	0.214461	0.22809	0.241718	0.255347	0.268976	0.282604	0.296233	0.309862	0.32349	0.346655	0.41571	0.484765	0.553819	0.622874	0.691929	0.760984	0.830039	0.899094	0.968149	1.06104	1.26864	1.47625	1.68385	1.89145	2.09906	2.30666	2.51426	2.72187	2.92947	3.1454	3.40139	3.65738	3.91337	4.16936	4.42534	4.68133	4.93732	5.19331	5.4493	5.69735	5.9072	6.11704	6.32689	6.53674	6.74658	6.95643	7.16627	7.37612	7.58597
7.8172	8.09872	8.38024	8.66177	8.94329	9.22481	9.50634	9.78786	10.0694	10.3509	10.6118	10.7923	10.9728	11.1533	11.3338	11.5142	11.6947	11.8752	12.0557	12.2362	12.3345	12.1124	11.8903	11.6682	11.446	11.2239	11.0018	10.7797	10.5576	10.3355	10.0541	9.54198	9.02982	8.51766	8.0055	7.49334	6.98117	6.46901	5.95685	5.44469	4.95885	4.57563	4.1924	3.80918	3.42595	3.04273	2.6595	2.27627	1.89305	1.50982
10.2711	10.0062	9.74128	9.47639	9.2115	8.94661	8.68171	8.41682	8.15193	7.88704	7.65909	7.51733	7.37558	7.23382	7.09206	6.9503	6.80855	6.66679	6.52503	6.38327	6.26874	6.21771	6.16668	6.11565	6.06462	6.0136	5.96257	5.91154	5.86051	5.80948	5.75786	5.70484	5.65182	5.5988	5.54579	5.49277	5.43975	5.38673	5.33371	5.28069	5.20065	5.05754	4.91443	4.77133	4.62822	4.48512	4.34201	4.1989	4.0558	3.91269
27.9551	28.1588	28.3625	28.5662	28.7699	28.9736	29.1773	29.381	29.5847	29.7884	29.9571	30.0265	30.0958	30.1652	30.2345	30.3039	30.3732	30.4426	30.5119	30.5813	30.6281	30.611	30.5938	30.5767	30.5595	30.5424	30.5253	30.5081	30.491	30.4738	30.3395	29.872	29.4045	28.937	28.4695	28.002	27.5345	27.067	26.5995	26.132	25.6258	25.0099	24.3939	23.778	23.162	22.5461	21.9301	21.3142	20.6982	20.0823
3.63835	3.74847	3.85859	3.9687	4.07882	4.18894	4.29905	4.40917	4.51929	4.6294	4.73996	4.8514	4.96283	5.07427	5.18571	5.29714	5.40858	5.52001	5.63145	5.74289	5.86398	6.00434	6.1447	6.28506	6.42541	6.56577	6.70613	6.84649	6.98685	7.12721	7.28198	7.46552	7.64906	7.8326	8.01614	8.19968	8.38322	8.56676	8.75029	8.93383	9.13363	9.36584	9.59806	9.83028	10.0625	10.2947	10.5269	10.7591	10.9914	11.2236
7.23215	7.41569	7.59923	7.78277	7.9663	8.14984	8.33338	8.51692	8.70046	8.884	9.07057	9.30279	9.53501	9.76723	9.99944	10.2317	10.4639	10.6961	10.9283	11.1605	11.3936	11.6395	11.8854	12.1313	12.3772	12.6231	12.869	13.1149	13.3608	13.6067	13.8593	14.2121	14.5649	14.9177	15.2705	15.6233	15.976	16.3288	16.6816	17.0344	17.3706	17.4574	17.5443	17.6311	17.7179	17.8047	17.8915	17.9784	18.0652	18.152
4.0269	3.8815	3.7361	3.59071	3.44531	3.29991	3.15451	3.00912	2.86372	2.71832	2.57314	2.43537	2.2976	2.15983	2.02206	1.88429	1.74652	1.60875	1.47098	1.33321	1.19673	1.10323	1.00973	0.916235	0.822738	0.729242	0.635745	0.542248	0.448751	0.355255	0.268786	0.417923	0.56706	0.716198	0.865335	1.01447	1.16361	1.31275	1.46188	1.61102	1.75926	1.87748	1.99569	2.11391	2.23212	2.35033	2.46855	2.58676	2.70498	2.82319
1.49065	1.82116	2.15167	2.48218	2.81269	3.1432	3.47371	3.80423	4.13474	4.46525	4.79101	5.10392	5.41682	5.72972	6.04262	6.35553	6.66843	6.98133	7.29423	7.60714	7.88058	8.04703	8.21348	8.37994	8.54639	8.71284	8.87929	9.04575	9.2122	9.37865	9.5029	9.51273	9.52256	9.53239	9.54221	9.55204	9.56187	9.5717	9.58153	9.59135	9.5893	9.55504	9.52078	9.48652	9.45226	9.418	9.38374	9.34948	9.31522	9.28096
2.43901	2.36334	2.28767	2.21201	2.13634	2.06067	1.985	1.90933	1.83367	1.758	1.69042	1.65305	1.61568	1.57831	1.54094	1.50357	1.4662	1.42883	1.39146	1.35409	1.29958	1.18109	1.06261	0.94413	0.825648	0.707166	0.588684	0.470203	0.351721	0.233239	0.155215	0.22815	0.301085	0.37402	0.446954	0.519889	0.592824	0.665759	0.738694	0.811629	0.877102	0.91473	0.952358	0.989985	1.02761	1.06524	1.10287	1.1405	1.17812	1.21575
10.4735	10.6661	10.8588	11.0515	11.2441	11.4368	11.6295	11.8222	12.0148	12.2075	12.3173	12.2055	12.0938	11.982	11.8702	11.7585	11.6467	11.5349	11.4231	11.3114	11.2084	11.1291	11.0498	10.9705	10.8912	10.8119	10.7326	10.6532	10.5739	10.4946	10.4243	10.378	10.3317	10.2853	10.239	10.1927	10.1464	10.1001	10.0538	10.0074	9.87507	9.51255	9.15003	8.78751	8.42499	8.06246	7.69994	7.33742	6.9749	6.61238
11.2291	11.1498	11.0705	10.9912	10.9119	10.8325	10.7532	10.6739	10.5946	10.5153	10.4364	10.3901	10.3437	10.2974	10.2511	10.2048	10.1585	10.1122	10.0658	10.0195	9.96958	9.60706	9.24454	8.88201	8.51949	8.15697	7.79445	7.43193	7.06941	6.70689	6.34311	5.87049	5.39788	4.92526	4.45265	3.98004	3.50742	3.03481	2.5622	2.08958	1.62595	1.93718	2.24841	2.55964	2.87088	3.18211	3.49334	3.80457	4.1158	4.42703
6.27578	5.80317	5.33056	4.85794	4.38533	3.91272	3.4401	2.96749	2.49488	2.02226	1.67028	1.98152	2.29275	2.60398	2.91521	3.22644	3.53767	3.8489	4.16013	4.47136	4.78029	5.07657	5.37285	5.66913	5.96541	6.26169	6.55796	6.85424	7.15052	7.4468	7.72168	7.87895	8.03622	8.19348	8.35075	8.50802	8.66528	8.82255	8.97981	9.13708	9.27402	9.29919	9.32436	9.34953	9.37471	9.39988	9.42505	9.45022	9.4754	9.50057
2.24575e-14	2.14307e-14	2.04039e-14	1.93772e-14	1.83504e-14	1.73237e-14	1.62969e-14	1.52701e-14	1.42434e-14	1.32166e-14	1.3752e-14	1.74057e-14	2.10595e-14	2.47132e-14	2.8367e-14	3.20207e-14	3.56745e-14	3.93282e-14	4.2982e-14	4.66358e-14	0.025307	0.101134	0.17696	0.252787	0.328613	0.40444	0.480266	0.556093	0.631919	0.707746	0.856833	1.15217	1.44751	1.74284	2.03818	2.33351	2.62885	2.92418	3.21952	3.51486	3.78067	3.98755	4.19443	4.40132	4.6082	4.81508	5.02196	5.22884	5.43573	5.64261
1.06942	1.06015	1.05088	1.04161	1.03235	1.02308	1.01381	1.00454	0.995275	0.986007	1.02434	1.11535	1.20637	1.29739	1.38841	1.47943	1.57045	1.66146	1.75248	1.8435	1.96967	2.13475	2.29983	2.46491	2.63	2.79508	2.96016	3.12524	3.29032	3.4554	3.59377	3.70256	3.81135	3.92014	4.02892	4.13771	4.2465	4.35529	4.46408	4.57287	4.62559	4.61626	4.60692	4.59758	4.58824	4.5789	4.56957	4.56023	4.55089	4.54155
37.0816	37.3263	37.5711	37.8159	38.0607	38.3054	38.5502	38.795	39.0398	39.2845	39.5139	39.6197	39.7255	39.8313	39.9371	40.043	40.1488	40.2546	40.3604	40.4662	40.57	40.6574	40.7448	40.8322	40.9196	41.007	41.0944	41.1818	41.2693	41.3567	41.4441	41.5321	41.6201	41.7081	41.796	41.884	41.972	42.06	42.1479	42.2359	42.3221	42.3937	42.4653	42.5369	42.6085	42.6801	42.7517	42.8233	42.8949	42.9665
0.41296	0.405977	0.398993	0.39201	0.385027	0.378044	0.371061	0.364077	0.357094	0.350111	0.348207	0.391555	0.434903	0.478252	0.5216	0.564948	0.608297	0.651645	0.694994	0.738342	0.781762	0.82582	0.869878	0.913937	0.957995	1.00205	1.04611	1.09017	1.13423	1.17829	1.22256	1.26876	1.31496	1.36117	1.40737	1.45357	1.49977	1.54597	1.59217	1.63837	1.67805	1.6596	1.64115	1.6227	1.60425	1.5858	1.56734	1.54889	1.53044	1.51199
23.0328	22.9685	22.9041	22.8398	22.7754	22.711	22.6467	22.5823	22.5179	22.4536	22.3862	22.3136	22.241	22.1684	22.0958	22.0233	21.9507	21.8781	21.8055	21.7329	21.6282	21.4672	21.3061	21.1451	20.9841	20.8231	20.662	20.501	20.34	20.179	20.0065	19.8141	19.6216	19.4292	19.2367	19.0442	18.8518	18.6593	18.4668	18.2744	18.1023	17.966	17.8297	17.6934	17.5572	17.4209	17.2846	17.1483	17.012	16.8757
16.7708	16.7072	16.6436	16.58	16.5163	16.4527	16.3891	16.3255	16.2619	16.1983	16.1622	16.1953	16.2283	16.2613	16.2943	16.3273	16.3603	16.3933	16.4263	16.4593	16.4963	16.5432	16.5902	16.6371	16.684	16.7309	16.7778	16.8248	16.8717	16.9186	16.9929	17.1358	17.2787	17.4216	17.5645	17.7075	17.8504	17.9933	18.1362	18.2791	18.4092	18.507	18.6049	18.7028	18.8006	18.8985	18.9964	19.0942	19.1921	19.2899
19.5522	19.4029	19.2536	19.1043	18.9549	18.8056	18.6563	18.5069	18.3576	18.2083	18.0939	18.0307	17.9676	17.9045	17.8413	17.7782	17.7151	17.6519	17.5888	17.5257	17.5185	17.5934	17.6683	17.7432	17.8182	17.8931	17.968	18.0429	18.1178	18.1928	18.3506	18.6302	18.9098	19.1894	19.469	19.7486	20.0281	20.3077	20.5873	20.8669	21.1732	21.5187	21.8642	22.2096	22.5551	22.9006	23.2461	23.5915	23.937	24.2825
18.089	18.0258	17.9627	17.8996	17.8364	17.7733	17.7102	17.6471	17.5839	17.5208	17.5243	17.5992	17.6741	17.749	17.824	17.8989	17.9738	18.0487	18.1236	18.1986	18.3723	18.6518	18.9314	19.211	19.4906	19.7702	20.0498	20.3294	20.609	20.8886	21.2	21.5455	21.8909	22.2364	22.5819	22.9274	23.2728	23.6183	23.9638	24.3093	24.6901	25.109	25.5278	25.9466	26.3655	26.7843	27.2031	27.622	28.0408	28.4596
17.5014	17.5763	17.6512	17.7261	17.801	17.876	17.9509	18.0258	18.1007	18.1756	18.2867	18.5663	18.8459	19.1255	19.4051	19.6847	19.9642	20.2438	20.5234	20.803	21.0942	21.4397	21.7852	22.1307	22.4761	22.8216	23.1671	23.5126	23.858	24.2035	24.5619	24.9808	25.3996	25.8184	26.2373	26.6561	27.0749	27.4938	27.9126	28.3314	28.7613	29.2429	29.7244	30.2059	30.6874	31.169	31.6505	32.132	32.6135	33.0951
18.3732	18.6528	18.9324	19.212	19.4916	19.7712	20.0508	20.3304	20.61	20.8896	21.2012	21.5467	21.8921	22.2376	22.5831	22.9286	23.274	23.6195	23.965	24.3105	24.6916	25.1104	25.5293	25.9481	26.3669	26.7858	27.2046	27.6234	28.0423	28.4611	28.9104	29.3919	29.8734	30.355	30.8365	31.318	31.7995	32.2811	32.7626	33.2441	33.7426	34.2589	34.7752	35.2915	35.8078	36.3242	36.8405	37.3568	37.8731	38.3894
22.4835	22.3258	22.1682	22.0105	21.8528	21.6952	21.5375	21.3799	21.2222	21.0645	20.877	20.6023	20.3277	20.053	19.7783	19.5037	19.229	18.9543	18.6797	18.405	18.1679	18.0404	17.9129	17.7854	17.658	17.5305	17.403	17.2755	17.148	17.0205	16.9568	17.0793	17.2018	17.3243	17.4468	17.5693	17.6917	17.8142	17.9367	18.0592	18.2317	18.5501	18.8685	19.1868	19.5052	19.8236	20.142	20.4604	20.7788	21.0972
9.54034	9.19739	8.85443	8.51148	8.16852	7.82557	7.48262	7.13966	6.79671	6.45376	6.14064	5.90914	5.67765	5.44616	5.21466	4.98317	4.75167	4.52018	4.28868	4.05719	3.81907	3.56284	3.30662	3.05039	2.79417	2.53794	2.28172	2.02549	1.76926	1.51304	1.34243	1.40602	1.46961	1.53321	1.5968	1.66039	1.72398	1.78758	1.85117	1.91476	1.98664	2.08117	2.1757	2.27023	2.36476	2.45929	2.55383	2.64836	2.74289	2.83742
17.5635	17.4305	17.2975	17.1645	17.0315	16.8985	16.7655	16.6326	16.4996	16.3666	16.2317	15.973	15.7143	15.4556	15.1968	14.9381	14.6794	14.4207	14.1619	13.9032	13.6443	13.3733	13.1024	12.8314	12.5605	12.2895	12.0186	11.7476	11.4767	11.2057	10.9373	10.8347	10.7321	10.6295	10.5269	10.4243	10.3218	10.2192	10.1166	10.014	9.91564	10.0973	10.2789	10.4605	10.6421	10.8237	11.0053	11.187	11.3686	11.5502
17.0993	17.3669	17.6345	17.9022	18.1698	18.4374	18.705	18.9726	19.2402	19.5078	19.7824	20.066	20.3496	20.6332	20.9168	21.2003	21.4839	21.7675	22.0511	22.3347	22.5893	22.8064	23.0235	23.2407	23.4578	23.6749	23.892	24.1091	24.3262	24.5433	24.8049	25.1243	25.4436	25.763	26.0824	26.4017	26.7211	27.0405	27.3599	27.6792	28.0232	28.399	28.7749	29.1507	29.5266	29.9024	30.2783	30.6542	31.03	31.4059
19.1888	19.3694	19.55	19.7306	19.9112	20.0918	20.2724	20.453	20.6335	20.8141	20.9959	21.1837	21.3715	21.5593	21.7471	21.9349	22.1227	22.3105	22.4983	22.6861	22.8504	22.8935	22.9365	22.9796	23.0226	23.0657	23.1088	23.1518	23.1949	23.2379	23.2819	23.3307	23.3794	23.4282	23.4769	23.5256	23.5744	23.6231	23.6719	23.7206	23.7834	23.9189	24.0545	24.19	24.3255	24.461	24.5965	24.732	24.8676	25.0031
2.70223	2.70919	2.71615	2.72311	2.73007	2.73703	2.74399	2.75095	2.7579	2.76486	2.77311	2.78269	2.79228	2.80186	2.81144	2.82102	2.83061	2.84019	2.84977	2.85935	2.82178	2.73548	2.64918	2.56288	2.47659	2.39029	2.30399	2.21769	2.13139	2.04509	1.94795	1.83961	1.73127	1.62292	1.51458	1.40623	1.29789	1.18955	1.0812	0.972858	1.11113	1.50424	1.89736	2.29048	2.6836	3.07671	3.46983	3.86295	4.25607	4.64918
[truncated: 51 more columns]

## Sheet: Match_mean_std
	-8	-7.9	-7.8	-7.7	-7.6	-7.5	-7.4	-7.3	-7.2	-7.1	-7	-6.9	-6.8	-6.7	-6.6	-6.5	-6.4	-6.3	-6.2	-6.1	-6	-5.9	-5.8	-5.7	-5.6	-5.5	-5.4	-5.3	-5.2	-5.1	-5	-4.9	-4.8	-4.7	-4.6	-4.5	-4.4	-4.3	-4.2	-4.1	-4	-3.9	-3.8	-3.7	-3.6	-3.5	-3.4	-3.3	-3.2
Mean	12.8288	12.8636	12.8985	12.9334	12.9683	13.0031	13.038	13.0729	13.1078	13.1427	13.1812	13.2278	13.2745	13.3212	13.3678	13.4145	13.4613	13.5081	13.5549	13.6017	13.6479	13.6975	13.747	13.7966	13.8461	13.8957	13.9453	13.9949	14.0445	14.0941	14.1471	14.2088	14.2704	14.3321	14.3938	14.4554	14.5169	14.5784	14.6398	14.7012	14.7538	14.7988	14.8437	14.8887	14.9337	14.9786	15.0237	15.0688	15.1139
std	12.0158	12.0107	12.01	12.0137	12.022	12.0347	12.0518	12.0733	12.0993	12.1296	12.1515	12.1472	12.1468	12.1504	12.1579	12.1693	12.1846	12.2037	12.2267	12.2536	12.275	12.2781	12.2849	12.2953	12.3094	12.3271	12.3483	12.3731	12.4015	12.4334	12.4543	12.4491	12.4481	12.4511	12.4582	12.4694	12.4848	12.5043	12.5278	12.5554	12.5761	12.5749	12.5777	12.5845	12.5952	12.61	12.6286	12.6511	12.6776
[truncated: 52 more columns]

## Sheet: Data
-8	-7.9	-7.8	-7.7	-7.6	-7.5	-7.4	-7.3	-7.2	-7.1	-7	-6.9	-6.8	-6.7	-6.6	-6.5	-6.4	-6.3	-6.2	-6.1	-6	-5.9	-5.8	-5.7	-5.6	-5.5	-5.4	-5.3	-5.2	-5.1	-5	-4.9	-4.8	-4.7	-4.6	-4.5	-4.4	-4.3	-4.2	-4.1	-4	-3.9	-3.8	-3.7	-3.6	-3.5	-3.4	-3.3	-3.2	-3.1
54.7129	55.3205	55.9282	56.5359	57.1436	57.7513	58.359	58.9667	59.5744	60.1821	60.7108	61.0209	61.331	61.641	61.9511	62.2612	62.5712	62.8813	63.1914	63.5014	63.7789	63.9659	64.1529	64.3399	64.5268	64.7138	64.9008	65.0878	65.2748	65.4618	65.6296	65.7443	65.8591	65.9738	66.0885	66.2032	66.3179	66.4326	66.5473	66.662	66.7206	66.6235	66.5264	66.4293	66.3322	66.235	66.1379	66.0408	65.9437	65.8466
27.3842	27.6091	27.834	28.0589	28.2838	28.5087	28.7336	28.9585	29.1834	29.4083	29.6579	29.9849	30.312	30.6391	30.9662	31.2933	31.6204	31.9475	32.2746	32.6016	32.9262	33.2426	33.5591	33.8755	34.1919	34.5084	34.8248	35.1413	35.4577	35.7742	36.0931	36.4201	36.7471	37.0741	37.4011	37.728	38.055	38.382	38.709	39.036	39.3404	39.5738	39.8072	40.0406	40.274	40.5074	40.7408	40.9742	41.2076	41.441
58.7915	58.7215	58.6515	58.5816	58.5116	58.4416	58.3716	58.3017	58.2317	58.1617	57.9904	57.705	57.4197	57.1344	56.8491	56.5638	56.2784	55.9931	55.7078	55.4225	55.1286	54.8251	54.5216	54.2181	53.9146	53.6111	53.3076	53.0041	52.7006	52.3972	52.0861	51.7667	51.4472	51.1278	50.8083	50.4888	50.1694	49.8499	49.5304	49.211	48.9115	48.6344	48.3573	48.0802	47.8032	47.5261	47.249	46.9719	46.6949	46.4178
16.358	16.7633	17.1686	17.574	17.9793	18.3847	18.79	19.1954	19.6007	20.006	20.4169	20.837	21.2571	21.6771	22.0972	22.5172	22.9373	23.3574	23.7774	24.1975	24.5727	24.8741	25.1754	25.4768	25.7782	26.0795	26.3809	26.6822	26.9836	27.285	27.5724	27.8369	28.1014	28.3658	28.6303	28.8948	29.1593	29.4237	29.6882	29.9527	30.2296	30.5269	30.8242	31.1215	31.4189	31.7162	32.0135	32.3108	32.6082	32.9055
38.7857	38.7644	38.7432	38.722	38.7008	38.6796	38.6584	38.6372	38.616	38.5948	38.5914	38.6541	38.7168	38.7795	38.8421	38.9048	38.9675	39.0302	39.0928	39.1555	39.2451	39.4343	39.6236	39.8128	40.002	40.1913	40.3805	40.5697	40.759	40.9482	41.1454	41.3721	41.5987	41.8254	42.0521	42.2787	42.5054	42.7321	42.9587	43.1854	43.4226	43.6987	43.9749	44.2511	44.5272	44.8034	45.0796	45.3557	45.6319	45.9081
22.6206	22.5639	22.5073	22.4506	22.3939	22.3373	22.2806	22.2239	22.1673	22.1106	22.0493	21.9789	21.9086	21.8383	21.7679	21.6976	21.6273	21.5569	21.4866	21.4163	21.4313	21.611	21.7907	21.9704	22.1501	22.3298	22.5095	22.6892	22.8689	23.0486	23.2244	23.3927	23.5609	23.7291	23.8974	24.0656	24.2339	24.4021	24.5704	24.7386	25.0204	25.5215	26.0226	26.5237	27.0248	27.5259	28.027	28.5281	29.0292	29.5302
2.6604	3.21435	3.76831	4.32226	4.87621	5.43016	5.98411	6.53806	7.09202	7.64597	8.17832	8.65842	9.13852	9.61862	10.0987	10.5788	11.0589	11.539	12.0191	12.4992	13.0235	13.6545	14.2856	14.9166	15.5477	16.1787	16.8097	17.4408	18.0718	18.7029	19.2007	19.3766	19.5525	19.7284	19.9042	20.0801	20.256	20.4318	20.6077	20.7836	20.8204	20.5209	20.2215	19.922	19.6225	19.3231	19.0236	18.7241	18.4246	18.1252
0.000781364	0.00284329	0.00490522	0.00696715	0.00902908	0.011091	0.0131529	0.0152149	0.0172768	0.0193387	0.0741129	0.215277	0.35644	0.497604	0.638767	0.779931	0.921094	1.06226	1.20342	1.34459	1.53343	1.80044	2.06744	2.33444	2.60144	2.86844	3.13545	3.40245	3.66945	3.93645	4.18094	4.38853	4.59612	4.80371	5.0113	5.21888	5.42647	5.63406	5.84165	6.04924	6.28852	6.57972	6.87093	7.16214	7.45335	7.74455	8.03576	8.32697	8.61818	8.90938
50.101	50.1981	50.2951	50.3922	50.4892	50.5863	50.6833	50.7804	50.8774	50.9745	51.0655	51.0865	51.1076	51.1286	51.1496	51.1707	51.1917	51.2128	51.2338	51.2548	51.2704	51.2226	51.1749	51.1271	51.0793	51.0316	50.9838	50.936	50.8882	50.8405	50.766	50.3818	49.9975	49.6133	49.229	48.8448	48.4605	48.0763	47.692	47.3078	46.9275	46.5935	46.2595	45.9255	45.5915	45.2576	44.9236	44.5896	44.2556	43.9216
7.96296	7.85944	7.75593	7.65242	7.54891	7.4454	7.34188	7.23837	7.13486	7.03135	6.92143	6.74679	6.57214	6.3975	6.22286	6.04821	5.87357	5.69893	5.52429	5.34964	5.17558	5.0074	4.83922	4.67104	4.50286	4.33468	4.1665	3.99831	3.83013	3.66195	3.49498	3.34028	3.18558	3.03088	2.87617	2.72147	2.56677	2.41207	2.25737	2.10266	1.95528	1.8818	1.80832	1.73484	1.66136	1.58788	1.5144	1.44092	1.36745	1.29397
10.4128	10.7674	11.122	11.4765	11.8311	12.1857	12.5402	12.8948	13.2493	13.6039	13.9608	14.3974	14.834	15.2705	15.7071	16.1437	16.5803	17.0169	17.4535	17.89	18.3181	18.4541	18.59	18.7259	18.8618	18.9978	19.1337	19.2696	19.4055	19.5415	19.6753	19.7352	19.7952	19.8552	19.9152	19.9752	20.0352	20.0952	20.1552	20.2152	20.2753	20.3397	20.4041	20.4685	20.5329	20.5973	20.6617	20.7261	20.7905	20.8549
5.22566	5.02823	4.8308	4.63337	4.43594	4.23852	4.04109	3.84366	3.64623	3.4488	3.25094	3.01263	2.77431	2.53599	2.29768	2.05936	1.82105	1.58273	1.34442	1.1061	0.871005	0.934397	0.997789	1.06118	1.12457	1.18797	1.25136	1.31475	1.37814	1.44153	1.50413	1.4933	1.48246	1.47163	1.46079	1.44996	1.43912	1.42828	1.41745	1.40661	1.3957	1.37754	1.35938	1.34123	1.32307	1.30491	1.28676	1.2686	1.25044	1.23229
13.2357	12.969	12.7024	12.4357	12.169	11.9024	11.6357	11.369	11.1024	10.8357	10.5858	10.426	10.2662	10.1063	9.94654	9.78673	9.62692	9.46711	9.3073	9.14749	9.0073	8.97272	8.93814	8.90357	8.86899	8.83442	8.79984	8.76527	8.73069	8.69611	8.72353	9.08478	9.44603	9.80729	10.1685	10.5298	10.891	11.2523	11.6136	11.9748	12.3251	12.6166	12.9081	13.1996	13.491	13.7825	14.074	14.3655	14.6569	14.9484
10.4409	10.5133	10.5857	10.6581	10.7305	10.8029	10.8753	10.9478	11.0202	11.0926	11.2522	11.5298	11.8075	12.0851	12.3628	12.6404	12.9181	13.1957	13.4734	13.751	14.1468	14.7024	15.258	15.8135	16.3691	16.9247	17.4803	18.0359	18.5915	19.147	19.6564	20.1031	20.5498	20.9964	21.4431	21.8898	22.3365	22.7832	23.2299	23.6766	24.081	24.4281	24.7752	25.1223	25.4693	25.8164	26.1635	26.5106	26.8577	27.2048
0.578328	0.708225	0.838122	0.968019	1.09792	1.22781	1.35771	1.48761	1.6175	1.7474	1.86406	1.9684	2.07274	2.17708	2.28142	2.38576	2.4901	2.59444	2.69878	2.80312	2.92311	3.05765	3.1922	3.32674	3.46128	3.59583	3.73037	3.86491	3.99946	4.134	4.29829	4.49027	4.68224	4.87421	5.06619	5.25816	5.45013	5.64211	5.83408	6.02605	6.16491	6.25434	6.34377	6.43321	6.52264	6.61208	6.70151	6.79095	6.88038	6.96981
12.6425	12.857	13.0715	13.286	13.5005	13.715	13.9294	14.1439	14.3584	14.5729	14.687	14.6498	14.6126	14.5755	14.5383	14.5011	14.4639	14.4267	14.3895	14.3523	14.3208	14.2981	14.2754	14.2526	14.2299	14.2072	14.1845	14.1617	14.139	14.1163	13.9893	13.7051	13.4209	13.1367	12.8525	12.5684	12.2842	12	11.7158	11.4316	11.1116	10.7374	10.3633	9.98916	9.61503	9.2409	8.86677	8.49263	8.1185	7.74437
0.660452	0.656471	0.65249	0.648508	0.644527	0.640546	0.636565	0.632583	0.628602	0.624621	0.687977	0.832346	0.976715	1.12108	1.26545	1.40982	1.55419	1.69856	1.84293	1.9873	2.13762	2.29512	2.45261	2.61011	2.7676	2.9251	3.08259	3.24009	3.39758	3.55508	3.71307	3.87165	4.03024	4.18882	4.34741	4.506	4.66458	4.82317	4.98175	5.14034	5.28974	5.4281	5.56645	5.70481	5.84317	5.98152	6.11988	6.25824	6.3966	6.53495
2.47949	2.33611	2.19273	2.04935	1.90597	1.76259	1.61921	1.47582	1.33244	1.18906	1.0781	1.00767	0.937241	0.866812	0.796382	0.725953	0.655524	0.585095	0.514666	0.444237	0.49564	0.699385	0.90313	1.10687	1.31062	1.51436	1.71811	1.92185	2.1256	2.32934	2.52999	2.72674	2.9235	3.12026	3.31702	3.51378	3.71054	3.9073	4.10406	4.30082	4.47172	4.61028	4.74884	4.88741	5.02597	5.16454	5.3031	5.44166	5.58023	5.71879
9.48016	9.8145	10.1488	10.4832	10.8175	11.1519	11.4862	11.8205	12.1549	12.4892	12.7851	12.9951	13.2051	13.415	13.625	13.835	14.0449	14.2549	14.4649	14.6749	14.7411	14.4862	14.2313	13.9764	13.7215	13.4665	13.2116	12.9567	12.7018	12.4469	12.1146	11.6094	11.1042	10.599	10.0937	9.58852	9.0833	8.57808	8.07286	7.56764	7.0176	6.36743	5.71726	5.0671	4.41693	3.76676	3.11659	2.46643	1.81626	1.16609
2.30008	2.37808	2.45607	2.53407	2.61207	2.69006	2.76806	2.84605	2.92405	3.00205	3.08215	3.1853	3.28845	3.39159	3.49474	3.59789	3.70103	3.80418	3.90733	4.01048	4.11855	4.2805	4.44244	4.60438	4.76633	4.92827	5.09021	5.25215	5.4141	5.57604	5.73862	5.90818	6.07774	6.2473	6.41686	6.58642	6.75598	6.92554	7.0951	7.26466	7.43428	7.60457	7.77485	7.94514	8.11542	8.28571	8.45599	8.62628	8.79657	8.96685
5.21073	5.06756	4.92439	4.78122	4.63805	4.49489	4.35172	4.20855	4.06538	3.92221	3.77592	3.57046	3.365	3.15954	2.95408	2.74861	2.54315	2.33769	2.13223	1.92677	1.73884	1.88321	2.02757	2.17194	2.3163	2.46066	2.60503	2.74939	2.89376	3.03812	3.19705	3.63186	4.06668	4.50149	4.93631	5.37112	5.80594	6.24075	6.67557	7.11038	7.54533	7.98264	8.41996	8.85728	9.2946	9.73192	10.1692	10.6066	11.0439	11.4812
44.0181	44.1646	44.3111	44.4576	44.6041	44.7505	44.897	45.0435	45.19	45.3365	45.483	45.6296	45.7763	45.9229	46.0695	46.2161	46.3628	46.5094	46.656	46.8026	46.9028	46.9074	46.912	46.9165	46.9211	46.9257	46.9302	46.9348	46.9393	46.9439	46.8937	46.7306	46.5675	46.4044	46.2413	46.0782	45.915	45.7519	45.5888	45.4257	45.2694	45.1269	44.9845	44.842	44.6996	44.5571	44.4147	44.2722	44.1298	43.9873
17.0288	17.0011	16.9733	16.9455	16.9177	16.89	16.8622	16.8344	16.8066	16.7789	16.7484	16.6383	16.5282	16.4181	16.308	16.198	16.0879	15.9778	15.8677	15.7577	15.6473	15.5276	15.408	15.2884	15.1687	15.0491	14.9295	14.8098	14.6902	14.5706	14.4567	14.5133	14.5699	14.6265	14.683	14.7396	14.7962	14.8528	14.9094	14.9659	15.0273	15.2275	15.4278	15.6281	15.8283	16.0286	16.2289	16.4291	16.6294	16.8297
37.2825	37.5224	37.7623	38.0022	38.242	38.4819	38.7218	38.9617	39.2016	39.4415	39.6533	39.8211	39.9889	40.1567	40.3245	40.4923	40.6601	40.8279	40.9957	41.1635	41.321	41.4625	41.6039	41.7454	41.8868	42.0283	42.1697	42.3112	42.4526	42.5941	42.734	42.8716	43.0093	43.1469	43.2845	43.4222	43.5598	43.6974	43.835	43.9727	44.1031	44.2222	44.3413	44.4604	44.5795	44.6986	44.8177	44.9368	45.0559	45.175
2.87712e-14	2.80417e-14	2.73121e-14	2.65826e-14	2.58531e-14	2.51236e-14	2.43941e-14	2.36646e-14	2.29351e-14	2.22056e-14	2.22862e-14	2.41277e-14	2.59692e-14	2.78107e-14	2.96521e-14	3.14936e-14	3.33351e-14	3.51765e-14	3.7018e-14	3.88595e-14	0.00683285	0.0285157	0.0501986	0.0718815	0.0935643	0.115247	0.13693	0.158613	0.180296	0.201979	0.263749	0.412644	0.561539	0.710433	0.859328	1.00822	1.15712	1.30601	1.45491	1.6038	1.78028	2.0167	2.25312	2.48954	2.72597	2.96239	3.19881	3.43523	3.67166	3.90808
3.62489	3.68687	3.74884	3.81081	3.87279	3.93476	3.99673	4.05871	4.12068	4.18265	4.24971	4.32162	4.39352	4.46542	4.53733	4.60923	4.68113	4.75304	4.82494	4.89685	4.92829	4.92119	4.9141	4.907	4.8999	4.89281	4.88571	4.87861	4.87152	4.86442	4.68505	4.34158	3.99811	3.65465	3.31118	2.96772	2.62425	2.28078	1.93732	1.59385	1.50997	1.67335	1.83673	2.00011	2.16349	2.32687	2.49025	2.65363	2.817	2.98038
6.31396	6.22988	6.14579	6.06171	5.97763	5.89354	5.80946	5.72537	5.64129	5.55721	5.43978	5.28756	5.13533	4.9831	4.83088	4.67865	4.52642	4.3742	4.22197	4.06974	3.91457	3.75633	3.59809	3.43985	3.28162	3.12338	2.96514	2.8069	2.64866	2.49042	2.54939	2.83512	3.12085	3.40659	3.69232	3.97805	4.26378	4.54952	4.83525	5.12098	5.48695	5.93667	6.3864	6.83613	7.28585	7.73558	8.18531	8.63503	9.08476	9.53448
1.0666	1.117	1.16741	1.21781	1.26821	1.31861	1.36901	1.41941	1.46981	1.52021	1.63126	1.80518	1.9791	2.15302	2.32694	2.50086	2.67478	2.8487	3.02262	3.19654	3.389	3.60066	3.81232	4.02399	4.23565	4.44731	4.65898	4.87064	5.0823	5.29397	5.48325	5.64934	5.81542	5.9815	6.14759	6.31367	6.47976	6.64584	6.81192	6.97801	7.06753	7.07768	7.08784	7.09799	7.10814	7.1183	7.12845	7.1386	7.14876	7.15891
3.59832	3.58789	3.57746	3.56703	3.55661	3.54618	3.53575	3.52533	3.5149	3.50447	3.49827	3.53532	3.57237	3.60943	3.64648	3.68353	3.72059	3.75764	3.79469	3.83175	3.87553	3.98825	4.10097	4.2137	4.32642	4.43914	4.55186	4.66458	4.7773	4.89003	5.00732	5.17149	5.33565	5.49981	5.66398	5.82814	5.9923	6.15647	6.32063	6.48479	6.63598	6.65435	6.67271	6.69108	6.70944	6.7278	6.74617	6.76453	6.78289	6.80126
1.10007	1.54015	1.98022	2.4203	2.86038	3.30045	3.74053	4.1806	4.62068	5.06076	5.56707	6.29716	7.02725	7.75735	8.48744	9.21753	9.94763	10.6777	11.4078	12.1379	12.717	12.7857	12.8544	12.9232	12.9919	13.0606	13.1294	13.1981	13.2668	13.3356	13.4346	13.636	13.8373	14.0387	14.24	14.4414	14.6428	14.8441	15.0455	15.2468	15.4075	15.4307	15.4538	15.477	15.5002	15.5234	15.5465	15.5697	15.5929	15.616
1.61644	1.78427	1.95209	2.11992	2.28775	2.45558	2.6234	2.79123	2.95906	3.12689	3.29537	3.46837	3.64136	3.81436	3.98735	4.16035	4.33334	4.50634	4.67933	4.85232	5.03387	5.27366	5.51345	5.75324	5.99303	6.23283	6.47262	6.71241	6.9522	7.19199	7.41971	7.56517	7.71062	7.85607	8.00153	8.14698	8.29244	8.43789	8.58334	8.7288	8.83394	8.66437	8.49479	8.32522	8.15564	7.98607	7.81649	7.64692	7.47734	7.30777
3.87917	4.08303	4.28689	4.49075	4.69462	4.89848	5.10234	5.3062	5.51007	5.71393	5.90615	6.09257	6.27899	6.46542	6.65184	6.83826	7.02469	7.21111	7.39754	7.58396	7.82975	8.10507	8.38039	8.6557	8.93102	9.20634	9.48166	9.75698	10.0323	10.3076	10.5318	10.7307	10.9295	11.1283	11.3271	11.5259	11.7247	11.9235	12.1223	12.3211	12.5088	12.6909	12.873	13.0552	13.2373	13.4194	13.6015	13.7836	13.9657	14.1479
20.9758	20.411	19.8462	19.2814	18.7166	18.1518	17.5869	17.0221	16.4573	15.8925	15.3282	14.7667	14.2052	13.6437	13.0821	12.5206	11.9591	11.3976	10.836	10.2745	9.74017	9.34029	8.94042	8.54054	8.14067	7.74079	7.34092	6.94104	6.54117	6.14129	5.77622	5.58344	5.39067	5.19789	5.00511	4.81233	4.61955	4.42677	4.23399	4.04121	3.86669	3.7825	3.69832	3.61414	3.52995	3.44577	3.36158	3.2774	3.19322	3.10903
10.408	10.1931	9.9782	9.76328	9.54836	9.33345	9.11853	8.90361	8.68869	8.47377	8.26449	8.08113	7.89777	7.71441	7.53105	7.34769	7.16432	6.98096	6.7976	6.61424	6.443	6.32747	6.21194	6.09641	5.98087	5.86534	5.74981	5.63428	5.51874	5.40321	5.2857	5.15908	5.03246	4.90585	4.77923	4.65261	4.526	4.39938	4.27277	4.14615	4.02454	3.92595	3.82736	3.72878	3.63019	3.5316	3.43301	3.33442	3.23583	3.13725
8.13442	8.04931	7.96419	7.87908	7.79397	7.70885	7.62374	7.53862	7.45351	7.3684	7.26825	7.12103	6.97382	6.8266	6.67938	6.53217	6.38495	6.23773	6.09052	5.9433	5.75702	5.44841	5.1398	4.83119	4.52258	4.21398	3.90537	3.59676	3.28815	2.97954	2.71197	2.57289	2.4338	2.29472	2.15563	2.01655	1.87746	1.73837	1.59929	1.4602	1.39113	1.54128	1.69143	1.84157	1.99172	2.14187	2.29201	2.44216	2.59231	2.74245
1.96316	1.97322	1.98327	1.99333	2.00339	2.01344	2.0235	2.03356	2.04362	2.05367	2.06935	2.0996	2.12985	2.16009	2.19034	2.22059	2.25084	2.28108	2.31133	2.34158	2.38432	2.45944	2.53457	2.60969	2.68481	2.75994	2.83506	2.91019	2.98531	3.06044	3.15215	3.28687	3.4216	3.55632	3.69105	3.82577	3.96049	4.09522	4.22994	4.36467	4.48929	4.58774	4.68618	4.78462	4.88307	4.98151	5.07995	5.1784	5.27684	5.37529
8.11398	8.10146	8.08894	8.07642	8.0639	8.05138	8.03886	8.02634	8.01382	8.0013	7.99342	8.01348	8.03354	8.05359	8.07365	8.0937	8.11376	8.13381	8.15387	8.17392	8.20007	8.26284	8.32561	8.38838	8.45115	8.51392	8.5767	8.63947	8.70224	8.76501	8.84825	9.05458	9.2609	9.46723	9.67356	9.87989	10.0862	10.2925	10.4989	10.7052	10.9283	11.2521	11.576	11.8998	12.2237	12.5476	12.8714	13.1953	13.5191	13.843
2.82945	2.89818	2.96691	3.03563	3.10436	3.17308	3.24181	3.31054	3.37926	3.44799	3.52727	3.75585	3.98443	4.21301	4.44159	4.67017	4.89875	5.12733	5.35591	5.58449	5.81877	6.13362	6.44847	6.76332	7.07817	7.39302	7.70787	8.02272	8.33757	8.65242	8.96348	9.22097	9.47846	9.73595	9.99343	10.2509	10.5084	10.7659	11.0234	11.2809	11.5279	11.6263	11.7247	11.8231	11.9215	12.0199	12.1183	12.2167	12.3152	12.4136
9.76144	9.67487	9.5883	9.50172	9.41515	9.32857	9.242	9.15542	9.06885	8.98228	8.89745	8.93049	8.96353	8.99656	9.0296	9.06264	9.09568	9.12871	9.16175	9.19479	9.22988	9.40355	9.57722	9.75088	9.92455	10.0982	10.2719	10.4455	10.6192	10.7929	10.9687	11.2919	11.615	11.9382	12.2613	12.5844	12.9076	13.2307	13.5539	13.877	14.1999	14.5064	14.8129	15.1194	15.4259	15.7324	16.0388	16.3453	16.6518	16.9583
9.85165	9.77176	9.69187	9.61198	9.53209	9.4522	9.37231	9.29242	9.21254	9.13265	9.05155	8.95412	8.8567	8.75927	8.66184	8.56442	8.46699	8.36956	8.27214	8.17471	8.08237	8.05866	8.03495	8.01124	7.98753	7.96383	7.94012	7.91641	7.8927	7.86899	7.85177	7.92222	7.99267	8.06312	8.13356	8.20401	8.27446	8.34491	8.41535	8.4858	8.55728	8.64268	8.72807	8.81347	8.89887	8.98427	9.06967	9.15507	9.24046	9.32586
8.97452	9.00643	9.03835	9.07027	9.10218	9.1341	9.16602	9.19793	9.22985	9.26177	9.28903	9.30246	9.31589	9.32933	9.34276	9.35619	9.36962	9.38305	9.39649	9.40992	9.42812	9.4605	9.49289	9.52527	9.55765	9.59003	9.62242	9.6548	9.68718	9.71956	9.76481	9.84829	9.93178	10.0153	10.0987	10.1822	10.2657	10.3492	10.4327	10.5161	10.5943	10.6568	10.7192	10.7816	10.8441	10.9065	10.969	11.0314	11.0938	11.1563
5.02693	5.27372	5.52051	5.7673	6.01409	6.26089	6.50768	6.75447	7.00126	7.24806	7.49557	7.74596	7.99635	8.24674	8.49713	8.74752	8.99791	9.24831	9.4987	9.74909	10.0018	10.2638	10.5258	10.7878	11.0499	11.3119	11.5739	11.8359	12.0979	12.3599	12.6214	12.8809	13.1404	13.3999	13.6594	13.9189	14.1784	14.4378	14.6973	14.9568	15.191	15.3237	15.4565	15.5893	15.7221	15.8549	15.9876	16.1204	16.2532	16.386
7.91691	8.00708	8.09725	8.18743	8.2776	8.36777	8.45794	8.54811	8.63828	8.72846	8.81855	8.9065	8.99444	9.08239	9.17034	9.25829	9.34624	9.43419	9.52214	9.61009	9.69827	9.79282	9.88736	9.98191	10.0765	10.171	10.2655	10.3601	10.4546	10.5492	10.6419	10.6839	10.726	10.768	10.8101	10.8521	10.8942	10.9362	10.9783	11.0203	11.0626	11.1108	11.1589	11.2071	11.2553	11.3035	11.3516	11.3998	11.448	11.4962
42.4434	42.3809	42.3184	42.2558	42.1933	42.1307	42.0682	42.0056	41.9431	41.8805	41.8356	41.8964	41.9572	42.018	42.0789	42.1397	42.2005	42.2614	42.3222	42.383	42.4551	42.5947	42.7343	42.8739	43.0135	43.1531	43.2927	43.4323	43.5719	43.7115	43.8534	44.0088	44.1642	44.3197	44.4751	44.6305	44.786	44.9414	45.0968	45.2522	45.404	45.5337	45.6634	45.7932	45.9229	46.0526	46.1823	46.312	46.4417	46.5715
2.73894	2.70039	2.66184	2.62329	2.58474	2.54619	2.50764	2.4691	2.43055	2.392	2.35476	2.44668	2.53861	2.63053	2.72246	2.81438	2.90631	2.99823	3.09016	3.18208	3.27547	3.51367	3.75187	3.99007	4.22826	4.46646	4.70466	4.94286	5.18106	5.41926	5.65746	5.89598	6.13451	6.37303	6.61155	6.85008	7.0886	7.32712	7.56565	7.80417	8.04462	8.47535	8.90607	9.33679	9.76751	10.1982	10.629	11.0597	11.4904	11.9211
25.1166	25.0985	25.0804	25.0623	25.0443	25.0262	25.0081	24.99	24.972	24.9539	24.8947	24.7856	24.6765	24.5673	24.4582	24.3491	24.2399	24.1308	24.0217	23.9125	23.7359	23.4771	23.2184	22.9596	22.7008	22.442	22.1832	21.9245	21.6657	21.4069	21.1238	20.8111	20.4984	20.1856	19.8729	19.5602	19.2475	18.9347	18.622	18.3093	17.9833	17.641	17.2987	16.9565	16.6142	16.272	15.9297	15.5874	15.2452	14.9029
16.5381	16.5762	16.6142	16.6522	16.6902	16.7282	16.7663	16.8043	16.8423	16.8803	16.9141	16.9353	16.9564	16.9776	16.9988	17.0199	17.0411	17.0622	17.0834	17.1045	17.1141	17.0887	17.0633	17.0379	17.0125	16.9871	16.9617	16.9363	16.9109	16.8855	16.8404	16.7364	16.6323	16.5282	16.4241	16.3201	16.216	16.1119	16.0078	15.9038	15.8035	15.7149	15.6263	15.5377	15.4491	15.3605	15.2719	15.1832	15.0946	15.006
46.7444	46.5436	46.3428	46.142	45.9412	45.7404	45.5396	45.3388	45.138	44.9372	44.7341	44.5141	44.294	44.074	43.8539	43.6339	43.4138	43.1938	42.9737	42.7537	42.5486	42.4561	42.3636	42.2712	42.1787	42.0862	41.9938	41.9013	41.8088	41.7164	41.626	41.5511	41.4762	41.4013	41.3264	41.2515	41.1766	41.1017	41.0268	40.9519	40.8773	40.805	40.7326	40.6603	40.5879	40.5155	40.4432	40.3708	40.2985	40.2261
2.17342	2.2383	2.30319	2.36808	2.43297	2.49786	2.56275	2.62764	2.69252	2.75741	2.81937	2.87695	2.93453	2.99212	3.0497	3.10729	3.16487	3.22245	3.28004	3.33762	3.38866	3.42995	3.47125	3.51254	3.55383	3.59512	3.63641	3.67771	3.719	3.76029	3.74746	3.65397	3.56048	3.46699	3.3735	3.28002	3.18653	3.09304	2.99955	2.90606	2.8021	2.68255	2.56299	2.44344	2.32388	2.20433	2.08477	1.96522	1.84566	1.72611
1.71984	1.7031	1.68636	1.66963	1.65289	1.63615	1.61942	1.60268	1.58594	1.56921	1.55613	1.56011	1.56409	1.56807	1.57206	1.57604	1.58002	1.584	1.58798	1.59197	1.6066	1.67091	1.73523	1.79955	1.86387	1.92818	1.9925	2.05682	2.12113	2.18545	2.26157	2.39275	2.52393	2.65511	2.78628	2.91746	3.04864	3.17982	3.311	3.44218	3.58424	3.77707	3.96991	4.16275	4.35559	4.54843	4.74127	4.9341	5.12694	5.31978
1.69779	1.6558	1.61382	1.57184	1.52985	1.48787	1.44589	1.4039	1.36192	1.31994	1.29547	1.30939	1.3233	1.33722	1.35114	1.36505	1.37897	1.39288	1.4068	1.42072	1.43988	1.47055	1.50121	1.53188	1.56254	1.59321	1.62387	1.65454	1.6852	1.71587	1.758	1.82527	1.89253	1.9598	2.02707	2.09433	2.1616	2.22886	2.29613	2.3634	2.43262	2.50614	2.57966	2.65318	2.72671	2.80023	2.87375	2.94727	3.02079	3.09431
3.24122	3.41069	3.58016	3.74963	3.9191	4.08857	4.25804	4.4275	4.59697	4.76644	4.9301	5.07106	5.21201	5.35297	5.49392	5.63488	5.77583	5.91679	6.05774	6.1987	6.33761	6.46856	6.5995	6.73045	6.86139	6.99234	7.12328	7.25423	7.38517	7.51612	7.63161	7.6867	7.7418	7.79689	7.85199	7.90708	7.96218	8.01727	8.07237	8.12746	8.17974	8.221	8.26226	8.30353	8.34479	8.38605	8.42732	8.46858	8.50984	8.5511
56.3233	56.9566	57.5898	58.223	58.8562	59.4894	60.1226	60.7558	61.389	62.0222	62.6411	63.0629	63.4847	63.9065	64.3283	64.7501	65.1719	65.5937	66.0155	66.4373	66.8629	67.3413	67.8196	68.2979	68.7762	69.2545	69.7328	70.2111	70.6894	71.1678	71.6384	72.003	72.3677	72.7323	73.097	73.4617	73.8263	74.191	74.5556	74.9203	75.2692	75.4018	75.5344	75.667	75.7996	75.9322	76.0648	76.1974	76.33	76.4625
9.20538	9.09427	8.98316	8.87205	8.76095	8.64984	8.53873	8.42762	8.31651	8.20541	8.13478	8.11415	8.09352	8.07289	8.05227	8.03164	8.01101	7.99038	7.96975	7.94913	8.04132	8.27286	8.5044	8.73594	8.96748	9.19902	9.43056	9.6621	9.89365	10.1252	10.451	10.8932	11.3355	11.7777	12.22	12.6622	13.1045	13.5467	13.989	14.4312	14.8818	15.3428	15.8037	16.2647	16.7256	17.1865	17.6475	18.1084	18.5693	19.0303
8.37104	8.68283	8.99462	9.30641	9.6182	9.92999	10.2418	10.5536	10.8654	11.1772	11.4873	11.761	12.0348	12.3085	12.5823	12.856	13.1298	13.4035	13.6773	13.951	14.2236	14.4709	14.7181	14.9654	15.2126	15.4598	15.7071	15.9543	16.2016	16.4488	16.6885	16.7627	16.8368	16.911	16.9852	17.0593	17.1335	17.2076	17.2818	17.3559	17.4238	17.3542	17.2846	17.215	17.1454	17.0758	17.0062	16.9366	16.867	16.7974
9.20524	9.04533	8.88542	8.72551	8.56561	8.4057	8.24579	8.08588	7.92598	7.76607	7.61838	7.48721	7.35603	7.22486	7.09368	6.96251	6.83133	6.70016	6.56898	6.43781	6.3734	6.39915	6.42491	6.45067	6.47643	6.50219	6.52794	6.5537	6.57946	6.60522	6.70652	6.90985	7.11319	7.31652	7.51986	7.72319	7.92653	8.12986	8.3332	8.53653	8.75036	8.97835	9.20634	9.43433	9.66232	9.89031	10.1183	10.3463	10.5743	10.8023
19.2118	19.7992	20.3867	20.9741	21.5616	22.1491	22.7365	23.324	23.9114	24.4989	25.0508	25.5562	26.0615	26.5669	27.0722	27.5776	28.0829	28.5883	29.0936	29.5989	29.9813	30.2022	30.4231	30.6441	30.865	31.0859	31.3068	31.5277	31.7486	31.9695	32.115	32.1615	32.208	32.2545	32.301	32.3475	32.394	32.4404	32.4869	32.5334	32.5594	32.5585	32.5576	32.5566	32.5557	32.5548	32.5539	32.5529	32.552	32.5511
0.95649	1.21543	1.47437	1.73332	1.99226	2.2512	2.51014	2.76908	3.02803	3.28697	3.41971	3.38279	3.34586	3.30894	3.27201	3.23509	3.19816	3.16124	3.12431	3.08739	3.03916	2.97573	2.91231	2.84888	2.78545	2.72203	2.6586	2.59518	2.53175	2.46832	2.40834	2.353	2.29766	2.24232	2.18698	2.13163	2.07629	2.02095	1.96561	1.91027	1.84611	1.77009	1.69408	1.61806	1.54205	1.46603	1.39002	1.314	1.23799	1.16197
14.7685	15.0314	15.2942	15.5571	15.8199	16.0828	16.3457	16.6085	16.8714	17.1342	17.4031	17.7083	18.0134	18.3186	18.6237	18.9289	19.234	19.5392	19.8443	20.1495	20.4373	20.6213	20.8052	20.9892	21.1731	21.3571	21.541	21.725	21.9089	22.0929	22.2482	22.2313	22.2144	22.1976	22.1807	22.1638	22.1469	22.1301	22.1132	22.0963	22.0749	22.0262	21.9775	21.9289	21.8802	21.8315	21.7828	21.7341	21.6854	21.6368
16.8866	16.1709	15.4551	14.7394	14.0237	13.3079	12.5922	11.8764	11.1607	10.445	9.84601	9.43149	9.01697	8.60245	8.18793	7.77341	7.35889	6.94437	6.52985	6.11533	5.71715	5.34478	4.97241	4.60003	4.22766	3.85529	3.48292	3.11055	2.73818	2.3658	2.13987	2.1452	2.15053	2.15585	2.16118	2.16651	2.17184	2.17717	2.1825	2.18783	2.31465	2.63336	2.95207	3.27077	3.58948	3.90819	4.22689	4.5456	4.86431	5.18301
17.7747	18.298	18.8213	19.3446	19.8679	20.3912	20.9145	21.4378	21.9611	22.4844	22.9851	23.4054	23.8257	24.2461	24.6664	25.0867	25.5071	25.9274	26.3477	26.768	27.1415	27.3487	27.5559	27.7631	27.9703	28.1775	28.3847	28.5919	28.7991	29.0063	29.175	29.207	29.239	29.271	29.303	29.335	29.367	29.399	29.431	29.463	29.4713	29.3955	29.3197	29.244	29.1682	29.0924	29.0167	28.9409	28.8651	28.7894
13.9597	14.3543	14.7489	15.1435	15.5381	15.9327	16.3273	16.7219	17.1165	17.5111	17.9549	18.4771	18.9994	19.5216	20.0439	20.5661	21.0884	21.6106	22.1329	22.6551	23.1431	23.5761	24.0091	24.4422	24.8752	25.3082	25.7413	26.1743	26.6073	27.0404	27.4589	27.8542	28.2495	28.6448	29.0402	29.4355	29.8308	30.2261	30.6214	31.0167	31.388	31.721	32.0539	32.3869	32.7198	33.0528	33.3857	33.7187	34.0516	34.3846
5.18738	5.36368	5.53999	5.71629	5.89259	6.0689	6.2452	6.42151	6.59781	6.77412	7.00227	7.44851	7.89474	8.34097	8.7872	9.23343	9.67966	10.1259	10.5721	11.0184	11.4709	11.9503	12.4296	12.9089	13.3882	13.8675	14.3468	14.8261	15.3054	15.7847	16.2285	16.5228	16.8171	17.1114	17.4058	17.7001	17.9944	18.2887	18.583	18.8773	19.171	19.4617	19.7524	20.0432	20.3339	20.6247	20.9154	21.2061	21.4969	21.7876
11.4638	11.4513	11.4388	11.4264	11.4139	11.4014	11.3889	11.3765	11.364	11.3515	11.3371	11.305	11.2729	11.2408	11.2087	11.1766	11.1445	11.1124	11.0802	11.0481	11.0163	10.9864	10.9565	10.9266	10.8968	10.8669	10.837	10.8071	10.7773	10.7474	10.7075	10.5781	10.4487	10.3193	10.1898	10.0604	9.93102	9.80161	9.6722	9.54279	9.40609	9.20438	9.00268	8.80097	8.59926	8.39755	8.19584	7.99414	7.79243	7.59072
31.7432	31.1954	30.6476	30.0998	29.552	29.0042	28.4564	27.9086	27.3608	26.813	26.2337	25.5248	24.816	24.1071	23.3983	22.6895	21.9806	21.2718	20.5629	19.8541	19.16	18.5266	17.8931	17.2596	16.6262	15.9927	15.3593	14.7258	14.0924	13.4589	12.9012	12.6546	12.408	12.1613	11.9147	11.6681	11.4215	11.1749	10.9283	10.6817	10.4588	10.3337	10.2085	10.0833	9.95812	9.83294	9.70776	9.58258	9.4574	9.33222
44.6968	44.7794	44.862	44.9446	45.0272	45.1097	45.1923	45.2749	45.3575	45.4401	45.4585	45.3587	45.259	45.1592	45.0595	44.9597	44.8599	44.7602	44.6604	44.5607	44.4089	44.1614	43.9139	43.6664	43.4189	43.1714	42.9239	42.6764	42.4289	42.1814	41.87	41.4408	41.0116	40.5825	40.1533	39.7241	39.2949	38.8658	38.4366	38.0074	37.5468	37.0285	36.5101	35.9918	35.4735	34.9551	34.4368	33.9184	33.4001	32.8817
36.2179	36.2055	36.193	36.1806	36.1681	36.1557	36.1432	36.1308	36.1184	36.1059	36.0755	36.0054	35.9354	35.8653	35.7953	35.7252	35.6552	35.5851	35.5151	35.445	35.3429	35.1701	34.9973	34.8244	34.6516	34.4788	34.3059	34.1331	33.9603	33.7875	33.5982	33.3727	33.1471	32.9216	32.696	32.4705	32.245	32.0194	31.7939	31.5684	31.3146	30.9984	30.6822	30.366	30.0498	29.7336	29.4174	29.1012	28.785	28.4688
35.5797	35.5986	35.6176	35.6365	35.6555	35.6745	35.6934	35.7124	35.7314	35.7503	35.7624	35.7424	35.7224	35.7023	35.6823	35.6623	35.6423	35.6223	35.6023	35.5823	35.5643	35.5556	35.547	35.5383	35.5297	35.521	35.5124	35.5037	35.4951	35.4864	35.4795	35.4809	35.4822	35.4835	35.4848	35.4861	35.4875	35.4888	35.4901	35.4914	35.4956	35.5129	35.5303	35.5477	35.565	35.5824	35.5998	35.6171	35.6345	35.6519
2.11158	2.21719	2.3228	2.42841	2.53402	2.63963	2.74525	2.85086	2.95647	3.06208	3.16279	3.23329	3.30379	3.3743	3.4448	3.51531	3.58581	3.65632	3.72682	3.79732	3.86042	3.87789	3.89536	3.91283	3.9303	3.94777	3.96525	3.98272	4.00019	4.01766	4.03896	4.08384	4.12873	4.17361	4.21849	4.26337	4.30826	4.35314	4.39802	4.4429	4.49076	4.55695	4.62314	4.68932	4.75551	4.8217	4.88789	4.95407	5.02026	5.08645
6.3573	6.22823	6.09917	5.9701	5.84103	5.71197	5.5829	5.45383	5.32477	5.1957	5.14784	5.14857	5.14931	5.15004	5.15077	5.1515	5.15223	5.15297	5.1537	5.15443	5.18745	5.2398	5.29215	5.34449	5.39684	5.44918	5.50153	5.55387	5.60622	5.65857	5.70563	5.74955	5.79346	5.83737	5.88128	5.92519	5.9691	6.01301	6.05692	6.10084	6.27481	6.52661	6.77842	7.03022	7.28202	7.53382	7.78562	8.03743	8.28923	8.54103
2.08047	1.9729	1.86532	1.75775	1.65018	1.54261	1.43504	1.32747	1.2199	1.11233	1.01534	0.983649	0.95196	0.920271	0.888582	0.856892	0.825203	0.793514	0.761825	0.730135	0.705879	0.727504	0.749129	0.770754	0.792379	0.814004	0.835629	0.857254	0.878879	0.900504	0.93134	1.01903	1.10673	1.19442	1.28211	1.3698	1.4575	1.54519	1.63288	1.72057	1.81426	1.94493	2.07559	2.20626	2.33692	2.46759	2.59826	2.72892	2.85959	2.99026
58.6432	58.8048	58.9665	59.1282	59.2898	59.4515	59.6131	59.7748	59.9364	60.0981	60.2507	60.3805	60.5103	60.6401	60.7699	60.8998	61.0296	61.1594	61.2892	61.419	61.5341	61.6119	61.6898	61.7676	61.8455	61.9233	62.0012	62.079	62.1569	62.2347	62.2946	62.3093	62.3239	62.3385	62.3531	62.3677	62.3823	62.3969	62.4116	62.4262	62.3921	62.2348	62.0776	61.9203	61.763	61.6057	61.4484	61.2912	61.1339	60.9766
27.9677	28.3635	28.7592	29.1549	29.5507	29.9464	30.3422	30.7379	31.1336	31.5294	31.9094	32.1517	32.3941	32.6364	32.8787	33.121	33.3634	33.6057	33.848	34.0903	34.2992	34.2138	34.1284	34.043	33.9575	33.8721	33.7867	33.7013	33.6159	33.5305	33.4214	33.104	32.7867	32.4693	32.152	31.8346	31.5172	31.1999	30.8825	30.5652	30.2464	29.915	29.5836	29.2522	28.9207	28.5893	28.2579	27.9265	27.5951	27.2637
40.264	40.2916	40.3193	40.3469	40.3746	40.4022	40.4298	40.4575	40.4851	40.5127	40.54	40.5667	40.5933	40.62	40.6466	40.6733	40.6999	40.7265	40.7532	40.7798	40.8046	40.8262	40.8478	40.8694	40.8911	40.9127	40.9343	40.9559	40.9775	40.9991	41.0173	41.0298	41.0423	41.0547	41.0672	41.0797	41.0922	41.1046	41.1171	41.1296	41.1344	41.1265	41.1187	41.1108	41.103	41.0951	41.0873	41.0794	41.0715	41.0637
0.210546	0.222939	0.235331	0.247724	0.260116	0.272509	0.284901	0.297294	0.309686	0.322079	0.338886	0.390959	0.443032	0.495105	0.547178	0.599251	0.651324	0.703398	0.755471	0.807544	0.877693	1.09225	1.3068	1.52136	1.73591	1.95047	2.16502	2.37958	2.59413	2.80869	3.02981	3.30341	3.57701	3.85061	4.12421	4.39781	4.67141	4.94501	5.21861	5.4922	5.75224	5.9039	6.05557	6.20723	6.3589	6.51056	6.66223	6.81389	6.96556	7.11722
5.28483	5.24107	5.19732	5.15357	5.10982	5.06607	5.02231	4.97856	4.93481	4.89106	4.84765	4.8279	4.80814	4.78839	4.76863	4.74888	4.72912	4.70936	4.68961	4.66985	4.65049	4.6579	4.6653	4.67271	4.68012	4.68753	4.69493	4.70234	4.70975	4.71716	4.72461	4.73511	4.74561	4.75611	4.76661	4.77711	4.78761	4.79811	4.80861	4.81912	4.83001	4.86771	4.9054	4.9431	4.98079	5.01849	5.05618	5.09388	5.13157	5.16927
62.7654	62.8685	62.9716	63.0747	63.1779	63.281	63.3841	63.4873	63.5904	63.6935	63.7899	63.8602	63.9306	64.0009	64.0712	64.1416	64.2119	64.2822	64.3526	64.4229	64.4805	64.4886	64.4967	64.5048	64.513	64.5211	64.5292	64.5374	64.5455	64.5536	64.5369	64.4239	64.3109	64.198	64.085	63.972	63.859	63.7461	63.6331	63.5201	63.3704	63.0784	62.7864	62.4945	62.2025	61.9106	61.6186	61.3266	61.0347	60.7427
4.21906	4.25559	4.29212	4.32864	4.36517	4.4017	4.43822	4.47475	4.51128	4.54781	4.58394	4.55225	4.52055	4.48886	4.45716	4.42546	4.39377	4.36207	4.33038	4.29868	4.26667	4.17929	4.09191	4.00454	3.91716	3.82978	3.74241	3.65503	3.56765	3.48028	3.39315	3.34916	3.30517	3.26118	3.21719	3.17321	3.12922	3.08523	3.04124	2.99725	2.9531	2.88112	2.80914	2.73716	2.66517	2.59319	2.52121	2.44923	2.37724	2.30526
13.2471	13.6899	14.1326	14.5754	15.0181	15.4609	15.9036	16.3464	16.7891	17.2318	17.5193	17.6052	17.691	17.7769	17.8627	17.9486	18.0345	18.1203	18.2062	18.292	18.3122	18.2473	18.1823	18.1173	18.0523	17.9873	17.9223	17.8573	17.7923	17.7273	17.6464	17.5449	17.4433	17.3418	17.2402	17.1387	17.0371	16.9355	16.834	16.7324	16.5977	16.4199	16.2422	16.0644	15.8866	15.7088	15.5311	15.3533	15.1755	14.9978
0.820803	0.9704	1.12	1.26959	1.41919	1.56879	1.71839	1.86798	2.01758	2.16718	2.32634	2.56313	2.79993	3.03672	3.27352	3.51031	3.74711	3.9839	4.2207	4.45749	4.68321	4.81896	4.95471	5.09047	5.22622	5.36197	5.49773	5.63348	5.76923	5.90499	6.04725	6.24237	6.43749	6.63261	6.82773	7.02285	7.21797	7.41309	7.60821	7.80333	7.99822	8.19124	8.38425	8.57726	8.77027	8.96328	9.1563	9.34931	9.54232	9.73533
5.27444	5.22967	5.1849	5.14013	5.09537	5.0506	5.00583	4.96107	4.9163	4.87153	4.82911	4.79801	4.76691	4.73581	4.70471	4.67362	4.64252	4.61142	4.58032	4.54922	4.51834	4.48853	4.45872	4.4289	4.39909	4.36928	4.33946	4.30965	4.27983	4.25002	4.22905	4.25088	4.27271	4.29454	4.31637	4.3382	4.36003	4.38186	4.40369	4.42552	4.46972	4.62215	4.77459	4.92703	5.07946	5.2319	5.38434	5.53677	5.68921	5.84165
7.86908	7.86564	7.86219	7.85875	7.85531	7.85186	7.84842	7.84498	7.84153	7.83809	7.797	7.67353	7.55007	7.4266	7.30314	7.17967	7.0562	6.93274	6.80927	6.68581	6.56987	6.47039	6.3709	6.27142	6.17194	6.07246	5.97298	5.8735	5.77402	5.67454	5.63746	5.73691	5.83635	5.9358	6.03525	6.1347	6.23414	6.33359	6.43304	6.53249	6.665	6.86985	7.07471	7.27956	7.48442	7.68927	7.89412	8.09898	8.30383	8.50869
8.23333	8.37993	8.52653	8.67312	8.81972	8.96632	9.11291	9.25951	9.4061	9.5527	9.6996	9.86249	10.0254	10.1883	10.3511	10.514	10.6769	10.8398	11.0027	11.1656	11.3279	11.4614	11.5949	11.7284	11.8618	11.9953	12.1288	12.2623	12.3957	12.5292	12.6617	12.7428	12.8239	12.9051	12.9862	13.0673	13.1484	13.2295	13.3106	13.3918	13.472	13.5071	13.5422	13.5773	13.6124	13.6475	13.6826	13.7176	13.7527	13.7878
11.6482	11.8876	12.127	12.3664	12.6057	12.8451	13.0845	13.3239	13.5633	13.8027	14.0271	14.2192	14.4114	14.6035	14.7957	14.9878	15.18	15.3721	15.5643	15.7565	15.9402	16.1057	16.2712	16.4367	16.6022	16.7677	16.9332	17.0987	17.2642	17.4298	17.5826	17.708	17.8334	17.9589	18.0843	18.2098	18.3352	18.4607	18.5861	18.7115	18.8358	18.9576	19.0794	19.2011	19.3229	19.4447	19.5665	19.6883	19.81	19.9318
8.76475	8.79167	8.8186	8.84552	8.87245	8.89938	8.9263	8.95323	8.98016	9.00708	9.03586	9.08104	9.12622	9.1714	9.21658	9.26176	9.30695	9.35213	9.39731	9.44249	9.48312	9.48343	9.48374	9.48404	9.48435	9.48466	9.48497	9.48528	9.48558	9.48589	9.48732	9.49864	9.50997	9.5213	9.53263	9.54396	9.55528	9.56661	9.57794	9.58927	9.61042	9.71862	9.82683	9.93503	10.0432	10.1514	10.2596	10.3679	10.4761	10.5843
7.84386e-14	7.53905e-14	7.23423e-14	6.92941e-14	6.6246e-14	6.31978e-14	6.01497e-14	5.71015e-14	5.40534e-14	5.10052e-14	4.79736e-14	4.8519e-14	4.90645e-14	4.96099e-14	5.01553e-14	5.07008e-14	5.12462e-14	5.17916e-14	5.23371e-14	5.28825e-14	5.34336e-14	5.52009e-14	5.69682e-14	5.87356e-14	6.05029e-14	6.22703e-14	6.40376e-14	6.5805e-14	6.75723e-14	6.93396e-14	7.11111e-14	7.37666e-14	7.64221e-14	7.90776e-14	8.17331e-14	8.43886e-14	8.70441e-14	8.96996e-14	9.23551e-14	9.50106e-14	0.000455838	0.0992184	0.197981	0.296744	0.395506	0.494269	0.593031	0.691794	0.790556	0.889319
5.70017	5.80316	5.90616	6.00916	6.11215	6.21515	6.31815	6.42114	6.52414	6.62714	6.72133	6.78615	6.85098	6.9158	6.98062	7.04545	7.11027	7.1751	7.23992	7.30474	7.35091	7.33485	7.31878	7.30271	7.28664	7.27058	7.25451	7.23844	7.22237	7.20631	7.18214	7.13097	7.07979	7.02862	6.97744	6.92627	6.87509	6.82392	6.77274	6.72156	6.65568	6.54071	6.42575	6.31078	6.19582	6.08086	5.96589	5.85093	5.73596	5.621
0.737456	0.705164	0.672871	0.640579	0.608286	0.575993	0.543701	0.511408	0.479115	0.446823	0.43238	0.467567	0.502755	0.537942	0.57313	0.608317	0.643504	0.678692	0.713879	0.749067	0.789621	0.845095	0.900569	0.956043	1.01152	1.06699	1.12247	1.17794	1.23341	1.28889	1.33599	1.35982	1.38366	1.40749	1.43132	1.45515	1.47898	1.50281	1.52665	1.55048	1.55854	1.52278	1.48701	1.45124	1.41547	1.3797	1.34393	1.30816	1.27239	1.23662
12.7706	12.8047	12.8388	12.8729	12.907	12.9411	12.9752	13.0093	13.0434	13.0775	13.1371	13.2437	13.3503	13.4569	13.5636	13.6702	13.7768	13.8835	13.9901	14.0967	14.2482	14.4829	14.7175	14.9522	15.1868	15.4215	15.6562	15.8908	16.1255	16.3601	16.6858	17.1802	17.6746	18.169	18.6634	19.1578	19.6523	20.1467	20.6411	21.1355	21.7034	22.4077	23.1119	23.8161	24.5204	25.2246	25.9289	26.6331	27.3374	28.0416
42.9175	43.2373	43.557	43.8768	44.1966	44.5163	44.8361	45.1558	45.4756	45.7954	46.0944	46.3187	46.5429	46.7672	46.9915	47.2157	47.44	47.6643	47.8886	48.1128	48.3288	48.5151	48.7013	48.8875	49.0737	49.26	49.4462	49.6324	49.8187	50.0049	50.1434	50.11	50.0766	50.0432	50.0098	49.9765	49.9431	49.9097	49.8763	49.8429	49.7795	49.6081	49.4367	49.2653	49.0939	48.9225	48.7511	48.5797	48.4083	48.2369
9.06821	9.28975	9.5113	9.73285	9.95439	10.1759	10.3975	10.619	10.8406	11.0621	11.2703	11.4583	11.6462	11.8342	12.0221	12.2101	12.3981	12.586	12.774	12.9619	13.1587	13.3687	13.5788	13.7888	13.9989	14.2089	14.419	14.629	14.8391	15.0491	15.2507	15.4397	15.6286	15.8175	16.0065	16.1954	16.3843	16.5732	16.7622	16.9511	17.1324	17.302	17.4717	17.6413	17.811	17.9807	18.1503	18.32	18.4896	18.6593
38.3061	38.3934	38.4808	38.5681	38.6555	38.7428	38.8301	38.9175	39.0048	39.0922	39.1519	39.1522	39.1525	39.1528	39.1531	39.1535	39.1538	39.1541	39.1544	39.1547	39.1411	39.0974	39.0537	39.01	38.9664	38.9227	38.879	38.8353	38.7917	38.748	38.6989	38.6383	38.5776	38.517	38.4563	38.3957	38.3351	38.2744	38.2138	38.1531	38.1048	38.0829	38.0609	38.039	38.0171	37.9951	37.9732	37.9512	37.9293	37.9074
15.8774	15.9192	15.961	16.0029	16.0447	16.0865	16.1284	16.1702	16.212	16.2539	16.3299	16.484	16.638	16.7921	16.9462	17.1002	17.2543	17.4084	17.5624	17.7165	17.9568	18.3934	18.83	19.2666	19.7033	20.1399	20.5765	21.0131	21.4497	21.8864	22.2702	22.5339	22.7976	23.0613	23.325	23.5887	23.8523	24.116	24.3797	24.6434	24.8707	25.015	25.1592	25.3035	25.4478	25.5921	25.7364	25.8807	26.025	26.1693
47.984	47.9089	47.8337	47.7586	47.6834	47.6083	47.5331	47.458	47.3828	47.3076	47.2314	47.1529	47.0744	46.9959	46.9174	46.839	46.7605	46.682	46.6035	46.525	46.4409	46.3454	46.2498	46.1543	46.0588	45.9632	45.8677	45.7722	45.6766	45.5811	45.4802	45.3686	45.2569	45.1453	45.0336	44.922	44.8103	44.6987	44.587	44.4754	44.3081	44.0277	43.7472	43.4668	43.1864	42.906	42.6255	42.3451	42.0647	41.7843
35.3987	35.4681	35.5376	35.607	35.6764	35.7459	35.8153	35.8847	35.9542	36.0236	36.0951	36.1819	36.2687	36.3556	36.4424	36.5292	36.616	36.7028	36.7896	36.8764	36.9633	37.0504	37.1375	37.2246	37.3117	37.3988	37.4859	37.5731	37.6602	37.7473	37.8355	37.9319	38.0284	38.1248	38.2213	38.3177	38.4142	38.5106	38.6071	38.7035	38.7968	38.8667	38.9366	39.0066	39.0765	39.1464	39.2163	39.2862	39.3561	39.4261
11.7683	11.4902	11.2121	10.934	10.6559	10.3778	10.0997	9.82162	9.54352	9.26543	8.94102	8.56252	8.18401	7.80551	7.42701	7.04851	6.67	6.2915	5.913	5.5345	5.20559	4.93463	4.66367	4.3927	4.12174	3.85077	3.57981	3.30884	3.03788	2.76692	2.5819	2.49729	2.41269	2.32808	2.24347	2.15886	2.07425	1.98964	1.90503	1.82042	1.83053	1.95129	2.07204	2.19279	2.31355	2.4343	2.55505	2.67581	2.79656	2.91732
22.8458	22.2211	21.5964	20.9716	20.3469	19.7222	19.0974	18.4727	17.848	17.2232	16.6123	16.031	15.4497	14.8684	14.2871	13.7059	13.1246	12.5433	11.962	11.3807	10.8226	10.3142	9.80587	9.29752	8.78917	8.28081	7.77246	7.26411	6.75576	6.24741	5.77772	5.39127	5.00482	4.61836	4.23191	3.84545	3.459	3.07254	2.68609	2.29963	1.99893	1.88284	1.76674	1.65064	1.53454	1.41844	1.30234	1.18624	1.07014	0.954039
21.3228	21.1373	20.9518	20.7663	20.5808	20.3953	20.2097	20.0242	19.8387	19.6532	19.4642	19.2389	19.0137	18.7885	18.5633	18.338	18.1128	17.8876	17.6624	17.4371	17.2139	17.0109	16.808	16.605	16.4021	16.1991	15.9962	15.7933	15.5903	15.3874	15.1926	15.0827	14.9728	14.8628	14.7529	14.643	14.5331	14.4231	14.3132	14.2033	14.1112	14.204	14.2967	14.3894	14.4821	14.5749	14.6676	14.7603	14.8531	14.9458
22.8581	22.3938	21.9295	21.4652	21.0009	20.5366	20.0723	19.608	19.1437	18.6794	18.2056	17.7208	17.2359	16.7511	16.2662	15.7814	15.2965	14.8117	14.3268	13.842	13.3939	12.989	12.5841	12.1792	11.7743	11.3694	10.9645	10.5596	10.1547	9.74975	9.45092	9.27632	9.10173	8.92714	8.75254	8.57795	8.40335	8.22876	8.05417	7.87957	7.79246	7.80778	7.82311	7.83844	7.85377	7.8691	7.88443	7.89976	7.91508	7.93041
1.50251	1.53761	1.5727	1.60779	1.64288	1.67797	1.71306	1.74815	1.78324	1.81834	1.89748	2.04151	2.18554	2.32957	2.4736	2.61763	2.76166	2.90569	3.04972	3.19375	3.24185	3.14866	3.05548	2.9623	2.86911	2.77593	2.68274	2.58956	2.49638	2.40319	2.36405	2.4045	2.44494	2.48539	2.52584	2.56629	2.60673	2.64718	2.68763	2.72808	2.95274	3.4487	3.94466	4.44063	4.93659	5.43255	5.92852	6.42448	6.92044	7.4164
4.01187	4.60057	5.18927	5.77797	6.36667	6.95537	7.54407	8.13277	8.72147	9.31017	9.89426	10.4732	11.0522	11.6312	12.2102	12.7892	13.3682	13.9471	14.5261	15.1051	15.473	15.607	15.7411	15.8751	16.0092	16.1432	16.2773	16.4113	16.5454	16.6794	16.7336	16.6994	16.6652	16.631	16.5968	16.5626	16.5284	16.4942	16.4601	16.4259	16.4139	16.4267	16.4394	16.4521	16.4648	16.4776	16.4903	16.503	16.5158	16.5285
38.2121	38.3365	38.4609	38.5854	38.7098	38.8342	38.9586	39.083	39.2074	39.3318	39.4207	39.465	39.5094	39.5537	39.598	39.6423	39.6866	39.731	39.7753	39.8196	39.839	39.8269	39.8148	39.8028	39.7907	39.7786	39.7666	39.7545	39.7424	39.7304	39.71	39.6793	39.6486	39.6178	39.5871	39.5563	39.5256	39.4948	39.4641	39.4334	39.3771	39.2887	39.2003	39.1119	39.0236	38.9352	38.8468	38.7584	38.67	38.5816
55.7886	55.6201	55.4517	55.2832	55.1147	54.9462	54.7778	54.6093	54.4408	54.2724	54.0858	53.8438	53.6018	53.3598	53.1178	52.8758	52.6338	52.3919	52.1499	51.9079	51.649	51.3385	51.028	50.7175	50.407	50.0966	49.7861	49.4756	49.1651	48.8546	48.5274	48.1493	47.7712	47.3931	47.015	46.6369	46.2588	45.8807	45.5025	45.1244	44.7483	44.3784	44.0085	43.6386	43.2687	42.8988	42.5289	42.159	41.7891	41.4192
7.76035	7.75504	7.74973	7.74442	7.73911	7.7338	7.72849	7.72318	7.71787	7.71256	7.70719	7.64502	7.58284	7.52067	7.45849	7.39632	7.33415	7.27197	7.2098	7.14762	7.08531	6.90143	6.71754	6.53366	6.34977	6.16589	5.982	5.79812	5.61423	5.43034	5.24646	5.06057	4.87469	4.68881	4.50292	4.31704	4.13115	3.94527	3.75939	3.5735	3.38772	3.29239	3.19706	3.10173	3.0064	2.91107	2.81574	2.72041	2.62508	2.52975
19.3494	19.2838	19.2182	19.1526	19.087	19.0214	18.9558	18.8902	18.8246	18.759	18.6835	18.5622	18.4409	18.3196	18.1983	18.0771	17.9558	17.8345	17.7132	17.5919	17.4698	17.3434	17.217	17.0906	16.9643	16.8379	16.7115	16.5852	16.4588	16.3324	16.2231	16.1922	16.1612	16.1303	16.0993	16.0683	16.0374	16.0064	15.9754	15.9445	15.9217	15.9367	15.9517	15.9666	15.9816	15.9965	16.0115	16.0264	16.0414	16.0564
3.32866	3.30421	3.27977	3.25533	3.23089	3.20645	3.18201	3.15757	3.13313	3.10869	3.07133	2.99594	2.92055	2.84517	2.76978	2.69439	2.619	2.54362	2.46823	2.39284	2.28734	2.09318	1.89901	1.70485	1.51068	1.31652	1.12235	0.928187	0.734023	0.539858	0.481156	0.821289	1.16142	1.50156	1.84169	2.18182	2.52196	2.86209	3.20222	3.54236	3.89861	4.30232	4.70604	5.10975	5.51347	5.91718	6.3209	6.72462	7.12833	7.53205
1.29054	1.24876	1.20698	1.1652	1.12342	1.08164	1.03986	0.998082	0.956302	0.914522	0.873607	0.928758	0.983909	1.03906	1.09421	1.14936	1.20451	1.25966	1.31482	1.36997	1.42538	1.5096	1.59383	1.67805	1.76228	1.8465	1.93073	2.01495	2.09918	2.18341	2.26855	2.45537	2.64219	2.82902	3.01584	3.20266	3.38949	3.57631	3.76313	3.94996	4.1371	4.35929	4.58148	4.80367	5.02586	5.24805	5.47024	5.69243	5.91462	6.13681
3.59785	3.46231	3.32676	3.19122	3.05568	2.92013	2.78459	2.64905	2.5135	2.37796	2.38985	2.51517	2.64049	2.76582	2.89114	3.01646	3.14179	3.26711	3.39243	3.51776	3.69624	3.91564	4.13503	4.35443	4.57382	4.79322	5.01261	5.23201	5.4514	5.6708	5.71376	5.62097	5.52819	5.4354	5.34261	5.24983	5.15704	5.06425	4.97147	4.87868	4.77785	4.67084	4.56382	4.45681	4.34979	4.24278	4.13576	4.02875	3.92173	3.81472
5.04062	5.03055	5.02048	5.01041	5.00034	4.99027	4.9802	4.97013	4.96006	4.94999	4.93297	4.90529	4.8776	4.84992	4.82223	4.79455	4.76687	4.73918	4.7115	4.68382	4.6484	4.60114	4.55389	4.50663	4.45937	4.41211	4.36485	4.31759	4.27033	4.22308	4.18161	4.14903	4.11645	4.08387	4.05129	4.01871	3.98612	3.95354	3.92096	3.88838	3.88866	3.93931	3.98997	4.04062	4.09127	4.14192	4.19257	4.24322	4.29387	4.34452
11.5649	11.574	11.583	11.5921	11.6011	11.6101	11.6192	11.6282	11.6372	11.6463	11.6478	11.5189	11.39	11.2611	11.1322	11.0034	10.8745	10.7456	10.6167	10.4879	10.3582	10.2145	10.0709	9.92724	9.78359	9.63995	9.49631	9.35266	9.20902	9.06537	8.92421	8.82595	8.72768	8.62941	8.53114	8.43287	8.3346	8.23633	8.13807	8.0398	7.94887	7.98463	8.02039	8.05615	8.09191	8.12767	8.16343	8.19919	8.23495	8.27071
35.4161	35.143	34.8698	34.5967	34.3235	34.0503	33.7772	33.504	33.2308	32.9577	32.6956	32.4858	32.276	32.0663	31.8565	31.6468	31.437	31.2273	31.0175	30.8078	30.6229	30.5562	30.4895	30.4227	30.356	30.2893	30.2226	30.1559	30.0891	30.0224	29.9439	29.8097	29.6754	29.5411	29.4068	29.2725	29.1382	29.0039	28.8697	28.7354	28.6041	28.4872	28.3702	28.2533	28.1363	28.0194	27.9024	27.7855	27.6686	27.5516
17.767	17.6216	17.4762	17.3308	17.1853	17.0399	16.8945	16.7491	16.6037	16.4583	16.3348	16.2606	16.1864	16.1122	16.038	15.9638	15.8896	15.8154	15.7411	15.6669	15.5599	15.3788	15.1978	15.0168	14.8357	14.6547	14.4737	14.2926	14.1116	13.9305	13.7541	13.588	13.422	13.2559	13.0898	12.9238	12.7577	12.5916	12.4256	12.2595	12.1064	11.9826	11.8588	11.735	11.6112	11.4874	11.3636	11.2398	11.116	10.9922
2.74499	2.82333	2.90167	2.98	3.05834	3.13667	3.21501	3.29335	3.37168	3.45002	3.51978	3.57326	3.62675	3.68023	3.73372	3.78721	3.84069	3.89418	3.94766	4.00115	4.0583	4.12242	4.18654	4.25066	4.31477	4.37889	4.44301	4.50713	4.57124	4.63536	4.69533	4.74743	4.79953	4.85163	4.90373	4.95583	5.00793	5.06003	5.11213	5.16423	5.15404	5.02571	4.89738	4.76906	4.64073	4.5124	4.38407	4.25574	4.12741	3.99908
5.76011	5.70709	5.65408	5.60106	5.54804	5.49502	5.442	5.38898	5.33596	5.28295	5.20673	5.06362	4.92052	4.77741	4.6343	4.4912	4.34809	4.20498	4.06188	3.91877	3.7577	3.54483	3.33197	3.1191	2.90624	2.69337	2.4805	2.26764	2.05477	1.84191	1.68536	1.69118	1.69701	1.70284	1.70866	1.71449	1.72032	1.72614	1.73197	1.7378	1.79166	1.98402	2.17638	2.36874	2.5611	2.75347	2.94583	3.13819	3.33055	3.52291
30.6309	30.6137	30.5966	30.5794	30.5623	30.5451	30.528	30.5109	30.4937	30.4766	30.4143	29.9468	29.4793	29.0118	28.5443	28.0768	27.6093	27.1418	26.6743	26.2067	25.7244	25.1084	24.4925	23.8765	23.2606	22.6446	22.0287	21.4127	20.7968	20.1808	19.5567	18.8596	18.1626	17.4655	16.7684	16.0713	15.3742	14.6772	13.9801	13.283	12.5935	11.9719	11.3503	10.7287	10.1071	9.48555	8.86396	8.24238	7.62079	6.99921
9.56225	9.44573	9.32921	9.21269	9.09617	8.97965	8.86313	8.7466	8.63008	8.51356	8.37408	8.1942	8.01433	7.83445	7.65457	7.4747	7.29482	7.11494	6.93507	6.75519	6.60623	6.51166	6.41709	6.32251	6.22794	6.13337	6.0388	5.94423	5.84966	5.75509	5.64857	5.52105	5.39352	5.26599	5.13847	5.01094	4.88341	4.75589	4.62836	4.50083	4.43342	4.47175	4.51009	4.54843	4.58677	4.6251	4.66344	4.70178	4.74011	4.77845
46.2171	46.2102	46.2032	46.1963	46.1893	46.1823	46.1754	46.1684	46.1615	46.1545	46.165	46.1983	46.2315	46.2648	46.2981	46.3313	46.3646	46.3978	46.4311	46.4644	46.4887	46.5012	46.5137	46.5263	46.5388	46.5513	46.5639	46.5764	46.589	46.6015	46.6071	46.6037	46.6004	46.597	46.5936	46.5902	46.5868	46.5834	46.58	46.5766	46.5616	46.5312	46.5008	46.4704	46.44	46.4096	46.3793	46.3489	46.3185	46.2881
8.64832	8.52889	8.40945	8.29002	8.17058	8.05115	7.93171	7.81227	7.69284	7.5734	7.45472	7.34056	7.22641	7.11226	6.9981	6.88395	6.76979	6.65564	6.54149	6.42733	6.31681	6.22823	6.13964	6.05106	5.96247	5.87389	5.7853	5.69672	5.60813	5.51955	5.43563	5.37981	5.324	5.26819	5.21238	5.15657	5.10076	5.04495	4.98913	4.93332	4.89458	4.95871	5.02285	5.08699	5.15112	5.21526	5.2794	5.34354	5.40767	5.47181
1.39793	1.28714	1.17635	1.06557	0.954778	0.84399	0.733202	0.622413	0.511625	0.400837	0.414386	0.54435	0.674313	0.804276	0.934239	1.0642	1.19417	1.32413	1.45409	1.58406	1.75517	1.96483	2.17448	2.38413	2.59378	2.80343	3.01309	3.22274	3.43239	3.64204	3.83251	4.00502	4.17753	4.35004	4.52255	4.69506	4.86756	5.04007	5.21258	5.38509	5.54608	5.69629	5.8465	5.99671	6.14692	6.29713	6.44734	6.59754	6.74775	6.89796
5.86214	5.77424	5.68633	5.59843	5.51052	5.42261	5.33471	5.2468	5.1589	5.07099	4.97737	4.76346	4.54955	4.33563	4.12172	3.90781	3.6939	3.47999	3.26608	3.05216	2.85889	3.09984	3.3408	3.58176	3.82271	4.06367	4.30463	4.54559	4.78654	5.0275	5.26337	5.39215	5.52092	5.64969	5.77847	5.90724	6.03602	6.16479	6.29357	6.42234	6.55307	6.7248	6.89654	7.06828	7.24001	7.41175	7.58349	7.75522	7.92696	8.0987
0.875729	1.17106	1.4664	1.76174	2.05707	2.35241	2.64774	2.94308	3.23842	3.53375	3.79391	4.00079	4.20767	4.41455	4.62143	4.82832	5.0352	5.24208	5.44896	5.65584	5.86219	6.06773	6.27326	6.4788	6.68433	6.88987	7.09541	7.30094	7.50648	7.71202	7.87575	7.9762	8.07665	8.1771	8.27755	8.378	8.47844	8.57889	8.67934	8.77979	8.70514	8.36533	8.02553	7.68572	7.34592	7.00612	6.66631	6.32651	5.98671	5.6469
16.5829	16.776	16.969	17.1621	17.3552	17.5482	17.7413	17.9344	18.1274	18.3205	18.5183	18.7292	18.9401	19.151	19.3619	19.5727	19.7836	19.9945	20.2054	20.4162	20.6234	20.8204	21.0173	21.2143	21.4113	21.6082	21.8052	22.0022	22.1991	22.3961	22.5752	22.7056	22.836	22.9664	23.0968	23.2272	23.3575	23.4879	23.6183	23.7487	23.8875	24.0491	24.2107	24.3723	24.5339	24.6955	24.8571	25.0187	25.1803	25.3419
34.281	34.6187	34.9563	35.294	35.6317	35.9693	36.307	36.6447	36.9823	37.32	37.65	37.8708	38.0916	38.3124	38.5332	38.754	38.9749	39.1957	39.4165	39.6373	39.8579	40.0762	40.2945	40.5128	40.7311	40.9493	41.1676	41.3859	41.6042	41.8224	42.0207	41.9359	41.8512	41.7664	41.6817	41.5969	41.5121	41.4274	41.3426	41.2578	41.1628	40.9231	40.6833	40.4436	40.2038	39.964	39.7243	39.4845	39.2448	39.005
1.16403	1.19715	1.23027	1.26338	1.2965	1.32962	1.36274	1.39586	1.42897	1.46209	1.50266	1.60655	1.71045	1.81434	1.91824	2.02213	2.12603	2.22992	2.33382	2.43771	2.53889	2.61696	2.69504	2.77311	2.85118	2.92926	3.00733	3.08541	3.16348	3.24155	3.31808	3.38147	3.44486	3.50826	3.57165	3.63504	3.69843	3.76182	3.82521	3.8886	3.95179	4.01327	4.07474	4.13622	4.19769	4.25917	4.32065	4.38212	4.4436	4.50508
17.2626	18.1241	18.9856	19.847	20.7085	21.57	22.4314	23.2929	24.1544	25.0158	25.8328	26.334	26.8351	27.3363	27.8375	28.3386	28.8398	29.341	29.8421	30.3433	30.8007	30.9474	31.0942	31.241	31.3878	31.5345	31.6813	31.8281	31.9749	32.1216	32.263	32.366	32.469	32.572	32.675	32.778	32.881	32.984	33.087	33.19	33.2504	33.0081	32.7658	32.5235	32.2812	32.039	31.7967	31.5544	31.3121	31.0698
0.481912	0.614412	0.746912	0.879412	1.01191	1.14441	1.27691	1.40941	1.54191	1.67441	1.77608	1.82169	1.8673	1.91292	1.95853	2.00415	2.04976	2.09537	2.14099	2.1866	2.22099	2.23496	2.24893	2.2629	2.27688	2.29085	2.30482	2.31879	2.33276	2.34674	2.35821	2.36513	2.37206	2.37898	2.3859	2.39283	2.39975	2.40667	2.4136	2.42052	2.43819	2.4754	2.5126	2.5498	2.58701	2.62421	2.66141	2.69862	2.73582	2.77303
1.34179	1.44447	1.54715	1.64982	1.7525	1.85518	1.95786	2.06054	2.16322	2.2659	2.37844	2.53578	2.69311	2.85045	3.00779	3.16512	3.32246	3.4798	3.63714	3.79447	3.9739	4.25367	4.53343	4.81319	5.09295	5.37272	5.65248	5.93224	6.212	6.49177	6.81023	7.30441	7.79859	8.29277	8.78695	9.28113	9.77531	10.2695	10.7637	11.2579	11.7697	12.3621	12.9544	13.5467	14.139	14.7313	15.3236	15.916	16.5083	17.1006
2.61387	2.68299	2.7521	2.82122	2.89034	2.95946	3.02857	3.09769	3.16681	3.23593	3.26991	3.26654	3.26317	3.2598	3.25643	3.25305	3.24968	3.24631	3.24294	3.23957	3.18757	3.08386	2.98016	2.87645	2.77275	2.66904	2.56534	2.46163	2.35793	2.25422	2.14143	2.01897	1.8965	1.77404	1.65158	1.52912	1.40665	1.28419	1.16173	1.03926	0.979476	0.986341	0.993205	1.00007	1.00693	1.0138	1.02066	1.02753	1.03439	1.04126
2.98799	3.65078	4.31358	4.97637	5.63916	6.30195	6.96475	7.62754	8.29033	8.95312	9.65435	10.55	11.4456	12.3413	13.2369	14.1326	15.0282	15.9239	16.8195	17.7152	18.5798	19.2878	19.9958	20.7038	21.4117	22.1197	22.8277	23.5357	24.2436	24.9516	25.6455	26.2679	26.8904	27.5129	28.1354	28.7578	29.3803	30.0028	30.6253	31.2478	31.8804	32.5643	33.2482	33.9322	34.6161	35.3	35.984	36.6679	37.3518	38.0358
14.4962	14.4786	14.461	14.4434	14.4257	14.4081	14.3905	14.3728	14.3552	14.3376	14.3228	14.3202	14.3175	14.3149	14.3122	14.3096	14.3069	14.3043	14.3016	14.299	14.3015	14.3256	14.3497	14.3738	14.3978	14.4219	14.446	14.4701	14.4942	14.5183	14.5316	14.5001	14.4686	14.4371	14.4056	14.374	14.3425	14.311	14.2795	14.248	14.2459	14.3663	14.4868	14.6073	14.7277	14.8482	14.9687	15.0891	15.2096	15.3301
15.4599	15.9839	16.5079	17.0319	17.556	18.08	18.604	19.128	19.652	20.176	20.4952	20.3941	20.2931	20.192	20.091	19.9899	19.8888	19.7878	19.6867	19.5856	19.4459	19.2269	19.0079	18.7889	18.5699	18.351	18.132	17.913	17.694	17.475	17.2215	16.8971	16.5727	16.2483	15.9239	15.5996	15.2752	14.9508	14.6264	14.3021	13.8688	13.2123	12.5557	11.8992	11.2426	10.5861	9.92952	9.27297	8.61642	7.95987
18.1456	18.0181	17.8906	17.7631	17.6356	17.5081	17.3807	17.2532	17.1257	16.9982	16.9783	17.1008	17.2232	17.3457	17.4682	17.5907	17.7132	17.8357	17.9581	18.0806	18.2874	18.6058	18.9242	19.2426	19.561	19.8794	20.1977	20.5161	20.8345	21.1529	21.5234	21.9629	22.4024	22.8419	23.2814	23.7209	24.1604	24.5999	25.0394	25.4789	25.991	26.599	27.2071	27.8152	28.4232	29.0313	29.6394	30.2475	30.8555	31.4636
13.537	13.2661	12.9951	12.7241	12.4532	12.1822	11.9113	11.6403	11.3694	11.0984	10.8966	10.794	10.6915	10.5889	10.4863	10.3837	10.2811	10.1786	10.076	9.97339	9.98755	10.1692	10.3508	10.5324	10.714	10.8956	11.0773	11.2589	11.4405	11.6221	11.856	12.1649	12.4739	12.7828	13.0917	13.4006	13.7095	14.0184	14.3274	14.6363	14.9976	15.4343	15.8709	16.3075	16.7441	17.1807	17.6173	18.054	18.4906	18.9272
1.10952	1.1406	1.17167	1.20274	1.23382	1.26489	1.29596	1.32704	1.35811	1.38919	1.43598	1.67161	1.90724	2.14286	2.37849	2.61411	2.84974	3.08537	3.32099	3.55662	3.80162	4.15922	4.51682	4.87442	5.23202	5.58962	5.94722	6.30482	6.66242	7.02003	7.38768	7.87611	8.36454	8.85297	9.3414	9.82983	10.3183	10.8067	11.2951	11.7836	12.2585	12.5719	12.8853	13.1987	13.5121	13.8255	14.1389	14.4523	14.7657	15.0791
14.4892	14.7742	15.0592	15.3443	15.6293	15.9143	16.1993	16.4843	16.7693	17.0543	17.3488	17.8254	18.302	18.7786	19.2551	19.7317	20.2083	20.6849	21.1615	21.6381	22.1139	22.5738	23.0337	23.4936	23.9535	24.4134	24.8733	25.3332	25.7931	26.253	26.7118	27.1485	27.5851	28.0217	28.4584	28.895	29.3317	29.7683	30.205	30.6416	31.0783	31.5162	31.9542	32.3921	32.83	33.2679	33.7058	34.1437	34.5816	35.0195
11.1572	11.5181	11.8789	12.2398	12.6007	12.9616	13.3225	13.6833	14.0442	14.4051	14.7652	15.0829	15.4006	15.7183	16.0361	16.3538	16.6715	16.9892	17.307	17.6247	17.9392	18.0805	18.2218	18.3631	18.5044	18.6457	18.787	18.9283	19.0696	19.2109	19.3518	19.4713	19.5908	19.7103	19.8298	19.9493	20.0688	20.1883	20.3078	20.4273	20.5477	20.72	20.8923	21.0646	21.2369	21.4091	21.5814	21.7537	21.926	22.0982
3.32641	3.36328	3.40015	3.43703	3.4739	3.51077	3.54764	3.58451	3.62138	3.65826	3.69191	3.70294	3.71397	3.725	3.73603	3.74706	3.75809	3.76912	3.78015	3.79118	3.79921	3.78616	3.7731	3.76004	3.74699	3.73393	3.72087	3.70782	3.69476	3.68171	3.65296	3.51381	3.37466	3.23551	3.09636	2.95721	2.81806	2.67892	2.53977	2.40062	2.26409	2.14597	2.02785	1.90973	1.79161	1.67349	1.55537	1.43725	1.31914	1.20102
22.6086	22.8257	23.0428	23.2599	23.477	23.6941	23.9112	24.1283	24.3454	24.5625	24.8332	25.1526	25.4719	25.7913	26.1107	26.4301	26.7494	27.0688	27.3882	27.7075	28.0565	28.4324	28.8082	29.1841	29.5599	29.9358	30.3116	30.6875	31.0633	31.4392	31.7737	32.0707	32.3676	32.6646	32.9616	33.2585	33.5555	33.8525	34.1494	34.4464	34.7853	35.1624	35.5395	35.9166	36.2937	36.6708	37.0479	37.425	37.8021	38.1792
22.8473	22.8904	22.9335	22.9765	23.0196	23.0626	23.1057	23.1487	23.1918	23.2349	23.2784	23.3272	23.3759	23.4247	23.4734	23.5222	23.5709	23.6196	23.6684	23.7171	23.7737	23.9093	24.0448	24.1803	24.3158	24.4513	24.5868	24.7224	24.8579	24.9934	25.1392	25.3876	25.6361	25.8845	26.1329	26.3814	26.6298	26.8783	27.1267	27.3752	27.6252	27.8913	28.1573	28.4234	28.6895	28.9555	29.2216	29.4877	29.7537	30.0198
[truncated: 51 more columns]

## Sheet: Data_mean_std
	-8	-7.9	-7.8	-7.7	-7.6	-7.5	-7.4	-7.3	-7.2	-7.1	-7	-6.9	-6.8	-6.7	-6.6	-6.5	-6.4	-6.3	-6.2	-6.1	-6	-5.9	-5.8	-5.7	-5.6	-5.5	-5.4	-5.3	-5.2	-5.1	-5	-4.9	-4.8	-4.7	-4.6	-4.5	-4.4	-4.3	-4.2	-4.1	-4	-3.9	-3.8	-3.7	-3.6	-3.5	-3.4	-3.3	-3.2
Mean	15.2736	15.3327	15.3917	15.4507	15.5098	15.5688	15.6278	15.6868	15.7459	15.8049	15.8632	15.9155	15.9678	16.0202	16.0725	16.1249	16.1772	16.2295	16.2819	16.3342	16.3861	16.4383	16.4906	16.5428	16.595	16.6473	16.6995	16.7517	16.804	16.8562	16.9073	16.9584	17.0095	17.0605	17.1116	17.1626	17.2137	17.2648	17.3158	17.3669	17.4218	17.4786	17.5355	17.5923	17.6491	17.706	17.7628	17.8197	17.8765
std	15.7478	15.7542	15.7644	15.7783	15.796	15.8174	15.8425	15.8713	15.9037	15.9399	15.9685	15.9682	15.9716	15.9785	15.989	16.0031	16.0208	16.042	16.0667	16.095	16.1184	16.1187	16.122	16.1284	16.1379	16.1504	16.166	16.1846	16.2062	16.2309	16.2469	16.2233	16.2027	16.1851	16.1705	16.1588	16.1502	16.1447	16.1421	16.1426	16.134	16.0937	16.0571	16.0243	15.9953	15.9701	15.9488	15.9314	15.9178
[truncated: 52 more columns]
