# Supplementary material for: Prefrontal cortical activity predicts the occurrence of nonlocal hippocampal representations during spatial navigation
Source: PLoS Biol. 2021 Sep 16;19(9):e3001393. doi: 10.1371/journal.pbio.3001393 (PMC8494358; doi:10.1371/journal.pbio.3001393)
Supplement: S1 Data — S2 Data. Data for Fig 1F. Values are in log10. S3 Data. Data for Fig 2B. S4 Data. Data for Fig 2C. S5 Data. Data for Fig 2D. S6 Data. Data for Fig 3B. S7 Data. Data for Fig 3C. S8 Data. Data for Fig 4B. S9 Data. Data for Fig 4C. S10 Data. Data for Fig 4D. S11 Data. Data for Fig 4E. S12 Data. Data for Fig 4F. S13 Data. Data for Fig 4G. S14 Data. Data for Fig 5B. S15 Data. Data for Fig 6C. NaN values are excluded. S16 Data. Data for Fig 6D. NaN values are excluded. S17 Data. Data for Fig 7B. S18 Data. Data for Fig 7D. S19 Data. Data for S1B Fig. S20 Data. Data for S2A Fig. S21 Data. Data for S2B Fig. S22 Data. Data for S2C Fig. S23 Data. Data for S2D Fig. S24 Data. Data for S2E Fig. S25 Data. Data for S2F Fig. S26 Data. Data for S3A Fig. S27 Data. Data for S3B Fig. S28 Data. Data for S4A Fig. S29 Data. Data for S4B Fig. S30 Data. Data for S5B Fig. S31 Data. Data for S6A Fig panel 1. S32 Data. Data for S6A Fig panel 2. S33 Data. Data for S6A Fig panel 3. S34 Data. Data for S6A Fig panel 4. S35 Data. Data for S6B Fig. S36 Data. Data for S6D Fig. S37 Data. Data for S6E Fig. S38 Data. Data for S7A Fig. S39 Data. Data for S7B Fig. S40 Data. Data for S8A Fig. S41 Data. Data for S8B Fig panel 1. S42 Data. Data for S8B Fig panel 2. S43 Data. Data for S8C Fig. S44 Data. Data for S8D Fig panel 1. S45 Data. Data for S8D Fig panel 2. (ZIP) [file pbio.3001393.s009.zip › Fig_data/6C_data.xlsx]

## Sheet: Data_-12 to -8
0.714545
1.61838
0.524054
0.225417
1.96245
0.20832
0.297272
0.438831
1.82285
1.73685
1.39781
0.504639
1.23553
1.3568
0.0257604
1.3582
1.01984
0.482442
0.811105
0.469523
0.654888
1.39949
0.0286043
1.35978
0.40055
0.876868
0.836013
0.351593
0.522977
0.0731266
0.538417
0.820092
1.23184
1.18489
0.226909
2.53496
1.02685
0.338352
0.174153
1.08123
0.782172
0.142663
0.0287792
0.725965
1.43136
0.564309
1.47764
0.706542
0.00862852
0.712949
0.0739553
1.52815
0.0671944
0.940961
0.085591
0.447052
1.05421
1.10247
0.167421
0.579009
0.961394
0.111094
0.406103
0.337824
1.40263
1.48843
0.776419
0.00269518
1.19796
2.14132
2.00887
1.47579
0.496275
2.94493
0.810937
2.09857
0.739573
1.42998
1.5904
0.76599
0.553581
0.70976
0.0174212
2.32526
1.6547
0.625268
0.979339
0.920264
0.91066
0.434899
2.11191
0.257402
0.705537
1.33034
1.59691
0.226295
1.05421
0.605623
0.341113
1.70917
1.30299
0.990875
1.2116
1.05862
0.993957
0.716142
1.57209
1.5672
0.374152
0.330624
1.36411
1.49767
0.703398
0.974617
0.350077
1.20941
0.0478436
0.633852
0.0475456
2.49696
1.54669
0.685994
0.926166
1.17706
1.21616
0.504952
2.0429
1.83473
0.652471
0.454801
0.315343
2.23392
1.46479
2.00324
0.371748
0.303312
0.281186
1.35721
0.695471
1.10239
0.694453
1.44602
1.28381
0.565189
0.933079
0.467396
1.80358
1.28491
2.0978
0.646951
0.468702
1.72108
0.0242607
0.448153
0.685994
0.193682
0.720942
0.889533
1.01703
0.1066
0.0222634
0.828482
1.00336
0.386573
0.160387
0.70635
0.596493
0.988568
0.720942
0.701973
0.0338946
0.702717
1.66056
0.746748
0.830013
1.13982
0.258822
1.84442
0.581016
0.45955
1.63642
0.197123
0.116033
0.665045
0.415697
0.483359
0.708168
0.847407
0.265559
0.922883
0.393374
1.11603
0.940552
0.102817
1.77841
1.48159
2.33495
1.05205
0.488343
1.40893
1.37788
1.96232
0.732187
0.97706
0.720942
0.478721
1.29377
0.274461
0.562724
2.23209
0.428756
0.467323
0.64485
2.13051
0.466493
0.761432
0.429116
0.00857053
0.72736
1.36828
0.68127
0.388123
0.465922
1.15172
0.853623
1.21928
2.84041
2.16703
1.64307
0.462172
1.5422
0.720942
0.685994
1.37406
1.60652
1.41209
0.641883
1.3767
0.768895
0.9282
0.950315
0.834449
1.78521
1.00729
2.38656
0.709346
1.3568
0.898427
1.28277
1.30768
1.2189
2.5212
1.93411
2.06452
0.174331
0.0391798
1.01768
1.26766
1.17443
0.510109
1.34206
1.41847
0.556601
1.18502
1.82352
0.856321
0.460356
0.980469
1.00137
2.61236
0.628154
0.539319
1.62485
0.251707
1.21136
0.972997
1.50953
0.737028
0.9494
1.45445
1.02257
0.381612
1.02139
1.72353
1.33866
1.96078
1.56814
0.289486
1.26281
0.870362
1.79861
0.174302
1.48211
0.807197
0.687571
0.397567
1.62671
1.44419
1.96563
0.685994
0.909028
0.266006
0.0978809
0.818181
0.0694803
0.251243
0.498338
2.03618
0.971687
0.119387
0.362179
1.46446
1.47124
0.273754
1.21902
1.1225
1.48758
0.489728
0.493333
0.265986
0.106077
1.23225
0.195168
0.375047
0.703266
0.337072
0.25618
0.860326
0.0699636
0.985684
1.31899
1.19926
0.411009
0.478734
0.199169
0.597697
0.46428
0.573348
0.776891
0.121113
0.862492
0.267219
2.5254
0.0554366
0.00406285
0.731049
0.962705
0.743502
0.492853
1.39637
2.01767
0.092911
1.81241
0.859073
1.01271
0.561191
0.177351
1.47454
0.213007
2.10443
1.35508
1.87212
2.95988
0.753697
0.0155106
1.38037
1.702
1.27193
0.214956
0.565789
1.01347
1.41209
1.53717
0.0243504
0.407906
1.04371
2.00226
1.9871
1.00413
0.0623246
1.74364
0.302503
0.517603
1.37598
1.26141
0.445859
0.732187
0.601216
0.677983
0.478073
1.35215
0.34081
0.0271726
0.687571
0.741304
1.10387
0.873604
0.198314
0.0668617
1.16295
1.08743
0.18144
0.796876
0.697054
0.724148
0.911549
2.98782
1.35418
0.254286
1.04115
0.0486001
1.23268
0.903949
2.44167
0.0305365
1.34252
0.297281
0.201817
1.05508
1.40307
1.08323
0.237652
2.46704
1.36041
1.01182
0.740262
2.06146
0.180643
0.771295
1.34499
1.97898
0.458697
1.35087
0.19802
0.417934
0.323012
0.462004
0.569087
0.0507673
1.02777
0.675514
0.137262
1.22291
1.45439
1.31899
0.674985
0.937222
0.488134
1.39867
1.35433
1.09116
0.109973
0.893514
1.10545
0.860911
0.395108
0.23512
0.792411
2.13553
0.814791
0.700224
1.0119
0.252588
1.13063
0.498555
0.396698
0.038691
1.08055
1.26469
0.623697
0.0121455
0.82199
0.235715
0.386703
0.48872
1.78485
0.577285
1.38854
0.723258
0.223581
1.531
0.0541758
1.95503
1.13922
0.502131
0.330911
1.61358
1.17112
0.118628
0.783495
0.40515
0.522151
0.444844
0.661353
0.37276
0.17654
1.19978
0.423272
0.220864
0.489357
0.351479
0.319981
2.06638
0.306858
1.11156
0.74087
0.363729
2.0986
0.77565
1.14345
0.431776
0.364341
0.556417
0.47464
0.785108
1.46278
0.439151
1.74146
1.65443
0.764713
0.643298
0.253132
0.151202
0.695537
0.806492
0.357644
0.167487
1.32935
0.549527
1.79033
0.759794
1.41741
1.2049
0.376981
0.05389
0.949648
0.31386
2.03239
0.327149
0.0729335
0.893091
0.0268666
0.302116
0.941206
1.36484
0.159793
0.0821275
0.0918189
1.37198
0.948622
0.379684
0.221605
0.13351
1.14541
1.87086
0.700975
0.516923
0.525753
0.527356
1.96151
0.915293
1.54515
1.24965
1.28385
1.82786
0.299378
0.879303
0.648744
1.39579
0.826439
0.408957
2.34174
3.38668
0.996756
1.15413
0.00255708
1.02877
0.0227315
0.20881
2.13457
0.0134099
0.737383
0.503158
0.144177
1.40318
0.371233
0.18689
1.11454
1.71172
0.144794
0.60205
1.35077
1.59269
0.965293
0.664302
1.35889
0.204394
0.51744
0.373828
1.39949
1.89495
0.925788
0.145053
0.649398
2.48482
1.4324
1.58068
1.49028
0.0507138
1.3271
0.13124
0.950453
0.596027
1.08958
0.209716
2.7062
1.40929
1.57486
0.683398
0.0727393
0.923215
1.60026
1.65677
0.0284069
0.463729
0.5262
0.722722
0.321921
0.556752
2.2343
1.11385
1.80376
0.117258
1.46272
0.64787
0.0160098
0.899086
0.631498
1.98098
1.46497
0.0606793
1.21321
0.708168
1.40577
1.55787
0.645689
1.65609
0.510132
0.389734
0.0932218
0.99841
0.267015
0.761715
0.349345
1.61629
0.121911
1.60176
0.867809
0.322911
1.1418
0.354738
0.712949
0.0394324
0.873417
0.704987
1.01557
0.0743596
0.75592
0.137211
1.38633
0.241142
0.983389
0.808018
1.57466
2.33693
0.801564
0.743502
1.33196
0.499542
0.279999
0.503944
0.0790242
1.42167
1.20541
0.624945
0.816916
0.89899
2.01153
0.603023
0.615977
0.445101
1.44654
1.22753
0.48725
1.42509
1.15826
0.0444245
0.216192
0.707792
0.11745
1.17954
1.39853
0.968613
0.54248
1.42489
0.738644
1.24155
1.41752
0.604661
1.20756
0.0987682
1.10164
0.1799
0.144395
1.69387
0.470919
0.971257
1.46433
0.0597452
1.50892
1.70987
0.287467
1.69057
0.182623
0.183954
1.19601
0.168112
0.443862
0.769647
0.529086
0.248763
0.00963027
0.182799
0.797911
1.19167
1.4043
1.86815
1.47932
2.5838
0.791532
0.792936
1.07629
1.41628
0.336138
0.831372
0.170284
1.14594
1.82677
1.17514
0.23163
0.384892
0.222229
1.40263
1.0145
1.01036
0.549257
0.0548508
1.39823
2.2885
2.22003
0.303808
1.98623
0.131372
2.1228
1.44253
0.0518749
1.06788
0.677455
0.0835867
1.12646
0.00826191
0.42451
1.65812
0.575551
0.744808
0.867975
1.04167
0.942714
1.62241
2.38854
0.201967
0.716998
1.65462
2.66305
1.787
1.41209
1.01314
1.08022
0.157909
0.0927695
0.14659
0.445207
0.659579
0.979255
1.18666
1.51105
0.641919
0.0745646
0.456726
0.494867
0.507746
0.754963
1.73961
0.769448
1.11249
0.944077
1.70783
2.51866
0.203981
0.428131
0.994355
0.506804
0.580727
0.602922
0.343099
0.150701
0.0178372
0.575393
2.31622
0.209906
0.0109067
2.38572
0.0319298
0.664635
1.50276
0.330399
0.587464
0.71441
1.4207
2.0671
1.28807
0.685994
0.427732
0.784965
1.17277
0.728967
1.77759
0.685137
0.936867
0.260454
1.43682
2.39078
1.4391
1.35219
0.947923
2.19916
0.338449
1.34206
0.322738
0.183737
0.751921
0.439762
0.320677
1.42167
2.44412
0.766356
1.05728
1.48248
1.02843
0.1871
1.43593
1.34206
1.34607
1.80703
1.76031
1.20817
1.24232
1.68864
1.21311
0.169657
2.03465
1.53627
0.502562
0.792372
0.423907
0.36801
0.0633724
0.703697
1.14499
0.549053
0.891683
1.22268
1.18578
0.384329
0.317353
1.2377
0.733789
1.78457
2.36367
0.273383
0.873568
0.676473
1.21657
1.38662
0.778002
0.222724
2.99939
1.02991
1.27129
1.4416
0.163548
0.792462
1.00374
0.696336
0.568652
0.23744
0.293669
1.82504
0.652006
1.97511
1.95963
0.0568515
1.10297
0.598839
1.62735
0.941855
0.741053
0.264193
0.205246
1.91461
1.26277
1.2628
0.459454
0.835445
1.53291
1.432
1.16128
1.19
0.775476
1.0919
0.724148
1.18572
1.19995
0.552514
0.880823
1.46639
1.51152
1.01456
0.373474
1.01566
0.987665
1.44538
0.479473
1.62406
2.05568
0.419998
1.96771
0.349024
2.68744
0.817057
1.92362
0.872442
1.01129
1.0126
0.321187
1.36261
0.608938
0.829581
0.565406
0.506719
1.26975
0.0304884
0.109307
0.738644
0.13136
1.07161
0.38761
0.20286
0.507831
1.41209
0.77625
0.408975
0.98018
2.42241
2.16395
0.218137
0.364575
1.40263
0.905164
0.310748
0.684419
0.142634
2.33297
1.46536
0.654701
0.460626
1.40893
1.17342
1.03881
0.404649
2.38135
0.543518
1.24187
1.5934
0.689314
1.89578
0.0113668
1.63661
2.69136
1.96257
1.63013
0.958759
0.545963
1.11233
0.680735
0.380737
0.553767
1.0652
0.895638
2.08068
0.772878
1.09197
0.632254
1.98073
0.759704
1.34829
2.1666
0.903218
1.45342
0.778438
1.32788
0.0606284
0.0523518
0.257623
1.16128
1.13124
0.553184
1.16013
1.10839
0.378366
0.316205
2.6522
0.710135
1.26389
3.74587
1.52242
1.34314
1.92586
1.44715
1.72752
0.61947
1.42167
1.06032
0.686687
0.393739
1.29015
0.815245
1.28914
0.41284
1.23933
1.2185
2.01936
3.16082
0.125457
1.03231
0.0983043
0.518607
1.04017
0.464747
1.48805
1.14753
1.11816
0.0371602
0.352857
0.112873
0.491769
1.91824
0.587717
0.666258
0.763507
0.887961
1.3247
1.46158
1.55186
0.623656
0.448701
0.357314
1.52015
1.71296
0.223616
2.07476
0.286406
0.828397
0.973201
1.2163
0.488185
1.09749
2.13282
0.204992
0.934853
1.44324
0.390641
1.36293
1.17543
0.6919
0.619944
0.900069
1.15703
2.00997
0.548284
0.771295
1.21223
0.00993857
0.92439
0.32267
0.0606369
0.781779
0.286347
0.720942
1.01599
0.802977
0.695119
1.00317
1.45107
1.42656
0.8959
0.285596
0.935712
0.314909
0.00745377
0.0623248
1.99035
0.062506
0.877683
0.289693
0.00196495
1.45441
0.527287
0.539279
0.0499645
0.0328811
0.358913
1.51857
0.771081
0.40904
0.268631
1.3568
0.125971
1.33232
0.20367
1.48391
0.379452
1.0541
0.173487
0.16631
1.29248
1.45656
0.930326
1.54961
1.2034
2.03965
0.756527
1.09216
0.608446
1.01765
0.449047
0.529273
0.271124
0.102786
1.52581
0.722951
0.329054
0.108891
2.27775
0.237021
0.490204
0.712949
1.14387
0.156823
0.856794
1.55986
0.335763
1.46251
0.996903
2.37973
2.68937
1.24818
1.18177
2.62647
0.353247
0.797445
0.4438
0.470432
1.03491
1.50034
1.90008
0.256209
0.201664
0.735248
0.643231
0.546777
0.0421361
0.205821
0.468875
0.931321
2.60739
2.9243
0.4399
0.879456
2.03934
0.160271
1.35383
0.286141
0.30306
0.256959
1.03355
0.425889
1.15689
0.976232
0.516296
1.88962
0.567585
0.596764
0.0849652
0.556937
0.19919
0.441375
0.557048
2.16424
0.070328
0.0548262
0.222748
0.692308
0.213108
1.03833
1.69916
1.01758
0.41856
1.60458
1.35978
0.887225
0.999337
0.138549
0.918234
0.625083
1.29148
1.0535
1.44775
0.304105
0.0436107
1.05706
0.376958
0.0017609
0.440998
1.00696
0.597252
1.96078
1.51992
1.2324
0.457259
0.0694572
0.096407
0.900368
0.362566
1.13525
0.856591
0.732479
0.496394
0.656847
0.325537
0.040786
0.0221703
0.726232
1.40577
0.647211
0.687725
1.17917
0.882695
0.887969
1.61659
1.19598
1.74856
0.171096
0.397247
1.35091
1.29637
1.70851
1.42489
0.315847
1.5352
0.145927
0.71934
0.999442
2.24826
0.671268
0.473346
0.945551
0.557412
0.261534
1.47129
0.30336
0.901389
1.43788
2.17337
0.969181
1.2133
1.56828
1.34785
1.78686
1.17724
1.09122
0.205135
1.44746
1.34413
0.7214
0.164977
2.03882
2.25924
0.310497
2.36872
0.98375
1.15529
1.40263
0.418661
1.02923
0.732187
0.529507
1.97489
0.35533
0.993967
1.02651
1.34331
0.414502
2.18375
0.895414
0.198456
1.77024
0.525496
0.26149
0.0503716
0.684957
2.68989
1.90118
0.503122
0.0937709
0.486207
0.334852
1.05442
0.317858
0.402858
0.689149
0.946865
0.514979
0.327848
0.505333
0.481815
1.30277
0.720094
0.606579
0.573193
1.87092
0.14217
0.467491
0.0288499
1.58545
1.56799
0.26504
0.132037
2.28983
2.72967
0.0431172
0.774597
0.324897
0.968828
0.64155
0.20458
0.895248
1.36577
1.7489
1.38574
0.183965
2.0309
0.931433
0.568881
1.09344
2.2385
0.394239
1.64798
0.8652
1.77341
1.46485
0.783375
0.461423
1.51826
2.7265
1.90458
0.413686
0.693935
2.10835
1.42884
0.470591
0.43255
1.59836
1.67846
0.0146183
1.49739
1.28659
1.35712
0.965805
2.71191
0.709666
0.611463
1.17235
0.762516
0.385929
2.00324
0.799556
1.00882
0.0208513
0.00630454
0.255985
2.189
0.714278
1.54686
0.317697
2.71336
0.296739
0.0485897
0.0973173
0.0937266
0.430531
0.733799
1.27173
0.160981
1.89382
1.20554
0.696544
2.00656
1.85901
0.867159
0.72736
1.34854
0.888169
0.752649
0.562525
0.9815
0.841263
1.16288
1.01532
0.6252
0.418968
0.804516
1.68673
0.920768
0.0113073
2.44832
1.07183
0.450253
0.965001
0.306561
0.419931
1.95663
2.12434
2.21842
0.220623
0.579242
1.01039
1.34792
0.0655275
0.910769
1.47605
0.115533
2.18837
0.753258
0.0451703
1.36577
0.417023
0.365433
0.593505
0.693891
0.2421
1.28824
0.709301
1.84785
0.866835
0.0239563
0.87225
1.34807
1.33212
0.33078
0.0395516
0.63177
0.767641
1.67372
0.272499
0.621317
0.969909
1.26215
0.811164
3.06287
0.0550617
1.04509
2.31175
2.79597
2.71003
0.521656
0.431263
1.21569
1.44539
1.08766
0.613842
1.12339
0.724148
0.321619
0.0855709
0.447617
0.795226
1.11206
0.438696
1.56834
1.24353
1.92843
0.615728
0.69828
1.55198
0.586351
2.3756
0.168463
3.44292
2.27897
0.781221
0.729628
1.19565
0.878008
0.632086
2.13958
0.896565
0.54554
0.510823
2.51529
1.76446
0.512768
0.474398
0.762776
0.611854
1.03461
0.711354
3.4265
0.0507746
0.0234472
0.364679
1.23289
1.31238
0.91336
0.259448
0.751628
0.684913
0.707656
0.457266
2.29979
1.06537
1.50919
1.82107
0.186054
0.36769
0.927891
0.00121897
0.940725
1.99449
1.91157
0.51022
2.02337
2.06449
0.561319
0.773408
1.36277
1.43817
1.14349
1.06991
1.06142
1.08314
1.96183
0.707186
0.724148
2.26822
1.64616
1.74038
0.784337
0.600644
0.907455
0.0477751
1.25903
0.738644
1.35567
0.626877
0.883224
0.483234
0.560718
1.25853
1.87124
0.192178
1.07212
1.80449
0.840403
0.424932
0.886991
0.909356
0.370055
1.01848
1.31899
1.14634
0.505552
3.52218
0.648428
0.81094
0.00133333
0.24183
0.0979726
1.2089
0.674985
0.0578971
0.469996
0.53252
1.4985
0.919345
0.909884
0.571941
0.169864
1.3884
2.68809
0.610109
1.29071
0.468156
1.14548
1.42812
1.87489
1.39691
1.5911
0.00116048
0.489879
0.31861
0.848459
2.03513
0.834522
0.34433
1.29224
0.688016
1.97081
0.792977
1.19407
1.04266
0.821345
0.39087
0.70976
1.14192
1.77854
0.220606
1.31719
1.46459
0.847294
0.595028
1.08553
0.32846
0.30335
1.53265
1.25281
0.0621088
0.596776
1.37309
1.32757
0.987189
0.127615
1.08528
0.964042
0.296716
0.673069
1.45493
1.17866
0.425542
2.38074
1.50177
0.445578
1.40893
0.00823357
0.388374
0.0141577
0.453794
1.04806
1.66076
0.135593
0.600085
0.657811
1.74296
3.94945
0.15632
0.710789
0.233986
0.783292
0.99346
0.534736
0.752194
1.42697
1.26217
1.0905
1.22181
0.0301865
1.12961
0.866026
0.311661
0.945453
0.239319
0.708168
0.705815
1.80933
0.0270482
1.31662
0.137149
1.00702
1.11301
0.392087
1.10309
0.0784698
0.757916
0.906879
0.654272
1.26074
1.44706
1.42922
1.11015
0.640751
2.20493
0.997803
1.17175
1.2174
0.54847
0.598039
0.692715
0.290972
0.59582
1.85376
0.0707922
1.35795
1.17502
1.35389
0.553641
0.905859
2.1098
1.02411
1.26904
1.1907
0.725007
0.960519
0.916593
0.585906
1.18443
0.0508486
1.01868
0.881988
1.97918
1.24579
0.543682
0.974396
0.244617
1.87837
0.167721
0.684067
0.462429
0.0175471
0.32886
0.791785
1.46385
1.24323
0.856657
0.0082557
1.0847
2.13379
1.45905
0.556695
1.35
0.15122
0.234491
1.31943
1.8745
0.524209
0.0491286
0.332819
2.11298
1.20575
1.16689
1.25168
1.90276
1.31974
0.763421
0.228747
0.257739
1.18246
1.18233
0.287477
2.40869
2.31449
2.87875
1.16906
1.25684
0.367156
0.724148
1.77538
1.75938
1.90519
0.0581967
0.505957
0.431429
0.621852
2.01079
0.0412311
0.530796
0.258142
1.54321
0.6308
0.939687
0.294209
1.29573
0.143478
0.400948
0.0311343
2.66893
0.859658
1.32411
1.44444
0.192779
1.92661
1.0265
1.01185
0.455634
0.0702227
0.54483
1.04856
1.49061
1.70173
1.38256
1.24453
2.03314
0.130621
0.168643
1.06213
1.34792
0.396878
0.122916
0.939725
1.06174
1.31622
1.191
0.738644
0.640774
1.072
3.17594
1.44792
0.504823
1.89617
0.725753
2.42485
0.17402
1.34977
1.42876
0.231384
0.199795
0.818877
2.27149
1.09994
1.04778
0.250525
0.863544
0.302584
0.904461
0.0221992
0.0612628
0.725681
0.874915
2.11315
1.13648
1.55323
0.4092
0.412701
0.409368
2.15436
0.732984
0.427294
0.532446
1.07641
0.553189
0.55787
0.686597
1.01133
0.76972
0.448891
1.06024
1.51489
1.18665
1.03153
0.301163
0.867033
0.0266524
2.2852
0.615694
0.180218
0.917697
1.16081
0.967137
0.271882
1.75973
0.508087
0.550363
0.543622
0.218268
1.26919
0.395251
1.3568
1.10382
0.650371
0.313588
0.827247
0.181632
0.19882
0.819654
1.04634
1.39512
1.76879
0.475559
1.86228
0.745124
0.724148
1.34206
0.112034
1.01238
0.954756
0.975221
0.870976
2.23108
1.2497
1.38445
1.14747
1.90322
0.342233
0.748373
1.34919
0.892676
0.194882
1.00097
1.00394
0.115823
1.37955
1.01364
1.25059
1.48592
1.50466
1.27064
0.156482
0.996549
1.42086
1.262
1.14026
1.05966
1.04075
0.261646
0.508606
0.179421
0.710636
0.239444
0.108473
0.218349
0.0818769
0.528781
0.692723
1.2855
1.27434
1.2855
0.61126
1.74032
0.107501
0.764574
0.771295
1.17793
0.0627801
0.48173
1.1834
0.765214
0.357819
0.876339
0.0549732
1.55267
0.626342
0.835295
0.545702
0.640498
1.73303
1.93829
0.56996
0.477223
0.307425
0.521841
0.416233
0.84768
0.735407
0.0364609
1.55067
1.20638
0.410189
0.221796
0.312287
0.525992
0.294304
[truncated: 449 more rows]

## Sheet: Data_-8 to -4
0.741881
1.47858
0.0629486
0.668662
0.697054
0.0469693
1.22494
0.515677
1.13367
1.60563
0.936508
0.211882
0.801833
0.757914
0.108791
0.691193
1.15615
0.0928316
0.0184143
0.0353991
2.56827
1.19791
0.655238
2.39583
1.65756
0.709631
0.308361
2.26575
0.777788
0.142651
0.702643
0.521044
1.15859
0.467382
0.624641
1.46508
0.319328
1.02944
1.02101
1.50636
0.0600718
1.35574
0.998585
0.808938
1.00691
1.19359
0.0241004
0.953342
1.26532
0.737028
1.44775
1.22046
0.68065
0.323017
1.36456
1.43788
2.61603
0.824959
0.606137
0.841307
0.963737
0.846632
0.87719
1.22828
1.43905
0.635826
1.37452
0.585919
0.189691
0.490907
1.04485
0.517779
1.28928
1.77973
2.54411
0.206269
2.01078
0.0969142
1.2424
1.27019
0.0422365
1.88868
1.47637
0.986382
0.00379476
2.01622
0.0156333
1.30513
1.31547
1.38591
1.4611
0.305066
1.4638
0.117118
0.784555
1.07599
1.32671
0.815414
0.346711
0.293011
0.656213
1.75179
0.343277
0.401689
1.90619
1.79856
0.0145751
0.0222701
2.44752
1.20511
0.83825
0.328217
0.706375
1.14446
1.48152
0.266505
0.464964
1.54166
1.12394
0.697054
2.25194
0.412069
1.9159
0.738644
1.38237
0.722544
1.55782
0.181713
0.134408
0.468305
1.71781
1.76475
1.2443
0.510505
0.623352
1.72985
0.978961
0.556252
0.728967
1.04608
1.39016
0.970896
0.459405
1.5878
0.111992
0.618824
0.705378
0.747555
0.584339
1.36577
1.23896
0.866221
2.37302
0.725753
0.722544
0.670166
0.537791
0.0220849
1.59271
0.903544
1.83301
2.00893
0.311394
0.789864
1.42084
0.764597
0.0207534
0.640974
0.575655
1.94757
1.288
1.05089
0.125366
0.599596
1.36398
0.627149
0.658938
0.763312
0.437831
1.51903
0.808889
0.0551008
0.262703
0.484119
2.02882
0.733799
0.745124
0.796955
0.236238
0.73117
1.36878
0.0303113
1.34206
0.569796
1.13931
0.157201
1.98349
0.725753
1.20206
1.44395
0.313431
0.659333
1.34206
1.03175
1.3213
0.677403
0.761432
0.84605
1.41209
1.14357
0.248535
1.66153
2.02364
1.67376
0.317448
0.75
0.987008
0.696311
1.18504
0.730577
0.756523
0.014728
0.70063
1.14138
0.616352
1.41233
0.641834
2.05564
0.697054
0.19948
0.445683
2.72535
1.326
0.284056
0.374484
0.00632468
1.6021
1.38493
0.957543
0.808387
0.181675
1.41557
0.673415
1.38707
1.40893
0.68127
1.32529
1.33914
1.83017
0.404314
1.33914
1.2571
0.71934
0.456256
0.971814
0.460756
1.46797
0.802907
0.530476
0.541155
1.11442
1.3718
0.409677
1.384
1.44285
0.268852
1.02107
1.45776
1.23156
0.531679
0.726374
1.15334
0.575429
0.53075
0.86295
4.09081
1.52238
0.0344483
0.716142
1.75392
1.99661
1.52695
0.989428
0.400577
0.866848
0.730577
0.414969
0.67793
0.418235
0.957695
0.449503
0.439323
0.338863
0.601929
0.703398
1.41209
1.02884
1.16803
0.944033
0.674685
2.07049
0.331993
1.22005
1.83602
2.47003
0.0712579
0.487341
0.754203
1.4162
4.56202
0.0366002
0.283182
0.737028
1.46268
0.704987
0.398005
2.33505
0.0482805
0.733799
0.285955
0.621749
1.87706
0.560958
1.7668
1.031
0.563053
1.12234
0.598862
1.03495
0.980627
1.28824
1.21666
0.249575
1.0096
0.770438
0.257109
1.13558
0.193446
0.569373
0.398984
0.0573263
0.15061
1.37426
0.998742
0.840342
1.31347
0.178241
1.99595
1.39949
0.215438
0.682252
0.699074
1.1209
0.0320577
1.09218
1.22474
0.0132894
0.0432847
0.946643
0.794557
0.515787
1.87813
2.59052
1.17265
1.72219
1.65555
0.819903
0.77068
1.77548
1.38412
0.53472
0.522832
2.60213
1.00027
1.40577
0.734413
0.0560861
1.13547
1.03039
0.103196
0.831165
0.482852
0.587747
1.54982
0.825816
0.687571
0.72736
0.71934
1.18232
2.00762
2.20917
1.57175
1.05302
0.883064
1.23217
0.0190129
1.43446
0.00363006
0.416588
0.186087
0.649962
1.34419
0.496658
1.95251
1.36577
1.10971
0.965475
1.00729
0.52023
0.44954
0.122284
0.957154
1.25004
0.15454
0.192394
0.771295
0.0632708
0.809709
0.937349
0.13052
1.85389
0.195311
0.413017
0.185484
0.784133
0.73874
0.945376
0.782881
0.365152
0.0880448
0.293591
0.662148
0.918533
0.806095
0.495559
1.2933
0.72736
0.00614547
1.09587
0.516712
0.395792
0.86509
0.312868
1.40577
2.22716
0.854225
0.0327398
1.09167
0.643394
2.09344
1.36818
0.430326
0.433349
0.0982
1.92779
0.389862
1.43853
0.528009
0.37376
0.911712
1.11943
1.07491
1.30458
0.107726
0.231589
0.583322
2.18319
0.599843
0.180841
1.43738
0.104307
0.117754
0.514852
0.782779
0.329821
0.154806
0.41773
1.78939
0.342159
0.269994
0.0491862
0.54498
0.294482
1.49102
0.207558
0.333363
0.724148
0.71893
1.45874
1.34792
0.779497
0.181687
1.24012
0.820517
0.213569
0.696881
0.53303
0.208483
0.87074
1.43865
0.801057
1.2858
0.236265
0.0959877
0.664527
0.740183
0.5436
1.47467
1.1824
1.31971
0.336529
0.124913
1.43064
0.451144
0.495729
0.82217
2.0282
0.53683
0.971925
1.0725
1.18361
1.46097
0.593606
0.650414
0.740494
1.42223
0.359122
0.662616
0.0838762
0.342315
1.01878
0.455252
0.902955
0.450798
1.19683
0.454124
0.784889
0.90321
0.540455
0.0973545
1.08751
0.380316
0.08488
0.688288
0.623846
0.369809
0.0854237
0.638765
0.821672
1.46098
0.702168
1.15734
0.584942
1.31608
1.21056
0.448335
0.562086
0.00931928
0.576116
0.870005
0.428163
0.0524835
2.13135
1.96855
0.088831
0.654817
0.365435
0.473078
0.168385
0.791839
0.922654
2.70348
3.62698
0.162768
1.14099
1.18989
0.953295
0.994192
0.992816
0.532433
0.346081
0.343739
0.492805
0.634345
0.0752926
0.529845
0.00240424
0.712469
1.81209
0.0602661
0.707181
0.574383
0.00897588
0.581277
1.41334
0.933379
0.0752356
0.496239
0.0286728
0.312435
0.737028
1.7342
1.68133
1.21085
0.059743
0.17959
1.13388
0.290343
1.41847
0.336848
0.818095
0.653644
0.938572
0.989883
1.2144
1.64183
0.753435
0.873617
0.274599
1.91236
0.50494
0.983934
0.789534
0.431065
1.10081
1.5587
0.262937
0.634261
0.846417
2.25159
0.230069
0.895642
0.0231782
0.802015
0.210791
0.393554
0.905854
2.44685
0.692308
1.34499
0.499824
0.0681787
1.23877
0.878572
0.851567
0.242183
0.590316
0.364773
2.0101
0.555001
0.133231
1.84314
0.278405
0.670434
0.908114
1.4608
0.204748
0.56964
0.764808
0.935713
0.1702
0.88687
0.00731945
0.566222
0.574862
0.916308
0.422306
1.36822
1.29679
1.06766
0.399095
0.976325
0.0805093
0.0278872
0.764088
2.05567
0.00357388
0.616143
0.602213
0.244796
0.181294
0.738644
1.4257
0.751628
1.31899
0.38795
1.33623
2.04098
0.602767
1.24569
1.41209
0.344386
0.0184536
1.90613
1.70215
2.22094
1.37053
0.802169
0.0553569
0.745553
0.360686
1.00915
0.33167
1.00088
1.39212
1.35978
0.30976
0.763072
0.606098
1.56748
0.367437
0.782881
0.759794
0.471231
1.50186
2.90898
0.233592
0.167098
1.74464
0.605732
1.99234
1.12041
0.424612
0.365306
0.824199
0.124535
0.120086
1.73212
0.400371
0.374033
0.459025
0.929813
0.816497
0.806328
0.159712
1.19298
2.14077
0.811403
0.540501
2.04848
1.30189
1.2481
0.23109
0.762441
0.192357
1.50622
0.00672073
1.20457
1.28749
1.28277
1.25064
1.07943
1.11567
1.10728
1.64664
1.60726
0.217143
0.563705
1.87477
1.93904
1.17106
1.17843
1.09701
1.14065
1.95077
0.439803
0.923155
1.1912
0.813667
0.819008
2.115
0.0917262
0.0131331
0.623196
0.413412
1.2846
0.678125
1.37788
1.46489
1.29577
1.70139
0.588436
2.74788
0.284729
0.470171
2.64474
1.65444
0.107632
1.33914
0.761432
2.80125
1.71565
0.870136
0.46514
1.03246
1.29699
0.778378
0.947149
0.75749
0.698725
1.78488
0.598428
0.697054
1.06041
0.67494
0.10426
0.923466
0.959307
0.395121
1.10497
1.01373
1.37484
0.214593
0.578126
0.212899
1.31007
0.635762
0.943012
1.10227
1.17261
2.49713
1.03298
0.664743
0.59021
1.19523
0.19132
2.0472
0.516974
0.0657244
0.344681
1.41725
2.72415
1.31913
0.741881
0.654978
0.326073
1.15649
0.697054
2.25085
0.0548249
0.768079
1.3265
0.116839
1.40577
2.35827
1.93843
2.16187
1.4249
0.97909
0.815858
1.33044
0.853975
0.53704
0.303541
0.393443
0.39082
0.157301
1.41847
0.409959
0.504909
1.39928
0.253569
0.174156
1.1831
1.09773
1.18095
0.828422
2.04488
1.40681
1.32357
0.516716
0.920159
0.563022
1.3873
0.938666
1.14098
1.36947
0.877011
1.51487
0.569885
0.571578
1.44265
0.514781
0.124313
0.197905
0.80387
2.16552
1.10165
1.12299
0.619455
1.17691
1.58464
0.105859
0.622571
1.99662
0.617674
0.229047
2.36982
0.466508
0.203636
1.20362
1.68529
0.439438
0.564629
0.0208016
0.891214
1.02696
0.719587
1.67921
0.244041
0.738644
1.00836
0.584573
1.51949
1.06518
1.11463
0.476038
1.09826
0.867695
0.0636013
1.40891
0.460699
1.303
0.537954
0.422539
0.00313837
0.512544
1.35935
0.576213
0.141229
1.14303
0.321754
1.41209
0.198771
0.223925
0.80367
1.83348
1.1677
0.999291
0.820957
0.595539
1.39637
0.438967
1.83174
1.03996
1.66401
1.23682
0.690728
1.84981
0.177578
0.711354
0.764917
1.77844
0.132395
0.743502
1.77082
1.21968
0.308572
1.54861
0.0115563
1.42812
0.429084
1.34792
0.0372362
0.23308
1.3718
0.678125
0.157388
1.60898
0.820011
0.00837288
1.72903
0.648501
0.954979
0.372348
1.26827
0.118409
0.667197
1.21457
0.344878
0.542829
0.653279
1.13275
0.685994
0.0678068
0.547399
1.04314
0.925193
0.731835
0.412441
0.431397
0.635341
0.48393
1.59934
0.715583
0.722544
0.97219
0.666273
1.33391
1.38455
1.36929
1.99499
0.384255
0.433145
0.358644
1.63503
2.31783
0.674896
0.548465
0.147983
0.232323
1.09032
1.49955
2.23491
0.763702
3.35575
2.59931
0.479841
1.21708
1.9609
0.175448
0.516758
0.394665
0.401676
1.50284
0.146705
0.2354
0.57804
1.41847
0.380414
0.427822
0.653081
1.13043
2.39981
2.12787
3.67957
0.679697
0.16184
0.630911
1.25571
0.710058
1.86033
1.19502
0.0916483
1.47928
0.0946414
0.864795
1.20153
1.38873
0.907969
0.192597
1.65067
2.6302
3.59177
1.07951
1.05659
1.7544
1.47365
2.35962
1.53028
1.26656
0.903123
0.708302
0.214334
0.130309
1.28277
0.795006
0.649884
1.23659
1.24405
0.419937
1.81333
1.93408
1.9407
1.39519
0.539483
0.404048
0.381807
0.0690597
0.546314
0.0711446
1.98046
0.715618
1.03286
1.15732
0.398827
0.629676
1.73908
1.83902
2.07882
2.0289
0.285684
0.611135
1.07204
1.51191
1.15955
1.2398
0.717741
0.887755
0.142375
2.1948
0.107007
1.86012
1.54918
1.93576
1.76073
0.0248584
0.0543759
1.21614
0.107099
0.0561628
0.306802
0.70181
0.895523
0.429959
0.625808
1.00641
0.220252
0.710754
0.384176
0.674985
1.55244
1.0004
1.26126
0.881946
0.473491
0.690728
0.632958
0.517888
0.82382
0.404648
1.74057
0.344015
1.37788
0.0461146
2.02491
0.0615487
0.0793259
1.47465
1.17701
0.679046
1.66303
1.09308
0.766894
2.07927
1.03765
0.97181
0.239314
0.111479
0.454871
0.933491
2.43791
0.832836
0.117646
1.76932
1.36878
1.36577
0.602805
1.00181
2.90213
0.440716
0.0779119
0.0223585
1.01391
2.63736
0.340991
0.62334
1.43461
0.323272
0.546779
0.194018
0.794795
0.108906
0.0166766
1.84713
2.66325
3.46433
2.44871
2.66075
2.63068
0.982049
2.13708
0.572482
1.56723
0.174957
1.2855
0.313016
1.52397
0.492584
0.631116
1.05588
0.532692
0.843882
3.32674
0.133983
0.128087
0.0845941
2.81917
1.36877
0.0787235
0.735413
0.348111
0.666089
1.64146
0.58314
0.265762
1.05696
0.113917
1.15501
0.465924
0.90909
1.87161
0.812439
0.467222
1.37072
0.0877977
0.0609961
0.189812
1.30768
0.374494
1.57702
1.51638
1.06913
1.05604
1.00314
0.118148
0.296581
0.72779
1.01944
1.01683
2.0155
1.38707
1.14379
1.40263
1.3689
0.737028
1.06508
1.31776
0.86569
0.543912
1.14626
0.532003
0.763574
1.06893
0.264104
0.261441
0.996736
2.94756
1.35985
0.502388
2.37916
0.0471479
0.444505
0.463125
1.44105
0.761261
1.81209
0.567859
0.657615
0.619007
0.174561
1.36634
0.386856
1.9771
0.467813
1.43681
0.474006
0.62561
0.854453
0.544126
0.516616
0.61298
0.630488
1.3255
0.116746
0.429037
1.59824
0.926374
0.858446
0.996558
0.685124
0.827923
0.720942
1.58209
0.288496
1.83712
1.73035
2.14369
0.0283655
0.696447
1.03953
1.40874
1.26266
1.08139
1.42277
0.979141
0.288972
1.51835
1.23847
0.899063
0.537032
1.05985
1.62364
1.12969
0.333
0.187281
0.576684
0.951541
0.849463
0.260696
0.0244778
0.421587
0.211669
0.179024
0.94222
1.03332
0.35863
0.426704
1.8806
1.72514
0.805371
0.286135
1.84534
0.933301
1.61386
1.81753
1.11447
0.0419823
0.288652
1.10274
0.340058
2.10618
0.502764
0.323527
0.0804816
0.477097
1.97039
0.803871
0.144511
1.47614
0.129051
0.287994
0.627749
0.26193
0.714789
0.974962
0.879435
2.64607
0.220525
0.96081
0.661792
0.311643
0.0516273
0.392394
0.777941
1.80257
0.959008
0.276371
1.01018
0.0774149
0.237908
0.877508
1.34206
1.449
1.26818
1.899
1.35335
1.11322
0.933873
1.72754
0.0235299
1.05677
0.625795
1.75604
1.19794
1.15188
0.263226
1.37644
0.118821
1.03045
0.435585
0.450864
1.5231
2.1047
0.87599
0.899163
0.0595813
1.02927
0.661937
0.165333
1.90593
2.94108
1.43906
1.19378
1.34948
1.61672
1.73953
0.524637
1.42991
0.0371569
1.33333
0.262942
0.663903
1.36577
0.564469
0.281438
0.507295
0.70181
1.36676
0.711354
1.29282
3.15766
1.19453
2.00779
0.755954
2.64428
0.356816
0.448082
0.45128
0.681531
0.0345452
0.716142
1.53869
0.616783
1.7262
1.15747
0.390931
1.41582
0.723837
0.706911
1.31615
0.282061
0.0579942
1.30129
1.03235
0.103108
2.01882
2.38923
2.01871
1.94806
1.03728
0.356176
0.0418927
1.48786
1.22545
1.40893
0.942152
1.11336
0.675037
0.673387
0.682796
1.27262
0.128337
0.21805
0.647802
2.07373
1.86695
1.91698
0.451865
1.55113
0.628596
0.70976
1.15873
1.46531
0.686106
1.76036
0.788436
0.180268
0.830434
0.717639
1.06167
0.355295
0.740823
1.29652
1.50896
0.427771
1.95874
1.54241
0.749929
2.90781
1.65017
0.518993
0.800784
1.33053
1.17014
1.53972
1.17766
1.46446
1.44646
1.15246
0.277775
0.920094
1.3546
2.37198
0.72736
0.545247
1.34777
1.23109
3.49993
3.28516
0.660621
1.47163
0.99873
1.38993
0.490706
0.541207
0.648245
1.41527
0.757646
0.00187235
0.0582873
0.265805
0.530813
0.595761
0.307405
1.43126
0.15864
0.771108
2.85732
0.814797
1.61057
0.410951
0.262767
0.743502
3.27345
0.633871
0.384143
1.07101
0.172292
0.980725
0.72165
2.05267
0.164176
0.545294
1.45187
1.66779
2.39706
0.382065
0.706577
0.708712
2.47363
1.78748
0.711354
3.56878
1.55824
0.982932
0.659333
0.141467
0.635293
1.36409
0.485888
0.106983
0.433644
0.896267
0.432446
0.449089
0.415093
1.3827
0.625366
0.042238
0.0906934
0.979554
1.19541
0.507017
0.303094
0.0351051
2.30511
0.330204
1.5125
1.1138
4.42981
1.57604
1.98082
1.49859
1.39327
2.72931
0.697054
2.02152
1.00314
1.41639
1.29831
1.47147
1.62057
0.467262
1.09763
1.34023
1.73003
0.122806
0.56919
1.21516
0.819779
1.3718
1.02498
0.159239
0.580968
1.40577
2.63912
0.72576
0.364567
0.695411
1.02746
0.374332
0.650814
0.97022
0.609996
0.99557
1.40143
0.381006
0.208707
0.426108
0.846032
0.45721
1.21621
1.29927
0.160617
0.848249
0.991309
0.193732
1.04403
1.66124
1.13468
1.01242
2.01428
0.400675
0.272581
0.352283
0.66393
0.0158251
1.57858
0.633213
1.31905
0.885003
0.821859
0.0359967
1.35604
2.51232
1.8823
0.278588
0.762666
1.41191
0.644912
1.57237
1.87371
0.738789
1.18529
0.585778
0.446834
1.41405
1.77633
0.393668
1.01621
1.08463
0.555285
0.459341
0.215402
0.0994183
0.0603521
0.179876
0.959293
0.740262
0.953356
0.60748
0.363807
1.62941
0.0846302
1.3879
0.0374329
1.10872
1.48815
1.43169
1.54623
0.659268
0.175392
1.22557
1.94298
0.985702
1.52453
1.19703
0.0279991
0.930928
0.622263
0.209095
1.28947
2.10193
1.40061
1.1869
1.59801
0.309995
0.93502
1.17606
1.56708
1.13933
0.649639
0.875753
1.13959
0.485182
2.45758
1.16934
0.203825
1.17818
0.890473
0.86914
1.41644
1.32563
1.00866
0.330029
0.0362554
1.02741
1.126
0.742321
2.27155
0.716001
1.11783
0.2894
1.05455
1.20947
1.34471
1.1535
0.782577
0.219019
0.0391173
0.231103
0.833573
2.51901
0.382466
0.803094
3.01184
0.0854116
0.631031
0.565829
0.233998
1.60849
2.4483
0.410231
0.443034
0.326512
0.751628
0.438822
0.787267
1.11323
2.16336
1.16298
0.164479
1.55577
0.0270692
0.514979
0.166718
0.358644
0.205371
1.10938
0.139708
1.42812
0.951635
1.28277
0.793782
0.998623
0.211343
0.456437
1.04897
0.835368
0.578907
1.53129
0.491969
0.737967
0.112079
0.904921
1.7567
1.30598
0.519875
2.11234
0.188785
0.192579
0.989344
0.879441
0.941741
0.935903
1.15677
0.463132
1.89305
0.344884
2.41345
0.904287
0.591042
0.414213
0.574921
1.03139
0.01256
0.0808447
0.891997
0.374607
0.150586
0.0360305
1.88732
2.50059
1.16825
0.595636
2.79441
2.18107
1.42598
0.581335
0.0463751
0.70181
1.88401
0.541352
1.2059
0.211197
0.505015
0.324905
0.318913
2.71315
0.626441
0.484796
0.598594
1.37035
1.45439
0.458617
1.0684
1.13564
0.00434504
0.179179
0.815281
0.907706
1.47991
1.22967
1.27206
1.27139
0.516414
0.338224
1.03912
0.486345
0.981797
0.638858
1.00586
0.667495
0.1295
0.423237
1.33957
0.388749
1.04132
1.39994
1.80848
0.35571
0.535778
1.0462
0.301126
0.649532
2.25254
1.11903
1.68813
1.07912
1.34003
0.336679
0.454833
2.9016
1.01335
0.44221
2.35997
0.170861
2.04385
1.05218
0.0262196
0.00312592
1.00954
0.54902
1.16455
0.899928
1.23574
0.187539
0.0715925
0.440176
0.0590962
0.38436
0.117535
0.592255
1.48258
1.19888
1.24064
0.024637
0.723184
0.0571901
0.0146424
2.21413
0.0127935
0.735502
1.25131
0.862953
0.167599
0.512693
1.16918
1.39118
1.02276
1.62906
0.714389
0.100611
0.964386
0.56644
0.703398
1.38514
1.309
1.44249
0.710522
0.834031
0.54691
1.00541
1.15107
0.208041
2.3799
2.60865
0.0672687
1.02767
1.08209
0.920738
1.99595
0.219491
1.23134
0.849281
0.362915
0.31738
0.871875
0.102188
1.37002
1.86609
0.743091
0.000743854
0.136656
0.510063
1.3718
0.0332027
0.626595
0.0236188
1.15887
1.63989
0.540729
0.487563
0.396963
0.471582
0.831162
1.60925
0.29753
1.84249
1.07455
1.2545
1.50203
1.5762
1.13017
1.62668
1.29019
0.736833
1.18824
0.538534
0.0965414
0.602935
1.36878
1.49789
0.428686
2.27429
0.939559
1.11907
0.0284463
1.19472
0.67238
0.909897
0.587322
0.163931
0.48495
0.0926733
0.328153
0.855484
1.33914
0.621691
2.42433
0.44727
2.0468
0.466601
2.17485
0.0283808
0.714505
1.16899
1.0129
0.105929
0.761853
1.5554
0.297829
1.3718
1.0032
0.75489
1.01607
1.60591
1.00974
0.0631655
0.40512
0.0880421
1.79244
0.773692
0.455082
1.22399
0.173863
1.59991
0.0565805
1.51986
[truncated: 454 more rows]

## Sheet: Data_-4 to 0
1.34685
1.30208
1.12716
0.208535
1.00793
1.37762
2.83492
0.906896
0.316482
0.636079
0.639167
0.79828
0.244504
0.53644
0.827904
1.22331
0.0699487
0.699256
0.664259
0.621785
0.539096
0.249134
0.163074
1.58772
0.00309024
0.200171
0.912719
1.81967
0.159296
0.705387
0.843103
1.62921
0.988734
1.36057
0.271584
0.0115765
1.11104
0.520154
1.79268
1.10128
0.658435
2.15809
0.327
0.70181
2.01007
0.312967
0.888205
0.0347314
1.5685
0.353782
1.23136
0.591949
1.13535
0.981763
0.215657
0.376041
0.376912
0.664956
0.980411
0.322497
1.41974
0.342664
2.10759
0.857765
1.37011
1.90977
1.24239
0.547769
3.13555
0.20344
0.744254
0.300581
0.226939
1.28318
1.63236
1.20463
0.504188
0.267089
0.0459613
0.0689767
0.740262
0.00394395
0.561104
0.0457252
0.0700309
1.00821
0.972986
0.800957
1.13802
0.510594
1.38434
0.549184
0.695471
1.59274
0.249538
0.0805697
1.62993
0.294361
0.703398
1.60399
0.47915
0.653986
0.821749
0.480509
0.188669
0.294819
1.1413
0.51041
1.21073
0.552971
0.901258
1.42167
0.706577
0.697054
0.27637
0.695197
4.05747
0.353964
0.500816
0.0994285
1.09524
1.00831
1.97754
1.40602
3.44869
0.712949
1.07901
2.3334
1.39446
0.140501
1.18847
1.48543
0.329398
2.00828
1.7852
0.0460479
1.94036
0.0327485
0.204051
0.612245
1.24377
1.14209
2.27013
0.424704
1.40114
1.6604
1.45107
0.46814
1.05027
2.17062
1.3945
1.26764
0.052183
0.71934
0.339596
1.08467
0.29098
0.234168
0.846246
0.775833
0.712949
2.14757
1.8927
0.324509
1.00932
0.684419
0.368563
0.940299
1.45827
0.32836
1.38093
1.40262
0.598647
1.54336
1.44254
0.384012
0.113696
0.277684
0.735884
0.376418
1.25094
0.735413
0.756523
0.772945
0.646311
1.25193
0.973725
1.60716
0.689149
0.236104
1.4873
3.39489
1.92769
0.41638
2.83587
0.50042
0.687571
0.706577
0.986665
0.295499
1.36277
0.639268
1.31946
0.149818
0.486183
0.947992
0.769128
1.3807
0.45653
0.435597
0.75489
0.737028
1.39607
1.42812
0.323239
0.329646
0.368254
1.21191
0.310552
0.976584
0.0198518
0.458318
1.05646
1.96787
1.46446
0.71934
1.2858
2.18439
2.17971
0.483291
2.54732
1.57871
0.682863
0.38156
0.560081
1.3459
1.42167
1.03837
1.53119
1.0226
0.31333
1.42167
0.70976
0.0509987
0.83889
1.70892
1.29957
0.814707
0.0352731
0.823007
0.0736923
0.190208
1.03242
1.33914
0.522582
1.71781
0.00848282
2.02719
1.05816
0.227949
1.05703
0.445573
0.742742
1.30932
0.700037
1.09464
0.0811443
0.0278819
0.0575376
0.189009
1.496
0.363124
0.773349
0.685771
0.886953
0.242847
0.322043
0.0723753
0.771345
0.276987
0.343951
1.30635
0.269546
1.58999
0.0170217
0.716556
1.52753
0.305758
0.745124
1.80417
2.47516
1.05389
0.227588
2.30385
1.66174
0.210781
0.224319
0.648382
0.779562
1.86233
0.700224
0.273652
1.32445
1.94353
0.53312
0.223071
0.858387
1.39016
0.58481
0.999286
0.459042
2.35328
0.337311
0.254436
0.756523
1.39949
1.61346
1.59215
1.74734
0.322679
2.20882
1.24542
0.371942
1.16891
0.733974
1.40577
1.16424
2.14816
1.65012
0.144235
1.08164
1.70416
1.41847
0.72736
2.06965
1.20423
0.464123
0.602938
0.0508646
0.772945
0.771295
1.0228
0.284689
0.255565
2.8428
1.38592
0.840526
1.02384
1.80055
0.960296
0.253472
1.80186
0.976115
0.853621
0.46814
1.03088
0.0697355
0.446527
0.288089
1.76067
1.40893
0.695471
0.790156
0.896303
0.732187
0.962274
1.43793
1.26278
0.109374
0.967857
1.01468
0.793304
0.479344
0.430533
0.774501
1.21641
0.824871
0.981797
0.25616
0.860326
0.509238
0.240991
1.62122
1.14638
1.41721
1.324
1.51736
1.85096
0.934467
1.35978
1.22232
1.51926
0.789759
0.295938
0.394641
0.504686
0.171314
1.02864
0.807641
0.349407
0.0740747
0.763072
0.728319
0.733531
2.18831
1.02569
1.01776
0.0918737
1.4184
1.2747
0.091882
0.759794
0.735413
1.02272
1.09021
1.50963
1.18387
0.00247689
0.738644
0.753258
1.35869
0.419229
1.8268
0.32348
0.649497
0.0400395
0.0188705
1.64943
1.93395
0.996938
0.706577
0.492178
0.586024
1.79906
0.189492
1.43169
1.48839
1.50387
1.11348
0.207006
2.90773
1.30582
0.0791468
0.496207
1.08872
1.11642
2.08248
0.625859
1.62053
0.829968
0.689197
2.08718
0.0546338
0.908939
0.059709
0.638568
0.752581
1.16003
0.252624
0.255918
3.37904
0.0542101
0.0548264
0.242587
0.117659
3.10031
0.208882
0.0492401
0.268876
1.39949
0.161144
1.27383
0.714545
0.773324
0.29037
0.166297
0.17127
1.03911
2.11537
1.09609
0.306147
0.584561
0.753258
0.252439
0.87766
0.150497
1.74795
0.460668
0.47948
1.35383
0.399414
1.53925
0.84227
0.781221
0.399395
0.205159
0.0964293
1.67412
1.69066
2.36501
1.18478
0.719899
0.212393
0.408773
0.42631
0.488809
0.550689
0.718912
0.0527699
1.15846
0.360569
2.20879
0.644942
1.66831
0.976507
1.00914
0.725753
1.65011
0.448678
1.39016
0.94938
1.33337
0.0374916
1.30163
0.940847
0.419209
0.0258953
0.868397
2.33361
0.386786
0.924075
0.420814
0.824359
0.327393
0.310768
1.4886
0.65962
0.430373
1.05426
0.0688269
0.461264
0.498796
1.82445
0.68603
0.363525
1.38186
0.197647
2.35503
0.669317
1.38091
1.11368
0.874538
1.85935
1.30802
0.695471
1.13278
2.72226
0.731453
0.0543125
2.14509
4.20965
0.0348869
0.307725
1.12679
1.03393
0.693889
0.0108176
0.414388
0.70181
0.780615
1.81581
0.993788
0.519846
0.756523
0.106626
0.84862
0.855711
0.429617
1.0874
1.69987
0.993179
2.08718
1.7431
1.1247
0.44104
0.16343
0.763814
0.995636
1.2733
0.750517
1.12862
0.695471
1.14078
0.848672
0.0659319
0.720942
0.95801
1.22993
0.170047
1.28486
1.0519
0.0681752
0.89623
0.738077
1.02968
0.897235
0.916303
2.59069
1.38046
0.0583675
0.763072
0.831549
0.398241
1.97578
1.07176
0.878786
0.448732
0.906288
0.0971957
1.55435
0.962862
0.0341716
0.525072
0.666517
2.66406
0.815135
0.902419
1.2238
1.41527
0.46032
0.559237
0.818397
0.342818
1.38605
1.22171
0.687571
0.156851
0.647796
0.910481
0.650271
0.187718
1.61067
0.000721233
0.00764217
0.852692
0.239026
0.578563
2.06493
0.314904
0.392398
0.0690853
1.27648
0.540593
1.98453
0.358646
0.0985816
0.794528
0.571759
1.12941
0.0398386
2.03466
2.03338
1.63772
2.21654
1.17926
0.431685
1.82765
2.14361
1.27733
1.29099
1.30208
0.779562
0.904979
0.199128
0.902701
0.280163
0.75
0.662512
1.02922
0.681983
0.602488
2.63242
0.70627
0.462819
0.557554
0.0416678
0.0581834
0.0994551
1.24063
0.693889
0.0202241
0.497305
0.0281311
1.27406
0.0452773
0.628888
0.990833
0.116693
0.0844079
0.562738
1.91961
0.729773
0.454821
0.263365
2.06021
0.155699
0.933132
1.10682
1.10156
0.186568
0.470246
0.895938
1.20034
1.90101
1.40263
1.39016
0.195584
0.718594
0.892672
0.811403
0.229412
1.3948
0.359683
0.490894
0.439173
1.26656
1.34487
0.567002
0.787275
0.537549
1.31615
0.26597
0.969111
0.891098
1.21207
1.09146
0.406239
0.342676
0.809709
0.391486
1.80428
1.43181
1.22225
1.75424
1.83353
0.479079
1.62943
2.75736
2.33602
1.50177
1.74683
3.65057
0.655943
1.96861
0.319609
0.154734
0.257845
0.0239798
1.96151
2.60952
0.463497
1.79415
2.90255
0.063211
1.41209
1.84364
0.968906
1.38377
0.923191
1.86291
0.380648
0.231211
2.16598
0.0469728
1.41142
0.733799
1.23109
0.560838
0.457958
0.480484
1.21062
0.898509
2.18737
0.118854
1.80454
0.0215109
1.23483
0.647322
0.728967
0.254934
1.32161
0.307556
0.907007
1.04757
1.55584
1.09179
0.256404
0.682107
0.0765147
1.39016
0.418399
1.89055
0.552427
1.29922
0.288453
1.70465
0.378482
0.699019
0.248325
1.55198
0.677937
0.429381
1.41209
0.700224
0.917352
0.248972
1.97573
0.636606
0.193633
1.03725
0.256836
0.182487
1.1581
0.706577
2.31497
0.524594
0.856456
1.25311
1.35978
0.850739
2.0551
2.93599
1.0645
0.618943
0.528273
1.34206
0.472923
0.84214
1.18091
0.926623
0.716142
1.35383
0.0138217
1.36577
0.113926
0.107417
0.13551
1.20453
1.55953
1.25497
1.70805
0.925111
0.0482725
1.942
1.69823
1.66493
1.02459
0.745943
1.33318
1.03574
0.906909
0.399645
0.700224
0.722544
1.6148
0.573587
0.00360898
0.414
0.108568
1.18656
0.798628
0.841785
0.0606799
1.29174
1.45087
0.327412
1.16249
2.18847
1.99487
0.354109
1.1206
1.26714
0.0954128
0.220828
1.89254
0.331786
1.06635
0.409759
2.03154
1.08353
1.6823
0.0723699
1.0621
0.950014
0.869362
1.31466
0.75329
0.848169
0.788958
0.347984
0.97508
0.624328
0.633198
0.335016
0.884538
0.806986
0.64856
1.42131
0.437108
0.775913
0.706577
1.16158
0.0326194
1.43461
1.34803
1.50245
0.557979
0.875404
1.71731
2.49078
0.853163
0.216612
0.700224
1.02259
1.36078
0.45858
0.660078
1.20274
0.325904
1.99279
0.951908
2.26995
0.985037
1.62243
1.11755
0.829004
0.0105553
1.17567
0.14492
1.72547
0.209497
0.725753
0.25621
0.0122346
0.684419
0.0756891
0.291484
1.18969
1.8121
0.3423
1.37788
0.860353
1.02784
0.693769
0.353824
1.31278
1.1237
0.488599
0.570376
2.52723
0.331747
0.550614
0.749575
0.445193
0.577513
1.33207
0.214661
0.909844
1.18233
1.20121
0.141231
0.620005
1.53574
1.37438
1.27075
1.35696
0.235115
1.47907
0.458167
0.735413
0.950274
0.335438
1.16755
0.716315
0.431123
0.0963098
0.166408
0.552633
1.37751
1.16923
0.559368
2.6175
0.713332
1.43535
1.65731
0.4204
2.24857
0.786208
2.4931
1.24957
1.58218
5.14751
3.10534
1.37922
1.9277
0.453807
0.957476
0.495673
2.58181
0.656098
0.297097
1.46171
0.984069
1.9562
0.227994
0.854086
0.136068
1.55755
0.664238
4.30577
3.73132
0.311495
1.2643
0.0814376
0.180922
2.48774
1.94154
1.3247
1.16646
1.31065
1.72868
0.0687175
0.411327
0.267183
0.391261
0.970374
0.748373
0.161913
2.28802
2.48181
1.00863
0.0247413
0.347714
1.48177
1.85165
0.0358523
2.37693
2.73756
2.44396
0.0416222
1.24279
0.424788
1.46051
0.758409
1.2467
0.465148
0.0497034
3.18992
1.27733
1.7022
0.973723
1.66811
0.72736
0.111184
1.47556
0.574855
0.750411
1.83214
0.0520229
0.761309
1.0316
2.11155
1.46228
0.957327
0.702879
2.07103
2.58661
0.837049
1.17504
1.0247
0.95384
0.516936
1.11864
2.67419
2.4419
0.344716
0.404682
0.0508489
0.276314
0.45318
0.104593
1.83358
0.676427
0.430946
1.1012
1.35387
1.12294
2.16806
0.689149
0.46032
0.51073
1.75974
1.21232
0.460169
0.60334
1.45439
1.20752
0.722544
0.884186
0.728967
0.280845
0.559569
0.595659
0.902189
0.124472
1.15633
0.190459
0.427471
0.367226
0.374196
1.56351
1.67835
0.115234
1.91802
1.20458
1.00564
0.425106
0.614565
2.89779
1.44301
1.22369
0.292878
0.201392
0.700224
1.00489
1.70888
1.22565
0.890342
1.03179
1.41209
0.91517
0.903214
0.733799
5.1259
0.0708179
1.43527
0.966835
1.90128
3.51079
0.205127
0.654263
0.0561545
2.79855
0.0357538
0.370773
1.37985
1.25472
1.43618
1.31709
0.659626
0.29692
2.6384
1.70994
0.235342
0.628613
0.857715
1.5226
1.3732
0.190145
1.22927
0.778929
0.22484
0.746112
0.369322
2.46339
0.34861
1.28951
0.905666
0.705937
2.3501
0.243842
2.62893
0.704987
1.28667
1.11048
0.160123
1.2027
0.308936
1.78692
0.46489
0.360102
0.723966
0.115886
1.92669
0.366844
0.384724
2.11636
0.758158
0.114124
1.01875
1.1378
0.764713
0.175205
1.29652
0.0483929
0.758158
1.40371
0.756523
0.0414886
0.783251
1.13978
0.441022
0.524299
1.14493
1.53634
0.485273
1.02854
0.465995
0.701201
1.38685
1.18977
0.0322036
1.15756
2.36351
1.19081
1.28469
0.264052
0.37108
0.984975
0.869598
0.0604708
1.13979
0.0131824
1.37987
1.06916
0.726777
1.33217
1.06276
0.772752
0.181707
0.360054
0.378259
1.19269
1.71226
0.245221
2.37092
2.27193
1.62715
0.343678
0.910399
0.279215
1.34323
0.388076
0.34998
2.91698
0.182753
2.06537
1.11797
0.589982
1.45107
0.00399436
1.23242
0.569056
1.6347
0.745124
2.02242
0.61052
0.95571
2.31712
0.178401
0.51299
1.20937
0.40382
0.54114
0.965046
0.665584
1.20051
0.81307
0.724148
1.35322
1.53383
1.06835
0.698638
1.63441
0.0913321
2.31111
1.51009
1.2867
0.138333
0.695471
0.512507
1.89971
1.02382
0.205173
0.981666
0.316701
1.52584
0.852883
2.19354
3.12304
0.358799
0.893391
0.565205
2.64645
1.94671
1.26853
0.100084
0.0959805
2.42297
0.211399
0.323895
0.496341
2.11801
0.518874
1.12071
1.33185
0.76541
1.45458
0.480647
1.78562
2.66505
1.45774
1.11392
0.520174
0.688696
1.10767
1.15726
1.47409
1.0483
0.412701
0.154012
1.30813
0.569016
0.974722
1.16571
1.23756
0.196305
1.25008
0.16359
0.368379
1.18699
1.75146
1.06246
1.40263
0.752711
1.93644
1.04097
1.35674
0.155166
0.481901
2.27027
0.0162786
0.568466
1.53865
0.0677934
0.41962
0.368682
1.39104
0.525959
1.29981
0.972462
0.687571
0.47996
1.45994
1.19908
1.63653
1.16159
1.94336
1.44115
1.82982
0.214637
0.274364
1.38959
2.07571
1.46446
2.13284
1.45433
1.94124
0.239704
0.436377
0.313325
0.822394
1.59029
2.29054
0.724148
0.515364
0.520993
0.40049
0.696263
1.32965
2.85398
1.14158
0.358138
0.783724
1.68119
0.387949
1.384
0.663037
1.22893
0.0420846
0.832199
0.595507
1.77659
1.22063
1.89423
1.77886
1.32184
1.20077
1.39376
1.48079
0.454545
0.89999
0.312004
1.40558
0.878564
2.22027
1.34623
0.430487
1.25819
2.72805
1.384
3.39322
0.0759166
1.54514
0.00266103
0.744167
1.35781
2.34385
1.90553
1.1451
1.38124
0.00837465
0.821862
2.16517
1.02382
3.19696
0.872807
0.262957
2.05549
1.06707
1.00248
0.921112
1.7133
1.37062
0.0760901
1.06451
1.15739
0.0947453
2.26195
0.570214
0.75
1.37083
1.82671
0.469434
1.96575
1.57168
1.27851
1.12633
1.42788
1.97875
0.885733
0.979073
0.037744
0.72691
2.56896
1.82315
1.40578
0.272071
2.45497
1.84924
0.688206
2.53291
2.17062
2.69476
1.42766
0.484893
0.894895
1.52982
0.283178
1.15052
0.0640207
0.516646
0.126215
2.00972
1.18094
0.25716
0.893028
0.730818
0.389994
1.86837
2.13052
1.23979
0.935632
1.12985
0.18194
1.29099
3.86143
0.754314
0.828457
1.21589
0.719774
0.623636
1.16273
2.72446
0.203435
1.58742
1.43966
0.804758
1.74815
0.979866
1.41209
1.33485
1.64125
2.53488
3.27783
0.914991
0.724148
0.794919
0.711354
1.24791
0.0370488
1.12666
0.154638
0.276322
0.79085
0.46623
0.28818
1.01766
0.764713
0.643474
0.737455
1.4323
0.19023
1.17657
1.15856
1.1044
1.81092
1.02549
0.212166
1.43602
0.60239
0.055538
3.97863
1.02063
0.2026
1.07581
1.06902
0.740717
3.16401
0.758158
2.45071
0.492551
1.08303
1.39765
1.94647
2.11783
0.406468
0.654642
0.775619
1.0149
0.83381
0.350937
0.415844
1.13002
0.917711
0.409612
0.877791
0.419401
1.38707
0.478522
0.426934
0.24594
1.3115
0.90599
0.736508
1.23902
0.115168
1.2864
0.538311
0.46114
0.703398
0.145904
0.286255
0.0457145
0.771905
1.41209
0.434289
1.35793
0.723257
1.8855
2.53659
0.77777
1.07669
0.398246
1.0681
1.16835
0.300941
0.777905
0.219006
1.01595
1.21724
1.36577
1.63382
0.695509
0.720942
1.28924
0.331348
0.997103
1.77975
0.394126
2.47949
0.117639
0.856692
0.877119
1.02559
0.774255
1.02009
0.712949
0.757304
0.0420161
0.993749
1.43654
1.8496
0.563701
2.08745
1.19575
0.903828
0.319189
1.2027
0.205605
2.29492
0.300022
0.92064
1.40263
0.422578
0.74811
1.23827
0.187938
0.0232251
0.392386
0.687316
0.967225
3.0223
1.75615
3.32031
0.769217
2.60223
2.40225
0.692308
0.366877
0.48709
0.746514
0.959039
1.19407
1.03666
1.88179
2.00061
1.62031
0.477774
2.01963
0.966354
0.147295
2.37215
1.02696
0.910024
1.39826
1.20415
0.923896
0.370509
1.64701
1.10773
1.03152
1.40864
0.121701
1.05897
0.824383
1.48828
0.737028
1.20162
0.710673
0.743502
0.0229794
0.975426
1.73871
2.0297
1.2695
0.712309
0.0834952
0.490546
0.235162
1.00918
0.668504
0.916369
0.262389
0.75
0.366281
0.423184
0.740485
0.467193
0.36416
1.75978
0.0443112
0.344098
0.422227
0.696134
2.79527
1.90934
0.465844
1.05889
0.851155
1.44444
0.461156
0.307291
0.50649
2.29718
1.27188
0.133319
0.394633
0.445883
1.49339
0.497143
0.601362
0.0305101
1.22587
1.41899
0.41977
1.97127
0.387299
0.349215
0.581722
0.555185
0.397889
1.42386
1.72311
0.116677
1.54101
0.599828
0.679678
0.835789
0.116508
1.57288
0.305575
2.2135
1.31331
0.0684468
0.00890375
1.12178
0.219048
0.435292
1.43106
0.0489587
1.04118
2.21779
0.258983
1.99899
0.691107
1.17601
0.889726
0.480098
2.27098
0.00259258
1.27056
0.506131
1.19406
0.206694
0.768
0.48249
2.39243
1.13331
0.719627
3.18279
2.30287
1.00458
1.26509
0.275547
0.0543225
2.22804
0.100374
1.26357
1.87952
0.0579262
0.131535
0.789231
1.29422
2.08605
0.580178
0.309784
2.42353
0.127771
1.31646
0.695184
0.477496
0.77897
0.18707
0.197324
0.534368
0.711308
2.34763
1.43799
0.224965
0.569878
0.888713
0.679697
1.39949
1.16857
0.892463
0.364583
0.43345
0.794255
1.49853
1.03825
0.166328
0.496899
1.03817
2.75603
1.11994
0.751448
1.32801
0.64511
1.91958
0.158591
1.4822
0.95554
1.51829
1.50047
1.59511
2.61507
1.83558
1.19538
2.33835
0.0212051
1.20968
0.505681
0.116026
0.763473
0.125896
0.834435
1.46992
1.48441
0.161669
0.576947
0.820276
0.0438214
0.022845
0.851799
0.0274798
0.871265
0.983346
0.0636458
0.744501
0.575825
0.0759851
0.969005
1.17905
1.91849
1.39487
0.0719766
0.435552
0.552368
0.207427
0.190104
0.534931
0.797398
0.580025
1.63893
1.21063
1.08582
2.3913
0.140997
1.00519
2.03502
1.10234
1.56872
0.024382
0.94807
0.0779085
0.42705
2.95968
1.05177
1.67497
0.75657
1.34883
0.890188
0.0342787
0.123338
0.927022
0.655623
0.934268
0.00899111
1.74077
0.830014
0.256842
1.99747
0.296925
1.21172
0.644362
1.45118
1.42812
2.01397
1.38977
0.948036
1.46853
1.43367
0.777006
1.14561
3.02958
1.35529
0.980263
1.23384
1.21208
1.2117
0.200629
0.738644
0.768941
0.75
1.50489
1.47134
0.499694
1.27532
0.832826
0.749004
0.404516
0.372718
0.100071
0.759794
1.46732
1.63056
0.530234
0.578029
1.29131
0.108871
0.615111
0.334562
1.37657
1.30002
0.285758
1.50216
1.53413
0.652262
0.317153
0.804641
0.513719
1.12566
1.03981
2.31629
0.386607
0.837808
1.78053
0.4604
0.649501
0.236899
1.47937
0.626502
1.38049
0.660554
0.254838
0.740227
1.64245
0.604632
1.82954
0.178065
0.314629
0.541079
1.39974
0.780079
1.74684
0.0388861
0.245536
1.04183
1.01717
2.55606
1.33553
0.361736
1.69849
1.15173
2.82164
1.59824
1.26464
0.654323
0.221582
0.533705
0.661806
0.0360605
0.920998
1.57554
0.14287
0.135266
0.160531
1.88368
1.37963
0.870357
1.00157
1.15243
0.507153
0.527989
0.0770543
0.63214
1.15824
1.25246
2.66414
[truncated: 422 more rows]

## Sheet: Data_0
1.84496
1.36577
0.062137
1.28277
1.10403
1.49162
2.09033
1.04762
1.25065
1.69663
0.271215
0.109577
0.660617
1.33914
2.27975
1.28824
1.17291
0.863842
1.39637
1.36277
1.41847
1.46122
2.44104
0.647915
0.330291
0.582158
0.212924
2.05722
0.844696
0.695471
0.568325
1.77449
1.25967
1.02385
1.4923
1.20881
0.501436
1.7566
0.677325
1.32017
0.673196
0.161499
1.642
0.225528
0.315085
0.5402
1.41847
1.01806
1.36878
0.553421
0.697054
0.909712
1.25784
0.427009
0.543681
0.77976
0.751623
1.06045
2.37651
0.925509
0.328097
0.546879
1.42489
0.740262
0.630719
0.616204
1.29451
1.29742
1.94142
0.265117
1.44368
0.900267
1.93436
0.468195
0.733799
0.459361
0.224349
1.56529
2.78661
1.36277
0.404337
1.72695
0.471265
1.30023
0.473543
1.83821
0.0703443
1.48668
0.732081
0.235474
0.165636
1.89291
1.54031
0.115096
0.249198
1.3124
0.722544
0.780034
1.57773
0.429842
0.682655
2.05515
0.669089
0.688207
0.989946
0.693042
0.478779
1.02103
0.585456
1.37788
1.17496
1.92613
1.6493
1.0224
0.777905
1.10204
0.579355
2.6815
1.40577
0.506502
1.38584
0.944662
1.95675
0.223403
5.7847
1.80083
0.618817
0.183374
0.527583
2.45478
0.641142
0.687571
1.43553
1.04955
0.733799
0.668932
0.931898
0.24309
1.45871
0.315411
0.0690697
2.03717
0.816888
0.223853
0.28961
0.624164
1.25557
1.03297
0.96345
0.877848
1.86868
1.28674
0.735413
1.60779
2.26091
1.57203
0.125583
0.0239819
0.728967
0.653095
1.20795
0.288802
1.23018
0.543974
1.12237
0.364341
0.66166
0.144514
0.037815
0.286209
1.45225
1.49068
1.34792
1.67251
0.69303
2.47166
0.452928
1.61919
0.400302
0.902931
0.735413
0.344018
2.61833
1.04234
1.40893
0.366143
0.166131
1.2149
1.31331
1.54629
2.80568
0.256174
0.830754
0.548681
1.04759
0.779562
0.41752
1.89974
0.592065
0.266083
0.520341
0.285114
0.668714
0.0699317
1.26763
1.91722
1.04229
0.2636
0.920546
0.689149
0.36452
0.30084
1.04309
0.212693
1.30275
0.269982
1.88987
0.902506
0.68127
0.851919
1.8533
0.521905
1.70738
2.71492
0.949005
0.427409
0.0726428
0.314694
1.87611
0.682844
0.161017
0.75
2.07816
0.759483
0.750302
0.738643
0.00717076
0.424464
2.14823
1.74469
0.84012
0.0101331
0.656432
0.163039
0.374803
0.447126
1.00771
0.586816
0.72736
0.685899
0.157043
0.0482462
0.479607
1.3461
1.83214
0.0355166
1.13532
1.20456
0.0672978
1.32497
0.670103
0.48307
1.20303
1.28209
0.924453
0.732248
0.91672
1.88757
1.71309
0.506214
1.86695
0.451095
1.75736
0.708168
0.0690595
0.764713
1.24778
0.528807
0.737028
1.18876
1.84621
0.923134
1.8775
0.785099
1.38707
3.67894
0.494792
0.0836609
0.915622
0.706577
0.113684
0.728967
0.145857
1.68531
1.24951
0.909348
0.0184594
1.89469
1.33649
0.392611
1.39016
0.896501
1.77105
0.0926512
1.00931
1.40263
1.97898
0.476149
0.908935
0.993673
0.251162
1.86581
0.1638
1.01641
0.664691
1.6266
0.819903
4.06862
2.82703
1.30768
1.5008
1.14488
0.969813
1.12261
0.762054
0.409219
1.08946
1.33333
1.31331
1.01778
1.41132
0.414681
0.676554
0.438045
0.0251407
0.763143
0.0534906
1.81972
1.51247
1.1938
0.708168
0.771295
0.667963
0.646495
1.2636
1.20877
1.20847
1.03607
0.730577
0.533307
2.13488
0.504762
1.62537
1.09854
0.732187
0.0961421
1.9743
0.345348
1.90819
0.698638
0.410589
0.438431
1.04227
0.295774
0.401808
0.471901
0.741881
0.656567
1.31615
0.12466
0.324119
1.1229
1.14476
0.6569
0.358896
0.258073
0.854412
0.676434
0.75489
0.455325
1.86194
0.981991
1.87185
1.33623
0.650158
1.39637
0.00198176
0.447644
0.416865
0.328893
0.33245
1.6353
0.258647
0.791702
0.565851
1.79824
1.94873
0.722951
0.396863
0.733799
0.618774
1.32219
0.286803
1.48152
1.68171
0.645414
1.46528
0.855764
0.756523
0.147125
0.14164
0.397795
0.152725
0.284428
0.23327
0.979552
0.885868
1.04279
1.08511
1.63036
2.41514
0.806571
3.21203
0.198667
0.413714
0.155744
0.753261
1.384
2.48062
1.45049
0.995563
2.01645
0.662386
0.717741
0.192142
0.563408
1.06561
0.737028
1.16076
0.594328
0.756523
1.05509
0.432819
1.27463
1.03393
1.69026
0.843536
0.00378292
0.679871
0.277157
1.06644
2.10741
0.162164
0.195779
0.116218
0.71934
0.791559
1.59675
0.25281
1.2761
0.300204
0.698638
0.722544
0.0203668
0.445421
0.733987
1.37422
0.577997
0.489162
0.632135
0.108633
1.05849
0.0484407
0.0111381
0.16792
0.425433
0.679614
1.29099
0.0949915
0.470646
0.268478
1.91429
0.661167
0.994535
0.464006
0.471684
1.0893
0.674985
0.234108
0.83156
0.0932002
1.136
0.265514
1.97236
0.0380187
0.0521087
2.21477
1.49406
0.0254185
0.329954
0.876663
1.22394
0.0924539
0.206232
1.2668
1.62304
1.65625
1.01049
1.22017
0.988678
0.254749
1.43353
0.807058
1.10316
2.40074
3.92668
1.09887
0.179275
0.405644
0.905665
0.474884
1.43575
1.18987
0.946088
1.19941
0.678064
0.844791
0.743502
0.673415
1.90084
0.735413
1.42731
1.23358
0.263324
0.346325
0.325506
0.905485
0.549448
0.643856
1.25624
1.28919
1.34341
0.706577
1.43473
0.697054
0.163504
2.18075
1.11557
1.03308
0.925551
1.63599
1.46471
0.226643
2.38859
0.388702
0.62231
1.22151
0.454119
0.198416
1.49018
0.747485
1.03236
1.26376
1.32012
0.0394253
0.515624
0.288774
0.693095
1.05529
0.1052
1.6661
0.755196
0.196784
0.883004
0.330833
0.445296
1.45134
0.821754
0.305595
1.40263
2.19321
1.03879
0.944563
1.26725
0.575095
0.490771
0.703398
0.240028
0.635572
1.09991
0.344312
0.19107
0.136894
0.508384
0.0207218
0.362627
1.40455
0.403167
0.0718244
0.723797
0.171667
0.458117
0.703398
1.62163
2.85452
1.12906
1.77597
0.114684
2.2068
1.32184
0.0231233
2.73325
2.55162
0.6412
0.334017
2.65964
0.774508
1.10643
0.737028
1.04404
0.333417
0.491424
1.12669
2.03587
1.74069
0.205395
0.969082
0.84485
1.53602
2.43157
1.06271
1.40891
0.101352
0.0677934
0.932262
1.18647
0.566084
1.03802
0.682844
1.36277
0.0115716
1.39248
1.36878
1.09342
0.381086
0.581238
0.0207189
0.323344
0.335647
0.133582
0.145858
0.610996
0.777905
0.698336
0.492898
0.49264
0.446435
0.186042
0.495626
1.34206
0.613148
1.47946
2.60233
1.20706
0.194209
0.672254
1.29661
0.0322126
0.789631
1.00766
0.694542
0.455624
1.26388
0.866607
0.724217
0.832373
1.89153
0.42002
0.782881
0.809709
0.0496349
2.84741
0.0577283
1.47465
1.91914
0.283575
1.87872
0.69546
1.02078
2.08898
1.23466
1.12112
2.8925
3.03974
0.0655085
0.583118
0.443441
0.0813759
0.00121897
1.24071
1.90477
0.490742
1.4134
2.54497
0.81537
0.0809999
2.61332
0.796352
1.07395
0.704987
1.10819
1.31039
1.88226
0.389583
0.393787
0.380809
1.36878
1.48339
0.0836784
1.86015
0.853232
1.17401
0.951129
1.43332
2.88728
0.0535129
1.5192
0.849658
0.15057
0.0346388
0.731512
1.63317
1.06493
0.630794
0.677351
0.275601
1.42597
0.689814
0.878097
0.671736
0.995304
0.0454773
1.36268
1.29597
1.35205
1.19617
0.890936
1.33044
1.16684
0.44431
0.991634
2.39113
1.3101
0.276783
0.928501
0.566062
1.76816
1.43788
0.615966
1.801
0.178236
2.35059
2.73885
0.863977
0.80649
1.99822
1.39425
0.998856
0.377399
1.48479
1.88756
1.39637
0.995787
0.890858
1.88683
0.168762
1.44115
0.497823
1.5529
0.732187
0.933574
1.18153
0.717741
1.57944
0.207664
2.90671
0.254472
1.04148
0.854019
0.179498
0.464501
1.00543
0.97379
1.8468
0.808202
1.95979
0.361715
2.02273
0.973226
1.98258
1.52987
0.33277
0.418235
1.11584
1.50398
1.2993
1.03001
0.789738
1.11575
0.889022
0.307624
1.14867
1.30488
0.0712365
1.31766
1.91238
1.64208
1.25255
0.960136
0.735413
0.447823
1.01396
1.33914
0.616169
0.00687529
1.15061
1.1175
1.1131
0.142437
0.0444757
0.358887
0.141834
0.455747
1.61267
0.917126
1.45416
0.657773
0.352103
0.728967
1.47808
0.258456
0.48709
1.2183
1.86344
0.519586
1.39949
1.34684
0.917686
0.905984
0.985974
1.14331
0.757327
1.26489
0.72736
1.3718
0.306302
0.800367
0.0124428
1.16159
0.792036
0.26297
0.312766
1.39326
0.123969
0.613517
1.41542
0.716142
0.949643
0.728967
1.02789
0.316043
0.659624
1.42123
0.00364074
1.5473
0.722544
0.761053
0.70181
1.19654
0.161138
0.435901
0.519901
0.75
0.75489
0.938468
1.70094
1.55268
0.410854
0.398778
0.704987
0.958038
0.0048651
2.27449
1.53291
0.118061
1.29005
1.02069
0.801119
0.685994
0.716191
0.696196
1.92698
1.34499
1.52846
0.914047
1.59907
0.740262
1.02149
0.263351
1.6523
0.650647
0.716142
0.715363
2.1624
0.0685114
0.119909
0.276967
0.834318
0.529675
1.1313
0.21953
1.97153
0.411619
0.610311
0.454871
1.48071
0.968756
2.11722
2.55214
2.13185
0.347027
1.57282
1.50999
0.0472586
0.438877
3.37713
0.555623
1.37261
0.0490093
0.939319
0.0366019
0.679697
1.59339
1.55854
1.1373
4.3941
4.21853
0.72736
1.19744
1.98205
0.49637
0.560698
1.57448
1.0842
0.511414
0.284939
0.71697
0.394502
1.02024
0.204943
0.296264
1.37296
0.0568812
1.09311
2.19422
1.05114
0.796233
0.381771
0.920989
1.51843
2.55319
0.422212
1.32757
2.2722
1.95089
1.24039
0.846109
1.27193
1.12133
1.45359
0.789542
1.49679
0.043205
2.37013
1.16965
1.47707
0.0942082
0.732187
0.771295
1.49422
0.429283
0.0590324
1.8207
1.02041
1.06824
1.035
0.430084
2.58531
1.44298
0.300745
2.41584
2.51301
0.309787
1.95587
1.5422
0.712949
1.38894
1.52016
1.61407
0.368516
0.854666
0.0630839
0.753258
0.287913
0.695471
0.706471
0.752416
1.57224
1.496
0.569967
0.982037
1.85143
2.44383
0.258789
0.317478
0.668106
1.46785
1.01233
0.690728
0.71934
1.44336
1.5238
0.961791
0.637393
0.329375
0.280708
0.660895
1.84558
1.30656
0.219586
1.49258
0.839787
0.700224
0.680766
0.730577
0.687695
0.242955
1.82249
0.75
0.525543
0.757826
0.462297
2.82695
0.433548
1.18647
1.06932
0.384843
1.48843
1.35978
1.82868
0.508992
1.13944
1.22939
1.01756
1.25851
0.852717
1.86019
0.558539
1.98844
0.635108
0.716159
2.51185
0.405228
0.573988
0.822892
2.39758
1.1509
1.88644
0.873398
2.25737
1.2702
0.184913
1.48707
1.13993
1.99747
1.16814
0.135601
2.38269
0.971602
0.70181
1.62626
0.866437
0.534333
0.962586
2.28699
1.18418
0.0545155
1.16116
0.724148
1.99723
1.18966
0.867442
3.35518
0.684367
2.11537
0.47724
0.706577
0.958432
0.361886
1.19231
2.03761
0.18689
0.616862
0.577642
2.5014
1.29652
0.0444178
0.0270785
2.04284
1.45345
0.717741
0.478054
1.38707
0.597605
1.02346
0.741881
0.485771
0.766356
0.764713
0.101941
2.35769
1.5657
1.13087
0.294337
1.33333
1.33333
0.746748
0.704987
0.797821
0.706577
1.40893
0.498187
1.45859
1.44449
1.35383
0.569624
0.316099
3.67874
0.806525
1.81226
1.87525
0.489186
1.29025
1.42167
1.96111
0.186585
0.0577353
1.90729
0.0164598
0.548344
0.494241
1.3722
0.0562252
1.07179
1.63773
1.30053
0.844802
0.703398
1.06173
0.423641
0.425424
0.416813
0.734137
0.398331
0.694752
2.87707
0.360398
0.431086
0.344857
0.728911
1.31331
0.482471
0.991594
0.512344
0.75
1.02088
2.01667
0.976035
1.50553
0.702151
0.431318
1.7253
0.157472
1.50953
0.315208
0.85138
0.725753
1.74614
0.753258
0.985168
0.342742
0.763279
0.978056
1.32575
1.10469
0.108956
2.28018
0.73542
0.937123
0.667148
0.246627
1.01748
1.36245
1.91855
1.21424
0.772945
0.196447
0.749884
1.32533
1.0374
1.34698
1.30208
1.24311
0.565714
0.751965
0.891554
0.760359
1.16248
1.97969
2.71255
0.753258
2.19107
2.27246
0.3418
2.58162
2.28857
0.743502
0.281136
0.255323
0.700224
0.314352
0.0823516
0.483886
0.728519
0.79934
2.08556
1.61057
0.707397
0.452194
0.413173
0.6922
0.72736
1.48486
2.65772
0.984386
0.382356
0.31554
1.08393
1.14271
1.07122
0.374821
0.136723
1.33044
1.20908
1.0226
2.1487
1.64374
1.5275
0.0580294
1.28824
0.497969
1.31615
0.0318598
2.13619
0.712176
3.6887
1.0687
0.395915
0.515874
1.88824
0.117405
0.40503
1.12087
1.91326
0.284847
0.810488
0.685807
0.426355
1.44115
1.97733
0.893846
2.15845
0.673129
1.08053
0.825245
1.30604
0.727393
2.26547
2.20709
0.0439199
1.42812
1.34206
2.30237
1.0073
3.04404
0.744699
0.868114
0.604025
1.35978
0.943333
0.967718
0.781487
0.703147
0.477479
1.3623
3.0293
0.987683
0.716142
2.14714
0.430313
1.40577
1.7196
0.656797
0.1281
0.0937709
0.279612
1.90977
0.912598
0.515635
1.00236
0.907368
0.679697
1.52212
1.35198
0.471188
1.87063
1.06413
1.5052
0.941394
1.91313
0.0342275
1.00152
1.37788
1.1482
1.82337
1.08081
2.6549
1.51361
1.02025
3.36987
0.883305
1.39255
0.02867
1.35831
1.49623
0.745124
1.73863
1.01891
1.31595
0.798077
0.71934
0.997738
1.24245
0.0422456
0.513513
1.43144
0.496152
0.620999
1.89157
0.329134
0.745679
0.0502558
1.43136
2.22779
0.0122915
1.55864
2.96146
1.84484
0.321364
1.53789
2.11139
1.05886
0.655201
2.09721
0.710657
1.4738
0.679697
0.408309
0.748373
2.02458
0.602828
1.2936
0.455836
0.101556
0.573892
0.704987
1.01327
0.843019
1.41014
0.357501
1.4143
0.328974
3.39531
1.3669
0.764713
0.739249
0.714636
0.277794
1.4707
1.87377
1.5219
0.763072
1.36548
3.4574
1.88372
1.70262
1.13413
1.53031
0.660895
3.26473
0.150959
1.30983
1.39262
0.241513
1.61835
1.01915
0.772111
0.860705
0.590146
2.03054
0.0729754
0.759794
1.00697
2.46088
1.37788
1.64083
0.431232
1.28564
1.38707
0.0233661
1.73186
1.67007
1.17687
1.53107
0.403987
0.265069
1.15247
0.305932
0.739607
0.738644
0.416909
1.07974
0.964457
1.94973
0.758158
1.01707
1.68132
2.55032
0.637284
0.414056
0.245669
1.06403
0.77625
0.336996
0.3979
0.558187
0.853065
1.02409
0.239266
0.728255
1.06014
1.39016
0.0129319
1.39637
1.20346
1.53802
1.20694
1.67564
0.0251657
0.699753
3.76808
0.0396019
1.67736
0.776357
1.16057
1.36334
1.88784
1.31049
0.794471
1.494
1.91241
0.786237
0.254857
0.569684
0.755887
2.31844
1.20282
0.711354
0.130912
0.711354
1.76261
1.41209
1.07659
0.308904
0.75489
0.753258
1.01941
1.1733
1.88217
0.514672
1.14239
0.602853
0.951579
0.223134
0.672118
0.661859
0.37908
1.02442
0.00499746
0.725849
0.417973
1.19125
0.991273
0.191092
1.46131
1.11189
2.12158
0.501677
1.42005
1.27096
0.0750447
0.369915
1.31138
0.0430986
0.729209
0.758158
1.53511
0.859347
0.730602
0.788114
1.64076
0.92551
2.15943
1.36105
3.92454
1.0362
1.96181
2.05546
0.0134298
0.473612
1.96084
0.0268312
0.580776
0.725952
1.0622
1.07552
0.967869
0.278091
2.20402
0.441912
0.570418
1.33982
0.685994
0.751628
0.637609
0.998549
0.540613
0.695421
1.24253
0.810857
0.136273
0.0504276
0.732607
0.263388
1.31263
1.59374
0.738644
1.0502
1.66579
0.692308
0.569235
0.971787
0.758476
1.66743
0.835184
0.111521
0.280961
1.04819
1.0598
1.70251
1.60449
1.86476
0.425998
0.124199
0.170295
1.101
0.780944
1.73544
1.51237
0.473106
1.03798
0.829251
1.02947
0.170724
1.7502
1.49017
0.780431
0.885427
0.763778
0.0760557
1.07672
0.183816
0.203256
0.383945
0.203093
1.68229
0.452059
0.435105
0.466286
0.71635
1.50519
1.33333
1.66951
0.147103
0.5806
0.810007
0.694243
1.35349
0.542072
2.37176
1.02505
1.27616
0.000410788
1.00058
0.239755
1.26218
0.730577
0.973736
1.26276
0.223604
0.46336
0.271274
1.21208
1.37276
1.08322
0.759323
2.45743
1.76516
1.64603
0.680807
0.613078
0.267193
1.259
1.2742
0.426303
1.02523
0.315608
0.882762
0.305418
0.0911228
0.491331
1.26817
1.64865
0.587469
2.73455
2.40473
2.02517
0.27548
0.804511
0.637558
1.35758
0.0135213
0.677313
1.46534
0.425292
0.117961
0.995841
1.56525
0.750625
0.876076
0.720514
2.89269
0.331869
1.52883
0.508709
1.91214
1.51554
0.507508
1.34487
1.03377
2.05364
2.84557
1.40263
0.0242417
0.89325
0.370537
0.828689
0.0969553
1.39326
1.33113
0.905169
0.121704
1.34529
0.174885
2.21681
0.308383
1.39949
0.0758604
0.17039
0.704415
0.889614
1.35534
0.394449
0.190992
0.141678
1.12816
1.35978
1.28187
0.00452338
1.37336
1.70734
0.0914288
2.90605
0.765035
0.378577
0.701277
0.134201
0.677536
0.170566
0.572839
2.07718
1.42257
1.42812
0.1552
1.37136
0.505342
1.53099
0.263019
1.38522
0.564042
1.46376
1.46446
1.46109
0.614433
0.322728
0.259772
1.66401
1.18255
0.64953
0.535653
0.238216
0.75489
0.58246
0.375909
0.702929
0.132827
1.68053
2.4221
1.26883
0.409668
0.301921
1.36577
0.106714
0.194055
2.09078
1.4273
1.62407
0.413065
0.720942
0.00248802
2.09141
1.89898
0.352999
0.787871
0.67878
0.172966
0.984795
2.04502
1.22527
1.384
0.940441
0.509373
0.0288411
0.637697
0.735796
0.0114976
0.102933
0.896299
0.616936
0.315351
1.30981
0.223831
1.37484
0.746748
0.11392
0.733799
1.16116
1.20401
0.739691
0.989846
1.1879
0.372894
0.193407
0.363364
0.861885
0.72736
0.54883
0.667942
1.30152
1.01953
2.07138
0.00497201
2.70777
0.972156
0.598213
0.871494
1.20214
0.425221
1.10191
1.88832
0.0478622
0.381528
0.400287
1.2338
0.440036
0.690734
2.10926
1.27624
0.159845
0.424672
0.232704
0.645894
0.0555607
0.630135
0.720711
1.36577
0.936914
0.53358
1.33623
0.73228
1.22787
1.61137
1.06847
0.0425785
1.14475
0.433666
0.375253
0.124853
0.0976341
0.728967
1.09023
0.110506
0.772546
0.0117536
0.710164
0.956859
1.24129
1.68701
1.19842
1.18176
0.209445
1.38427
0.70181
0.265217
2.63509
1.90813
0.876793
1.33602
0.481854
1.62334
1.18517
1.21729
1.94241
0.339873
0.14319
1.31468
0.664523
0.277606
0.119377
0.174794
0.697825
0.715401
1.61455
1.38707
0.0263413
0.427783
1.94922
0.886215
2.05136
1.43788
0.383105
1.14232
1.0255
1.80517
2.32079
0.575186
0.914491
0.239404
0.980942
1.34838
0.212595
1.37647
1.70855
0.0492405
0.71934
0.601872
0.0243167
0.849983
2.113
0.978125
1.21852
1.08825
1.0168
0.0832318
1.40735
1.11078
1.1792
3.05497
2.67225
1.66825
0.536851
0.628557
1.3937
2.01268
0.841707
1.04384
0.525073
0.775115
0.272977
1.24839
0.472834
0.139137
1.04667
0.467193
0.315536
1.56362
2.35193
0.814607
0.785476
0.040702
0.766892
1.2566
0.815184
2.04215
0.333174
2.17297
1.12343
2.4527
1.49953
1.91315
1.72395
0.361288
0.789118
0.702802
0.142092
0.046061
0.761367
1.04437
1.95666
0.960886
0.241112
0.110356
0.144956
3.24459
1.57439
0.525746
1.45107
0.618675
1.96251
0.60085
0.474555
1.4436
0.021963
0.774743
1.1476
0.695976
0.289518
1.60828
0.960136
0.0706282
1.41501
0.767024
1.50798
0.23716
1.44934
1.51319
1.36277
0.504147
1.26014
0.296407
0.609739
0.183387
1.04116
1.72243
2.42144
0.822497
0.203757
1.55926
0.873867
0.574282
[truncated: 301 more rows]

## Sheet: Perm_-12 to -8
0.758158
0.648162
1.39835
0.614752
1.04858
2.24458
0.0897442
1.68988
1.48173
0.155122
0.06483
1.3898
0.583399
1.34206
0.0561191
1.96125
0.320646
0.38578
0.84618
0.507904
1.43979
0.689149
0.937646
1.39637
1.70932
1.21494
1.35913
1.0353
0.0577468
0.606603
1.58172
1.62135
1.27143
1.56812
0.866095
1.24639
1.00126
1.5827
0.453326
0.931832
2.73576
0.5797
0.976061
0.96721
1.40893
1.19426
0.362397
0.95141
0.00127488
0.751628
2.76714
0.681191
0.0257604
1.10008
0.0437816
0.268377
0.431467
0.254359
0.16444
1.59054
0.325494
0.305372
0.941786
0.738586
0.71934
0.695471
1.62821
0.00797705
0.703422
0.578935
1.68883
0.704718
0.336141
0.5002
0.965583
0.662998
1.048
2.14748
0.182135
0.294497
1.38251
0.741881
1.21432
0.733047
0.885213
0.149184
1.03377
1.34718
1.9839
0.940423
0.968019
1.7647
0.907589
0.644759
0.980548
0.17213
1.76973
1.04212
1.43065
0.889717
0.698517
1.26025
0.540118
0.0224444
0.985071
0.703398
0.315292
0.611033
0.118869
0.769752
1.07461
1.08455
1.38093
1.16316
0.540608
1.19258
0.0221284
0.887539
0.643011
0.0268449
0.771769
0.697054
1.32695
0.0106909
1.36676
0.260887
1.16377
0.0585692
0.318478
0.667626
1.18923
0.733132
0.350908
0.485505
0.391188
0.290181
0.486523
0.037948
0.75
0.404981
0.715382
1.28994
1.1883
1.67719
1.23465
0.493687
1.25799
1.85643
1.86066
0.693518
0.448927
0.315424
0.0269677
0.408761
1.44775
1.52858
0.689149
0.568992
0.177881
0.135159
1.24833
0.589866
1.21126
0.815398
0.84908
0.687198
1.18407
0.985463
0.717741
1.95628
0.894055
1.80674
1.6517
1.38707
0.838672
0.313565
0.46718
0.828925
1.14249
1.10649
0.416939
1.39136
2.15336
0.515037
1.49045
1.88464
1.33333
1.1763
0.830741
0.864078
0.774747
0.366964
0.0441204
0.731536
0.916132
0.768798
0.19688
0.0562715
0.243344
0.741881
1.43788
2.02767
0.711354
1.17186
0.802955
0.435475
1.11058
0.452888
0.14956
0.556462
0.648357
0.591915
1.56564
1.1541
0.438778
0.720942
0.462941
0.455578
0.693889
0.161711
0.730577
0.347596
0.234429
1.52256
1.25803
0.0087299
1.81135
0.26593
1.32485
1.86405
0.68127
0.737028
0.70976
0.75748
0.0248037
1.46446
0.0258541
0.00943061
0.264139
1.7905
0.00451936
0.233015
1.41263
1.00866
0.755938
1.17228
0.717741
0.29636
1.42812
1.43788
1.16331
0.0726913
0.0827575
0.773468
0.55056
0.817534
1.05293
0.17831
1.09073
0.493006
0.70976
0.751628
0.307713
1.78092
0.678841
1.696
1.72512
1.05092
1.60418
0.376821
1.40168
0.535017
1.27981
0.973043
1.27084
0.510247
0.725753
0.722544
0.996156
0.0203343
0.509536
0.189685
0.57291
1.44638
1.26222
1.00559
1.15727
0.0626361
1.04938
0.011884
0.1231
0.343966
0.0575147
0.385256
0.711354
1.17121
1.27041
0.00577327
1.09437
0.689149
0.943959
1.38499
0.131512
0.11637
0.757117
0.99557
1.3075
1.10017
1.40685
0.880881
0.318595
0.668714
1.36277
0.954013
0.00617814
0.479244
0.439155
1.01413
1.03583
0.278265
1.06158
0.0942242
0.506317
0.84902
0.695869
0.361153
0.627349
0.101273
1.28105
0.990083
0.735413
0.503144
1.41416
0.531224
0.652058
1.24075
0.465569
1.02103
0.338358
0.614104
0.00604499
0.832881
0.964264
1.20386
0.145203
1.00024
0.6844
1.38093
1.02906
1.46785
0.453815
0.835334
1.45156
0.836499
1.05929
0.401362
1.3784
0.689777
0.186107
0.673673
0.463939
1.33253
0.592925
0.165531
0.372099
1.0544
1.3883
1.24019
0.141434
0.553302
0.113106
0.722544
0.79519
0.808138
0.988967
0.468149
1.44627
0.345087
1.02866
0.417426
2.15062
2.30451
0.373867
0.955776
0.165677
0.969502
0.712949
0.540705
2.33875
0.488844
0.405193
1.76151
2.58696
0.717741
1.62933
0.265653
0.209413
0.818483
0.88339
1.1204
0.297954
1.39762
2.0812
0.753258
0.71934
0.931943
0.279888
0.451999
0.582477
1.07314
0.62968
0.348826
2.00916
0.448671
0.786632
0.0944384
2.67191
0.213484
0.276963
1.54618
0.112585
0.544463
0.503892
0.155665
0.518958
0.764713
0.82497
2.0785
1.40577
0.674985
1.98567
1.03137
0.712949
0.185334
0.156485
1.46962
0.00868135
1.81352
1.81861
1.0385
0.244227
1.65761
0.225707
1.33333
0.730577
0.740262
0.950005
0.425409
1.3549
1.35232
1.06933
0.0503411
0.641812
0.418233
0.958539
1.07466
2.10806
0.513012
1.00292
1.70634
1.43461
0.802626
1.49161
0.484234
1.09212
0.790103
0.756978
0.215648
0.730213
0.436661
0.0411886
0.325513
0.00238576
2.93203
0.397634
1.71841
0.980887
1.43743
0.693303
2.33918
0.418631
1.46561
0.0515416
0.475279
0.465605
2.08878
0.656123
0.0509594
0.683289
0.859114
0.0943076
1.50984
1.53109
2.05281
0.396063
1.1064
0.510279
0.345298
0.781153
2.1346
0.389013
0.302606
1.78676
1.6284
1.01075
0.341093
0.287968
1.75147
1.93736
1.15235
2.71263
0.9078
1.34645
1.79561
0.747389
0.419024
1.07504
0.0423366
0.435619
0.693889
0.194927
0.0614784
0.84265
0.677166
2.22974
0.51783
1.17863
0.338898
0.225464
1.42929
0.668714
0.566658
0.315609
0.510495
1.63606
2.14619
0.680123
1.55027
1.12564
0.873944
0.882333
0.547192
1.25093
0.228618
0.0593661
0.0493612
0.436797
0.832016
0.945027
0.209926
1.77711
0.25847
0.77754
1.45327
0.497227
0.777263
1.04404
1.31387
0.0583347
1.26039
1.14472
0.92292
0.619659
1.22352
0.132702
0.53372
0.387967
0.231268
1.12598
0.964274
1.3824
0.33544
0.0445336
0.912957
0.554201
0.301509
0.271755
0.072127
1.15247
1.12242
0.0024731
0.755133
0.519702
0.707926
0.767426
1.44379
0.921348
0.808662
0.438949
0.902319
0.781098
2.25554
0.470396
1.30502
0.715511
1.03712
0.26267
1.36149
0.0836991
0.724148
1.00547
0.74201
0.233208
0.700912
1.28818
0.397642
0.655203
1.95276
0.977698
0.121135
0.265301
1.45289
0.968616
1.05285
0.588139
0.10124
0.490075
0.0655587
1.49544
0.0232011
0.276089
0.465275
0.169724
0.918295
1.01221
1.19697
0.940902
2.22441
0.788981
0.16472
0.740268
0.330022
0.604886
0.335614
1.61756
1.35061
0.000361816
0.991847
1.00992
0.0121374
0.807945
0.108095
1.384
0.674985
0.227983
0.42968
0.078146
0.504087
0.0044606
0.758812
0.996549
0.0415895
0.150606
1.18903
1.35309
0.081096
0.531859
1.45457
0.71662
1.17498
1.61475
0.737028
0.0455476
0.486787
1.36277
1.03614
1.45264
0.014636
0.0858326
0.0742838
0.300465
0.357146
0.784544
0.420202
1.70529
0.182305
1.32184
1.05893
0.534275
1.8591
0.648993
0.151432
1.3718
0.416196
1.59206
1.65727
0.188023
1.1002
0.233754
0.705029
0.916124
0.672104
0.915292
0.488243
0.319823
0.702961
0.0207528
0.616986
1.00222
2.13033
0.0431533
1.05716
0.99204
0.98443
1.40577
0.724148
0.0488463
0.815849
1.3482
0.123926
0.0102101
1.98747
0.213717
0.353741
1.04151
1.43154
0.617751
1.5515
1.4545
1.92806
0.386762
1.35925
0.49751
0.237803
1.1877
0.101483
0.206919
0.623631
0.751628
0.015509
1.55118
0.99446
1.44353
0.774597
0.336126
0.124811
1.12402
0.804576
1.87533
0.17316
0.229874
0.560564
0.0676715
1.39291
0.650108
0.151006
1.6686
1.05777
0.794557
1.566
0.814895
0.935833
0.724148
0.377631
0.750266
1.22512
0.418537
0.726868
0.0030962
1.06826
0.0571959
0.258783
0.244255
1.35313
0.380523
1.05319
0.980484
0.653692
0.301569
0.783871
0.201366
0.563266
1.82846
2.02237
0.322744
0.497339
1.30784
0.830551
1.41764
1.86562
0.770704
0.3808
0.162596
0.360412
1.48165
1.31331
1.87194
1.0831
0.36995
0.00521611
0.324696
0.787986
0.879626
0.649749
1.48099
0.0375643
0.0727214
1.60388
0.493515
1.46136
0.470253
1.35846
0.947809
0.295819
0.264679
0.573116
0.43948
0.193708
1.48537
0.474117
0.390203
0.970199
1.54203
1.26159
0.67475
0.307851
0.290968
0.411718
0.756472
0.487318
1.26236
0.682907
0.767069
1.25922
0.467536
0.777576
1.56338
0.932098
0.902859
0.171207
0.633132
1.46446
0.453491
1.35107
0.949537
0.68127
2.03064
0.652649
0.885522
0.378603
1.64081
1.00548
1.44866
1.36957
0.593678
0.867994
0.428635
0.722544
0.401237
0.68949
0.509888
1.04991
2.27893
1.33333
0.698292
1.35087
0.458808
1.37357
1.58701
3.33183
1.70258
1.38093
0.074595
1.11202
0.298563
1.56173
0.795444
0.0142829
2.63667
0.293045
0.711773
1.44452
0.162204
0.306452
0.0613762
1.38319
0.0384407
2.03849
0.152728
0.678794
1.33378
0.563419
1.13072
0.330115
1.35291
1.19728
0.508523
1.99752
2.39696
0.662444
1.44024
1.15486
1.20114
0.284293
0.557511
0.274197
0.696453
1.06446
1.19985
0.697019
0.285354
0.790869
1.01569
0.413674
1.84936
2.10565
0.490552
2.30365
1.44195
0.412803
0.283886
0.641561
1.43892
1.0122
2.33568
0.484161
0.0280064
0.0897235
0.369045
1.39361
0.44086
2.05377
0.822287
0.399912
1.17791
0.763945
0.0892984
1.60126
1.08442
0.57092
1.44775
1.21305
0.673349
1.99055
0.953432
1.05413
0.474275
1.03855
0.703879
0.55806
0.0486055
0.72121
1.98826
1.13947
0.995017
0.467355
0.0901323
0.154619
0.905962
0.950361
0.0225666
0.428422
1.00164
1.03369
0.519423
0.698763
0.639124
1.35197
0.581441
0.577143
0.0158995
0.0446971
0.787309
0.678125
2.05047
0.223036
1.52716
0.904781
0.683998
1.41209
0.692308
1.41361
0.162162
0.489848
1.93417
0.593239
0.400883
1.37484
0.565174
0.0101666
1.34499
0.0325944
1.93233
1.7792
0.179341
0.404866
0.725753
1.24362
1.30181
1.16892
1.30401
0.476713
0.524648
0.143314
0.834207
1.05173
1.3255
0.870409
0.366711
0.92755
2.01473
0.118945
0.221111
0.453504
0.305442
0.285649
0.832745
0.334999
1.12278
0.726948
0.238811
1.29187
0.717801
0.440971
1.96981
0.404218
1.61278
0.230323
0.367385
1.06325
0.694268
1.55162
1.46607
0.0350669
0.37182
0.934662
1.96791
0.0647406
1.30199
1.38342
1.60104
0.796304
0.388052
0.890341
2.27605
0.798003
1.04888
1.11644
2.25649
0.66002
0.929984
0.725753
0.235059
0.284558
0.370701
0.701162
0.854812
1.32209
0.0841055
0.624945
0.34711
0.404281
0.404574
0.187917
0.527371
1.40842
0.834578
0.472801
0.329799
1.2253
3.33871
1.8878
0.190668
0.357923
1.01834
1.58786
0.353691
0.563872
0.619117
0.278774
0.455533
0.809709
2.76668
0.919953
0.0553369
0.536886
1.10944
0.217562
1.55303
0.0572165
0.535662
2.12845
1.40828
0.15778
0.108969
0.00620375
0.146165
0.942814
0.632069
0.778011
0.827823
2.20247
1.16482
0.669127
1.03017
1.87613
0.0106012
0.879316
0.132493
0.39755
1.30488
0.753118
1.26745
1.50286
0.285563
0.814965
0.680174
0.941757
0.708168
0.532921
0.0228145
1.85431
0.498796
0.693889
0.783938
0.0370545
1.15075
0.907594
1.25344
0.0037471
0.0384256
0.594406
0.391738
0.0355363
1.39199
0.938891
0.0472418
0.45375
1.15192
1.19727
1.26626
0.101535
0.948548
0.713653
2.62432
0.48326
0.687571
1.71011
1.14766
1.89041
0.897481
0.127173
0.484567
0.37011
0.638131
0.117272
1.52008
0.947029
0.256911
0.388743
1.13636
1.36096
0.902637
1.59084
0.982503
0.52726
0.988042
0.460597
0.0101112
0.66299
1.10071
0.119588
0.542372
0.101591
0.289757
0.770782
1.33914
0.521319
1.22153
0.321045
0.354712
0.0359431
0.980245
0.310095
0.480842
0.666104
1.10984
1.73547
0.0466419
0.786215
1.07178
0.682625
0.913504
0.483913
2.1898
0.285605
0.239925
0.969115
0.555473
2.54393
0.631448
0.00445617
0.221667
0.922791
0.80527
1.02181
0.955309
0.193005
0.927925
1.29773
1.73204
1.3718
0.577678
1.62302
0.78394
0.43024
1.30395
1.17685
0.305808
0.567099
0.290462
0.429309
0.866349
0.673545
0.556194
0.525201
0.387875
2.53059
0.188526
0.0443831
0.070505
2.06866
0.72736
1.66984
1.43908
1.50519
1.86045
0.137308
0.676149
1.41847
1.05318
0.557943
0.527445
0.200237
1.57652
0.631744
0.452559
0.735413
3.03449
1.03519
0.704724
0.726721
0.810654
1.33968
1.55578
0.990535
0.63774
0.578155
1.22244
0.0021627
0.034521
1.56509
0.923532
0.66163
0.502019
0.808074
0.537587
0.11461
2.65308
0.845014
0.854072
0.897139
1.70809
0.692308
0.933252
0.131825
0.758937
0.780824
1.79466
0.0286529
1.27384
0.492217
0.539939
0.272712
0.232956
1.27691
1.50956
0.738644
0.93479
0.785028
0.744099
0.698638
0.222143
0.494979
0.705881
1.22474
0.43091
0.273095
1.56743
1.39177
0.219862
1.7168
0.692308
0.790618
0.0278277
1.27921
1.66712
1.85668
0.143223
1.40494
1.83525
0.669726
0.892544
0.122109
0.0168955
0.533945
0.550157
0.0328133
0.473572
0.82796
0.954212
1.13441
1.50953
0.419278
1.02243
0.71934
0.232894
0.792384
0.172548
1.25647
1.0009
1.07207
0.989387
0.761723
1.28606
0.379074
0.501147
1.52053
1.58429
1.49742
1.40883
2.78107
1.90586
1.26762
1.30263
1.26282
1.30693
0.330625
0.796423
0.296754
0.704987
0.58318
0.74993
0.909414
0.338201
0.0965552
0.0828123
0.259506
0.57572
0.585508
0.581552
0.0522629
1.33945
0.738497
1.10251
1.60069
0.492752
1.39961
1.16521
0.173872
1.65626
0.764713
1.55606
1.22409
1.34372
1.43486
0.889567
1.31331
1.39337
0.4354
0.221824
0.405345
0.367057
0.353003
1.17682
0.588661
1.09245
0.109701
1.42977
0.392883
0.753596
0.676313
1.04855
0.52599
0.253362
0.48872
0.468526
1.74696
0.120365
1.22374
1.95526
0.960152
0.491155
0.370027
0.0024807
0.188318
1.26507
0.526419
1.39202
0.871915
0.851331
1.17088
0.337178
0.61322
0.413587
1.17121
0.057102
0.443608
1.18698
2.34905
0.989186
1.70291
0.392564
0.379656
0.0315708
1.36697
0.0293252
0.949312
0.00988559
0.0867124
1.26034
1.39326
1.22011
1.09477
0.358407
0.39742
1.65052
1.16081
1.45132
1.15313
0.745124
0.614146
0.871431
1.15384
1.19049
1.332
0.857302
1.46278
1.04807
1.60163
1.56621
0.0303553
0.773981
0.78802
1.50595
1.02155
1.53187
1.52006
1.76686
0.287798
0.0562657
0.486463
0.275414
0.470955
0.507756
0.225841
0.56925
1.34499
2.3605
1.7332
1.38366
0.0569727
0.42695
0.724148
0.0218696
0.735413
1.11898
0.819231
1.11987
2.68092
0.178829
1.35978
0.194932
0.924123
0.640493
0.310462
1.15156
1.20691
0.683549
1.3057
0.901162
0.721866
1.52309
1.17549
0.611897
1.6573
1.45243
1.38971
0.363036
3.15988
1.49743
0.788339
2.64959
1.17201
1.59902
0.20658
1.60468
1.19289
0.573273
0.889809
1.90643
0.813387
0.695471
1.31977
1.50599
1.00881
0.406054
1.08763
0.796353
1.61494
1.01097
0.981865
0.72959
0.403041
1.7381
1.24321
0.287081
0.160704
0.0467346
0.761352
0.791212
2.23825
0.329595
1.44928
0.0151526
0.00329681
0.6656
0.513713
0.182489
1.92905
0.0466414
0.55068
0.453386
0.558679
0.713776
0.426522
0.674985
0.0655575
0.00992327
0.050702
1.4854
1.15794
0.238433
0.977044
0.251761
0.678125
1.04531
0.453558
0.229263
1.18116
1.06039
0.436164
0.878948
1.17517
0.442045
0.66975
0.090804
1.02323
1.49267
0.735573
1.23616
0.132452
0.93387
1.10965
0.647368
1.32184
0.356141
0.268245
0.261879
1.03178
1.34405
0.389646
0.504487
1.38707
1.63624
1.26049
0.464245
1.08243
0.920022
0.449195
0.00370074
0.74329
0.75
0.388882
0.677876
1.02987
0.0112348
1.5343
0.0551836
0.163151
2.0252
1.00166
0.981115
0.000853424
1.39842
1.56043
0.507156
0.28037
0.664063
1.41847
1.39767
0.538142
0.0496469
0.49719
0.427224
1.36358
0.878411
0.557765
1.26174
0.72736
1.64678
1.70056
0.777121
1.87002
1.55458
1.52586
0.946084
0.107204
1.44248
0.492325
0.432016
0.230291
0.0181435
1.2184
1.34206
0.694759
1.21683
0.647533
0.785689
0.0822057
0.0332659
1.25983
0.220894
0.20978
0.384603
0.823736
1.06691
0.426705
0.758134
1.44007
0.999425
0.777767
0.416429
0.746748
1.05579
2.17766
2.52453
0.176612
0.638187
0.469594
0.751338
0.842098
0.850661
0.605817
1.24131
1.24004
0.0723286
0.931236
0.980014
1.39637
0.517186
0.485839
0.259199
0.484732
0.254183
1.14525
0.954049
0.201844
0.746857
1.24932
0.132011
1.12904
0.685994
0.800628
1.57712
0.471227
0.844774
0.3104
0.685551
0.920563
0.831724
0.785564
0.908725
1.09497
0.498401
0.954081
0.766811
1.28235
2.05872
1.17895
0.120855
0.17501
1.57405
0.661336
0.916341
0.322739
0.917735
0.493779
0.627745
0.0231555
0.955696
0.720942
0.772325
1.14788
0.203574
0.843397
2.25707
0.651823
0.150192
1.56289
0.218515
1.05729
0.358167
1.40797
1.02593
1.38923
0.41322
1.41096
0.265626
0.65424
0.0850028
0.790448
1.61784
1.03987
0.464414
0.657212
0.336784
0.90947
0.158714
0.628543
0.986871
0.349365
1.14704
1.74006
1.05749
0.205992
1.50912
0.681938
0.361917
0.290038
0.653546
0.637892
0.955824
1.14257
0.780036
0.576689
0.395486
1.86354
0.0920328
0.603807
0.425873
0.0184962
0.200191
0.522746
2.50593
2.06088
1.94114
0.231035
0.420989
1.01853
0.192063
1.31061
1.40548
0.0646936
1.38796
0.886959
0.0181836
0.442373
0.820142
0.0637289
0.00918777
0.38459
0.716286
1.70202
1.03277
0.361712
0.237468
0.00737453
0.974686
0.0396152
0.656528
1.35255
0.130821
1.042
1.6735
1.87818
0.142579
0.674744
1.34606
0.973486
1.39643
2.26824
0.166947
1.30787
0.700224
0.355181
1.52804
0.619974
0.0777616
1.33773
0.93643
0.858002
1.7463
0.660639
0.112962
0.185113
0.337018
0.835315
0.926354
0.84081
1.25401
1.16151
0.203435
3.09867
0.00134936
0.302792
1.32353
0.75
0.804707
0.839939
1.07732
1.19199
1.60647
1.03758
1.40732
0.658233
0.877258
0.76355
1.072
0.022293
1.0664
1.18755
0.106392
0.40741
0.745124
1.34631
0.288106
0.520784
0.382323
0.0229448
0.45687
0.764713
1.09112
0.309116
0.0574767
0.634458
0.898401
1.4443
1.45774
0.642253
0.681577
1.42389
1.24134
0.867761
2.33018
0.197496
1.04114
0.996047
0.545047
1.5432
0.671483
0.62926
0.193418
0.717247
0.362009
0.277405
0.904974
0.526748
0.314967
0.770587
2.79754
0.0013132
0.593656
0.352163
0.372281
0.439391
0.656683
1.16259
0.573457
0.0701574
1.40807
0.427161
0.0818494
0.541907
0.548749
0.524403
0.385281
1.01297
1.45894
0.804267
1.07485
0.60353
1.1474
0.249252
0.761121
0.164296
0.353008
1.11455
0.0680943
0.359019
0.308859
0.436407
1.24771
1.61499
0.029687
1.36277
0.670187
2.29406
0.351122
0.63448
0.073955
0.216193
0.360962
1.62869
0.283904
0.182959
0.441521
0.217521
0.728967
1.37788
1.39016
0.803462
0.106049
0.467029
0.790087
0.515158
1.4735
0.702423
0.440945
0.293614
1.06281
0.724098
0.728967
0.879003
0.852162
0.237861
1.75536
1.19079
1.64717
0.00425098
1.4992
1.47572
1.18609
0.928482
0.981579
0.808272
1.06915
0.758971
0.0867523
1.5365
0.485413
0.818372
1.65856
0.071457
1.26133
1.59593
1.17508
0.0182188
1.17704
0.324066
2.6692
0.393761
0.730577
1.2798
0.730577
0.386939
0.554382
1.72391
0.370332
0.797911
1.20916
0.118934
1.16718
0.0405615
0.451591
1.01298
0.91126
0.601744
1.26671
0.192834
2.19408
1.34489
1.65557
1.46995
1.59222
0.719397
0.00761573
2.66099
1.19967
1.73788
0.694916
1.03786
1.39558
0.0442333
0.492007
1.90201
1.18066
0.0518567
0.550005
0.920414
[truncated: 449 more rows]

## Sheet: Perm_-8 to -4
0.711354
0.439425
1.28433
0.287347
0.743502
1.30967
0.381144
0.607851
0.709891
0.554515
0.762983
0.553446
0.61401
0.441125
0.0851998
0.656407
1.27196
1.25138
0.0323178
1.49501
1.24153
1.26348
0.367776
0.359794
0.20358
1.31303
0.0143624
0.460331
0.18724
0.301726
0.701596
1.04462
0.552989
0.497304
1.27471
1.13489
0.640833
0.99082
1.07632
1.46032
0.718964
0.691899
0.390342
0.592112
0.974618
0.609108
0.79454
0.245795
0.547685
0.716142
0.756523
0.598422
1.13909
0.275145
1.90431
0.695471
1.31057
2.05681
0.411824
1.35344
0.09507
0.273947
0.299784
1.45643
0.689754
1.53081
0.0828612
1.14021
0.302833
0.531631
0.168674
0.526368
1.42141
1.44435
0.749205
0.997442
0.597263
0.111077
0.0374272
1.40874
1.01207
0.81758
0.130491
0.459121
0.015551
1.19249
0.638507
0.821707
0.600315
1.11014
0.316496
0.247383
0.703267
0.503381
0.793708
0.948345
0.0972201
1.13365
1.3732
0.421554
0.711354
1.73059
0.0786967
0.0540942
0.0899137
1.13321
1.25
1.25953
0.921865
0.460469
0.0309116
0.757851
0.774969
0.177987
0.722544
0.950675
0.910265
0.097466
0.557729
1.42812
1.474
0.969047
0.995065
0.720942
0.537617
1.42489
0.818034
0.933611
1.355
0.282163
0.690978
0.994907
0.0509594
0.36331
0.627493
2.02157
0.964322
0.518172
0.703398
0.554256
0.746748
0.308401
0.994182
0.618273
0.459292
0.036905
1.40264
0.491421
0.757801
0.671847
2.81445
0.0121586
1.05569
0.695471
0.759794
1.42845
1.21053
1.02636
1.5063
2.12694
1.33696
0.4583
0.310239
0.764891
0.994092
1.30441
0.588897
0.349304
2.01738
1.02139
0.952034
1.35063
0.14217
0.943617
1.29343
0.278141
0.17049
2.56199
1.03695
2.31012
2.01479
1.15628
0.31097
1.93426
1.75801
0.748373
0.779562
0.0687345
0.272298
0.382413
0.671847
0.750356
0.70181
1.19364
0.0435539
2.08397
0.704851
1.36577
0.149069
0.390796
0.537339
1.42489
0.70181
0.538914
0.219758
0.989635
0.768001
0.617321
0.756523
0.639084
0.114584
0.412959
0.737367
1.58012
2.22009
0.75
0.898222
1.8127
0.392917
0.737028
1.13853
0.00620663
0.10168
0.0304355
1.20118
0.320591
1.34954
1.07313
1.29652
1.12723
0.476427
0.943312
0.406167
0.564777
0.0526888
1.22756
1.76777
0.388009
0.982111
1.60626
0.41404
2.31861
0.733799
1.48843
1.46109
1.43788
0.218634
1.41847
1.1989
0.467407
1.41847
0.0377918
1.3568
0.0631298
1.31372
0.128625
0.630773
0.793854
0.404575
0.347069
0.376145
0.730577
0.511855
0.730577
1.13778
0.657818
1.0047
0.363238
1.26331
0.0972462
1.16102
0.187239
0.65951
0.42625
0.53253
1.22055
0.968909
0.977223
0.716142
1.46387
1.02187
1.23754
0.522771
0.69198
0.463369
1.50244
0.784993
0.845736
1.4747
0.43076
1.03127
0.167169
0.321151
0.700838
0.679697
0.70181
1.64724
0.545134
0.875509
1.49086
0.505122
0.361248
0.363123
0.654629
0.205105
0.162235
0.462004
0.431762
1.3857
0.342501
0.539114
0.995346
0.733799
1.08238
1.41209
0.40839
0.371694
0.0340247
0.751628
1.34338
0.614136
2.05203
1.17135
0.700731
1.01486
0.147664
1.06357
0.255316
1.02765
0.948273
1.3718
1.22864
0.524262
0.414056
1.91515
0.272006
0.434732
0.234291
0.808747
1.35887
1.25274
0.864188
1.19682
0.975446
0.659737
0.619521
1.12163
0.993061
0.716142
0.547567
0.0967939
0.545717
0.785395
0.893934
0.776639
0.789542
1.89522
1.25472
0.917349
0.794557
0.0612967
0.252118
0.366205
0.40898
0.391624
0.419437
0.823318
1.28354
1.86543
2.24719
1.17444
0.982183
0.158622
1.02965
0.70181
1.66321
1.70846
0.0516548
0.572302
1.46034
0.416496
1.12418
0.270458
0.756077
1.88334
0.70976
0.737028
0.706577
1.36222
0.113731
0.745403
0.173436
0.255258
0.978464
1.17858
0.502945
0.346583
1.19983
0.443089
0.353826
1.28324
1.49281
0.287052
2.73714
0.687571
0.437523
1.0315
0.466337
1.88419
0.212215
1.81502
0.0879742
0.462105
1.11625
1.94749
0.814797
0.332478
1.29375
2.5437
0.111092
0.268616
1.87324
1.90038
0.187675
0.47095
0.380025
0.413268
1.33623
1.02024
0.940013
0.356169
0.652475
0.924251
0.0769382
0.403795
1.27323
0.748373
0.0129083
0.473572
0.892543
1.34559
1.15883
1.39146
1.38093
1.15673
0.17936
0.0285077
0.100229
1.59851
0.212199
0.962216
0.33788
1.92324
0.0776169
1.31039
1.24004
0.213812
0.475399
0.793314
0.718676
1.51819
0.0501363
0.0244048
1.54483
1.23681
0.684831
1.98667
0.24677
0.36081
0.189285
0.73533
1.53028
0.448295
1.15258
2.20624
0.864523
0.635136
0.189169
0.95242
0.216983
0.811624
0.236781
0.279253
0.0853281
1.04428
0.311479
0.716142
0.108285
0.357126
0.740262
0.909519
0.936981
1.50002
0.429586
1.44401
0.700695
0.42734
0.677344
0.961197
1.15588
1.4902
0.075915
1.90789
0.571733
0.641631
1.02276
0.217004
0.74343
0.325765
2.6001
0.317079
1.07425
0.862277
1.07086
1.28652
0.750385
0.391246
1.94673
0.0520138
0.0839815
0.481518
1.93726
0.866018
0.604926
0.665802
0.751206
1.01033
0.708898
1.30124
0.69075
1.95864
1.01432
0.0649892
0.476427
1.16317
0.547182
0.107727
0.823157
0.528459
0.245834
0.455809
0.307601
0.0780891
1.91602
0.431903
0.312036
1.25855
1.99674
0.615714
1.22092
0.73198
0.0768924
0.834143
0.0592284
0.509715
0.235762
1.03767
1.95578
0.186733
0.106862
1.38414
1.37789
0.450356
0.243942
0.645303
0.465165
0.631355
1.62715
0.161433
1.945
0.540306
0.119795
1.01912
1.31406
1.43951
1.61335
0.197298
0.457999
0.489605
0.244643
0.855835
0.347388
1.02382
0.94956
1.05256
1.01382
1.27075
0.271163
0.443353
0.815692
0.917542
2.38782
0.315948
0.0293633
0.440235
0.023881
0.0547703
1.12424
0.65409
0.5608
0.728967
0.887951
0.607376
1.06563
2.24528
0.660147
0.685462
1.14454
0.70976
0.3017
0.0630282
0.860883
0.464684
0.554321
0.0313389
1.21497
2.9208
0.163263
1.79515
1.00577
0.991538
0.775088
0.794421
1.02044
0.419401
0.46071
0.644467
1.11856
0.748274
0.234904
0.608625
0.43971
1.52067
1.44553
0.246371
0.0418651
0.560716
1.46387
1.33044
0.745124
1.05587
1.93391
0.0186804
1.48268
0.907376
0.470195
1.15918
1.45398
1.0225
1.7738
2.39534
0.74506
0.566863
0.0632611
0.129892
0.527221
0.529515
1.10622
0.776725
0.87725
0.796134
1.26297
1.21686
0.00733036
0.230056
1.90042
0.406663
2.24358
1.043
1.09225
0.402381
1.91858
0.623813
0.0900769
1.60575
0.596461
1.65945
0.75824
0.975149
0.794044
0.150334
1.31331
2.27355
0.769647
1.26388
0.372532
1.38093
0.213001
0.513417
0.318502
1.41527
0.789513
0.235901
1.86006
1.81321
1.37391
0.110891
0.786245
0.209759
1.88206
1.17166
0.00140772
0.709642
0.403055
0.5107
0.737028
0.31104
0.743502
0.959536
1.05612
2.02917
0.766356
0.763072
0.184038
1.30266
0.875192
0.921703
0.65632
0.0938795
0.337259
0.560694
1.28506
0.0216008
0.632793
0.485756
0.224709
0.266383
0.0859521
0.486976
1.5896
0.846006
1.23817
0.801272
0.784544
0.882532
1.61464
1.53298
0.828457
0.0488101
0.70734
0.0581585
0.0345828
1.68125
1.06376
0.91154
0.696357
1.81075
1.20957
1.29855
0.826742
1.29375
0.0429349
1.43425
0.549589
1.8454
0.0128492
1.63952
1.92355
0.505093
0.13837
0.00655257
0.964761
2.01181
2.00559
0.294511
0.954747
1.40531
0.296548
1.07566
1.28435
1.18843
0.292555
0.426881
0.679065
1.8239
2.02054
0.737028
0.70181
1.28718
0.506649
0.88428
1.182
0.496764
0.736733
1.40474
0.478018
0.80734
2.54752
0.743502
0.768001
0.138212
0.46624
0.0337462
1.17949
1.18075
0.0645323
0.830635
0.674521
1.28127
0.480056
0.881014
0.64159
0.741881
1.0432
2.86655
0.960746
0.398424
0.37202
0.849737
0.951448
1.78045
1.44444
1.83776
0.561628
1.31192
0.132653
1.64752
0.47575
1.45691
0.941214
2.24848
0.506224
0.737586
0.640262
1.20586
1.23728
1.05777
1.34052
0.516892
0.0878222
0.538639
0.818685
1.10194
0.70181
1.11384
0.74652
0.209188
0.737028
0.530822
0.0087299
0.310157
0.678107
0.238745
1.39637
1.70332
0.936462
0.880658
0.129275
0.427113
0.0916703
0.728967
0.49928
0.62911
0.0194265
0.259176
0.449943
0.640918
1.30768
0.484368
0.519572
0.183006
1.03257
1.17695
0.0430066
0.251369
1.08902
0.908804
1.52651
0.777846
0.938474
1.52144
0.358989
1.00344
0.712726
0.393982
0.184187
1.83396
0.257037
2.17211
0.327676
1.24316
1.46474
1.03412
0.0455892
1.41716
0.0232352
1.14357
2.06978
2.98407
0.119244
0.512671
0.869044
0.132052
1.44397
0.076895
2.0826
0.236779
0.887232
0.346502
1.43085
1.24728
0.765978
0.520414
2.15955
0.228781
1.76626
0.591885
1.40189
1.35041
0.246442
1.36277
1.10198
0.192358
0.988365
0.479417
0.167235
0.818547
1.79452
3.05637
0.00181403
1.11868
1.11471
1.9004
1.15036
0.838777
0.423346
0.964025
1.37006
1.11116
0.151488
0.775323
1.29574
0.674985
0.252398
0.398784
0.75627
0.360203
0.924412
1.04049
0.0970312
0.242096
1.29375
0.123367
1.00871
0.391631
1.68464
1.19421
0.75489
1.70084
0.781994
1.34792
0.0853082
1.13536
0.508785
1.39326
0.327746
0.444386
0.29051
0.713463
1.53631
0.743502
0.979375
1.42812
0.0468266
0.00128011
0.733799
0.673415
1.04423
0.201274
0.829477
0.0769076
0.582948
1.12968
0.977451
0.354758
0.126087
1.16082
1.90885
1.15332
0.331357
0.959585
1.88213
1.24966
0.70181
0.480418
1.07894
1.08726
0.472729
0.205207
0.420971
1.00238
1.51097
0.102857
1.85832
0.74707
0.70976
0.0172276
0.677221
0.197732
0.389726
1.16639
0.962751
0.0407591
2.04396
1.42052
0.150996
0.3713
0.165269
1.13524
0.0380953
0.738729
0.0387211
0.610367
0.139239
0.79309
1.46493
1.67211
0.448308
0.0987938
0.91616
1.48375
0.481302
1.16552
1.01441
0.189625
0.649307
1.19803
0.285214
1.39949
0.312802
1.01688
1.1744
0.419555
0.277991
0.301897
0.234727
0.68127
1.23087
1.5256
0.890925
0.596007
0.356302
0.264752
0.639339
0.69689
1.11326
1.29863
1.21563
1.17779
0.939709
1.19001
0.4772
0.299619
0.910899
0.242959
1.72857
0.990646
0.818804
0.799002
2.48823
0.789542
0.807843
1.00243
0.686364
0.480785
0.75489
0.230297
0.0864554
1.26969
1.29139
1.7616
0.117649
0.673033
0.834504
0.512951
1.07496
0.459551
0.428453
0.269907
0.962454
0.33251
0.797685
1.8901
1.64623
0.197258
1.18647
0.0853891
1.26118
1.68764
1.44091
0.659125
0.7153
1.01035
1.73929
0.631039
0.418386
1.71773
1.40263
0.872741
1.59343
1.57037
1.07438
0.0636211
1.59678
0.615127
0.59093
0.207633
1.26099
0.815112
1.72494
0.4682
1.49897
0.692308
0.263326
1.96932
0.742636
0.498543
1.5007
1.35596
0.318988
1.3718
0.119061
0.482213
1.13179
1.55007
0.505222
0.667148
0.363918
0.223581
0.745148
0.471522
0.0299953
0.324097
0.732187
1.13654
0.192057
0.875004
0.989886
0.743502
0.560338
0.572909
0.868162
1.09688
0.253003
1.07427
0.326827
1.02475
0.148292
0.956475
0.502603
0.0336037
0.848342
0.0369371
1.36867
0.0335541
0.70976
1.50598
0.824534
1.0023
0.952656
0.216341
0.234416
0.922129
0.530106
0.475843
1.00195
0.600479
0.693889
1.0159
0.219366
0.81066
0.138052
0.316014
0.142555
0.941159
0.227561
0.0931619
1.38018
1.37091
1.43912
0.955792
0.0892219
1.55304
2.16182
0.622737
0.70976
0.0090844
0.0808823
0.472012
1.43861
1.00479
0.446391
0.374885
0.0547475
1.38182
0.773227
0.909537
1.44266
1.72954
0.358186
1.3247
1.01075
1.73016
0.496448
0.12572
0.359537
0.660617
0.584312
0.272475
0.335067
0.0368296
0.755774
0.631525
0.550063
0.856175
0.0662149
1.75602
0.558215
0.75
2.00392
0.143528
1.43244
0.952859
0.194287
0.418352
7.24727e-05
1.81286
0.57631
0.995575
2.31508
0.76956
1.40577
1.7424
0.671847
0.684103
1.41209
0.226435
0.788913
0.279095
0.561951
0.0539917
0.292104
0.917682
0.12395
0.254742
1.24592
0.648142
1.12314
0.00543585
0.512103
1.25507
0.418147
1.82379
0.24452
1.4758
0.193283
1.45707
0.271443
1.14138
0.523345
0.215411
1.38512
1.95784
0.901091
0.496034
0.747557
0.637434
2.14717
1.36791
0.418068
1.12688
1.57668
0.652769
0.902813
1.68411
0.76947
1.7226
0.241505
1.28218
2.08614
0.364413
3.15259
0.759794
0.00226931
0.186375
0.890024
1.03532
1.30571
1.38177
2.1655
1.06542
1.0245
0.0218014
0.376248
2.25486
0.55713
1.45733
0.817312
0.616901
0.376206
0.511342
1.07222
0.560229
0.0334565
0.10723
0.443444
0.917852
1.95231
1.73928
1.6955
2.46995
0.21718
1.22202
0.42219
0.955059
0.976588
0.594663
2.08563
0.580396
1.65357
0.837497
0.587065
1.34036
1.44563
0.425884
1.05881
1.15981
0.835863
0.89744
0.312812
1.20843
0.804056
1.06126
0.492904
0.126067
0.294595
1.29614
0.135249
1.18705
0.98157
0.784077
0.0209759
1.36134
0.569732
0.397239
0.966074
0.334394
1.93404
1.44094
0.744695
0.806209
0.882269
1.41215
1.12353
1.55189
0.389825
1.01486
0.129903
1.46919
0.331823
0.771041
0.328944
0.72736
0.156111
0.310779
0.460692
0.535068
1.65481
0.399631
0.0291404
0.209072
0.566526
0.453531
0.5956
0.414004
0.40615
1.31275
1.08868
0.951002
1.54154
0.999006
0.215162
0.601173
0.946825
0.937079
0.797848
0.680153
0.854915
0.274114
0.577649
1.04582
0.822294
0.322315
0.746846
0.562967
2.01997
0.126468
0.651967
1.117
0.21568
0.706577
0.552443
0.930098
0.685994
0.324185
0.804931
1.28322
0.732187
0.32218
1.37788
0.422827
0.68127
0.557203
0.991027
0.766558
0.365467
0.379197
0.969475
1.42584
1.62174
0.523648
0.735413
0.677379
0.238829
1.27262
1.17503
0.418037
1.93802
0.697042
1.21052
1.29375
0.526045
1.27117
1.80741
0.780072
1.58562
1.42136
0.641512
2.1747
0.957107
0.584728
1.5404
0.0576782
0.946508
1.73594
1.40893
1.08514
0.88072
0.639419
1.19515
0.706757
1.01187
0.276416
1.20137
0.0777935
1.44706
0.161694
1.08835
0.992698
3.11122
0.908535
1.39016
1.53781
0.504095
2.1224
0.481792
0.863784
2.07149
0.825675
0.846519
0.140612
0.943532
2.07425
0.735413
0.663262
1.03727
0.478076
0.0666674
0.151578
1.0956
1.013
1.8793
1.34245
0.155272
0.00370684
0.772226
1.2694
0.679697
0.512958
0.439267
1.34854
1.73558
1.2889
0.239824
0.704987
2.01267
0.106698
0.690823
0.317529
0.547213
0.2114
0.423985
0.878683
0.671539
1.01532
1.49655
1.87545
0.728967
0.288795
0.458803
0.773326
0.659483
0.711637
0.104264
0.373004
1.70978
0.68156
0.212702
1.05026
0.777905
1.45932
0.354541
0.221747
0.746748
0.490862
0.677128
1.12429
0.987528
0.11103
0.401204
1.75036
0.88551
0.422574
1.64056
0.406562
0.553367
1.39609
0.680862
1.42812
0.764579
2.15791
0.820769
1.42167
0.473744
1.5269
0.478276
0.725753
0.769033
1.15452
0.0988396
0.717851
0.124773
0.551308
0.915826
3.09206
0.876503
0.33341
0.224112
0.261632
0.362923
1.1103
0.936442
0.0996634
1.23999
1.13063
0.903752
0.46824
0.346195
1.51673
1.17228
0.978286
1.16468
0.223322
1.46218
0.958852
0.890747
1.39326
0.481106
0.142988
0.863717
1.23016
0.554575
1.60854
0.157809
0.188579
0.0696495
1.34342
0.280807
1.82247
1.19647
1.69361
0.704987
0.948924
0.99415
1.34913
1.40893
0.93346
1.49321
0.146997
0.219502
1.65498
0.0359819
0.303241
1.85375
0.255035
1.0079
0.202816
0.395965
0.117163
0.0751226
0.959537
1.02033
0.0314378
1.35118
1.28843
1.36082
0.414546
1.01817
0.450489
0.655466
0.987063
0.309307
0.229475
0.691619
0.84936
1.22062
0.113363
0.0624745
0.513211
0.628829
0.0310024
1.8953
0.259974
0.088371
0.621475
0.976932
1.95788
0.307077
0.139613
1.40975
0.139184
0.472116
1.25469
0.131303
0.276255
1.05416
1.00273
1.27306
0.720002
0.600131
0.199235
0.472909
1.62767
0.102573
0.639343
2.65394
0.245742
2.16897
0.971749
1.35087
0.358866
1.93209
1.02457
3.47156
0.545778
0.86321
1.86193
0.398735
0.9229
0.801166
0.381182
1.52886
1.02994
0.47114
0.198488
0.5257
1.07481
0.0346973
0.454301
0.29628
0.883371
0.437432
1.5106
0.611791
1.87817
0.130559
0.587123
0.0785325
1.76241
0.792768
0.23184
0.933955
0.102718
0.828737
0.488474
0.141793
0.363352
0.319969
1.78821
1.18048
0.584953
0.588996
0.0180183
1.9851
1.09131
0.135325
0.0832086
0.413076
1.11253
0.247302
0.582999
1.8291
0.419133
0.160217
1.10224
0.478605
0.533377
1.22218
0.307619
0.229518
0.0358009
0.60772
0.396252
2.23262
0.830763
0.299053
0.777323
1.25783
0.744995
0.228959
0.573071
0.493882
0.251402
0.639263
1.01192
0.265771
1.45774
0.739334
0.943969
0.670843
0.63161
0.0355386
2.04942
0.50516
1.00907
1.54444
1.13935
1.03182
1.79563
0.715974
1.42264
1.31615
0.164392
1.37484
0.707263
1.14821
0.0987079
0.135631
0.609742
1.01294
0.210516
1.24451
0.22729
0.23949
0.254665
0.24186
1.04257
0.0695458
1.268
1.45332
2.02678
0.553552
1.34431
0.962378
1.32622
0.0622642
0.977936
0.504807
1.0665
0.189825
0.497539
0.963903
1.3482
1.48471
1.14565
0.165109
0.0110705
0.725053
0.763845
0.323583
0.101779
0.733019
0.646027
0.634092
0.377235
1.07083
0.620533
0.150036
0.394796
0.703885
0.0400848
0.693889
0.402905
0.744315
0.232762
1.25465
1.26281
0.18396
0.638292
0.344625
1.48483
1.25929
0.00610176
1.80114
0.724148
1.28474
0.296347
0.408838
0.0120305
0.52965
0.246784
0.12588
1.07526
0.130979
0.622683
0.0151444
0.86224
0.748429
1.71321
0.5
0.510196
0.954414
0.218545
1.21241
0.382618
0.828048
0.793942
0.854272
0.878084
0.0378909
0.851975
0.893219
0.440206
0.42728
0.399924
0.277427
0.554719
1.07253
0.871163
0.719011
1.03903
0.0586363
1.1468
0.0846146
0.97795
0.332388
1.16696
0.813886
0.0437795
0.892771
0.0469061
0.103188
0.34746
0.422264
0.00784182
0.102556
0.0479647
1.69518
1.05472
1.62201
1.06581
1.32113
0.119481
0.402274
0.0542277
0.031693
1.23062
0.411909
0.281471
0.399411
0.94933
0.366157
1.4109
0.550526
0.947351
0.972799
0.213351
0.0221365
1.1748
0.67991
1.56591
0.121859
0.328127
1.31774
0.906343
1.01425
0.71934
1.45683
1.15131
0.504967
2.34418
0.204799
1.48717
0.442971
1.13547
0.320908
1.24459
0.817472
0.699605
0.490344
0.400972
0.900829
1.95575
0.771303
0.371225
0.620641
0.53803
2.12762
1.0403
0.915579
0.071702
0.617523
0.280804
1.03808
0.822234
0.197447
1.35383
0.579331
0.354101
0.983368
0.473818
0.0250925
0.359269
0.47628
1.5442
0.918295
0.278758
0.163799
0.647234
1.93352
0.499574
0.0667286
0.66643
1.5865
0.614479
2.20527
0.0862963
0.598152
1.53749
0.483376
1.23222
0.754483
0.733799
0.960955
0.292823
0.470734
0.953265
0.0643127
1.7697
0.431764
0.143886
0.0789958
0.157832
2.29636
0.58885
0.603586
1.78163
0.648549
1.30208
1.48423
3.09681
1.63467
1.42547
1.269
0.809172
1.24845
0.407248
0.0913462
0.103887
0.516744
0.565401
0.782423
1.81232
1.30208
1.57717
0.671847
0.143939
1.46586
0.0564787
0.560913
2.23497
0.64613
0.198417
1.00998
0.101464
1.24428
0.148989
1.9818
1.20556
0.5144
[truncated: 454 more rows]

## Sheet: Perm_-4 to 0
0.628092
0.716142
0.703752
0.200968
0.548085
1.31458
0.212129
1.26976
0.29327
1.36544
1.07235
1.3119
1.57226
0.727605
0.80913
0.193907
2.19385
0.690039
2.81788
0.368328
0.18363
0.0832613
1.22855
0.496161
0.228736
0.137128
0.0271618
0.642627
1.35077
1.43055
0.951856
0.258944
0.653512
0.805677
0.531808
0.497473
0.195014
0.0547245
0.524255
0.398841
1.58382
0.231302
0.325529
1.37484
2.01082
0.0109202
0.183682
0.899989
0.869121
0.949727
0.180483
1.78992
0.0527487
0.0354137
0.918305
0.135922
0.425965
0.552855
0.725044
0.300397
0.414781
1.01943
1.52467
1.13065
1.094
0.890031
0.493708
0.115512
0.117358
0.215876
1.59998
1.73649
0.377806
1.28711
1.42137
1.24841
0.410199
0.197598
0.98287
0.525656
1.44115
0.31025
2.37606
1.51647
0.324231
0.317403
1.45826
1.28757
0.88766
1.2314
1.7213
0.98204
0.679697
0.483434
1.40679
0.415151
0.99954
0.364268
0.753258
0.0121235
1.02678
1.3039
0.0692428
1.41557
0.278243
0.240716
0.430214
1.02492
1.32854
0.688966
3.16705
0.738644
1.44444
0.685994
0.207763
1.89912
1.02858
1.60286
0.492931
0.134851
0.192262
0.174684
1.13185
1.00995
0.115993
0.72736
0.619029
0.0530421
1.83948
0.638633
0.0688536
1.09522
0.344928
0.379881
0.779528
2.50299
0.373238
0.655177
1.8398
0.7694
1.00336
0.126766
0.725039
0.0520803
1.36996
0.803251
1.36577
0.986537
0.467396
2.04693
0.0424918
0.527385
1.54544
1.45107
0.504889
1.98089
0.712379
0.910148
1.28184
0.695447
0.704987
1.00543
0.960134
1.20671
2.03755
0.70976
1.45316
1.92914
0.831421
1.11427
0.706577
1.09361
0.953247
1.30224
1.55095
0.391649
0.158929
1.12365
1.32681
1.51849
1.28512
0.732187
1.34499
1.49892
1.33185
1.31792
1.3954
1.64991
0.716142
0.936093
0.336842
0.462749
1.02328
0.813733
1.40496
0.524593
0.766356
1.38707
0.468911
1.0853
0.735413
1.17494
0.972945
0.0670936
0.458275
0.669835
3.17492
1.42256
0.0685079
0.296908
0.732187
0.697054
0.979582
0.665584
0.591069
0.248779
0.557129
0.717026
1.27102
0.827605
0.747332
1.62779
2.19299
0.134038
1.43136
0.740262
2.38032
1.0399
0.780534
0.518129
1.63719
0.164466
0.748967
0.0368748
0.126237
1.2949
0.689149
1.00693
2.23429
2.00477
0.211912
0.784544
1.40577
1.30623
0.843735
0.416715
0.821483
0.115763
0.675926
0.140614
1.15444
0.179338
1.01343
0.700224
0.169906
0.0681028
0.00243976
0.253902
1.96644
1.54418
0.799286
0.455602
0.00585655
1.17538
0.917107
0.165551
0.319361
0.0180739
0.467214
0.975896
0.688018
0.652759
0.788825
1.11402
0.0720767
1.20131
1.5827
0.116436
0.646871
0.515227
0.119553
1.21168
0.738345
0.31966
0.0496737
0.715441
0.703398
0.52989
0.71934
0.456247
0.177088
0.875058
0.997964
0.0345565
1.15952
0.744882
1.44587
0.67523
0.706577
0.886617
0.741881
0.916251
0.337831
0.485771
1.35242
0.207041
0.0367268
1.31331
0.286264
0.880206
0.473465
0.495215
1.75909
1.02653
0.728967
0.717741
0.195213
0.993166
0.636004
0.474391
0.314743
0.670937
1.34006
1.41433
0.366451
1.37788
1.09898
2.07518
0.0747114
1.53223
1.08298
0.23244
1.34206
1.44775
0.497823
0.17234
0.43788
1.42356
1.8099
0.786208
0.771295
0.341716
0.546649
0.39593
0.438056
0.205916
1.27733
0.00552911
1.16518
1.71333
0.184903
0.312749
0.0212592
0.319212
1.02299
2.47051
1.29436
1.02923
1.66543
1.77847
0.0976703
0.711354
0.727546
0.113017
0.735413
1.13783
0.442822
2.07998
2.39791
0.95298
1.02698
1.40111
0.427033
1.03175
1.50073
0.0242251
0.873717
1.02474
0.470032
0.893717
0.430533
0.702035
2.14955
0.549571
0.0568419
1.24937
1.20079
1.00413
0.464538
0.724148
0.0251979
1.58192
0.905419
1.9137
1.10483
0.193896
0.264573
0.998482
0.777144
1.07472
0.742554
0.75
1.75782
0.890324
0.234816
0.326592
1.11439
1.09663
0.419482
1.07991
0.683361
0.753258
1.33044
0.172021
1.39262
0.440098
0.0448212
1.31604
1.31899
0.763072
0.926986
1.05096
1.89609
1.7446
0.636483
0.652998
0.83202
0.429685
0.988515
1.16329
0.714545
0.771166
1.41271
0.761866
0.748521
1.392
0.588819
0.826998
0.437831
1.40085
0.979112
0.533798
1.21382
1.34856
2.16077
0.400632
0.273261
1.58922
1.11791
0.502048
0.508661
2.23524
0.166802
0.644188
0.806379
1.49754
0.677631
0.948983
1.61857
0.813001
0.806756
0.545186
1.15863
0.541401
0.00526045
0.0843481
1.45094
0.0342058
0.248857
1.41209
1.82482
0.689471
0.70976
0.253676
0.802518
2.66616
2.21599
0.32024
1.69953
1.85828
0.447885
1.73645
0.733799
1.07675
2.1778
0.575432
0.267453
0.772537
1.89949
1.31615
0.719056
1.06544
1.87
0.768001
0.795885
0.10099
0.831768
0.678015
0.504729
1.08059
1.38404
0.0801054
0.592778
0.435437
1.44946
0.374026
0.161034
0.789337
0.384808
0.654731
0.813791
0.848925
0.385555
0.544622
1.57917
1.20297
0.704987
0.196961
0.407855
0.740262
2.22469
0.514842
0.184617
0.469805
0.548271
0.251964
0.0253167
0.938591
0.747745
1.10499
0.655611
0.701499
1.72273
0.088157
1.2353
0.652947
0.61702
0.414971
0.485066
0.439591
0.470205
0.5248
0.259078
2.14293
1.72536
0.015447
0.441285
0.205733
0.896463
1.59547
0.27926
0.884469
0.749374
1.26408
0.698638
1.83019
0.700744
0.431522
0.831635
0.494743
1.91079
0.584012
0.676095
0.0759491
0.601472
1.39326
0.548743
0.656976
0.689149
0.40529
0.318785
1.15437
0.992325
0.735413
2.44919
1.57812
1.71443
1.26927
1.09538
0.0722854
0.469287
0.887044
0.516129
0.663026
1.12704
1.15812
1.01377
0.978786
1.26972
1.96598
0.535317
0.730577
0.890916
0.849879
1.2444
1.40577
0.312255
1.06714
2.5695
0.332532
0.0217231
1.17277
0.278273
0.960218
1.43314
2.17367
1.14159
1.39837
0.990864
0.639304
1.36577
0.316595
0.221989
0.511177
0.986599
1.16122
0.873637
1.79235
1.19658
0.335793
0.777126
0.485821
2.16957
0.00361695
0.590729
1.61546
0.0343946
1.24727
0.722544
0.197937
0.527552
2.32063
1.46075
0.621262
0.0736626
1.47808
0.7825
0.644763
0.89974
1.52479
0.607044
0.369058
0.350963
0.861952
1.14686
1.91639
0.857605
0.863794
0.344217
1.43249
0.8659
2.52083
1.01896
0.336269
0.639266
0.894266
0.169074
0.676668
0.783167
1.75944
0.389849
1.62207
1.51466
1.4112
0.580809
0.427167
1.25191
0.564512
0.692308
1.35978
0.772945
1.30208
0.795634
0.0435482
1.69705
0.490807
1.34792
0.630985
0.387999
1.23321
0.162353
0.414105
0.187957
1.08636
0.319317
0.565964
2.00391
0.174468
1.18322
0.740262
0.0160132
1.02608
1.22829
0.274779
0.674287
0.33763
0.455125
0.0711436
1.23488
0.988374
0.523477
1.29032
0.32329
2.0445
1.02091
0.218061
0.292619
0.0620944
0.771831
2.34111
1.04513
0.258914
0.654365
2.54855
0.745124
1.34206
1.47182
1.76044
1.07219
0.792884
0.974252
0.958135
1.88611
1.34932
0.292602
0.821609
0.352885
0.610404
0.773548
1.31516
0.738644
1.15727
0.568171
0.630058
0.713302
1.54452
1.11047
0.332288
0.77625
1.29825
0.98952
0.0591157
0.376152
0.740015
0.668291
0.368754
0.777513
0.130134
1.6422
1.49267
0.517133
1.00244
0.709969
0.443734
1.40035
0.767366
0.680751
0.612557
0.502933
0.970993
0.0176087
1.20266
1.07505
0.143857
1.37788
1.60954
0.021985
0.566501
0.000947878
0.746333
1.29928
0.966631
0.754764
0.349417
3.38566
1.36878
0.783028
0.76727
0.51653
0.484261
0.32093
0.712797
0.0577316
2.01111
2.38864
0.0521301
0.640248
0.884375
0.690728
1.06943
1.27583
1.21269
1.11206
2.54831
1.22716
0.691488
1.10753
1.59694
1.52641
0.689149
1.46881
0.0352636
0.496359
1.44399
0.143501
0.0054004
0.27734
1.2228
0.579764
0.0530302
1.38051
0.431955
1.43136
1.37788
0.89587
0.499086
0.274655
0.00739502
2.27948
1.00164
0.276537
1.79844
1.82869
1.41209
0.147695
0.540645
0.542922
0.0521519
1.45774
1.06582
0.82407
0.810909
1.90561
1.00277
0.0388332
0.72736
0.00826485
0.508321
0.216694
0.675052
0.771295
0.732187
0.38443
0.711354
0.60427
0.048302
0.625431
0.34086
0.102397
0.0654588
1.69284
0.969974
1.55977
0.151262
0.068476
0.0176324
1.3692
0.5215
0.866964
0.47412
0.295675
1.10292
0.717741
1.33044
0.46771
0.967599
1.25063
0.747726
0.528115
0.302965
0.456746
0.825075
0.0825
1.235
0.920317
0.483481
1.23723
0.130916
0.688355
1.2193
1.69063
1.13624
1.04084
1.77737
0.36891
0.116563
1.05153
0.406232
1.20054
1.12364
0.772869
1.20063
0.939926
1.95747
0.499374
0.752541
0.0218338
0.245719
1.00605
1.25745
0.135734
0.626972
0.431517
1.21599
0.417135
1.89671
0.393141
0.0805251
0.735752
0.763558
0.706577
1.20777
1.26441
0.717741
1.33942
1.48528
0.501953
0.183646
1.45219
1.19422
0.417379
0.499458
1.49191
1.52347
2.16152
1.06331
0.849504
0.0939705
1.61944
1.0421
0.472427
0.768633
0.296738
1.30652
0.435473
1.01391
0.963098
0.0350215
1.6486
0.286951
0.626422
0.72736
0.343781
0.0520435
0.728967
1.17848
0.587878
0.330984
0.560704
0.224954
1.34792
1.62453
1.75957
1.29018
0.332841
1.26301
0.760292
0.458495
0.205381
0.173221
0.780003
1.28725
0.0131747
1.0353
1.60147
0.160799
0.136025
0.49555
1.16956
1.23192
0.136209
0.673943
1.073
0.155989
0.0283439
0.290637
0.99973
1.44416
0.405616
0.748373
0.961361
2.48104
1.37299
1.19506
0.39308
0.0922226
1.08988
3.39114
0.639121
0.778961
1.18512
1.99216
0.690632
1.63577
0.872544
1.99943
0.759972
0.716142
0.525668
0.360157
0.707043
0.927562
0.170889
0.599652
1.40162
0.312484
1.21403
1.00448
0.312018
0.129941
0.813672
1.25529
0.225391
1.05385
1.23705
0.0662448
0.751641
1.38125
0.682651
1.06914
0.446279
0.180296
0.247308
2.19791
0.415196
1.34961
1.20402
1.32757
0.40436
0.269986
0.719071
0.0285801
0.422002
1.88712
1.39422
0.547732
1.35087
0.936857
0.193955
0.561116
1.01776
1.38987
1.32109
0.264063
0.362786
0.8341
0.0668318
0.0576103
0.0316966
1.42955
0.779562
0.715285
0.478905
1.31721
2.08771
0.821302
0.372057
1.09239
1.39637
0.830667
0.336725
0.76629
1.35087
0.800836
0.785259
0.269622
0.923603
0.274046
0.163069
0.210785
0.0345572
0.881854
1.18364
1.51179
0.412183
1.40487
0.990455
0.777669
0.463355
0.710557
0.479724
0.124665
0.327216
0.533562
1.56357
0.850645
0.527922
1.166
1.22859
0.438949
1.05197
1.22257
0.213276
0.77849
0.0746847
0.497479
0.379981
0.233384
1.41847
1.23016
0.976134
0.736661
1.20064
0.477594
1.42676
0.735413
0.317854
0.68127
1.16781
1.41847
0.322653
0.730571
0.214208
1.78276
1.12913
0.712331
1.55315
0.22618
1.40667
0.922248
1.50953
0.660691
0.724552
2.03481
1.19338
0.191244
0.714812
0.526207
0.0708232
0.0542811
0.0110538
0.421371
1.1976
0.714545
0.982629
0.477232
0.527046
0.855387
0.160372
0.698638
1.60891
0.560019
0.706577
0.543379
0.144307
0.100883
1.08193
0.490037
1.29012
0.592921
2.47821
0.315944
0.514333
0.695582
0.125041
0.55425
0.0156747
0.506824
0.921982
0.595732
0.110422
0.577292
0.165334
1.51421
0.893462
0.559873
0.529182
0.27154
2.89921
1.04013
0.225886
1.15568
0.963173
0.520187
0.130103
0.135982
0.45042
0.611859
2.83831
1.01577
0.277592
0.634426
1.32184
1.68253
1.10518
0.477845
1.0412
1.76759
1.41404
2.03326
0.523734
0.716321
0.863665
0.257249
1.27861
0.363401
1.25443
0.740262
2.28078
0.998831
3.43797
0.732187
0.701072
0.771295
0.0966228
0.75489
0.613825
0.730577
1.0512
1.7009
0.129557
1.65616
0.0543385
0.141292
0.727508
0.453386
0.913248
2.00716
0.432701
0.100504
0.337872
1.63939
1.49493
1.28477
1.86985
0.307569
0.648617
0.305242
1.05943
0.870799
0.0183422
0.890402
1.79654
0.600239
0.581883
0.234813
1.36927
0.534992
1.00524
0.476321
0.937104
1.94015
1.09652
0.248871
0.71223
1.19032
1.26014
1.04297
0.214956
0.346469
2.86907
0.89019
0.195908
0.173797
0.881056
0.511814
0.705658
0.630629
1.43436
0.737028
0.128313
1.24799
0.721224
1.14418
0.72736
1.90782
0.556929
0.880552
0.362929
1.8945
0.832733
0.145585
0.826298
0.97024
0.974653
0.68127
0.544195
1.35636
0.703398
1.699
1.5759
1.0647
1.41209
1.51448
0.296592
1.43176
0.10489
0.00862326
0.717039
1.39326
0.104232
0.00341514
0.961306
0.0342782
0.432855
0.564224
0.0558284
1.54323
1.28929
2.41999
1.08356
0.826338
0.190498
0.608614
0.151077
0.113095
0.10005
1.22106
1.04838
1.08746
0.249435
1.27277
0.703148
0.617593
0.401874
1.06639
3.31718
0.802927
0.513345
1.0007
0.20033
1.38707
0.631407
0.16301
0.077344
0.0437577
0.0234416
1.18225
1.08789
1.32332
0.372917
1.32415
0.100092
1.73912
0.106982
0.0192097
0.494844
1.12717
0.343618
0.800502
0.475183
1.06078
1.84016
1.384
0.812258
0.871771
0.445859
2.06348
1.14118
0.448775
0.715554
0.280325
1.13519
0.103442
1.04189
1.89305
1.20549
1.46786
0.458945
1.46925
1.08612
0.68127
0.483386
0.0256827
0.315232
0.250755
0.132866
1.36153
0.712949
0.440132
0.456692
1.17739
0.118293
0.759923
1.36878
0.733955
0.35133
0.710771
0.440367
0.455357
1.5966
0.148869
1.24676
0.420948
0.725753
0.801512
1.03817
1.93874
0.596823
0.559438
1.0251
0.555968
0.386174
0.292506
0.0605609
0.69448
0.720942
1.36213
1.39946
0.998161
0.880294
2.2308
0.729289
0.526802
0.765021
1.20572
0.717741
0.931921
1.20761
0.800766
0.436083
0.887713
0.864032
0.230301
0.287667
0.448152
0.276072
1.9373
0.658518
0.158186
0.720942
1.41988
1.17212
1.01698
0.83323
0.0279838
1.93134
0.271007
1.03357
1.22071
0.0381625
0.990825
1.38175
0.580202
0.457332
0.427606
0.686514
1.3386
0.656496
0.402558
0.553835
1.287
0.984698
0.291919
0.0848347
0.388678
0.878978
1.28657
0.236621
0.363344
0.748373
0.237792
0.3878
0.150246
0.875811
0.832407
0.604041
0.0239318
0.365381
2.00994
0.891733
1.00547
0.881135
0.386559
1.40962
0.387531
0.00126088
0.532129
0.528237
0.0664567
0.870415
0.485365
1.63694
0.196122
0.242799
1.65415
0.963285
0.988583
0.65431
0.133575
1.42719
1.13037
0.718422
0.729512
0.850824
1.49787
0.106421
0.0376283
0.864443
0.172659
0.695258
1.35173
1.20551
0.636737
0.257452
0.766356
0.133986
0.778521
0.756523
0.499749
0.297104
0.643074
0.627756
0.282185
1.86638
0.498596
0.406599
0.749053
0.444858
1.46838
0.693889
0.216459
0.913588
1.26703
1.87388
1.45784
0.687571
1.52117
0.673415
0.886992
1.10025
1.21951
1.29555
0.366201
0.87979
1.60408
0.0905381
0.295073
1.3718
0.272118
0.617533
0.450723
1.17726
0.346844
1.24814
0.697057
0.803382
0.0247666
0.965456
0.258357
0.589272
1.18686
0.997626
0.201027
0.588113
1.10536
0.713735
0.732977
0.52014
0.735413
1.21363
1.88619
0.0951905
0.94982
1.28422
1.13765
0.828194
0.211017
0.461368
1.01436
0.848094
1.75901
0.953296
1.43179
0.418028
0.403432
0.45713
0.485273
1.35978
0.563684
0.364764
0.309274
0.257213
1.03368
1.25501
1.15523
1.63264
1.22915
0.450129
0.00420468
0.740262
0.603853
0.76938
2.99686
1.99736
0.698638
1.04119
0.943986
1.58033
0.822335
0.019378
2.20047
0.670515
1.65238
0.291169
1.33119
1.55511
0.72736
1.42859
0.450026
0.717348
0.766356
0.25038
0.294611
1.29099
0.0729832
0.337586
0.957199
0.672364
0.680727
1.20639
1.06065
1.03786
0.58322
0.942801
0.660543
0.497625
0.738644
0.431841
0.948401
0.438867
0.912165
1.73064
0.66506
1.25704
1.2992
0.00517501
1.13927
0.512958
1.03723
1.56422
0.947441
0.603085
0.738644
0.949198
1.28775
0.893831
0.0663487
0.957959
2.39709
0.282427
0.451275
0.273261
0.35683
0.592876
0.00519999
0.479302
0.234138
1.3568
1.24909
1.42127
0.0175366
2.26097
0.910115
0.794612
0.355851
0.577351
0.429219
0.0333161
0.139776
1.52319
0.863147
0.0584249
1.41199
0.0525366
0.766665
1.44502
1.68061
2.32735
1.0319
0.723151
0.628906
0.445646
0.28352
0.358904
0.99762
1.25749
0.682844
1.38441
0.189767
0.678125
0.757007
0.277716
1.27617
1.43438
0.264613
0.0174866
1.8363
0.494812
1.97055
0.0915497
0.342369
1.81681
0.233869
1.384
0.288675
0.423043
0.195908
0.276926
0.848162
0.718991
1.08662
0.239068
0.415474
0.676243
0.714238
0.186818
1.01532
0.494836
0.108291
0.717741
0.460517
0.513155
0.119938
0.166507
0.248916
1.43438
1.70035
0.679212
0.499866
0.987207
0.679841
0.230487
0.813066
0.264304
0.442006
0.183921
1.22483
1.01813
0.649923
0.0851592
0.935382
0.468787
0.978168
0.957143
1.90203
0.102622
0.305039
1.66278
1.44177
0.653534
0.464191
0.528252
0.781221
0.297343
0.572684
1.58862
2.11795
2.04483
0.64483
1.25371
1.012
0.900157
0.0862701
0.509836
1.10378
1.69298
0.815242
1.36645
1.01605
0.0485761
0.546616
0.96692
0.858747
1.53624
1.82609
0.257574
0.420681
1.28925
1.33042
0.601315
0.737612
1.3132
0.376036
0.675497
1.1798
0.298764
2.72039
1.16989
1.27892
0.112811
1.41935
0.789286
0.231144
0.732586
1.19589
0.186145
0.710068
0.74006
0.71246
0.698263
0.934775
0.098474
2.3664
0.795152
1.36509
0.10241
0.409475
1.68915
0.77084
0.258388
0.757033
0.712949
0.763072
0.0260928
2.28593
1.68104
0.965685
1.53375
0.711354
0.467964
0.861362
2.89974
0.410624
0.853128
0.668736
0.544445
1.53145
1.47207
0.169376
1.01985
1.61304
0.0678066
0.537128
0.540466
0.132527
0.423938
0.724915
0.568566
0.785883
0.0448813
0.0864907
0.500767
0.865992
0.790846
0.427441
1.29816
0.448332
0.52878
0.346691
0.00172545
0.280085
0.0311782
0.689485
0.000765357
0.206017
1.25874
0.856059
0.509415
0.112601
1.20859
1.9647
2.22255
0.249877
0.0314733
0.384377
1.22776
0.391493
1.32713
0.46386
1.55752
0.578981
0.496917
1.44586
1.65567
0.540977
0.00223328
0.0333799
0.585781
1.37496
0.234146
1.12087
0.138999
0.536858
0.949515
0.600757
0.916429
1.1442
2.5072
0.766109
1.55683
0.377546
0.934518
0.0471051
2.43327
1.26378
0.238711
1.5352
0.807082
2.27081
0.474488
1.34387
0.413416
2.12572
2.18583
1.29348
0.485577
1.41527
1.97415
0.0224967
1.78443
0.101483
0.512678
1.18133
0.8534
0.680007
0.124156
0.6435
1.22938
1.33656
0.1314
0.667231
0.741881
0.808597
1.33333
1.31493
1.05378
0.812573
1.15186
0.283374
0.451583
0.674384
1.18097
0.965525
0.745124
0.725295
0.941247
0.491325
0.497696
1.23597
0.270055
1.19249
0.357045
0.229975
1.66369
0.884354
1.46856
1.46837
0.842783
0.266114
1.31331
0.976265
0.625394
0.736056
0.577163
0.386569
0.0668544
0.72344
0.239631
0.818102
0.304144
0.935739
1.3626
0.271758
0.187513
0.417925
0.635308
0.732071
1.04201
1.30484
1.80076
1.33024
0.21737
0.821723
1.05716
0.570249
0.723551
1.14399
1.03918
1.64637
0.9703
0.416566
0.467344
0.116127
0.0680671
0.0352365
1.13131
1.50539
1.02192
0.616522
0.221317
0.201703
0.155141
1.02875
0.753254
0.249888
0.375525
1.03618
0.211718
1.66826
0.708568
0.177859
0.295069
0.241393
1.26365
1.02032
0.668051
0.348548
0.611636
0.250746
[truncated: 422 more rows]

## Sheet: Perm_0
1.3198
0.769647
0.0667183
0.728967
0.0807459
1.14872
0.978791
0.546144
0.157166
0.859894
0.633262
0.0878359
0.4048
0.712949
1.25314
0.71934
1.33405
0.494703
0.679697
0.68127
0.68127
1.43283
1.24009
0.923052
0.372505
2.01458
1.18901
1.29456
1.43196
1.40577
0.525227
0.010566
0.666774
0.414161
0.0125643
0.112244
0.460212
0.145615
2.01436
0.479878
0.176686
0.188764
1.06273
0.799364
1.50228
0.000143269
1.33044
0.217432
0.704987
1.00815
1.42167
0.942368
0.842543
1.02583
0.59584
1.6194
0.314402
0.966074
1.96809
0.966019
1.59311
1.26664
0.714545
1.45774
0.344156
1.81673
0.66747
0.318588
0.314539
1.59665
0.730589
0.880336
0.475405
1.3033
0.748373
0.146026
0.882264
0.778699
2.32261
0.743502
0.496687
1.31155
0.987092
0.310813
0.385551
0.887101
1.3079
0.976144
0.264667
0.758222
1.29103
1.26128
1.5512
1.19073
1.01075
1.2314
1.50244
1.32235
0.441911
0.526368
0.266885
0.528807
1.29066
2.18893
0.488505
2.5532
1.01264
0.648631
0.32271
1.3718
0.784901
1.09779
0.604514
0.49222
1.44775
0.50761
0.308697
0.875001
0.720942
1.13786
0.542246
2.34848
0.269734
1.47803
0.525902
0.706784
0.600382
0.16364
0.50854
1.24418
0.0154424
0.682844
0.0449646
1.80322
0.70181
0.253063
1.22522
0.774124
1.42337
0.0504823
1.13308
0.409184
0.619595
0.170086
1.32817
0.817488
0.358432
1.1151
1.01602
1.22436
0.763332
0.326184
1.49191
0.133723
0.616194
1.20329
0.323621
0.410186
0.711354
0.716142
0.0110041
0.268243
0.176091
0.539794
1.15164
0.226907
0.24313
0.73095
1.2189
0.594316
1.01332
0.879871
1.36277
0.969199
0.709458
0.144086
0.921584
0.742321
1.6788
0.976276
0.682844
0.286017
0.132421
1.00566
0.711354
0.837324
0.207006
0.355922
0.720942
0.203408
1.17507
0.773083
1.55803
0.0525618
2.23209
1.31049
0.380025
0.186147
2.05466
0.970266
1.10042
0.281439
0.693889
0.333632
0.85966
0.689283
1.06565
0.658183
0.90053
0.745124
0.324809
1.21466
1.36007
0.601143
1.2078
0.0642314
0.44799
0.0489327
0.725753
0.371533
0.0274229
1.03339
1.34052
0.211412
0.95341
1.77866
0.0742499
1.04697
0.694377
0.763072
1.13481
0.676554
2.87776
0.746831
0.0197853
1.22768
1.10639
2.03951
2.05117
0.842381
1.13306
0.988466
1.64754
0.667239
1.16327
2.10262
1.03767
1.87512
1.45774
1.264
0.194448
0.902331
0.57564
0.916814
1.45469
0.899202
0.0884962
0.0432206
0.392643
0.00127515
0.623228
1.01043
1.22439
0.0424059
0.36278
1.09581
0.572793
0.438482
0.013672
0.36329
1.15451
1.22623
1.76858
1.33914
1.87208
0.75489
0.0286048
0.50007
0.728967
0.0790575
1.51002
0.480436
0.150953
0.691746
1.36878
0.708051
0.589779
2.06694
0.0330752
1.45774
0.207989
0.70976
1.34735
1.58961
1.29188
0.0564732
0.479901
0.24312
0.161244
0.792473
1.43136
1.05214
1.07478
1.24014
1.03147
1.36277
0.451977
1.96141
1.07092
1.4204
0.169228
1.07395
0.139984
0.982846
0.112793
0.838121
0.782881
0.881105
0.447207
0.825029
0.281805
0.611499
0.531826
1.05611
0.740123
0.38316
0.530185
1.3718
0.740262
1.0462
0.360883
0.962685
0.745124
1.05424
1.02727
0.826045
1.31295
0.358188
0.358935
0.0272559
1.37788
1.39637
0.384083
0.94046
1.21925
1.26357
0.00244705
1.00056
0.725753
0.983044
0.20618
1.05525
1.24186
1.67578
0.711354
0.586957
0.606373
0.635766
0.522359
0.720942
0.425747
0.532222
0.109094
0.36434
0.399036
1.60115
1.33044
1.47049
0.746748
0.615068
1.28765
1.31451
0.0542591
1.22033
0.131531
0.756176
0.306131
1.54116
1.33623
0.944562
0.482151
0.973792
0.399831
1.30488
1.29523
0.722544
0.524489
0.339812
0.382227
0.292445
1.97769
0.529948
0.307618
1.4908
1.15234
1.42377
0.053649
0.178783
0.416774
0.751628
0.585182
1.14162
0.768382
1.22986
1.06802
0.651362
1.13984
1.52494
0.728967
0.198348
1.59491
0.370804
1.07943
1.12905
0.951147
1.6655
0.00304684
1.04371
0.456691
0.315245
0.348614
0.754181
0.905624
0.462575
0.986121
0.0920604
0.617492
0.687571
0.709177
0.188961
1.53118
1.03378
1.6483
1.36277
0.168745
0.832207
1.11349
0.75
0.935519
0.569798
0.745124
0.667914
0.646934
1.35087
0.64702
0.766667
1.11751
1.47465
0.0313801
0.0237262
0.281699
0.164345
1.16384
0.116305
1.2983
0.816497
0.0505039
0.0868487
0.143329
0.0329791
0.897219
0.711354
0.730577
0.0170807
1.49622
0.707077
1.41396
0.213765
0.518977
1.34976
0.947038
1.46399
0.513999
0.375568
1.69609
1.06832
0.0993699
1.3718
0.0275535
0.481412
1.31582
0.610867
0.658921
0.503622
0.451458
0.22104
0.618017
1.45107
0.539216
0.288018
0.442328
0.910274
0.503285
0.345616
1.7178
0.751445
1.29735
0.877727
1.25671
0.65282
0.069872
0.127003
0.114657
0.782258
1.81735
0.603541
0.334664
1.01301
1.0481
1.93594
0.525717
0.5779
1.2548
2.10409
0.19008
0.992475
0.866324
0.347224
0.166866
0.409663
0.445208
0.690733
1.18007
1.79657
0.0427407
0.873708
2.04334
1.44775
0.708168
0.149136
1.45107
0.381451
1.20609
0.842138
0.339778
1.09354
1.74076
1.30017
0.693457
0.925053
1.1575
0.342564
1.41847
0.156037
0.741881
1.2803
0.892359
0.0973338
0.472619
1.66044
0.867108
1.69487
0.123686
0.686829
0.0605176
1.77734
1.0411
1.01221
1.52004
0.76668
0.495688
0.535792
0.986526
0.788898
0.213051
0.538775
0.508564
0.68812
0.978145
1.38657
0.353226
0.0858425
0.68566
0.022705
0.3037
0.73428
0.0404695
0.104998
0.311376
0.72736
1.16239
0.996271
0.98459
1.29842
0.636782
0.418537
0.746748
1.5094
0.743024
1.34712
1.08
1.12996
0.181565
0.276835
1.72361
0.707958
1.35541
1.41303
0.0493232
0.341711
0.683231
1.0537
0.751628
0.532901
0.836844
1.72514
3.06235
1.15079
0.14005
1.25591
0.00300151
0.262799
0.109416
1.83755
0.854671
1.63928
0.0761153
0.388696
1.39326
0.488511
2.28075
0.475464
2.1593
1.0433
0.00873737
0.229891
1.44799
0.892956
0.516672
0.258467
0.493734
1.0464
0.0976609
1.72866
0.901965
0.0461308
2.01952
0.523039
1.37484
0.728967
1.19332
0.445127
0.690728
1.08129
0.645442
1.1438
0.914907
0.210517
0.339449
1.45101
0.545854
0.618276
1.36277
0.757608
0.678962
0.7835
0.646205
0.741476
0.533061
0.772945
0.0514466
0.409952
0.0246117
0.823318
0.214657
0.26986
0.116253
1.13544
0.4116
0.705146
1.82792
1.25033
1.26388
0.0928269
1.20391
0.0685055
0.347554
0.622284
1.20957
0.796233
0.0428161
0.976097
0.0616727
0.761432
0.508882
0.706053
1.28166
1.16138
1.03017
0.358897
0.295323
0.108606
1.52999
0.43821
0.590209
0.76612
0.556489
0.538918
0.00971618
1.29419
2.13789
0.945666
0.618671
0.271072
0.874814
1.07765
1.81294
0.537711
0.43812
0.712949
1.70706
0.547374
2.09355
1.23364
1.06981
1.1002
0.733799
0.67368
1.54291
0.970805
0.953288
0.422245
0.128941
1.45367
0.631773
0.0635615
1.4916
0.965225
0.565264
0.99558
1.4301
1.09402
2.01727
1.39747
0.733646
0.691981
1.53758
2.06227
1.41951
0.248724
0.0548605
0.946623
1.44637
0.0344339
1.40685
0.47929
0.869944
0.759794
1.17279
0.309301
1.26871
0.40619
2.44024
1.26473
0.975811
0.48908
0.737348
0.720942
1.12275
1.19619
0.49933
1.1831
1.37785
0.397785
1.19801
0.50046
0.73887
0.547702
1.17876
1.03238
0.0834228
0.777905
1.51853
0.974859
0.822804
0.0702429
0.717741
1.01432
0.940114
1.44775
0.0383412
1.19406
1.39016
1.37507
0.306327
0.430326
0.654038
0.812924
2.16144
1.33004
1.98542
1.21922
0.971709
0.904259
0.82298
2.07081
1.03783
1.54272
0.640442
1.05022
0.0431403
0.851324
1.04817
1.04453
0.985301
1.38707
1.06286
1.25662
0.605876
0.968499
0.0281744
1.45527
1.37484
0.125995
1.15094
1.06605
0.305392
0.627181
1.00769
1.41209
1.39409
0.0972203
0.690728
1.26339
2.58705
0.571742
0.572728
0.577366
0.678262
1.43119
1.29541
0.119731
0.524547
1.13121
1.1436
0.771576
0.704987
0.590948
1.41209
0.735413
0.47385
0.450639
1.15478
0.585515
0.996017
0.756523
0.786786
1.13717
0.134914
1.09451
0.00853309
0.155808
0.0563859
1.36878
1.36577
1.5946
0.36858
1.2402
0.240897
2.58555
0.0510457
0.321595
1.38093
1.37647
0.0993601
0.798896
1.3568
0.99676
0.692308
0.472856
0.263751
0.0386783
1.18114
2.39375
0.943964
0.714545
0.861661
1.40263
0.965604
1.39775
0.431465
2.02024
0.751628
0.735413
0.789555
1.40329
1.48716
0.0719666
0.274643
1.40263
1.00765
0.0345912
0.139191
2.04295
0.744132
1.20367
0.480298
0.0897362
0.722544
0.804264
1.49038
0.697557
1.384
0.00166744
0.0135657
1.35932
0.738644
0.415051
2.03686
1.41156
1.05253
0.735413
1.31371
1.38968
0.49695
0.0962352
1.20626
0.00861813
0.029206
0.0494468
2.028
2.27228
1.97778
1.11517
0.502313
3.00765
1.80819
1.2845
1.02069
0.910454
0.405837
0.50126
1.39306
2.47507
2.44398
0.0303288
0.6021
0.0758258
0.435431
1.69338
1.2652
0.737028
1.21808
1.9715
2.41122
0.00933157
0.0838663
0.745124
1.26044
0.0304544
0.0360839
0.559906
0.758879
0.723638
0.304883
1.54297
0.70957
0.242431
0.452861
0.272276
0.296579
2.02851
0.0435451
0.44392
0.157811
0.193936
0.738644
0.814127
0.868561
0.0803537
0.496702
0.538156
1.31615
0.00841725
0.451749
0.258
0.307984
0.774597
1.9042
1.71092
0.779562
1.73467
1.84691
1.78609
0.389128
1.02684
0.89556
1.33623
1.34499
0.561048
0.486892
0.155651
0.673904
0.824215
1.85257
1.70453
0.46192
2.99422
0.645344
0.487625
1.16464
0.0222909
0.807933
0.122384
0.08283
0.728967
2.26205
0.174718
0.44196
1.34337
1.2261
0.505163
1.36577
0.422969
1.34206
0.421615
1.21766
1.3454
0.780885
0.625361
0.990521
0.098821
0.321393
0.256296
1.18172
1.29569
1.43461
0.946601
0.759794
0.728967
1.96868
1.34891
0.973126
0.0194047
0.546309
0.111375
0.693889
0.0217074
1.04531
0.267921
1.6372
0.950947
0.724148
0.0390211
1.41847
0.699094
0.401493
1.97135
0.692308
0.299937
2.3248
0.383473
0.692482
0.302433
0.171991
0.215091
0.476249
0.725753
1.41527
0.355457
2.30895
0.600756
1.17159
0.515397
1.22916
0.331309
0.422518
0.404121
0.670557
0.635927
1.33632
0.947293
0.395741
0.880955
0.348366
0.309452
0.424496
0.577852
0.8476
1.19991
1.8959
1.25991
1.93589
1.0001
0.445491
1.93344
1.25932
0.201291
0.662579
1.41209
0.703788
0.400974
0.643783
1.0289
1.08314
1.35976
1.87665
1.19875
0.693889
0.440588
1.00438
0.0969891
1.91345
0.276306
0.0534393
0.993165
0.741881
0.092178
0.198831
1.29586
0.576095
1.33361
0.200155
0.73148
1.56474
0.745124
0.776162
1.6701
1.40369
0.239739
1.37788
1.05781
0.764713
0.383362
1.6987
0.746748
1.00392
0.717741
1.2993
0.16732
0.57093
1.35213
1.49199
0.153053
0.766356
0.766356
0.745124
0.692308
0.245705
0.741881
1.42812
1.06904
0.739035
0.767417
1.42812
0.955123
0.459822
0.305812
0.228957
0.426103
1.87625
0.472793
0.327928
1.37788
0.791845
0.935115
0.0370344
0.953717
0.989807
0.548335
0.481326
0.180556
0.692002
1.14425
0.544367
1.30603
1.82782
0.684419
0.144948
1.63411
0.445922
0.398197
2.07818
1.6213
1.6687
0.464516
1.54368
0.572859
0.9296
0.57623
1.40577
0.986371
0.930926
0.181955
0.71934
0.493508
0.447059
0.968784
0.761494
0.543685
1.2388
1.19622
1.17692
1.40577
0.266108
2.0873
1.47808
0.551632
1.41527
0.395268
0.425001
1.18476
0.491077
0.531671
1.20661
0.220942
1.16237
0.178222
0.957118
0.712949
1.65418
0.480699
1.43594
0.412559
1.22839
0.756523
0.181981
0.462366
0.437896
0.422079
1.63689
1.31049
0.0685506
0.524142
0.742891
1.48362
0.19188
0.038512
0.138943
0.412572
0.740262
1.33926
0.335678
0.18181
0.381954
1.19834
0.737028
1.10165
0.427763
1.34206
0.31142
1.55057
1.99681
0.291937
0.0166138
0.200738
0.873536
0.666326
0.256899
0.375758
2.12936
0.716142
1.46697
0.535075
0.150327
0.501887
0.0571125
2.0131
0.284348
1.02043
0.417973
0.60445
0.771295
1.06577
0.661452
0.998165
0.488975
0.604965
0.871995
0.771295
0.0976539
0.735413
1.13942
0.764095
0.517334
1.41409
0.0600247
1.52183
0.215179
1.4106
0.675828
1.08257
2.13494
0.994457
0.35984
1.42548
0.385614
1.12008
1.40577
0.380931
0.854667
0.821838
0.0962145
0.785047
1.53846
0.269697
0.0810267
1.01805
0.508446
0.0481383
1.43461
0.712949
1.1482
0.397169
1.11752
0.0298741
0.0276131
0.753296
1.40577
0.0525938
0.966485
1.21994
0.271895
0.535581
2.47731
0.433246
0.0250444
0.674985
0.103688
0.469692
0.738644
0.243186
0.40392
0.0894315
0.127909
0.743035
0.166819
0.900735
1.27654
0.0843918
0.762325
1.36577
0.090236
0.389733
0.450693
1.00205
1.98389
0.74714
0.0559722
2.64306
0.0304884
0.0319402
1.39016
0.932987
1.2568
0.109543
0.877525
1.83921
1.26294
0.706166
1.75629
1.79302
0.755353
0.409158
0.372242
1.35087
0.437206
1.87883
0.659869
0.0634266
1.44115
0.726391
1.08273
1.25045
0.0944429
0.138813
1.06288
0.237874
0.470492
1.74854
1.48271
0.0347911
0.708168
1.51588
1.2663
0.196029
0.998669
0.539068
0.644178
0.569203
1.07689
1.09001
1.81798
1.99751
0.52721
0.337825
0.737028
0.42586
0.692308
0.529401
0.557099
0.559436
0.516334
0.775108
1.10405
0.756523
0.0608319
0.228989
0.855987
0.747965
0.0170686
0.341623
0.478097
0.155926
0.816497
1.61353
0.0104414
2.12662
0.128232
1.03623
0.744498
1.29652
0.519413
0.975639
0.563348
3.18281
0.434713
0.444759
1.46446
0.535787
0.83158
1.23721
0.630111
0.934575
0.177139
0.458012
1.076
0.606039
0.547675
0.288962
0.390753
1.34499
0.753009
0.870131
0.708168
1.44522
1.99669
0.444352
0.725753
1.10876
1.24221
0.249053
1.11321
0.013824
0.394989
1.71697
1.94781
0.136381
1.38555
1.39637
0.886615
0.443151
1.25656
1.48602
0.768001
1.64102
0.491033
0.161712
1.19716
0.420871
1.50734
0.402638
0.774597
0.67497
0.989432
0.69899
0.784373
0.51037
0.532155
0.558213
0.980813
0.690728
1.38081
0.728967
0.0613832
0.739934
0.0448813
1.77868
1.23132
1.28152
0.666276
1.02635
0.382098
2.56113
1.03629
0.458273
1.29369
1.39326
2.31129
0.0837866
1.02044
1.1085
0.143357
0.259066
0.16614
0.906879
1.23828
1.40263
0.436352
0.746748
0.861172
0.763072
1.05155
1.00742
0.741881
0.772945
1.0647
0.750214
1.51484
0.0645882
0.138869
0.61534
1.31727
0.0638993
0.320102
0.289815
1.46306
1.07122
0.388424
0.0353223
0.511086
0.0548118
1.15035
0.616142
1.26009
0.348068
0.58839
0.00428916
0.575453
0.664337
1.05931
0.180251
0.749697
0.0517036
1.05889
0.722544
0.682212
0.0718232
0.711594
0.195763
0.337792
1.84506
0.00516418
0.00176471
0.328513
0.645851
0.890433
0.330096
0.0121815
0.470908
0.0423867
0.460206
0.0159091
0.666853
1.67406
0.779154
1.49836
0.632595
0.163239
0.199169
0.136895
0.570366
0.75489
0.724148
0.0536538
0.403567
1.06521
1.00491
0.243238
1.26127
1.67878
1.49876
1.9305
0.746583
0.572654
2.19352
0.704987
0.429957
0.665822
0.70976
0.619274
0.470739
1.32677
0.536457
1.05971
1.71988
0.747626
0.452381
1.30174
1.7297
0.0987076
0.61453
0.987829
1.32215
1.47954
0.291199
0.35613
1.00616
0.70402
0.677036
1.0709
0.351415
2.32068
1.63514
0.257241
0.699753
0.254673
0.875304
1.67401
0.138604
0.264336
1.25246
0.332733
0.280767
0.153084
0.472634
1.01593
0.459289
3.13495
0.667864
1.5068
1.37484
0.36807
1.59619
0.0445844
1.1384
0.451478
0.501035
1.86626
0.17777
0.522684
1.50105
3.41823
1.53866
1.29189
0.0603902
0.70976
1.8889
1.14664
0.146544
0.459392
0.890163
0.70662
0.550678
0.949736
0.344249
1.06458
0.867637
0.112521
1.23888
1.63945
0.793185
2.47995
0.0310466
0.678221
1.03681
1.86622
1.00131
0.412718
0.295846
1.09887
0.766452
0.475275
0.572364
1.19751
0.122077
0.246678
0.146701
1.16236
0.309667
0.500903
0.46232
0.173302
1.8143
0.71293
0.432671
1.56949
0.462035
0.802289
0.879456
0.0185629
1.78881
1.10081
1.87896
0.457475
0.705727
0.688714
0.354043
0.788377
0.543284
0.589187
0.209075
0.706577
1.91593
0.311096
0.357309
0.867907
0.0886875
0.717741
0.269588
0.842578
0.647683
1.35943
0.286682
1.39686
0.153235
0.692308
0.410019
0.236579
1.98351
1.19314
0.407061
0.416324
1.98039
0.369601
0.384845
0.685994
1.21299
0.682961
0.470684
1.69253
0.424268
0.8287
0.0749785
0.535374
1.18908
0.344333
1.18631
0.191429
0.958568
0.523475
1.9088
1.45774
1.39784
2.01171
0.181818
0.660883
1.29822
1.7925
1.60283
0.710638
0.682844
0.679697
1.91437
0.205799
0.446417
1.98693
0.678459
0.347991
0.0913695
0.354515
0.735413
1.37119
0.089517
0.909831
1.40212
1.24831
2.10729
0.145797
0.146149
1.39903
0.692308
0.165407
0.360261
0.259055
0.402282
0.727227
1.00175
0.703398
2.01039
0.69452
0.903416
0.87273
1.41536
0.0405807
0.953393
0.998478
0.986217
0.292539
0.720942
0.388423
0.124231
0.42282
0.5927
0.356852
0.20352
1.83069
0.895503
0.769136
1.27788
0.325426
1.38775
0.733799
0.689149
1.06807
1.34792
0.772357
0.895557
0.265211
0.813131
1.40929
1.55303
0.994331
0.886526
0.524163
0.730577
1.7012
1.03426
0.0548262
2.46928
0.997671
0.573546
1.72881
0.95807
1.39107
0.859078
1.25636
1.6943
0.356078
1.04764
0.00525881
0.595646
0.530495
2.07378
0.371328
0.957814
0.595632
0.20663
1.0818
0.252651
0.282958
0.491179
1.4628
0.95583
1.58488
0.753258
0.474808
1.32109
0.794557
0.0198582
0.801211
1.12312
1.00901
1.01413
1.15986
1.08962
0.371815
0.168554
0.38128
0.72736
0.547729
1.75606
0.638194
1.3377
1.17362
1.15402
1.32475
0.141222
0.430397
1.38353
0.664882
0.249086
0.667148
0.138701
0.579288
0.521351
0.363825
0.849483
1.00977
1.50032
0.436784
1.26187
0.654448
0.15217
1.14405
0.855906
2.06479
0.248223
0.173275
0.61145
0.172786
1.35997
1.11937
1.39949
1.50811
1.27496
0.4294
1.0075
1.03323
0.712949
0.0947334
0.321996
1.55959
0.32335
1.98899
1.5307
2.21544
0.00890887
0.224278
0.0308969
0.346293
0.42568
1.09251
0.683828
0.720942
0.545549
1.91839
1.04202
0.832229
0.0946703
0.501045
2.18189
0.971683
0.827677
1.6181
0.943781
0.0475361
0.995361
2.1552
0.863218
1.16577
1.8914
0.150397
0.857169
0.192671
0.506804
0.358892
0.0157472
0.672328
1.75269
1.29648
1.18456
0.399379
0.753983
1.05416
0.879862
0.440493
0.15014
0.353416
1.37595
0.242085
1.83154
0.164099
0.207373
0.917118
1.30868
1.30286
0.459874
0.16462
1.04478
1.30227
0.388709
0.0140208
0.195428
0.338477
0.7663
0.555474
0.759917
0.625017
0.746282
0.225611
0.0918997
0.221783
1.09063
0.842207
0.57928
1.40893
1.89669
0.372949
1.69189
1.65919
1.70144
1.15814
0.804555
1.5319
0.0530814
0.305524
0.100439
0.959908
0.893183
0.0379891
1.60183
0.477885
0.22888
0.150437
0.203345
1.33044
0.919881
0.042472
0.68763
0.00851571
0.118565
0.473096
1.80981
1.44998
0.287904
0.503051
0.978925
0.870617
1.32653
[truncated: 301 more rows]
