# Supplementary material for: Prefrontal cortical activity predicts the occurrence of nonlocal hippocampal representations during spatial navigation
Source: PLoS Biol. 2021 Sep 16;19(9):e3001393. doi: 10.1371/journal.pbio.3001393 (PMC8494358; doi:10.1371/journal.pbio.3001393)
Supplement: S1 Data — S2 Data. Data for Fig 1F. Values are in log10. S3 Data. Data for Fig 2B. S4 Data. Data for Fig 2C. S5 Data. Data for Fig 2D. S6 Data. Data for Fig 3B. S7 Data. Data for Fig 3C. S8 Data. Data for Fig 4B. S9 Data. Data for Fig 4C. S10 Data. Data for Fig 4D. S11 Data. Data for Fig 4E. S12 Data. Data for Fig 4F. S13 Data. Data for Fig 4G. S14 Data. Data for Fig 5B. S15 Data. Data for Fig 6C. NaN values are excluded. S16 Data. Data for Fig 6D. NaN values are excluded. S17 Data. Data for Fig 7B. S18 Data. Data for Fig 7D. S19 Data. Data for S1B Fig. S20 Data. Data for S2A Fig. S21 Data. Data for S2B Fig. S22 Data. Data for S2C Fig. S23 Data. Data for S2D Fig. S24 Data. Data for S2E Fig. S25 Data. Data for S2F Fig. S26 Data. Data for S3A Fig. S27 Data. Data for S3B Fig. S28 Data. Data for S4A Fig. S29 Data. Data for S4B Fig. S30 Data. Data for S5B Fig. S31 Data. Data for S6A Fig panel 1. S32 Data. Data for S6A Fig panel 2. S33 Data. Data for S6A Fig panel 3. S34 Data. Data for S6A Fig panel 4. S35 Data. Data for S6B Fig. S36 Data. Data for S6D Fig. S37 Data. Data for S6E Fig. S38 Data. Data for S7A Fig. S39 Data. Data for S7B Fig. S40 Data. Data for S8A Fig. S41 Data. Data for S8B Fig panel 1. S42 Data. Data for S8B Fig panel 2. S43 Data. Data for S8C Fig. S44 Data. Data for S8D Fig panel 1. S45 Data. Data for S8D Fig panel 2. (ZIP) [file pbio.3001393.s009.zip › Fig_data/1F_data_log10.xlsx]

## Sheet: Median_95%CI
	0	0.2	0.4	0.6	0.8	1	1.2	1.4	1.6	1.8	2	2.2	2.4	2.6	2.8
Median	0.268093	0.228902	0.0773218	0.045932	0.028919	0.0262698	0.0224181	0.0278364	0.0317328	0.0364917	0.0280047	0.0203735	0.0160934	0.00474616	0.000998687
95% CI	0.0179742	0.00820611	0.00458448	0.00444537	0.00328523	0.00328652	0.00310924	0.0037866	0.00337834	0.00413374	0.00400704	0.00469128	0.00407863	0.00303159	0.00145284

## Sheet: Raw
	0	0.2	0.4	0.6	0.8	1	1.2	1.4	1.6	1.8	2	2.2	2.4	2.6	2.8
0	0.0666667	0.238095	0.114286	0.0666667	0.0190476	0.0380952	0.00952381	0	0.00952381	0.0857143	0.0571429	0.0666667	0.12381	0.047619	0.0571429
1	0.350145	0.250727	0.0800194	0.0640155	0.042192	0.0324927	0.0198836	0.0349176	0.0378274	0.0402522	0.0300679	0.0121242	0.00484966	0.000484966	0
2	0.209957	0.176407	0.0909091	0.0779221	0.0649351	0.0367965	0.0411255	0.0627706	0.0681818	0.0595238	0.047619	0.0422078	0.0183983	0.00324675	0
3	0	0	0	0	0	0.0416667	0	0.0416667	0.0277778	0.0833333	0.166667	0.25	0.111111	0.152778	0.125
4	0	0	0	0	0	0	0	0	0	0.0789474	0.236842	0.0789474	0.210526	0.236842	0.157895
5	0.279863	0.221843	0.0682594	0.0443686	0.0273038	0.00853242	0.0341297	0.0392491	0.059727	0.052901	0.0648464	0.059727	0.0255973	0.00682594	0.00682594
6	0.258193	0.200596	0.0844091	0.100298	0.0496524	0.0377358	0.0357498	0.0317776	0.0466733	0.0486594	0.0566038	0.0347567	0.0148957	0	0
7	0.136986	0.304414	0.202435	0.122527	0.0479452	0.043379	0.0357686	0.0251142	0.0175038	0.0167428	0.0197869	0.0190259	0.00684932	0.000761035	0.000761035
8	0.160742	0.185471	0.0927357	0.0370943	0.0432767	0.057187	0.0587326	0.0772798	0.0602782	0.0741886	0.0618238	0.0525502	0.0293663	0.00927357	0
9	0	0.047619	0.047619	0	0	0	0	0	0	0	0	0.047619	0.357143	0.261905	0.238095
10	0.0758929	0.09375	0.0357143	0.0178571	0.00892857	0.00446429	0.111607	0.0848214	0.125	0.0982143	0.0625	0.151786	0.0758929	0.0491071	0.00446429
11	0.260062	0.154799	0.0681115	0.0681115	0.0154799	0.0309598	0.0185759	0.0526316	0.0371517	0.0650155	0.0588235	0.0588235	0.0743034	0.0185759	0.0185759
12	0.344037	0.238532	0.0321101	0.0229358	0	0.0137615	0.0137615	0.0137615	0.0275229	0.0366972	0.0366972	0.0733945	0.0825688	0.0504587	0.0137615
13	0.444664	0.277075	0.124506	0.0640316	0.0324111	0.0134387	0.00711462	0.0083004	0.00671937	0.0055336	0.00513834	0.00790514	0.00197628	0.00118577	0
14	0.263158	0.136223	0.0526316	0.0185759	0.0309598	0.0185759	0.0340557	0.0371517	0.0804954	0.0619195	0.102167	0.0681115	0.0743034	0.0185759	0.00309598
15	0.308793	0.296524	0.0858896	0.0408998	0.0306748	0.0184049	0.00408998	0.0388548	0.0490798	0.0429448	0.0306748	0.0306748	0.0102249	0.0102249	0.00204499
16	0	0	0	0	0	0	0	0	0	0	0	0	0.32	0.12	0.56
17	0.137725	0.143713	0.0479042	0.113772	0.00598802	0.0299401	0.0359281	0.0299401	0.0179641	0.0838323	0.0479042	0.0239521	0.113772	0.125749	0.0419162
18	0.0745342	0.0931677	0.0186335	0.0372671	0.00621118	0.0186335	0.0372671	0.0559006	0.068323	0.124224	0.0931677	0.142857	0.0869565	0.10559	0.0372671
19	0	0.15	0.05	0.025	0	0	0	0	0	0	0	0.25	0.275	0.1	0.15
20	0.232323	0.144781	0.023569	0.013468	0.023569	0.03367	0.026936	0.047138	0.026936	0.111111	0.13468	0.121212	0.043771	0.016835	0
21	0.334487	0.253749	0.113033	0.100923	0.0841984	0.0415225	0.011534	0.00865052	0.0132641	0.0144175	0.0103806	0.00749712	0.00230681	0.00346021	0.000576701
22	0.284337	0.240964	0.106024	0.0939759	0.053012	0.0361446	0.0746988	0.026506	0.0313253	0.0120482	0.0192771	0.0168675	0.00481928	0	0
23	0.384211	0.305263	0.0526316	0.0315789	0.0105263	0.0105263	0.0157895	0.0157895	0.0315789	0.0947368	0.0263158	0.0105263	0.0105263	0	0
24	0.115152	0.2	0.10303	0.0727273	0.0606061	0.0666667	0.0545455	0.00606061	0.0121212	0.0363636	0.0242424	0.0484848	0.0545455	0.0909091	0.0545455
25	0.21831	0.161972	0.0352113	0.0492958	0.0211268	0.0352113	0.00704225	0	0.0352113	0.056338	0.0985915	0.126761	0.0492958	0.0492958	0.056338
26	0.292929	0.188552	0.026936	0.023569	0.00673401	0.010101	0.03367	0.026936	0.037037	0.0707071	0.0909091	0.0909091	0.0505051	0.040404	0.010101
27	0.25	0.24359	0.0897436	0.0192308	0	0.00641026	0	0.00641026	0.0192308	0.0192308	0.0448718	0.0961538	0.0769231	0.0769231	0.0512821
28	0.431559	0.235741	0.0684411	0.0304183	0.013308	0.0228137	0.00760456	0.0171103	0.0361217	0.0608365	0.0285171	0.0285171	0.013308	0.00570342	0
29	0.420557	0.2886	0.106373	0.0704668	0.0372531	0.0192998	0.0067325	0.00359066	0.0125673	0.00942549	0.00897666	0.0067325	0.00718133	0.0013465	0.000897666
30	0.336871	0.353023	0.123673	0.0816797	0.0336871	0.0189202	0.00876788	0.0106138	0.0124596	0.0110752	0.00553761	0.00323027	0.000461467	0	0
31	0.0285714	0.0428571	0.0142857	0	0	0	0	0	0	0	0.1	0.171429	0.214286	0.185714	0.242857
32	0.509302	0.123256	0.044186	0.0395349	0.00697674	0.00930233	0.0209302	0.0302326	0.0209302	0.0581395	0.0418605	0.055814	0.0209302	0.00930233	0.00930233
33	0.16092	0.321839	0.0689655	0	0	0	0	0	0.0114943	0.0804598	0.091954	0.0574713	0.0114943	0.0689655	0.126437
34	0.311828	0.25192	0.0691244	0.0245776	0.0230415	0.0261137	0.0368664	0.0399386	0.0599078	0.0875576	0.0384025	0.0215054	0.00768049	0.0015361	0
35	0.276986	0.250509	0.095723	0.0529532	0.0244399	0.0224033	0.0264766	0.0651731	0.0590631	0.0427699	0.0224033	0.0203666	0.0183299	0.0142566	0.00814664
36	0.380348	0.307005	0.125059	0.0794546	0.0479549	0.0202163	0.00611189	0.00235073	0.00611189	0.0051716	0.00705219	0.00611189	0.00376117	0.00235073	0.000940291
37	0.327273	0.309091	0.152569	0.0640316	0.0355731	0.0142292	0.0237154	0.0150198	0.0237154	0.0181818	0.00790514	0.00158103	0.00395257	0.00237154	0.000790514
38	0.109091	0.109091	0.0818182	0.0818182	0.0727273	0.0454545	0.0181818	0.00909091	0	0.0545455	0.0272727	0.0909091	0.0818182	0.190909	0.0272727
39	0.505119	0.204778	0.0307167	0.0238908	0.00682594	0	0.0136519	0.00682594	0.0307167	0.0273038	0.0170648	0.0375427	0.0477816	0.0341297	0.0136519
40	0.0188679	0.113208	0.0283019	0.00943396	0	0	0.0188679	0.0188679	0.0660377	0.113208	0.103774	0.245283	0.103774	0.132075	0.0283019
41	0.238532	0.168196	0.0519878	0.0611621	0.0397554	0.0550459	0.030581	0.0428135	0.0611621	0.0764526	0.0642202	0.0611621	0.0397554	0.00917431	0
42	0.464744	0.240385	0.0801282	0.0288462	0.00641026	0.00320513	0	0	0.0192308	0.0320513	0.0320513	0.025641	0.0320513	0.0320513	0.00320513
43	0.387061	0.36531	0.142777	0.0540993	0.0150586	0.00613497	0.00111545	0.00111545	0.00390407	0.0022309	0.00836587	0.00334635	0.00613497	0.00334635	0
44	0.194553	0.249027	0.175097	0.0389105	0	0	0.0155642	0.0311284	0.0583658	0.0583658	0.077821	0.0350195	0.0350195	0.0233463	0.0077821
45	0.446886	0.313645	0.107143	0.0554029	0.0151099	0.0128205	0.00824176	0.00686813	0.0105311	0.010989	0.00412088	0.00595238	0.00228938	0	0
46	0	0.0714286	0.0357143	0	0.0178571	0.0892857	0	0.0178571	0	0	0.0357143	0.178571	0.196429	0.160714	0.196429
47	0.345112	0.219081	0.0683157	0.0341578	0.0188457	0.0294464	0.0235571	0.0553592	0.04947	0.04947	0.0471143	0.041225	0.0153121	0.00353357	0
48	0.119231	0.196154	0.0769231	0.0346154	0.0846154	0.157692	0.0961538	0.0538462	0.0153846	0.0153846	0.0153846	0.0153846	0.0423077	0.0307692	0.0461538
49	0.157895	0.0526316	0.0263158	0	0.0526316	0.0263158	0.0263158	0	0	0	0.0526316	0.0526316	0.184211	0.210526	0.157895
50	0.33222	0.255426	0.0584307	0.048414	0.0166945	0.0283806	0.0217028	0.0500835	0.0383973	0.0651085	0.0233723	0.0267112	0.0200334	0.0116861	0.0033389
51	0.40198	0.314851	0.0772277	0.0455446	0.00792079	0.0039604	0.0138614	0.0118812	0.0138614	0.0356436	0.0158416	0.0178218	0.0336634	0.0019802	0.0039604
52	0.365672	0.270522	0.0820896	0.0317164	0.0186567	0.011194	0.0186567	0.0149254	0.0317164	0.0466418	0.0485075	0.0335821	0.00932836	0.00932836	0.00746269
53	0.282929	0.269615	0.135996	0.0960533	0.0703757	0.0594389	0.021398	0.0171184	0.0147408	0.0118878	0.00808369	0.00903471	0.00237756	0.000475511	0.000475511
54	0.163399	0.178649	0.0697168	0.043573	0.0196078	0.0718954	0.0588235	0.106754	0.104575	0.102397	0.043573	0.0305011	0.00217865	0.00217865	0.00217865
55	0.0786517	0.0786517	0.157303	0.0786517	0.0449438	0.011236	0.011236	0	0.0561798	0.0898876	0.101124	0.146067	0.0449438	0.0337079	0.0674157
56	0.110672	0.146245	0.0671937	0.0750988	0.0316206	0.0592885	0.0434783	0.0592885	0.0434783	0.0790514	0.114625	0.0948617	0.0434783	0.0316206	0
57	0.345992	0.135021	0.0548523	0.0632911	0.0337553	0.07173	0.0126582	0.0379747	0.00421941	0.00843882	0.0464135	0.0675105	0.0548523	0.0337553	0.0295359
58	0	0	0.0869565	0.130435	0.0434783	0	0.130435	0	0.0434783	0.0869565	0.0869565	0.304348	0.0869565	0	0
59	0.329571	0.241535	0.0586907	0.0361174	0.0158014	0.013544	0.0474041	0.0293454	0.0790068	0.0564334	0.0496614	0.0293454	0.00902935	0	0.00451467
60	0.432836	0.328358	0.0746269	0.0447761	0.00995025	0.0199005	0.00497512	0.00995025	0.00995025	0.0149254	0.0149254	0.0149254	0.0199005	0	0
61	0.330986	0.244131	0.0692488	0.0457746	0.0551643	0.0481221	0.0481221	0.0446009	0.0469484	0.0446009	0.0199531	0.00234742	0	0	0
62	0.36039	0.318588	0.12987	0.0925325	0.0357143	0.0178571	0.0105519	0.0113636	0.0125812	0.0036526	0.00405844	0.00243506	0.000405844	0	0
63	0	0.0666667	0.0933333	0.0533333	0.0266667	0.0533333	0.12	0.0266667	0	0.0133333	0.106667	0.2	0.12	0.08	0.04
64	0	0	0	0.0454545	0	0.0151515	0	0	0.0454545	0.19697	0.121212	0.166667	0.227273	0.166667	0.0151515
65	0.153125	0.196875	0.0875	0.053125	0.05625	0.053125	0.03125	0.071875	0.096875	0.075	0.059375	0.059375	0.00625	0	0
66	0.395349	0.302326	0.0959302	0.0406977	0.0319767	0.0145349	0.00290698	0.0116279	0.00872093	0.0116279	0.0232558	0.0319767	0.0261628	0.00290698	0
67	0.273684	0.3	0.0526316	0.0315789	0.0368421	0.0210526	0.0105263	0.0368421	0.0421053	0.0578947	0.0526316	0.0105263	0.0473684	0.0210526	0.00526316
68	0.179717	0.298285	0.164057	0.140194	0.0760626	0.0536913	0.0343028	0.0178971	0.00745712	0.00969426	0.0141685	0.00447427	0	0	0
69	0.419048	0.180952	0.0444444	0.047619	0.0126984	0.0190476	0.00634921	0.00952381	0.0952381	0.0412698	0.0571429	0.0412698	0.0190476	0.0031746	0.0031746
70	0.253219	0.16309	0.0600858	0.0343348	0.0300429	0.0171674	0.0300429	0.0815451	0.128755	0.0815451	0.0600858	0.0300429	0.0300429	0	0
71	0.0615385	0.0615385	0	0.0923077	0.0461538	0	0.0153846	0.107692	0.0307692	0.0615385	0.169231	0.153846	0.0615385	0.107692	0.0307692
72	0.342857	0.221429	0.1	0.05	0.0392857	0.0571429	0.0678571	0.0571429	0.0571429	0.00357143	0.00357143	0	0	0	0
73	0	0	0.0987654	0.123457	0.0987654	0.037037	0.0617284	0.0123457	0.0246914	0.0617284	0.111111	0.222222	0.0617284	0.0740741	0.0123457
74	0.41637	0.27758	0.0569395	0.024911	0.0213523	0.0177936	0.024911	0.0213523	0.0355872	0.0462633	0.0177936	0.024911	0.0142349	0	0
75	0.356618	0.264706	0.0772059	0.0551471	0.0220588	0.0183824	0	0.0294118	0.0698529	0.0330882	0.0220588	0.0404412	0.00735294	0.00367647	0
76	0.171233	0.123288	0.0205479	0.0479452	0.0342466	0.0547945	0.0684932	0.116438	0.0616438	0.0547945	0.0890411	0.10274	0.0410959	0.0136986	0
77	0.401155	0.334403	0.124519	0.0795892	0.029525	0.0109114	0.00320924	0.00770218	0.00449294	0.00256739	0.00192555	0	0	0	0
78	0.320285	0.224199	0.0640569	0.0142349	0.0355872	0.024911	0.024911	0.0462633	0.0604982	0.113879	0.0462633	0.0142349	0.0106762	0	0
79	0.181159	0.246377	0.0942029	0.0869565	0.057971	0.0144928	0	0	0.0434783	0.057971	0.0724638	0.0652174	0.057971	0.00724638	0.0144928
80	0.242272	0.329212	0.167311	0.107805	0.062983	0.0332303	0.0328439	0.0112056	0.00772798	0.00309119	0.0015456	0.000386399	0.000386399	0	0
81	0.521912	0.286853	0.0796813	0.0159363	0.00398406	0	0.0119522	0	0.00398406	0.00398406	0.00398406	0.00796813	0.00398406	0.0278884	0.0278884
82	0.197836	0.185471	0.0772798	0.0741886	0.0757342	0.0525502	0.057187	0.0340031	0.0525502	0.0788253	0.0510046	0.0370943	0.0200927	0.00618238	0
83	0.349046	0.245791	0.0819304	0.0516274	0.00785634	0.026936	0.0527497	0.037037	0.0527497	0.0392817	0.030303	0.0157127	0.00785634	0.00112233	0
84	0.0883281	0.182965	0.129338	0.129338	0.100946	0.0914826	0.0788644	0.0473186	0.0347003	0.0410095	0.0347003	0.00630915	0.022082	0.00946372	0.00315457
85	0.25525	0.267367	0.11874	0.0767367	0.0452342	0.0387722	0.0363489	0.0298869	0.0516963	0.0339257	0.0323102	0.0105008	0.00323102	0	0
86	0.313485	0.281086	0.110333	0.0814361	0.0507881	0.0437828	0.0218914	0.0166375	0.0131349	0.0148862	0.0166375	0.0122592	0.0201401	0.00350263	0
87	0.118863	0.178295	0.131783	0.0775194	0.0723514	0.0697674	0.0620155	0.0542636	0.0258398	0.0801034	0.0361757	0.0594315	0.0258398	0.00516796	0.00258398
88	0.22962	0.226902	0.09375	0.0910326	0.076087	0.0652174	0.0597826	0.0353261	0.0407609	0.017663	0.0217391	0.0203804	0.0122283	0.00407609	0.00543478
89	0.222222	0.206349	0.0952381	0.107143	0.015873	0.0238095	0.0396825	0.031746	0.0277778	0.0634921	0.0634921	0.0436508	0.031746	0.015873	0.0119048
90	0.371976	0.237903	0.108871	0.0826613	0.0292339	0.0342742	0.016129	0.0221774	0.0181452	0.0332661	0.0262097	0.0131048	0.00504032	0.00100806	0
91	0.2	0.195833	0.0958333	0.104167	0.0666667	0.0458333	0.0208333	0.00416667	0.0208333	0.025	0.0541667	0.0666667	0.0583333	0.025	0.0166667
92	0.207418	0.215659	0.115385	0.0673077	0.0686813	0.0782967	0.0590659	0.0700549	0.0480769	0.0247253	0.0192308	0.00549451	0.00961538	0.00137363	0.00824176
93	0.486034	0.272346	0.0824022	0.0460894	0.0377095	0.0125698	0.00698324	0	0.00698324	0.00698324	0.0111732	0.00837989	0.0111732	0.00837989	0.0027933
94	0.474576	0.271186	0.0338983	0	0	0	0	0	0.0169492	0.0338983	0	0	0.0677966	0.0169492	0.0847458
95	0.18961	0.203463	0.10303	0.0909091	0.112554	0.101299	0.0415584	0.034632	0.021645	0.0380952	0.0380952	0.0147186	0.00952381	0.000865801	0
96	0.52193	0.27193	0.0482456	0.0307018	0.0219298	0.00438596	0	0	0.00438596	0.0307018	0	0.0307018	0.0131579	0.0131579	0.00877193
97	0.250375	0.247376	0.0944528	0.077961	0.0547226	0.0622189	0.0412294	0.041979	0.0449775	0.0404798	0.0217391	0.0194903	0.0029985	0	0
98	0.0869565	0.0869565	0	0	0	0	0	0	0	0	0	0	0.26087	0	0.565217
99	0	0.0437956	0.0291971	0.0255474	0.0583942	0.0693431	0.127737	0.178832	0.116788	0.0583942	0.0875912	0.0583942	0.0766423	0.0364964	0.0328467
100	0.351292	0.22583	0.0701107	0.0523985	0.0287823	0.0309963	0.0383764	0.0435424	0.0605166	0.0494465	0.0317343	0.0162362	0.000738007	0	0
101	0.247525	0.230198	0.0915842	0.0544554	0.0247525	0.0272277	0.00742574	0.0272277	0.0222772	0.0173267	0.0544554	0.0742574	0.0643564	0.0470297	0.00990099
102	0.268212	0.291391	0.139073	0.109272	0.0629139	0.0390728	0.0218543	0.0152318	0.015894	0.00596026	0.00993377	0.00596026	0.00927152	0.00397351	0.00198675
103	0.198718	0.240385	0.099359	0.0801282	0.00961538	0.00961538	0.0160256	0.0641026	0.0416667	0.0416667	0.0480769	0.0448718	0.0480769	0.0384615	0.0192308
104	0.293478	0.244565	0.076087	0.0597826	0.0163043	0.00543478	0	0.0217391	0.0217391	0.048913	0.0217391	0.0543478	0.0434783	0.0434783	0.048913
105	0.473856	0.245098	0.0539216	0.0375817	0.0196078	0.0277778	0.0147059	0.00653595	0.0196078	0.0179739	0.0212418	0.0277778	0.0163399	0.0114379	0.00653595
106	0.103175	0.111111	0.015873	0.111111	0.031746	0.015873	0.031746	0.00793651	0.031746	0.0952381	0.031746	0.0793651	0.190476	0.0873016	0.0555556
107	0.297968	0.209932	0.0925508	0.0609481	0.0248307	0.0564334	0.020316	0.0112867	0.0248307	0.0406321	0.0541761	0.0406321	0.0383747	0.0248307	0.00225734
108	0.52856	0.296565	0.0900248	0.0449089	0.0126242	0.00620861	0.00248344	0.0026904	0.000827815	0.0026904	0.00475993	0.00413907	0.00186258	0.00124172	0.000413907
109	0.464286	0.196429	0.0357143	0.0446429	0	0.00892857	0	0	0.0357143	0.0714286	0.00892857	0.0267857	0.0803571	0.0267857	0
110	0.601036	0.253886	0.0725389	0.015544	0.00518135	0	0.0103627	0.0103627	0.00518135	0.00518135	0.0103627	0.00518135	0	0	0.00518135
111	0	0	0	0	0	0	0	0.1	0.0333333	0	0	0.133333	0.166667	0.2	0.366667
112	0.239535	0.218605	0.0813953	0.0697674	0.0821705	0.0860465	0.0612403	0.0573643	0.0434109	0.0255814	0.024031	0.00620155	0.00310078	0.000775194	0.000775194
113	0.249832	0.268687	0.112458	0.0936027	0.0680135	0.030303	0.026936	0.0498316	0.0390572	0.0377104	0.016835	0.00673401	0	0	0
114	0.413269	0.235811	0.0623501	0.0343725	0.0327738	0.0215827	0.0311751	0.0391687	0.0671463	0.0431655	0.0127898	0.00319744	0.00319744	0	0
115	0.345013	0.245957	0.0795148	0.0660377	0.0491914	0.0330189	0.0235849	0.0498652	0.0518868	0.0296496	0.0195418	0.00673854	0	0	0
116	0.351786	0.242857	0.0589286	0.0232143	0.0133929	0.0294643	0.0473214	0.0625	0.0633929	0.0589286	0.0383929	0.00982143	0	0	0
117	0.460396	0.341584	0.0792079	0.029703	0.0148515	0.00990099	0.0049505	0.0049505	0	0.019802	0.0049505	0.00990099	0.0049505	0.0049505	0.00990099
118	0.121813	0.21813	0.155807	0.0972616	0.110482	0.0934844	0.0868744	0.0368272	0.0226629	0.0283286	0.0188857	0.00472144	0.00472144	0	0
119	0.389522	0.300683	0.0637813	0.0296128	0.0113895	0.00911162	0.022779	0.0136674	0.0250569	0.0523918	0.0205011	0.0205011	0.0182232	0.0182232	0.00455581
120	0.12481	0.231355	0.12481	0.112633	0.0700152	0.0456621	0.0319635	0.0197869	0.0365297	0.0684932	0.0761035	0.0319635	0.021309	0.00456621	0
121	0.132231	0.198347	0.0909091	0.0247934	0.0165289	0	0	0.0165289	0.123967	0.107438	0.0991736	0.115702	0.0247934	0.0165289	0.0330579
122	0.564935	0.292208	0.012987	0.00649351	0	0	0	0	0.00649351	0.0519481	0.00649351	0.0194805	0.0194805	0.012987	0.00649351
123	0.117647	0.137255	0.0980392	0.0784314	0.0196078	0.0392157	0.0392157	0	0	0	0.0196078	0.0588235	0.156863	0.0784314	0.156863
124	0.242788	0.206731	0.0600962	0.0432692	0.0120192	0.0600962	0.0240385	0.0360577	0.0889423	0.0745192	0.0673077	0.0552885	0.0144231	0.0120192	0.00240385
125	0.456973	0.310089	0.0697329	0.0356083	0.00890208	0.0074184	0.00445104	0.00148368	0.0267062	0.0267062	0.0281899	0.00445104	0.0074184	0.00445104	0.0074184
126	0.557221	0.294278	0.0749319	0.0286104	0.00408719	0	0.0013624	0.0013624	0.0013624	0.0013624	0.0013624	0.00681199	0.0108992	0.0122616	0.00408719
127	0.194551	0.255348	0.172484	0.13578	0.102004	0.0700293	0.0394055	0.0202657	0.00630489	0.00337762	0.000450349	0	0	0	0
128	0.263636	0.244697	0.0734848	0.0780303	0.0484848	0.0530303	0.0416667	0.055303	0.080303	0.0409091	0.0181818	0.000757576	0.00151515	0	0
129	0.255356	0.264621	0.0955414	0.0816445	0.074696	0.0521135	0.0411118	0.0422698	0.045165	0.0324262	0.0115808	0.00347423	0	0	0
130	0.380441	0.253816	0.0774449	0.0520068	0.0378745	0.040701	0.0497456	0.0429621	0.0265687	0.0231769	0.0124364	0.00226116	0.000565291	0	0
131	0.488889	0.222222	0.0222222	0.0222222	0.0111111	0	0.0111111	0	0	0	0.0555556	0.0666667	0.0444444	0.0333333	0.0222222
132	0.328125	0.3125	0.0859375	0.0104167	0.015625	0.0078125	0.0208333	0.0208333	0.0260417	0.0130208	0.0234375	0.0755208	0.0260417	0.0286458	0.00520833
133	0.247191	0.202247	0.0898876	0.0561798	0.0252809	0.0308989	0.0449438	0.0814607	0.0421348	0.0477528	0.0617978	0.0280899	0.0280899	0.00842697	0.00561798
134	0.273133	0.292085	0.0925307	0.039019	0.0312152	0.0445931	0.03233	0.0334448	0.0602007	0.0434783	0.0278707	0.0189521	0.00780379	0.00222965	0.00111483
135	0.302591	0.249741	0.0683938	0.042487	0.0497409	0.0455959	0.0497409	0.0704663	0.0518135	0.0310881	0.00829016	0.0124352	0.00829016	0.00932642	0
136	0.280899	0.337079	0.0674157	0.0262172	0.0187266	0.00749064	0.0224719	0	0.0187266	0.0411985	0.0187266	0.0674157	0.0449438	0.0337079	0.0149813
137	0.214559	0.195402	0.0996169	0.0344828	0.0153257	0.0229885	0	0.0153257	0.0268199	0.0957854	0.0842912	0.0498084	0.0651341	0.045977	0.0344828
138	0.483607	0.321311	0.0508197	0.0180328	0.0213115	0.00491803	0.00819672	0.0196721	0.0229508	0.0262295	0.00819672	0.00491803	0	0.00819672	0.00163934
139	0.439746	0.280127	0.0708245	0.0549683	0.0274841	0.00845666	0.0190275	0.0137421	0.0179704	0.0137421	0.0264271	0.0169133	0.00317125	0.00634249	0.00105708
140	0.4	0.197436	0.0871795	0.0666667	0.0307692	0.0153846	0.0128205	0.0025641	0.0179487	0.0179487	0.0435897	0.0307692	0.0435897	0.025641	0.00769231
141	0	0	0	0	0	0	0	0	0	0.111111	0.037037	0.0740741	0	0.185185	0.592593
142	0.169154	0.189055	0.144279	0.0845771	0.0547264	0.0248756	0	0.00995025	0.00497512	0.0447761	0.0248756	0.079602	0.0895522	0.0447761	0.0348259
143	0.306709	0.284345	0.0543131	0.0255591	0.0223642	0.0127796	0.00958466	0.0511182	0.0447284	0.0511182	0.0511182	0.0191693	0.0255591	0.0255591	0.0159744
144	0.347645	0.281455	0.0858676	0.0620155	0.0459153	0.0369708	0.0339893	0.0286225	0.0226595	0.019678	0.0226595	0.0125224	0	0	0
145	0.373832	0.373832	0.0373832	0.00934579	0	0	0	0	0	0.11215	0.0280374	0.0373832	0.0186916	0	0.00934579
146	0.361181	0.260678	0.0785176	0.0640704	0.0452261	0.0345477	0.0320352	0.0439698	0.0458543	0.0219849	0.00565327	0.0031407	0.00188442	0.00125628	0
147	0.381211	0.284938	0.064441	0.0434783	0.0256211	0.0349379	0.0271739	0.0310559	0.0403727	0.0411491	0.0194099	0.00543478	0.000776398	0	0
148	0.354031	0.203704	0.0686275	0.0631808	0.0631808	0.0664488	0.0686275	0.046841	0.0348584	0.0141612	0.00544662	0.00544662	0.00326797	0.00108932	0.00108932
149	0.397163	0.3026	0.0898345	0.0567376	0.00945626	0.00236407	0.00236407	0.0070922	0.0283688	0.0189125	0.0165485	0.0260047	0.0212766	0.0141844	0.0070922
150	0.2375	0.194643	0.0910714	0.0553571	0.0303571	0.0196429	0.0410714	0.0696429	0.0714286	0.0678571	0.0571429	0.0375	0.0125	0.0107143	0.00357143
151	0.351396	0.277504	0.0623974	0.0394089	0.00985222	0.0295567	0.0229885	0.045977	0.045977	0.047619	0.0246305	0.0197044	0.0180624	0.00492611	0
152	0.336538	0.242521	0.0555556	0.0373932	0.0192308	0.0576923	0.0363248	0.0737179	0.0651709	0.0491453	0.0202991	0.0042735	0.00213675	0	0
153	0.309609	0.297153	0.069395	0.0160142	0.0142349	0.0480427	0.0160142	0.0338078	0.0551601	0.0480427	0.0409253	0.0266904	0.0160142	0.00711744	0.00177936
154	0.0816327	0.0816327	0.0204082	0	0	0	0	0	0.0612245	0.0612245	0.0612245	0.142857	0.163265	0.0816327	0.244898
155	0.443011	0.294624	0.055914	0.0172043	0.0129032	0.0129032	0.00860215	0.0215054	0.0215054	0.0645161	0.0129032	0.0172043	0.00860215	0.00860215	0
156	0.493243	0.281532	0.045045	0.0292793	0.0112613	0.018018	0.018018	0.027027	0.0157658	0.027027	0.0202703	0.0135135	0	0	0
157	0.128205	0.192308	0.179487	0.0384615	0	0	0	0	0	0	0.0384615	0.24359	0.0384615	0.0897436	0.0512821
158	0.37707	0.266242	0.0764331	0.0598726	0.033121	0.0343949	0.0649682	0.0382166	0.0140127	0.00509554	0.0089172	0.00764331	0.0101911	0.00254777	0.00127389
159	0.385787	0.340102	0.0761421	0.0253807	0.0507614	0.0152284	0.0101523	0.0101523	0.0304569	0.035533	0.00507614	0.00507614	0.00507614	0.00507614	0
160	0	0	0	0	0	0	0	0	0	0	0	0.1875	0.291667	0.291667	0.229167
161	0.249708	0.228705	0.0875146	0.0653442	0.0560093	0.0583431	0.0490082	0.0746791	0.042007	0.0525088	0.0210035	0.0116686	0.00233372	0	0.00116686
162	0.307263	0.277467	0.167598	0.108007	0.0577281	0.0558659	0.0130354	0.00558659	0	0.00372439	0	0	0	0	0.00372439
163	0.253788	0.200758	0.0833333	0.0681818	0.0340909	0.0606061	0.0113636	0.0568182	0.0227273	0.0681818	0.030303	0.0340909	0.0151515	0.0340909	0.0265152
164	0.560209	0.314136	0.0471204	0	0	0	0.0157068	0	0	0.0052356	0	0.0052356	0.0209424	0.0052356	0.026178
165	0.353383	0.300752	0.0451128	0.0225564	0.0075188	0.0075188	0.0037594	0.0150376	0.0451128	0.0263158	0.0488722	0.0526316	0.0225564	0.0263158	0.0225564
166	0.313887	0.269515	0.0772391	0.0698439	0.0386196	0.042728	0.0460148	0.0550534	0.0435497	0.0205423	0.0139688	0.00575185	0.00246508	0.000821693	0
167	0.196262	0.242991	0.153271	0.0803738	0.046729	0.0261682	0.0766355	0.0485981	0.0373832	0.0392523	0.0224299	0.0224299	0.00560748	0.00186916	0
168	0.358318	0.258684	0.0758684	0.0502742	0.023766	0.0155393	0.0429616	0.059415	0.0566728	0.0338208	0.0127971	0.00914077	0.00274223	0	0
169	0.292308	0.257143	0.0615385	0.0285714	0.0285714	0.0131868	0.010989	0.0373626	0.043956	0.0703297	0.0923077	0.0505495	0.00879121	0.0043956	0
170	0.381487	0.284712	0.0490884	0.0336606	0.0112202	0.0280505	0.0238429	0.0546985	0.056101	0.0336606	0.0140252	0.0182328	0.00981767	0	0.00140252
171	0.267974	0.339143	0.159041	0.0878722	0.0413943	0.0283224	0.0123457	0.0174292	0.00944081	0.00653595	0.00726216	0.0159768	0.00508351	0.000726216	0.00145243
172	0.226506	0.235341	0.114056	0.0947791	0.0779116	0.075502	0.0634538	0.0401606	0.0313253	0.02249	0.0120482	0.00240964	0.000803213	0.00321285	0
173	0.154762	0.202381	0.0833333	0.0119048	0	0	0	0	0.0357143	0.178571	0.0357143	0.0714286	0.0595238	0.0952381	0.0714286
174	0.524752	0.247525	0.019802	0	0.019802	0	0	0.049505	0.039604	0.00990099	0.019802	0.019802	0.029703	0.00990099	0.00990099
175	0.480243	0.337386	0.0455927	0.0212766	0.0212766	0.00303951	0.0121581	0	0.0212766	0.0273556	0.0212766	0.00911854	0	0	0
176	0	0.176471	0.117647	0.0294118	0	0	0	0	0	0	0.0588235	0.117647	0.117647	0.147059	0.235294
177	0.307613	0.273663	0.103909	0.0740741	0.037037	0.0329218	0.0360082	0.031893	0.0390947	0.0442387	0.00823045	0.00720165	0.00308642	0.00102881	0
178	0.265482	0.268349	0.112385	0.0951835	0.0745413	0.040711	0.0424312	0.0315367	0.0361239	0.0206422	0.00974771	0.00172018	0.00114679	0	0
179	0.218029	0.180294	0.1174	0.048218	0.0209644	0.0356394	0.0628931	0.0524109	0.1174	0.0754717	0.0419287	0.0146751	0.00419287	0.00628931	0.00419287
180	0.390746	0.293059	0.0848329	0.0514139	0.0205656	0.00771208	0.0257069	0	0.0179949	0.0128535	0.0128535	0.0359897	0.0179949	0.0128535	0.0154242
181	0.133047	0.171674	0.0429185	0.0643777	0.0128755	0.055794	0.0300429	0.055794	0.0643777	0.107296	0.111588	0.0686695	0.0515021	0.0171674	0.0128755
182	0.346032	0.288889	0.107937	0.0550265	0.0296296	0.0201058	0.0243386	0.0306878	0.0169312	0.0253968	0.0222222	0.0169312	0.0126984	0.0031746	0
183	0.397077	0.308161	0.0755177	0.0255786	0.0353228	0.0328867	0.0158343	0.0243605	0.0304507	0.0292326	0.00609013	0.00730816	0.0121803	0	0
184	0.137931	0.183908	0.0344828	0.0344828	0.0229885	0	0.045977	0.0804598	0.045977	0.0344828	0.0574713	0.045977	0.103448	0.103448	0.0689655
185	0.164557	0.183544	0.107595	0.0443038	0.0126582	0.0443038	0.0316456	0.00632911	0.0506329	0.0696203	0.056962	0.0759494	0.0759494	0.0506329	0.0253165
186	0.461066	0.243852	0.067623	0.0532787	0.0307377	0.0245902	0.0143443	0.00819672	0	0	0.0286885	0.0184426	0.022541	0.0102459	0.0163934
187	0.230769	0.205128	0.0512821	0	0	0	0	0	0	0.0512821	0.0769231	0.0769231	0.153846	0.128205	0.025641
188	0.321895	0.227124	0.0571895	0.0245098	0.0277778	0.0473856	0.0490196	0.0718954	0.0686275	0.0506536	0.0310458	0.0179739	0.00490196	0	0
189	0	0	0	0	0	0.0857143	0.0285714	0	0.0857143	0	0.0857143	0	0.228571	0.257143	0.228571
190	0.442857	0.385714	0.0285714	0.0142857	0	0	0	0	0	0	0.0285714	0	0.0428571	0.0428571	0.0142857
191	0.387409	0.25908	0.0871671	0.0363196	0.0290557	0.0290557	0.0290557	0.0399516	0.0217918	0.0387409	0.0205811	0.0145278	0.00605327	0.00121065	0
192	0.348148	0.233333	0.0777778	0.0481481	0.0222222	0.0185185	0.0296296	0.0148148	0.0259259	0.037037	0.0444444	0.0555556	0.0296296	0.00740741	0.00740741
193	0.32345	0.207547	0.0781671	0.0566038	0.0539084	0.032345	0.0431267	0.0242588	0.0215633	0.0619946	0.0431267	0.0161725	0.0161725	0.0188679	0.00269542
194	0.353591	0.276243	0.0441989	0.0441989	0.0441989	0.00552486	0.0165746	0.0165746	0.0220994	0.0607735	0.0276243	0.0110497	0.0441989	0.0276243	0.00552486
195	0.259815	0.241339	0.100462	0.0785219	0.0554273	0.0438799	0.0715935	0.0508083	0.0323326	0.0427252	0.0150115	0.00461894	0.0034642	0	0
196	0.269481	0.272727	0.0779221	0.0422078	0.025974	0.0211039	0.0357143	0.0925325	0.0762987	0.0568182	0.0227273	0.00649351	0	0	0
197	0.439098	0.342857	0.0962406	0.0390977	0.0150376	0.0120301	0.0135338	0.0075188	0.0135338	0.00601504	0.00902256	0.00150376	0	0.00451128	0
198	0.613139	0.153285	0.0291971	0.00729927	0.0145985	0.00729927	0	0	0	0.0218978	0.0510949	0.0291971	0.0364964	0.0364964	0
199	0.309524	0.22619	0.0238095	0	0	0	0	0	0.0119048	0.0357143	0.0833333	0.107143	0.119048	0.0714286	0.0119048
200	0	0	0	0	0	0	0	0	0	0	0.428571	0	0.142857	0	0.428571
201	0.244444	0.233333	0.0814815	0.0481481	0.0444444	0.0222222	0.0592593	0.0296296	0.0703704	0.0296296	0.0555556	0.0407407	0.0222222	0.0185185	0
202	0.168651	0.261905	0.107143	0.0535714	0.0813492	0.0912698	0.0734127	0.0753968	0.0297619	0.0238095	0.0178571	0.00595238	0.00793651	0.00198413	0
203	0.194561	0.286611	0.119247	0.0690377	0.0355649	0.0292887	0.0439331	0.0376569	0.0794979	0.0564854	0.0292887	0.0083682	0.0083682	0.00209205	0
204	0.122222	0.2	0.0888889	0	0.0555556	0	0	0.111111	0.0888889	0.0555556	0.0666667	0.0888889	0.0777778	0.0333333	0.0111111
205	0.527397	0.212329	0.0342466	0.00684932	0.0205479	0.0273973	0	0	0.00684932	0.0136986	0.0136986	0.0273973	0.0547945	0.0273973	0.0273973
206	0.129915	0.222222	0.141311	0.129345	0.0854701	0.0837607	0.0655271	0.0410256	0.0404558	0.0279202	0.0193732	0.00911681	0.0034188	0.0011396	0
207	0.234266	0.229604	0.137529	0.12296	0.0635198	0.037296	0.0361305	0.027972	0.0337995	0.0390443	0.0268065	0.00874126	0.00174825	0.000582751	0
208	0.0839161	0.048951	0.0454545	0.0104895	0.041958	0.020979	0.048951	0.0629371	0.115385	0.153846	0.143357	0.0874126	0.0699301	0.0384615	0.027972
209	0.0857143	0.104762	0.0380952	0.0380952	0.0190476	0.00952381	0	0.047619	0.0285714	0.104762	0.0571429	0.114286	0.12381	0.209524	0.0190476
210	0.324413	0.291123	0.139034	0.0750653	0.0450392	0.0332898	0.0248042	0.0215405	0.0117493	0.00979112	0.0124021	0.00522193	0.00456919	0.00195822	0
211	0.277414	0.275777	0.128478	0.0703764	0.0441899	0.0319149	0.0466448	0.0310966	0.0384615	0.0302782	0.00981997	0.00818331	0.00490998	0.00245499	0
212	0.234249	0.296446	0.114701	0.0936995	0.0444265	0.0339257	0.0201939	0.0185784	0.0266559	0.052504	0.0339257	0.0153473	0.0088853	0.00403877	0.00242326
213	0.1	0.15	0.0166667	0.0333333	0.0333333	0	0	0	0.05	0	0.0666667	0.183333	0.05	0.216667	0.1
214	0.167388	0.225108	0.125541	0.0909091	0.036075	0.021645	0.0533911	0.0678211	0.0923521	0.046176	0.034632	0.02886	0.00721501	0.002886	0
215	0.174863	0.224044	0.0928962	0.0218579	0.0163934	0.00546448	0.0218579	0.0218579	0.0601093	0.0874317	0.0928962	0.10929	0.0327869	0.0218579	0.0163934
216	0.335035	0.287173	0.0963625	0.0587109	0.0350989	0.0204212	0.0312699	0.0312699	0.0504148	0.0338226	0.0165922	0.00382897	0	0	0
217	0	0	0.0487805	0.0243902	0	0	0	0.0365854	0.109756	0.0487805	0.0609756	0.195122	0.158537	0.170732	0.146341
218	0.228614	0.207965	0.0943953	0.0958702	0.0973451	0.0619469	0.0530973	0.0530973	0.0442478	0.0353982	0.0221239	0.00589971	0	0	0
219	0.138889	0.0555556	0.0277778	0	0.111111	0.0833333	0.0277778	0.166667	0.0277778	0	0.0277778	0.111111	0.166667	0.0555556	0
220	0.240426	0.274468	0.131915	0.114894	0.0510638	0.0510638	0.0297872	0.0276596	0.0255319	0.0212766	0.0106383	0.00638298	0.0106383	0.00425532	0
221	0.251788	0.270386	0.157368	0.0858369	0.0772532	0.0500715	0.0243205	0.0257511	0.018598	0.0171674	0.0157368	0.00572246	0	0	0
222	0.349057	0.231132	0.0683962	0.0353774	0.0518868	0.0518868	0.0448113	0.0377358	0.0353774	0.0306604	0.0448113	0.00707547	0.0117925	0	0
223	0	0	0	0	0	0	0	0	0.166667	0.166667	0	0.388889	0.0555556	0.166667	0.0555556
224	0	0	0	0	0	0	0	0	0	0	0.375	0.125	0.5	0	0
225	0.326241	0.283688	0.0780142	0.0390071	0.035461	0.0106383	0.0106383	0.0390071	0.0425532	0.0425532	0.0425532	0.0319149	0.0106383	0.0035461	0.0035461
226	0.253316	0.248011	0.108753	0.0755968	0.0530504	0.0596817	0.0623342	0.0570292	0.0464191	0.0225464	0.0106101	0.00132626	0.00132626	0	0
227	0.0491803	0.131148	0.0819672	0.0983607	0.0163934	0.114754	0.0491803	0.0327869	0.0327869	0.0327869	0.0163934	0.163934	0.0655738	0.0819672	0.0327869
228	0.361032	0.203438	0.0773639	0.0573066	0.0429799	0.0487106	0.034384	0.0458453	0.025788	0.0315186	0.0487106	0.0143266	0.00859599	0	0
229	0.129032	0.0645161	0.16129	0.129032	0.0645161	0.0967742	0	0	0.0645161	0	0	0.0322581	0.0322581	0.0645161	0.16129
230	0.176812	0.214493	0.121739	0.0956522	0.0376812	0.0405797	0.0492754	0.0695652	0.0695652	0.0550725	0.0550725	0.0115942	0.00289855	0	0
231	0.412671	0.25	0.0924658	0.0410959	0.0136986	0.0342466	0.0239726	0.015411	0.0308219	0.010274	0.0342466	0.0222603	0.0188356	0	0
232	0.289231	0.193846	0.0615385	0.0738462	0.0307692	0.0369231	0.0276923	0.0338462	0.0584615	0.0523077	0.0584615	0.0338462	0.0430769	0.00615385	0
233	0	0	0	0	0	0	0	0	0	0	0	0	0	0.333333	0.666667
234	0.276402	0.250326	0.143416	0.0743155	0.0430248	0.041721	0.0352021	0.0195567	0.0404172	0.0338983	0.0182529	0.0182529	0.00260756	0.00260756	0
235	0.267442	0.157623	0.103359	0.0891473	0.0633075	0.0568475	0.0555556	0.0826873	0.0478036	0.0348837	0.0310078	0.00904393	0.00129199	0	0
236	0.149254	0.289179	0.18097	0.166045	0.0715174	0.056592	0.0199005	0.0180348	0.0174129	0.0180348	0.0068408	0.00621891	0	0	0
237	0.254072	0.229099	0.149837	0.0998914	0.0857763	0.0412595	0.0184582	0.0271444	0.0304017	0.0173724	0.0249729	0.0173724	0.00325733	0.00108578	0
238	0.336323	0.26009	0.0896861	0.044843	0.0269058	0.0134529	0.0044843	0.0044843	0.0269058	0.0179372	0.0627803	0.044843	0.058296	0.00896861	0
239	0.341853	0.255591	0.121406	0.0638978	0.028754	0.0159744	0.0223642	0.0159744	0.0255591	0.0255591	0.0383387	0.0383387	0.00638978	0	0
240	0.405882	0.208824	0.0764706	0.0352941	0.0294118	0.0176471	0.0147059	0.0117647	0.0352941	0.0323529	0.0558824	0.0441176	0.0264706	0.00588235	0
241	0.0769231	0.0769231	0.0384615	0.0769231	0	0	0	0.0769231	0	0.115385	0.346154	0.0384615	0.0384615	0.115385	0
242	0.206349	0.206349	0.0396825	0.031746	0.0238095	0.00793651	0.0238095	0.031746	0.0952381	0.103175	0.047619	0.0873016	0.0396825	0.0396825	0.015873
243	0.409766	0.261146	0.07431	0.0403397	0.0106157	0.0530786	0.0212314	0.0360934	0.0191083	0.0233546	0.0254777	0.0191083	0.00424628	0.00212314	0
244	0.326837	0.205397	0.065967	0.0614693	0.0164918	0.053973	0.047976	0.0674663	0.071964	0.0584708	0.0194903	0.00449775	0	0	0
245	0.316116	0.183884	0.0516529	0.0805785	0.0557851	0.0578512	0.0702479	0.0661157	0.0516529	0.0454545	0.018595	0	0.00206612	0	0
246	0.211699	0.208914	0.10585	0.0417827	0.0389972	0.0278552	0.0445682	0.0501393	0.0807799	0.100279	0.0584958	0.0278552	0.00278552	0	0
247	0.397394	0.162866	0.0358306	0.029316	0.0504886	0.0472313	0.0781759	0.0684039	0.0586319	0.0439739	0.02443	0.00325733	0	0	0
248	0.389507	0.252782	0.0476948	0.0254372	0.0540541	0.027027	0.0985692	0.0397456	0.036566	0.0158983	0.0111288	0.00158983	0	0	0
249	0.166667	0.25	0.0833333	0.0208333	0	0	0	0	0	0	0.0416667	0.0208333	0.166667	0.145833	0.104167
250	0.407346	0.232053	0.0651085	0.066778	0.0500835	0.0434057	0.0166945	0.0217028	0.0317195	0.0417362	0.0133556	0.00834725	0.00166945	0	0
251	0.340426	0.319149	0.12766	0.0212766	0	0.0638298	0	0	0.0212766	0	0	0	0.0212766	0	0.0851064
252	0.224138	0.293103	0.155172	0	0.0431034	0	0.0603448	0.0172414	0.0517241	0.0689655	0.0517241	0.0172414	0.0172414	0	0
253	0.206897	0.137931	0	0	0.103448	0	0.0344828	0	0	0.0689655	0.275862	0.137931	0.0344828	0	0
254	0.0860215	0.0752688	0.0322581	0.0322581	0.0215054	0.0322581	0	0.0860215	0.0107527	0.0645161	0.0860215	0.204301	0.172043	0.0967742	0
255	0.109091	0.0545455	0.0909091	0.0636364	0.0272727	0.00909091	0	0.0454545	0.0636364	0.181818	0.0545455	0.0909091	0.0909091	0.0909091	0.0272727
256	0.257812	0.1875	0.0429688	0.0234375	0.0429688	0.03125	0.0390625	0.0546875	0.0703125	0.0898438	0.0859375	0.046875	0.0273438	0	0
257	0.294218	0.204082	0.085034	0.0612245	0.0629252	0.0510204	0.0442177	0.0697279	0.0510204	0.0391156	0.0272109	0.0102041	0	0	0
258	0	0	0	0	0	0	0	0.0645161	0.0322581	0.0322581	0	0.0322581	0.258065	0.290323	0.290323
259	0.273239	0.191549	0.084507	0.0507042	0.0478873	0.0394366	0.0704225	0.0873239	0.0591549	0.0366197	0.028169	0.0197183	0.0028169	0.0084507	0
260	0	0	0	0	0	0	0	0	0	0	0	0	0.181818	0.272727	0.545455
261	0.452525	0.315152	0.0949495	0.0525253	0.0262626	0.0161616	0.010101	0.0141414	0.00808081	0.0040404	0.0040404	0	0.0020202	0	0
262	0.484536	0.23299	0.0659794	0.0309278	0.0164948	0.0226804	0.0103093	0.0309278	0.043299	0.0350515	0.00618557	0.00618557	0.00824742	0.00618557	0
263	0.0560748	0.0841121	0.0186916	0.11215	0.0373832	0.00934579	0.046729	0.130841	0.0934579	0.140187	0.149533	0.0747664	0.0280374	0.00934579	0.00934579
264	0.155738	0.114754	0.0163934	0	0.0245902	0.057377	0.0245902	0.0819672	0.0163934	0.114754	0.180328	0.122951	0.0901639	0	0
265	0.440546	0.247563	0.0662768	0.0311891	0.037037	0.0311891	0.0214425	0.037037	0.0292398	0.0331384	0.0116959	0.0116959	0.00194932	0	0
266	0.229614	0.193133	0.0965665	0.0772532	0.0729614	0.0772532	0.0643777	0.0622318	0.0536481	0.0450644	0.0171674	0.00858369	0.00214592	0	0
267	0.269231	0.179487	0.0641026	0.0128205	0	0.0128205	0.0128205	0.0512821	0.0512821	0.025641	0.0512821	0.102564	0.0641026	0.0641026	0.0384615
268	0.440449	0.238202	0.101124	0.0494382	0.0269663	0.0202247	0.0337079	0.0157303	0.0404494	0.0179775	0.0157303	0	0	0	0
269	0.45542	0.230769	0.0839161	0.0786713	0.0568182	0.0262238	0.0262238	0.0166084	0.0131119	0.00874126	0.00174825	0.000874126	0	0.000874126	0
270	0.248062	0.20155	0.0620155	0.0310078	0.0620155	0	0.00775194	0.0852713	0.00775194	0.0465116	0.0775194	0.100775	0.0310078	0.0387597	0
271	0	0	0	0	0	0	0	0.176471	0.0588235	0.176471	0.176471	0.0588235	0.117647	0	0.235294
272	0.286713	0.188811	0.048951	0.034965	0.027972	0.041958	0.020979	0.111888	0.020979	0.0699301	0.027972	0.0699301	0.027972	0.020979	0
273	0.254545	0.181818	0.0863636	0.104545	0.0590909	0.0272727	0.0590909	0.0409091	0.0318182	0.0318182	0.0454545	0.0409091	0.0272727	0.00454545	0.00454545
274	0.36194	0.201493	0.0783582	0.0559701	0.0410448	0.0298507	0.00373134	0.0783582	0.0485075	0.0186567	0.0634328	0.0186567	0	0	0
275	0.162304	0.183246	0.0942408	0.052356	0.0471204	0.0209424	0.0628272	0.0575916	0.0732984	0.0628272	0.0628272	0.0890052	0.0314136	0	0
276	0.181818	0.181818	0.0909091	0.0909091	0	0	0	0	0	0	0	0	0	0	0.454545
277	0.280909	0.232727	0.104545	0.117273	0.0881818	0.0672727	0.0409091	0.02	0.0227273	0.0145455	0.00727273	0.00363636	0	0	0
278	0.146067	0.134831	0.0449438	0.0449438	0.0337079	0	0.011236	0.0337079	0	0	0.123596	0.235955	0.0898876	0.0786517	0.0224719
279	0.244399	0.180244	0.10387	0.0814664	0.0804481	0.0723014	0.0590631	0.0723014	0.0651731	0.0274949	0.0101833	0.00203666	0.00101833	0	0
280	0.371429	0.161905	0.0734694	0.0653061	0.0272109	0.0272109	0.0462585	0.0258503	0.0544218	0.0829932	0.0489796	0.0136054	0.00136054	0	0
281	0.185366	0.173171	0.0902439	0.0536585	0.0487805	0.0317073	0.0585366	0.0487805	0.0829268	0.0902439	0.0780488	0.0390244	0.0170732	0.00243902	0
282	0.387097	0.260997	0.0234604	0.0058651	0.0058651	0.0498534	0.0322581	0.0175953	0.0645161	0.0703812	0.0615836	0.0146628	0.0058651	0	0
283	0.378842	0.255319	0.111702	0.0981087	0.0644208	0.0449173	0.0141844	0.0153664	0.0070922	0.00413712	0.00236407	0.00177305	0.00177305	0	0
284	0.218009	0.229858	0.0687204	0.0663507	0.0616114	0.116114	0.0781991	0.0450237	0.0165877	0.0450237	0.035545	0.014218	0.00473934	0	0
285	0.391304	0.206049	0.0340265	0.0453686	0.0302457	0.0396975	0.0812854	0.0699433	0.0548204	0.00756144	0.0226843	0.00756144	0.00756144	0.00189036	0
286	0.217799	0.210773	0.0632319	0.0515222	0.0374707	0.0351288	0.0210773	0.0772834	0.105386	0.0960187	0.0632319	0.0140515	0.00468384	0.00234192	0
287	0.415301	0.185792	0.0519126	0.0191257	0.0327869	0.0136612	0.0300546	0.0273224	0.0382514	0.0628415	0.0491803	0.057377	0.010929	0.00273224	0.00273224
288	0	0	0	0	0	0	0	0	0.0526316	0.131579	0.0526316	0.0526316	0.289474	0.342105	0.0789474
289	0	0	0	0	0	0	0	0	0	0	0	0	0	0.6	0.4
290	0.304709	0.188366	0.0470914	0.0415512	0.0166205	0.0498615	0.0360111	0.0277008	0.0581717	0.0803324	0.0692521	0.0526316	0.0249307	0.00277008	0
291	0.237899	0.182286	0.0875386	0.0679712	0.0792997	0.069001	0.0834192	0.0669413	0.0710608	0.0401648	0.0092688	0.00514933	0	0	0
292	0.29703	0.232673	0.130693	0.0990099	0.0722772	0.0871287	0.0376238	0.0108911	0.0039604	0.0019802	0.0039604	0.0049505	0.00792079	0.0049505	0.0049505
293	0.279152	0.212014	0.0954064	0.0353357	0.0141343	0.0282686	0.0106007	0.0565371	0.0388693	0.0636042	0.0671378	0.0530035	0.0459364	0	0
294	0.336022	0.276882	0.0752688	0.0295699	0	0.00806452	0.0403226	0.0430108	0.0672043	0.0537634	0.0268817	0.016129	0.0215054	0.00537634	0
295	0.221719	0.20362	0.0678733	0.0180995	0.00452489	0.0316742	0	0.0361991	0.0316742	0.0769231	0.122172	0.113122	0.0633484	0.00904977	0
296	0.0406977	0.127907	0.127907	0.151163	0.127907	0.0872093	0.0523256	0.0290698	0.0174419	0.0116279	0.0988372	0.0232558	0.0523256	0.0465116	0.00581395
297	0.0847458	0.288136	0.152542	0.0338983	0	0	0.0169492	0.0169492	0.0338983	0.0338983	0	0	0.118644	0.101695	0.118644
