# Supplementary material for: Prefrontal cortical activity predicts the occurrence of nonlocal hippocampal representations during spatial navigation
Source: PLoS Biol. 2021 Sep 16;19(9):e3001393. doi: 10.1371/journal.pbio.3001393 (PMC8494358; doi:10.1371/journal.pbio.3001393)
Supplement: S1 Data — S2 Data. Data for Fig 1F. Values are in log10. S3 Data. Data for Fig 2B. S4 Data. Data for Fig 2C. S5 Data. Data for Fig 2D. S6 Data. Data for Fig 3B. S7 Data. Data for Fig 3C. S8 Data. Data for Fig 4B. S9 Data. Data for Fig 4C. S10 Data. Data for Fig 4D. S11 Data. Data for Fig 4E. S12 Data. Data for Fig 4F. S13 Data. Data for Fig 4G. S14 Data. Data for Fig 5B. S15 Data. Data for Fig 6C. NaN values are excluded. S16 Data. Data for Fig 6D. NaN values are excluded. S17 Data. Data for Fig 7B. S18 Data. Data for Fig 7D. S19 Data. Data for S1B Fig. S20 Data. Data for S2A Fig. S21 Data. Data for S2B Fig. S22 Data. Data for S2C Fig. S23 Data. Data for S2D Fig. S24 Data. Data for S2E Fig. S25 Data. Data for S2F Fig. S26 Data. Data for S3A Fig. S27 Data. Data for S3B Fig. S28 Data. Data for S4A Fig. S29 Data. Data for S4B Fig. S30 Data. Data for S5B Fig. S31 Data. Data for S6A Fig panel 1. S32 Data. Data for S6A Fig panel 2. S33 Data. Data for S6A Fig panel 3. S34 Data. Data for S6A Fig panel 4. S35 Data. Data for S6B Fig. S36 Data. Data for S6D Fig. S37 Data. Data for S6E Fig. S38 Data. Data for S7A Fig. S39 Data. Data for S7B Fig. S40 Data. Data for S8A Fig. S41 Data. Data for S8B Fig panel 1. S42 Data. Data for S8B Fig panel 2. S43 Data. Data for S8C Fig. S44 Data. Data for S8D Fig panel 1. S45 Data. Data for S8D Fig panel 2. (ZIP) [file pbio.3001393.s009.zip › Fig_data/4B_data.xlsx]

## Sheet: Adjacent_raw
0	5	10	15	20	25	30	35	40	45	50	55	60	65	70	75	80	85	90	95	100
0.52381	0.47619	0	0	0	0	0	0	0	0	0	0	0	0	0	0	0	0	0	0	0
0.309635	0.366744	0.190365	0.0796426	0.0213675	0.0104895	0.00505051	0.00699301	0.00699301	0.002331	0.0003885	0	0	0	0	0	0	0	0	0	0
0.196526	0.152009	0.16721	0.0955483	0.121607	0.0988056	0.0912052	0.0325733	0.0249729	0.0130293	0.00651466	0	0	0	0	0	0	0	0	0	0
0.0737834	0.0706436	0.0941915	0.197802	0.265306	0.11617	0.10675	0.0533752	0.021978	0	0	0	0	0	0	0	0	0	0	0	0
0.368844	0.355779	0.125628	0.0743719	0.0281407	0.0361809	0.00703518	0.00201005	0.00201005	0	0	0	0	0	0	0	0	0	0	0	0
0.223932	0.162393	0.124786	0.100855	0.135043	0.0923077	0.0529915	0.0376068	0.0358974	0.0205128	0.0136752	0	0	0	0	0	0	0	0	0	0
0.203704	0.279835	0.17284	0.063786	0.0781893	0.0555556	0.0514403	0.0329218	0.0308642	0	0	0	0.0308642	0	0	0	0	0	0	0	0
0.142857	0	0.428571	0.428571	0	0	0	0	0	0	0	0	0	0	0	0	0	0	0	0	0
0.126761	0.0704225	0.0140845	0.0140845	0.0704225	0.140845	0.535211	0.028169	0	0	0	0	0	0	0	0	0	0	0	0	0
0.356757	0.308108	0.0810811	0.0864865	0.12973	0.0216216	0.00540541	0.00540541	0.00540541	0	0	0	0	0	0	0	0	0	0	0	0
0.00294985	0.0324484	0.0501475	0.0501475	0.0884956	0.0353982	0.0589971	0.215339	0.386431	0.0737463	0.00589971	0	0	0	0	0	0	0	0	0	0
0.22681	0.252108	0.182902	0.0950858	0.0526316	0.0488514	0.0346031	0.0412911	0.0101774	0.00988659	0.0145391	0.0223902	0.00872347	0	0	0	0	0	0	0	0
0.00243309	0.0632603	0.0194647	0.00973236	0.0121655	0.0486618	0.0145985	0.0389294	0.223844	0.394161	0.150852	0.0194647	0.00243309	0	0	0	0	0	0	0	0
0.0487465	0.086351	0.103064	0.0835655	0.0905292	0.144847	0.104457	0.0724234	0.04039	0.0543175	0.0947075	0.0668524	0.0097493	0	0	0	0	0	0	0	0
0.426966	0.539326	0.0224719	0.011236	0	0	0	0	0	0	0	0	0	0	0	0	0	0	0	0	0
0	0.237288	0.186441	0.0508475	0	0.237288	0.152542	0.118644	0.0169492	0	0	0	0	0	0	0	0	0	0	0	0
0	0	0	0	0	0.35	0.5	0.15	0	0	0	0	0	0	0	0	0	0	0	0	0
0.0557621	0.0743494	0.0743494	0.0260223	0.0297398	0.0334572	0.156134	0.163569	0.0743494	0.171004	0.0892193	0.0520446	0	0	0	0	0	0	0	0	0
0.192789	0.219329	0.151728	0.0981472	0.0786179	0.0706059	0.0826239	0.0635954	0.0275413	0.0115173	0.0010015	0.00150225	0.0010015	0	0	0	0	0	0	0	0
0.154351	0.159278	0.18555	0.111658	0.00656814	0.00328407	0.0114943	0.00985222	0.108374	0.110016	0.121511	0.0131363	0.00492611	0	0	0	0	0	0	0	0
0	0.0105263	0.0175439	0.0315789	0.0491228	0.266667	0.445614	0.129825	0.0210526	0.0210526	0	0.00350877	0.00350877	0	0	0	0	0	0	0	0
0.545455	0.227273	0.0909091	0	0.0909091	0.0454545	0	0	0	0	0	0	0	0	0	0	0	0	0	0	0
0.0686275	0.352941	0.147059	0.0490196	0	0.0294118	0.127451	0.0784314	0.0784314	0	0.0686275	0	0	0	0	0	0	0	0	0	0
0.0104987	0.0656168	0.0393701	0.015748	0.0472441	0.0734908	0.0446194	0.120735	0.0393701	0.333333	0.209974	0	0	0	0	0	0	0	0	0	0
0	0	0	0.00531915	0.037234	0.132979	0.0797872	0.212766	0.287234	0.191489	0.0212766	0.0159574	0.0106383	0.00531915	0	0	0	0	0	0	0
0.033543	0.0293501	0.067086	0.0366876	0.110063	0.0775681	0.0618449	0.0985325	0.0880503	0.118449	0.187631	0.0890985	0.00209644	0	0	0	0	0	0	0	0
0.256792	0.27019	0.160402	0.0774098	0.0532192	0.029773	0.0454038	0.0461481	0.0171195	0.0156308	0.00781541	0.00744325	0.00818757	0.00260514	0.00186081	0	0	0	0	0	0
0.22932	0.248976	0.189189	0.138411	0.138411	0.0532351	0.002457	0	0	0	0	0	0	0	0	0	0	0	0	0	0
0	0	0.285714	0.714286	0	0	0	0	0	0	0	0	0	0	0	0	0	0	0	0	0
0.00215285	0.0139935	0.0118407	0.00968784	0.0139935	0.0161464	0.0333692	0.0818084	0.227126	0.266954	0.25296	0.0355221	0.0344456	0	0	0	0	0	0	0	0
0	0	0	0	0	0	0.012987	0.220779	0.584416	0.155844	0.025974	0	0	0	0	0	0	0	0	0	0
0.027957	0.0989247	0.111828	0.0978495	0.121505	0.0817204	0.105376	0.0795699	0.0956989	0.0666667	0.0870968	0.00967742	0.016129	0	0	0	0	0	0	0	0
0.0202703	0.0793919	0.097973	0.113176	0.165541	0.165541	0.168919	0.0523649	0.0337838	0.0320946	0.0472973	0.0185811	0.00506757	0	0	0	0	0	0	0	0
0.228749	0.190476	0.149533	0.11838	0.0774366	0.0765465	0.0672007	0.0311526	0.0129061	0.0186916	0.0124611	0.00578549	0.00934579	0.00133511	0	0	0	0	0	0	0
0.254359	0.272821	0.157949	0.124103	0.148718	0.0317949	0.00615385	0	0	0.00410256	0	0	0	0	0	0	0	0	0	0	0
0.2	0.133333	0.266667	0	0	0.266667	0.133333	0	0	0	0	0	0	0	0	0	0	0	0	0	0
0	0.0234506	0.0552764	0.0217755	0.0201005	0.0318258	0.0368509	0.0150754	0.0586265	0.149079	0.368509	0.172529	0.00335008	0.0435511	0	0	0	0	0	0	0
0	0	0	0	0	0	0	0	0.454545	0.363636	0.136364	0.0454545	0	0	0	0	0	0	0	0	0
0.00471698	0.0141509	0.0518868	0.0235849	0.0165094	0.0330189	0.0212264	0.0849057	0.0872642	0.370283	0.181604	0.101415	0.00943396	0	0	0	0	0	0	0	0
0.00838926	0.0184564	0.0503356	0.0369128	0.0520134	0.0637584	0.0218121	0.0134228	0.0385906	0.0855705	0.224832	0.204698	0.0805369	0.0822148	0.0184564	0	0	0	0	0	0
0.375164	0.144547	0.133377	0.0992116	0.0670171	0.0315375	0.0446781	0.0137976	0.00722733	0.0111695	0.00197109	0.00722733	0.00591327	0.044021	0.00919842	0.00197109	0.00197109	0	0	0	0
0.00327869	0.00655738	0.0229508	0.0229508	0.095082	0.114754	0.101639	0.0852459	0.134426	0.22623	0.163934	0.0229508	0	0	0	0	0	0	0	0	0
0.218351	0.253775	0.135308	0.116725	0.136469	0.0348432	0.0162602	0.014518	0.0127758	0.00522648	0.00696864	0.0174216	0.0255517	0.0058072	0	0	0	0	0	0	0
0.0261603	0.0135021	0.0320675	0.0345992	0.0767932	0.152743	0.204219	0.120675	0.126582	0.064135	0.0725738	0.0700422	0.00590717	0	0	0	0	0	0	0	0
0.352941	0.317647	0.3	0.00588235	0.0235294	0	0	0	0	0	0	0	0	0	0	0	0	0	0	0	0
1	0	0	0	0	0	0	0	0	0	0	0	0	0	0	0	0	0	0	0	0
0.00526316	0.0263158	0.0115789	0.0326316	0.0536842	0.0568421	0.04	0.0694737	0.156842	0.223158	0.135789	0.156842	0.0315789	0	0	0	0	0	0	0	0
0.0045819	0.0263459	0.0229095	0.0526919	0.122566	0.0400916	0.0332188	0.067583	0.0824742	0.0950745	0.0836197	0.134021	0.214204	0.0206186	0	0	0	0	0	0	0
0.0279465	0.0680437	0.0704739	0.121507	0.114216	0.102066	0.150668	0.115431	0.0923451	0.0947752	0.0303767	0.00486027	0.0072904	0	0	0	0	0	0	0	0
0.210206	0.23736	0.139981	0.101124	0.0763109	0.0585206	0.0889513	0.0449438	0.0102996	0.00514981	0.00421348	0.00327715	0.00842697	0.0093633	0.00187266	0	0	0	0	0	0
0.0533643	0.0487239	0.0603248	0.0812065	0.0464037	0.0765661	0.0464037	0.141531	0.169374	0.160093	0.0696056	0.0232019	0.00696056	0.00464037	0.0116009	0	0	0	0	0	0
0.159091	0.227273	0.227273	0.0454545	0	0.0227273	0.0454545	0	0.0454545	0.0454545	0.0681818	0.0909091	0.0227273	0	0	0	0	0	0	0	0
0.1875	0.14375	0.16875	0.1125	0.05625	0.0375	0.0875	0.05625	0.06875	0.04375	0.0375	0	0	0	0	0	0	0	0	0	0
0.153333	0.223333	0.07	0.116667	0.09	0.02	0.0266667	0.0133333	0.0966667	0.04	0.06	0.09	0	0	0	0	0	0	0	0	0
0	0.428571	0	0	0	0	0	0	0	0.142857	0.285714	0.142857	0	0	0	0	0	0	0	0	0
0.065	0.015	0.06	0.09	0.0933333	0.125	0.121667	0.14	0.135	0.0483333	0.065	0.0416667	0	0	0	0	0	0	0	0	0
0.00808625	0.0404313	0.0943396	0.113208	0.0377358	0.156334	0.226415	0.175202	0.105121	0.0350404	0.00808625	0	0	0	0	0	0	0	0	0	0
0.0221205	0.0617849	0.0938215	0.138825	0.360793	0.232647	0.0602593	0.0221205	0.00610221	0.000762777	0.000762777	0	0	0	0	0	0	0	0	0	0
0.256744	0.372093	0.153023	0.0902326	0.064186	0.0269767	0.0172093	0.00418605	0.00232558	0.0055814	0.00744186	0	0	0	0	0	0	0	0	0	0
0.136364	0.636364	0.0909091	0.136364	0	0	0	0	0	0	0	0	0	0	0	0	0	0	0	0	0
0	0.25	0.75	0	0	0	0	0	0	0	0	0	0	0	0	0	0	0	0	0	0
0.0549451	0.0769231	0.124542	0.0622711	0.032967	0.142857	0.0952381	0.0549451	0.040293	0.021978	0.0732601	0.139194	0.0805861	0	0	0	0	0	0	0	0
0.0151057	0.0483384	0.0936556	0.161631	0.155589	0.191843	0.117825	0.111782	0.0574018	0.0287009	0.0151057	0.00302115	0	0	0	0	0	0	0	0	0
0.0375587	0.164319	0.366197	0.159624	0.0657277	0.0187793	0.028169	0.0328638	0.0234742	0.0187793	0.0469484	0.0328638	0.00469484	0	0	0	0	0	0	0	0
0.379879	0.228101	0.111882	0.0849957	0.0312229	0.00867303	0.0407632	0.0442324	0.0251518	0.0164788	0.00780572	0	0.00867303	0.00607112	0.00520382	0.000867303	0	0	0	0	0
0.0395257	0.0731225	0.0237154	0.0434783	0.0197628	0.0711462	0.0790514	0.0652174	0.0889328	0.0197628	0.0177866	0.0375494	0.0612648	0.0889328	0.114625	0.148221	0.00790514	0	0	0	0
0.0109091	0.0327273	0.0509091	0.00363636	0.0327273	0.0218182	0.00727273	0.0945455	0.0581818	0.0872727	0.116364	0.236364	0.225455	0.0218182	0	0	0	0	0	0	0
0	0	0.269231	0.192308	0	0	0.384615	0.153846	0	0	0	0	0	0	0	0	0	0	0	0	0
0.00225225	0	0.00225225	0.0495495	0.112613	0.130631	0.189189	0.191441	0.0945946	0.0743243	0.0855856	0.0518018	0.0157658	0	0	0	0	0	0	0	0
0.5	0.125	0	0.375	0	0	0	0	0	0	0	0	0	0	0	0	0	0	0	0	0
0	0.0228571	0.0457143	0.0590476	0.072381	0.104762	0.234286	0.209524	0.150476	0.0609524	0.0342857	0.00571429	0	0	0	0	0	0	0	0	0
0.0715935	0.166282	0.0646651	0.00692841	0.0207852	0.00230947	0	0	0.00923788	0.0438799	0.0969977	0.198614	0.203233	0.115473	0	0	0	0	0	0	0
0	0.0625	0.0446429	0.0357143	0.0535714	0.107143	0.0357143	0.0267857	0.0535714	0.0535714	0.160714	0.196429	0.151786	0.0178571	0	0	0	0	0	0	0
0.160274	0.239041	0.188356	0.147945	0.121918	0.0315068	0.0342466	0.0184932	0.0164384	0.0273973	0.00547945	0.00753425	0.00136986	0	0	0	0	0	0	0	0
0.008	0.008	0.0693333	0.0746667	0.138667	0.0853333	0.114667	0.0986667	0.136	0.136	0.096	0.0346667	0	0	0	0	0	0	0	0	0
0.0645161	0.180645	0.0193548	0.0322581	0.0967742	0.0903226	0.103226	0.0193548	0.0516129	0.0967742	0.154839	0.0322581	0.0129032	0.00645161	0.0129032	0.0193548	0.00645161	0	0	0	0
0.12815	0.156423	0.12016	0.0989551	0.11094	0.0977259	0.0642286	0.0614628	0.0660725	0.0543946	0.0319607	0.00952674	0	0	0	0	0	0	0	0	0
0.0335008	0.0569514	0.0435511	0.0636516	0.0318258	0.0837521	0.0938023	0.132328	0.21608	0.18593	0.0519263	0.00670017	0	0	0	0	0	0	0	0	0
0.178177	0.262431	0.0814917	0.0690608	0.0345304	0.0773481	0.109116	0.103591	0.0676796	0.0165746	0	0	0	0	0	0	0	0	0	0	0
0.0985433	0.112254	0.0265638	0.0359897	0.0574122	0.0428449	0.144816	0.176521	0.203085	0.0814053	0.0154242	0.00514139	0	0	0	0	0	0	0	0	0
0.199134	0.350649	0.30303	0.147186	0	0	0	0	0	0	0	0	0	0	0	0	0	0	0	0	0
0.0592723	0.169014	0.129695	0.0915493	0.103286	0.0792254	0.0762911	0.0674883	0.0944836	0.0663146	0.0510563	0.0123239	0	0	0	0	0	0	0	0	0
0.206278	0.296861	0.164126	0.127354	0.0367713	0.0170404	0.0170404	0.0573991	0.0627803	0.0143498	0	0	0	0	0	0	0	0	0	0	0
0.352941	0.286765	0.231618	0.0441176	0.0294118	0.0183824	0.00735294	0.0147059	0.0147059	0	0	0	0	0	0	0	0	0	0	0	0
0.24124	0.265499	0.121294	0.0552561	0.0350404	0.0134771	0.106469	0.122642	0.0296496	0.00269542	0.00673854	0	0	0	0	0	0	0	0	0	0
0.0727848	0.120253	0.0474684	0.0537975	0.0379747	0.123418	0.167722	0.129747	0.196203	0.0506329	0	0	0	0	0	0	0	0	0	0	0
0.0726872	0.118392	0.0748899	0.0759912	0.0528634	0.121696	0.122797	0.19989	0.112335	0.0440529	0.00440529	0	0	0	0	0	0	0	0	0	0
0.0888889	0.165079	0.320635	0.146032	0.101587	0.0412698	0.0634921	0.0349206	0.0285714	0.00952381	0	0	0	0	0	0	0	0	0	0	0
0.0263692	0.0851927	0.104462	0.18357	0.220081	0.0791075	0.0344828	0.118661	0.108519	0.0365112	0.0030426	0	0	0	0	0	0	0	0	0	0
0.0778547	0.116782	0.0484429	0.104671	0.165225	0.165225	0.127163	0.0717993	0.0821799	0.0276817	0.00259516	0.00432526	0.00259516	0	0.00259516	0.000865052	0	0	0	0	0
0	0	0	0	0	0	0	0.0617978	0.292135	0.426966	0.219101	0	0	0	0	0	0	0	0	0	0
0.157989	0.337522	0.194794	0.0709156	0.0314183	0.00179533	0.005386	0.0502693	0.0206463	0.029623	0.0691203	0.0305206	0	0	0	0	0	0	0	0	0
0	0.00724638	0.0217391	0.0199275	0.0307971	0.0452899	0.0996377	0.186594	0.288043	0.233696	0.057971	0.00543478	0.00362319	0	0	0	0	0	0	0	0
0.120865	0.291985	0.209924	0.106234	0.0617048	0.0604326	0.0655216	0.0534351	0.0254453	0.0019084	0.0019084	0.000636132	0	0	0	0	0	0	0	0	0
0	0	0	0	0	0	0.375	0.625	0	0	0	0	0	0	0	0	0	0	0	0	0
0	0.25	0.75	0	0	0	0	0	0	0	0	0	0	0	0	0	0	0	0	0	0
0.0329412	0.0489412	0.0287059	0.0418824	0.0574118	0.0715294	0.147294	0.185412	0.189647	0.105412	0.0658824	0.0225882	0.000941176	0.000470588	0.000941176	0	0	0	0	0	0
0.152866	0.301486	0.125265	0.0509554	0.00636943	0	0.0339703	0.127389	0.125265	0.0764331	0	0	0	0	0	0	0	0	0	0	0
0.557025	0.343802	0.0628099	0.0247934	0.00495868	0.00165289	0.00330579	0.00165289	0	0	0	0	0	0	0	0	0	0	0	0	0
0.0107066	0.0471092	0.102784	0.0449679	0.0770878	0.203426	0.188437	0.0942184	0.132762	0.0728051	0.0256959	0	0	0	0	0	0	0	0	0	0
0.0117188	0.03125	0.0351562	0.0273438	0.0429688	0.0234375	0.0585938	0.441406	0.238281	0.078125	0.0117188	0	0	0	0	0	0	0	0	0	0
0.0489039	0.0969646	0.100337	0.127319	0.252951	0.193086	0.108769	0.0472175	0.00421585	0.00674536	0.00337268	0.010118	0	0	0	0	0	0	0	0	0
0.178082	0.205479	0.191781	0.150685	0.136986	0.0273973	0	0.0684932	0.0273973	0.0136986	0	0	0	0	0	0	0	0	0	0	0
0.013459	0.106326	0.0672948	0.0874832	0.107672	0.0753701	0.10498	0.298789	0.138627	0	0	0	0	0	0	0	0	0	0	0	0
0.56796	0.281019	0.0672194	0.0153983	0.00769914	0.00799526	0.0115487	0.0162866	0.0165828	0.00355345	0.00414569	0.000592242	0	0	0	0	0	0	0	0	0
0	0	0	0.01	0.00666667	0	0.0166667	0.00666667	0.00666667	0.106667	0.463333	0.383333	0	0	0	0	0	0	0	0	0
0	0	0.00308642	0.00771605	0	0	0.0185185	0.0262346	0.0787037	0.390432	0.412037	0.0262346	0.0123457	0.0246914	0	0	0	0	0	0	0
0.0728022	0.173077	0.129808	0.0934066	0.0782967	0.0789835	0.10783	0.0618132	0.0631868	0.0982143	0.0116758	0.0206044	0.0103022	0	0	0	0	0	0	0	0
0.0360523	0.122127	0.132492	0.08968	0.106805	0.106354	0.100946	0.159531	0.0991438	0.0360523	0.00901307	0.00180261	0	0	0	0	0	0	0	0	0
0.0119284	0.0387674	0.0462227	0.0233598	0.0442346	0.0531809	0.0805169	0.164513	0.220179	0.189364	0.0770378	0.0447316	0.00596421	0	0	0	0	0	0	0	0
0.0298947	0.0715789	0.0749474	0.032	0.0298947	0.0353684	0.0484211	0.0791579	0.189895	0.213474	0.0905263	0.0686316	0.0357895	0.000421053	0	0	0	0	0	0	0
0.0223661	0.0535609	0.0406121	0.0229547	0.0105945	0.0341377	0.0376692	0.0847557	0.120071	0.24073	0.249559	0.08299	0	0	0	0	0	0	0	0	0
0.00238663	0.0190931	0.052506	0.00954654	0.0405728	0.0572792	0.100239	0.195704	0.26253	0.159905	0.0954654	0.00477327	0	0	0	0	0	0	0	0	0
0.103024	0.172452	0.145577	0.104143	0.0761478	0.106383	0.087346	0.107503	0.0918253	0.00335946	0.00223964	0	0	0	0	0	0	0	0	0	0
0.06875	0.1075	0.07125	0.05375	0.03875	0.02625	0.155	0.2875	0.17375	0.0175	0	0	0	0	0	0	0	0	0	0	0
0.387352	0.296443	0.0474308	0.0632411	0.00790514	0.0118577	0.00790514	0.0197628	0.0711462	0.0790514	0.00790514	0	0	0	0	0	0	0	0	0	0
0	0.0340909	0.0681818	0.0454545	0	0.0340909	0.0909091	0.227273	0.204545	0.25	0.0454545	0	0	0	0	0	0	0	0	0	0
0	0	0	0	0	0	0	0.0570071	0.0190024	0.0593824	0.128266	0.434679	0.301663	0	0	0	0	0	0	0	0
0.0625	0.21875	0.53125	0.1875	0	0	0	0	0	0	0	0	0	0	0	0	0	0	0	0	0
0.0134228	0.0111857	0.0290828	0.00223714	0.0134228	0.0469799	0.0268456	0.0671141	0.196868	0.293065	0.243848	0.049217	0.00671141	0	0	0	0	0	0	0	0
0.0141509	0.0636792	0.0731132	0.0746855	0.116352	0.202044	0.188679	0.117138	0.0880503	0.0408805	0.0141509	0.00314465	0.00235849	0.000786164	0	0.000786164	0	0	0	0	0
0.559701	0.376866	0.0559701	0.00746269	0	0	0	0	0	0	0	0	0	0	0	0	0	0	0	0	0
0.11171	0.130669	0.137918	0.10316	0.0869888	0.0752788	0.0537175	0.051487	0.0650558	0.0983271	0.0578067	0.0256506	0.00223048	0	0	0	0	0	0	0	0
0.0421377	0.0791367	0.0971223	0.0935252	0.113566	0.103803	0.131552	0.121274	0.129496	0.0775951	0.0107914	0	0	0	0	0	0	0	0	0	0
0.113786	0.124289	0.0625821	0.0792123	0.0437637	0.0468271	0.0932166	0.0989059	0.113348	0.14267	0.0608315	0.0205689	0	0	0	0	0	0	0	0	0
0.0154939	0.0326017	0.0280826	0.0267915	0.0461588	0.0526146	0.0448677	0.0568108	0.174306	0.261459	0.155907	0.0903809	0.0119432	0.000968367	0.00161394	0	0	0	0	0	0
0.659794	0.298969	0.0412371	0	0	0	0	0	0	0	0	0	0	0	0	0	0	0	0	0	0
0.0078125	0.0171875	0.0328125	0.0203125	0.0140625	0.071875	0.0875	0.217188	0.26875	0.151562	0.0515625	0.0453125	0.009375	0.003125	0.0015625	0	0	0	0	0	0
0.142553	0.219149	0.0425532	0.00638298	0.00638298	0.0148936	0.0148936	0.0808511	0.0659574	0.185106	0.189362	0.0212766	0.00212766	0	0.00638298	0.00212766	0	0	0	0	0
0.112788	0.26529	0.153296	0.0857824	0.0357427	0.0413026	0.0516283	0.0476569	0.115965	0.0754567	0.0150913	0	0	0	0	0	0	0	0	0	0
0.119773	0.205528	0.0758327	0.109851	0.165131	0.145996	0.0737066	0.0857548	0.00850461	0.00354359	0.0042523	0.00212615	0	0	0	0	0	0	0	0	0
0.134111	0.227405	0.163265	0.0699708	0.03207	0.0349854	0.0262391	0.0553936	0.0291545	0.218659	0.00874636	0	0	0	0	0	0	0	0	0	0
0.0647249	0.281553	0.168285	0.100324	0.139159	0.0194175	0.0226537	0.0550162	0.10356	0.0453074	0	0	0	0	0	0	0	0	0	0	0
0.0144346	0.0312751	0.0288693	0.0481155	0.0970329	0.177225	0.12911	0.164395	0.143545	0.113071	0.0352847	0.00240577	0.00882117	0	0	0.0064154	0	0	0	0	0
0.02644	0.0453258	0.0429651	0.0745987	0.0590179	0.0949008	0.0925401	0.0944287	0.166667	0.259207	0.0439093	0	0	0	0	0	0	0	0	0	0
0.314088	0.411085	0.147806	0.0415704	0.0138568	0.00923788	0.00692841	0.00923788	0.00923788	0.00230947	0.0115473	0.0207852	0.00230947	0	0	0	0	0	0	0	0
0.54	0.4	0.04	0.02	0	0	0	0	0	0	0	0	0	0	0	0	0	0	0	0	0
0.0277228	0.0178218	0.00792079	0.00990099	0.0039604	0.0554455	0.148515	0.233663	0.174257	0.257426	0.0613861	0.0019802	0	0	0	0	0	0	0	0	0
0.0904159	0.0860759	0.0835443	0.0575045	0.0719711	0.0535262	0.102351	0.158047	0.200362	0.0679928	0.0242315	0.00144665	0.00253165	0	0	0	0	0	0	0	0
0	0	0	0	0	0.00462963	0.0324074	0.087963	0.208333	0.550926	0.115741	0	0	0	0	0	0	0	0	0	0
0.0255003	0.0532602	0.0526146	0.0671401	0.0813428	0.103292	0.131052	0.155584	0.115236	0.109748	0.0919948	0.0132343	0	0	0	0	0	0	0	0	0
0.0106383	0.0196399	0.0204583	0.0151391	0.00981997	0.0237316	0.0315057	0.0634206	0.189853	0.211538	0.256137	0.0953355	0.0364157	0.00859247	0.00327332	0.00450082	0	0	0	0	0
0.0429091	0.0741818	0.106182	0.160727	0.163636	0.156364	0.0894545	0.0850909	0.0625455	0.0385455	0.0189091	0.00145455	0	0	0	0	0	0	0	0	0
0.0115681	0.0347044	0.0141388	0.0192802	0.0102828	0.0218509	0.0475578	0.143959	0.365039	0.191517	0.0706941	0.0437018	0.0257069	0	0	0	0	0	0	0	0
0.0525478	0.0557325	0.0302548	0.0159236	0.0286624	0.0207006	0.0334395	0.0493631	0.151274	0.361465	0.19586	0.00477707	0	0	0	0	0	0	0	0	0
0.0233503	0.0527919	0.0527919	0.084264	0.124873	0.0974619	0.0263959	0.0913706	0.169543	0.195939	0.0771574	0.00406091	0	0	0	0	0	0	0	0	0
0.0488981	0.0316804	0.0440771	0.053719	0.0530303	0.0950413	0.0964187	0.174242	0.234848	0.11157	0.0523416	0.00413223	0	0	0	0	0	0	0	0	0
0.0208575	0.0787949	0.0938586	0.134415	0.0486674	0.0903824	0.112399	0.164542	0.0892236	0.10197	0.0625724	0.0023175	0	0	0	0	0	0	0	0	0
0	0	0	0.117647	0	0	0.176471	0.705882	0	0	0	0	0	0	0	0	0	0	0	0	0
0.00464037	0.0243619	0.025522	0.0348028	0.0916473	0.240139	0.262181	0.187935	0.0684455	0.0556845	0.00464037	0	0	0	0	0	0	0	0	0	0
0.0373563	0.0162835	0.0335249	0.0191571	0.0402299	0.0708812	0.0670498	0.0814176	0.101533	0.297893	0.233716	0.000957854	0	0	0	0	0	0	0	0	0
0.0140845	0.309859	0.084507	0.15493	0.028169	0.028169	0.056338	0.0985915	0.15493	0.028169	0.0422535	0	0	0	0	0	0	0	0	0	0
0.0659859	0.0966222	0.129615	0.175962	0.217596	0.18696	0.106049	0.0204242	0.000785546	0	0	0	0	0	0	0	0	0	0	0	0
0.0104987	0.0551181	0.0341207	0.0524934	0.0708661	0.183727	0.115486	0.270341	0.181102	0.0183727	0.00787402	0	0	0	0	0	0	0	0	0	0
0.0634921	0.0960735	0.0568087	0.0584795	0.0668338	0.0868839	0.157895	0.122807	0.133668	0.130326	0.0233918	0.00334169	0	0	0	0	0	0	0	0	0
0.661157	0.267218	0.0495868	0.00826446	0.00275482	0	0.00275482	0.00275482	0.00275482	0	0	0.00275482	0	0	0	0	0	0	0	0	0
0.348101	0.458861	0.0917722	0.101266	0	0	0	0	0	0	0	0	0	0	0	0	0	0	0	0	0
0.00402414	0.0120724	0.0140845	0.0201207	0.0140845	0.0241449	0.0241449	0.0764588	0.148893	0.177062	0.414487	0.054326	0.0160966	0	0	0	0	0	0	0	0
0	0	0	0.00587084	0.0176125	0.0156556	0.035225	0.11546	0.189824	0.227006	0.25636	0.121331	0.0156556	0	0	0	0	0	0	0	0
0.0226131	0.0592965	0.0562814	0.0738693	0.0552764	0.0834171	0.1	0.176884	0.221106	0.0969849	0.0517588	0.00201005	0.000502513	0	0	0	0	0	0	0	0
0.146789	0.190826	0.179817	0.148624	0.133945	0.106422	0.040367	0.0293578	0.012844	0.0110092	0	0	0	0	0	0	0	0	0	0	0
0.00558347	0.0117253	0.0279174	0.0323841	0.0340592	0.0284757	0.0312674	0.0737018	0.13847	0.19263	0.175879	0.135678	0.103294	0.00167504	0	0.00223339	0.00502513	0	0	0	0
0.0467742	0.0935484	0.109677	0.0854839	0.130645	0.0612903	0.0370968	0.0532258	0.148387	0.224194	0.00967742	0	0	0	0	0	0	0	0	0	0
0.0181686	0.0406977	0.0319767	0.0210756	0.0290698	0.0857558	0.15407	0.261628	0.230378	0.117006	0.0065407	0.00290698	0.000726744	0	0	0	0	0	0	0	0
0.25375	0.32875	0.13125	0.1725	0.0825	0.00875	0.00125	0.00625	0.00375	0.01125	0	0	0	0	0	0	0	0	0	0	0
0.203338	0.253414	0.120637	0.0834598	0.0311077	0.0235205	0.0349014	0.0629742	0.107739	0.0485584	0.0273141	0.0030349	0	0	0	0	0	0	0	0	0
0	0	0.0461538	0.0461538	0.0307692	0.0307692	0.0769231	0.323077	0.353846	0.0307692	0.0153846	0.0153846	0.0307692	0	0	0	0	0	0	0	0
0	0	0	0.020202	0.0909091	0.0808081	0.010101	0.020202	0.151515	0.525253	0.10101	0	0	0	0	0	0	0	0	0	0
0.00740741	0.0281481	0.0311111	0.0651852	0.13037	0.191111	0.248889	0.171852	0.0962963	0.0296296	0	0	0	0	0	0	0	0	0	0	0
0.727273	0.272727	0	0	0	0	0	0	0	0	0	0	0	0	0	0	0	0	0	0	0
0.0660969	0.134473	0.0894587	0.116239	0.0888889	0.0934473	0.0980057	0.125356	0.0672365	0.0712251	0.0438746	0.00569801	0	0	0	0	0	0	0	0	0
0.116599	0.165587	0.12915	0.11336	0.0821862	0.0935223	0.0959514	0.11336	0.065587	0.0242915	0.000404858	0	0	0	0	0	0	0	0	0	0
0.184615	0.153846	0.0211538	0.0365385	0.0711538	0.151923	0.136538	0.0788462	0.0807692	0.0596154	0.025	0	0	0	0	0	0	0	0	0	0
0.13089	0.321117	0.157068	0.120419	0.0767888	0.0244328	0.0314136	0.0488656	0.052356	0.034904	0.0017452	0	0	0	0	0	0	0	0	0	0
0.0879121	0.137363	0.208791	0.131868	0.0934066	0.0494505	0.0384615	0.0824176	0.0659341	0.0604396	0.043956	0	0	0	0	0	0	0	0	0	0
0.217544	0.236257	0.132164	0.0807018	0.0596491	0.0830409	0.0923977	0.0631579	0.025731	0.00935673	0	0	0	0	0	0	0	0	0	0	0
0.136267	0.20582	0.134138	0.0354862	0.0283889	0.0290987	0.0326473	0.0553584	0.092264	0.180979	0.0660043	0.00354862	0	0	0	0	0	0	0	0	0
0.06	0.36	0	0	0	0	0.08	0.32	0.06	0.12	0	0	0	0	0	0	0	0	0	0	0
0.114286	0.0857143	0.0714286	0.121429	0.0357143	0.0785714	0.0714286	0.107143	0.0642857	0.0857143	0.0428571	0.05	0.0285714	0.0214286	0.0214286	0	0	0	0	0	0
0.140411	0.388128	0.265982	0.115297	0.0707763	0.0148402	0.00456621	0	0	0	0	0	0	0	0	0	0	0	0	0	0
0.209302	0.27907	0.511628	0	0	0	0	0	0	0	0	0	0	0	0	0	0	0	0	0	0
0.0319383	0.0231278	0.0297357	0.030837	0.131057	0.190529	0.211454	0.178414	0.131057	0.0418502	0	0	0	0	0	0	0	0	0	0	0
0.0144928	0.0144928	0.0724638	0.115942	0.123188	0.0942029	0.217391	0.0507246	0.166667	0.0507246	0	0.0797101	0	0	0	0	0	0	0	0	0
0.0240964	0.083668	0.0722892	0.0803213	0.0709505	0.130522	0.0890228	0.128514	0.232932	0.0823293	0.00535475	0	0	0	0	0	0	0	0	0	0
0.18662	0.278169	0.172535	0.147887	0.0739437	0.105634	0.028169	0.00704225	0	0	0	0	0	0	0	0	0	0	0	0	0
0	0.0135397	0.0251451	0.0483559	0.104449	0.212766	0.239845	0.121857	0.141199	0.065764	0.0193424	0.00773694	0	0	0	0	0	0	0	0	0
0.0160772	0.00643087	0.0418006	0.00321543	0.0482315	0.0482315	0.115756	0.21865	0.366559	0.128617	0.00643087	0	0	0	0	0	0	0	0	0	0
0.0813149	0.137543	0.180796	0.0916955	0.0821799	0.08391	0.08391	0.102941	0.122837	0.0302768	0.00259516	0	0	0	0	0	0	0	0	0	0
0.0466439	0.0568828	0.0352673	0.0602958	0.0807736	0.118316	0.183163	0.230944	0.142207	0.036405	0.00682594	0.00227531	0	0	0	0	0	0	0	0	0
0.0181951	0.0793304	0.0494905	0.0931587	0.200873	0.223435	0.12591	0.131732	0.0742358	0.00363901	0	0	0	0	0	0	0	0	0	0	0
0.40884	0.292818	0.20442	0.0607735	0.0331492	0	0	0	0	0	0	0	0	0	0	0	0	0	0	0	0
0	0.05	0.183333	0.166667	0.166667	0.15	0.025	0.208333	0.05	0	0	0	0	0	0	0	0	0	0	0	0
0.0696203	0.18038	0.123418	0.0791139	0.0537975	0.113924	0.174051	0.10443	0.0696203	0.028481	0.00316456	0	0	0	0	0	0	0	0	0	0
0.0361991	0.108597	0.0656109	0.108597	0.158371	0.273756	0.151584	0.0701357	0.0271493	0	0	0	0	0	0	0	0	0	0	0	0
0.00883392	0.0265018	0.0636042	0.0424028	0.111307	0.130742	0.19788	0.162544	0.0954064	0.065371	0.0530035	0.0388693	0.00353357	0	0	0	0	0	0	0	0
0.0704225	0.267606	0.366197	0.0140845	0.0422535	0.15493	0.084507	0	0	0	0	0	0	0	0	0	0	0	0	0	0
0	0.0749186	0.0977199	0.100977	0.136808	0.140065	0.198697	0.153094	0.0749186	0.00651466	0	0	0.0130293	0	0	0	0.00325733	0	0	0	0
0.348253	0.377729	0.157205	0.0927948	0.018559	0.00545852	0	0	0	0	0	0	0	0	0	0	0	0	0	0	0
0.276708	0.259194	0.151489	0.140981	0.0761821	0.0315236	0.025394	0.0183888	0.0148862	0.00525394	0	0	0	0	0	0	0	0	0	0	0
0.046875	0.117188	0.0859375	0.078125	0.046875	0.09375	0.234375	0.28125	0.015625	0	0	0	0	0	0	0	0	0	0	0	0
0	0.0681818	0.0909091	0.0454545	0.0454545	0.159091	0.0909091	0.181818	0.113636	0.0681818	0.0681818	0.0681818	0	0	0	0	0	0	0	0	0
0.214286	0.199848	0.0737082	0.0486322	0.0448328	0.0395137	0.0805471	0.087386	0.0911854	0.0661094	0.0455927	0.00607903	0.00151976	0.000759878	0	0	0	0	0	0	0
0.112251	0.0788967	0.0327133	0.0269403	0.0481078	0.0853111	0.127646	0.14304	0.161001	0.146889	0.0198845	0.0173188	0	0	0	0	0	0	0	0	0
0.485747	0.241733	0.0581528	0.0307868	0.0148233	0.00912201	0.0262258	0.0022805	0.0467503	0.0524515	0.0148233	0.00912201	0.00798176	0	0	0	0	0	0	0	0
0.277778	0.166667	0	0	0	0	0	0	0.0555556	0.166667	0	0.0555556	0.277778	0	0	0	0	0	0	0	0
0.434783	0.246377	0.130435	0.00724638	0.0144928	0.115942	0.0507246	0	0	0	0	0	0	0	0	0	0	0	0	0	0
0.2	0.15	0.0416667	0.0333333	0.0833333	0.075	0.216667	0.191667	0	0.00833333	0	0	0	0	0	0	0	0	0	0	0
0.0355932	0.0661017	0.0738983	0.0833898	0.102373	0.15661	0.108814	0.108136	0.15322	0.0905085	0.0179661	0.00338983	0	0	0	0	0	0	0	0	0
0.0922053	0.225285	0.161597	0.145437	0.165399	0.0741445	0.0608365	0.0456274	0.0294677	0	0	0	0	0	0	0	0	0	0	0	0
0	0	0	0	0	0.185185	0	0.814815	0	0	0	0	0	0	0	0	0	0	0	0	0
0.303625	0.456193	0.172205	0.021148	0.021148	0.00302115	0.00453172	0.0120846	0.0060423	0	0	0	0	0	0	0	0	0	0	0	0
0.258483	0.344311	0.178643	0.100798	0.0319361	0.0329341	0.0319361	0.0209581	0	0	0	0	0	0	0	0	0	0	0	0	0
0.105459	0.172457	0.222084	0.191067	0.265509	0.0434243	0	0	0	0	0	0	0	0	0	0	0	0	0	0	0
0.0737052	0.175299	0.101594	0.103586	0.059761	0.0418327	0.173307	0.123506	0.0776892	0.0517928	0.0179283	0	0	0	0	0	0	0	0	0	0
0.268975	0.331558	0.199734	0.0998668	0.0519308	0.0173103	0.0213049	0.00798935	0	0.00133156	0	0	0	0	0	0	0	0	0	0	0
0.777778	0.166667	0.0555556	0	0	0	0	0	0	0	0	0	0	0	0	0	0	0	0	0	0
0.0301205	0.0933735	0.0301205	0.0496988	0.0361446	0.0677711	0.134036	0.228916	0.183735	0.134036	0.0120482	0	0	0	0	0	0	0	0	0	0
0	0	0.0434783	0.26087	0.26087	0.26087	0.130435	0.0434783	0	0	0	0	0	0	0	0	0	0	0	0	0
0.0700809	0.115903	0.107817	0.123989	0.172507	0.140162	0.16442	0.0700809	0.0350404	0	0	0	0	0	0	0	0	0	0	0	0
0.168653	0.28506	0.247479	0.101742	0.0824931	0.055912	0.0494959	0.00733272	0.00183318	0	0	0	0	0	0	0	0	0	0	0	0
0.062635	0.12743	0.062635	0.0691145	0.0691145	0.0907127	0.183585	0.131749	0.112311	0.0712743	0.0194384	0	0	0	0	0	0	0	0	0	0
0.343462	0.418969	0.171271	0.0451197	0.00276243	0.00184162	0.00644567	0.00644567	0.00368324	0	0	0	0	0	0	0	0	0	0	0	0
0.493769	0.373832	0.0825545	0.0218069	0.00623053	0.0046729	0.0046729	0.00311526	0.00778816	0.00155763	0	0	0	0	0	0	0	0	0	0	0
0.177846	0.218462	0.139692	0.0713846	0.0547692	0.0486154	0.0984615	0.0867692	0.0763077	0.0270769	0.000615385	0	0	0	0	0	0	0	0	0	0
0.177643	0.190641	0.109185	0.0970537	0.129116	0.0909879	0.0961872	0.0415945	0.0519931	0.0155979	0	0	0	0	0	0	0	0	0	0	0
0.0292398	0.0935673	0.116959	0.0701754	0.0350877	0.0906433	0.181287	0.21345	0.0906433	0.0438596	0.0321637	0.00292398	0	0	0	0	0	0	0	0	0
0.367925	0.445283	0.145283	0.0377358	0.00188679	0.00188679	0	0	0	0	0	0	0	0	0	0	0	0	0	0	0
0.10678	0.325424	0.222034	0.201695	0.0847458	0.0389831	0.0186441	0.00169492	0	0	0	0	0	0	0	0	0	0	0	0	0
0.3125	0.5625	0.125	0	0	0	0	0	0	0	0	0	0	0	0	0	0	0	0	0	0
0.0296296	0.0592593	0.0814815	0.0222222	0.0888889	0.288889	0.17037	0.214815	0.0444444	0	0	0	0	0	0	0	0	0	0	0	0
0.0973872	0.087886	0.0344418	0.0285036	0.0320665	0.0486936	0.140143	0.207838	0.231591	0.0914489	0	0	0	0	0	0	0	0	0	0	0
0.0122757	0.0434372	0.088763	0.11898	0.0774315	0.173749	0.159585	0.159585	0.134089	0.0321058	0	0	0	0	0	0	0	0	0	0	0
0.0753425	0.141096	0.153425	0.143836	0.10137	0.139726	0.0835616	0.0835616	0.0191781	0.0328767	0.0260274	0	0	0	0	0	0	0	0	0	0
0.00787402	0.0682415	0.0603675	0.0472441	0.0944882	0.115486	0.0997375	0.2021	0.217848	0.0288714	0.0341207	0.023622	0	0	0	0	0	0	0	0	0
0.0144144	0.0234234	0.0306306	0.0990991	0.198198	0.223423	0.357658	0.0378378	0.00630631	0.0045045	0.0045045	0	0	0	0	0	0	0	0	0	0
0.048913	0.104814	0.110248	0.0993789	0.0838509	0.112578	0.112578	0.139752	0.121894	0.0590062	0.00621118	0.000776398	0	0	0	0	0	0	0	0	0
0	0.0425532	0.234043	0.0851064	0.212766	0.0425532	0.191489	0.0212766	0	0.0212766	0.12766	0.0212766	0	0	0	0	0	0	0	0	0
0	0.0183946	0.0150502	0.0200669	0.0234114	0.0242475	0.0852843	0.200669	0.417224	0.0710702	0.0342809	0.0610368	0.00919732	0.0117057	0.0083612	0	0	0	0	0	0
0.0285714	0.0142857	0.0571429	0.0857143	0.0285714	0.1	0.2	0.228571	0.0571429	0	0.2	0	0	0	0	0	0	0	0	0	0
0	0.00714286	0.0428571	0.114286	0.0714286	0.0642857	0.114286	0.0928571	0.157143	0.185714	0.0714286	0.0285714	0.05	0	0	0	0	0	0	0	0
0	0	0.363636	0.212121	0.030303	0	0	0.030303	0.0909091	0.121212	0.151515	0	0	0	0	0	0	0	0	0	0
0	0.191489	0.255319	0.148936	0.404255	0	0	0	0	0	0	0	0	0	0	0	0	0	0	0	0
0.0178571	0.0357143	0.214286	0.196429	0.25	0.125	0.0535714	0.0535714	0.0535714	0	0	0	0	0	0	0	0	0	0	0	0
0	0.0140845	0.0387324	0.0387324	0.0246479	0.0176056	0.0985915	0.207746	0.387324	0.126761	0.0457746	0	0	0	0	0	0	0	0	0	0
0.170426	0.131579	0.10401	0.0864662	0.126566	0.200501	0.141604	0.0225564	0.0112782	0.00501253	0	0	0	0	0	0	0	0	0	0	0
0.0479303	0.141612	0.257081	0.154684	0.0718954	0.0675381	0.0261438	0.037037	0.0348584	0.0479303	0.0762527	0.037037	0	0	0	0	0	0	0	0	0
0.194884	0.144945	0.177832	0.16078	0.161998	0.132765	0.0267966	0	0	0	0	0	0	0	0	0	0	0	0	0	0
0.003125	0.0177083	0.0354167	0.0177083	0.0479167	0.0302083	0.0572917	0.0729167	0.103125	0.144792	0.165625	0.221875	0.0677083	0.0145833	0	0	0	0	0	0	0
0.0344828	0.37931	0	0.0344828	0	0.241379	0.103448	0.0689655	0.103448	0.0344828	0	0	0	0	0	0	0	0	0	0	0
0.0181818	0	0	0	0.0181818	0.0181818	0.0363636	0.218182	0.327273	0.345455	0.0181818	0	0	0	0	0	0	0	0	0	0
0.332893	0.343461	0.0924703	0.0515192	0.0620872	0.0422721	0.0435931	0.0250991	0.00660502	0	0	0	0	0	0	0	0	0	0	0	0
0.0398724	0.0701754	0.157895	0.167464	0.161085	0.076555	0.110048	0.0797448	0.0701754	0.0382775	0.0287081	0	0	0	0	0	0	0	0	0	0
0.0641026	0.358974	0.0641026	0.0769231	0.102564	0.102564	0.0512821	0.0641026	0.115385	0	0	0	0	0	0	0	0	0	0	0	0
0.205849	0.377953	0.111361	0.0989876	0.100112	0.048369	0.0224972	0.0348706	0	0	0	0	0	0	0	0	0	0	0	0	0
0.294152	0.420961	0.151129	0.0555877	0.0237406	0.0115808	0.0133179	0.00694847	0.0225825	0	0	0	0	0	0	0	0	0	0	0	0
0.328947	0.296053	0.269737	0.0592105	0.0263158	0.0197368	0	0	0	0	0	0	0	0	0	0	0	0	0	0	0
0.0301508	0.0703518	0.165829	0.155779	0.150754	0.180905	0.125628	0.120603	0	0	0	0	0	0	0	0	0	0	0	0	0
0.0448718	0.182692	0.237179	0.160256	0.121795	0.147436	0.105769	0	0	0	0	0	0	0	0	0	0	0	0	0	0
0.0597345	0.141593	0.110619	0.0951327	0.0973451	0.170354	0.143805	0.128319	0.0420354	0.0110619	0	0	0	0	0	0	0	0	0	0	0
0.0787402	0.216535	0.0748031	0.173228	0.15748	0.145669	0.0433071	0.011811	0.019685	0.019685	0.0590551	0	0	0	0	0	0	0	0	0	0
0	0.230769	0.769231	0	0	0	0	0	0	0	0	0	0	0	0	0	0	0	0	0	0
0.356725	0.352548	0.10944	0.0467836	0.037594	0.015873	0.0292398	0.0225564	0.0292398	0	0	0	0	0	0	0	0	0	0	0	0
0.168831	0.558442	0.272727	0	0	0	0	0	0	0	0	0	0	0	0	0	0	0	0	0	0
0.0497875	0.0825744	0.0607165	0.0346084	0.0528233	0.0643594	0.105039	0.134183	0.131755	0.140255	0.108075	0.0303582	0.00546448	0	0	0	0	0	0	0	0
0.0247019	0.118399	0.134583	0.140545	0.11925	0.0843271	0.105622	0.108177	0.129472	0.0212947	0.0136286	0	0	0	0	0	0	0	0	0	0
0.142857	0.337868	0.165533	0.0544218	0.0770975	0.0566893	0.124717	0.00680272	0.031746	0.00226757	0	0	0	0	0	0	0	0	0	0	0
0.00474684	0.0363924	0.028481	0.0379747	0.0316456	0.0363924	0.0189873	0.0917722	0.129747	0.202532	0.308544	0.0727848	0	0	0	0	0	0	0	0	0
0.144568	0.1962	0.137546	0.127633	0.109872	0.0991326	0.0665014	0.0545229	0.0371747	0.0210657	0.00454358	0.00123916	0	0	0	0	0	0	0	0	0
0.14862	0.216561	0.176221	0.157113	0.14862	0.0976645	0.0403397	0.00636943	0.00212314	0.00424628	0.00212314	0	0	0	0	0	0	0	0	0	0
0.0211416	0.0443975	0.0422833	0.05074	0.0486258	0.0116279	0.02537	0.102537	0.180761	0.207188	0.167019	0.0665962	0.0317125	0	0	0	0	0	0	0	0
0.0260417	0.111111	0.140625	0.104167	0.151042	0.128472	0.09375	0.0642361	0.0677083	0.0555556	0.0381944	0.0190972	0	0	0	0	0	0	0	0	0
0.197452	0.307325	0.116242	0.106688	0.0859873	0.0382166	0.0557325	0.0573248	0.0334395	0.00159236	0	0	0	0	0	0	0	0	0	0	0
0.133333	0.0929293	0.0888889	0.0343434	0.111111	0.185859	0.169697	0.0969697	0.0686869	0.0161616	0.0020202	0	0	0	0	0	0	0	0	0	0
0.091922	0.166435	0.101671	0.060585	0.100975	0.0856546	0.0793872	0.0410864	0.0557103	0.140669	0.0452646	0.0306407	0	0	0	0	0	0	0	0	0
0.379854	0.407767	0.11165	0.0303398	0.0206311	0.0182039	0.0291262	0.00121359	0.00121359	0	0	0	0	0	0	0	0	0	0	0	0
0.0417755	0.125326	0.122715	0.0835509	0.104439	0.0443864	0.0104439	0.0287206	0.0234987	0.0522193	0.0913838	0.130548	0.112272	0.0287206	0	0	0	0	0	0	0
0.013308	0.0741445	0.0665399	0.0646388	0.104563	0.095057	0.173004	0.138783	0.136882	0.0703422	0.0494297	0.0114068	0.00190114	0	0	0	0	0	0	0	0
0.0790514	0.106719	0.166008	0.0909091	0.0434783	0.0474308	0.177866	0.0988142	0.0434783	0.027668	0.0671937	0.0434783	0.00790514	0	0	0	0	0	0	0	0
0.316456	0.341772	0.177215	0.113924	0.0253165	0.0126582	0.0126582	0	0	0	0	0	0	0	0	0	0	0	0	0	0
0.112903	0.225806	0.258065	0.0483871	0.0806452	0.225806	0.0483871	0	0	0	0	0	0	0	0	0	0	0	0	0	0

## Sheet: Isolated_raw
0	5	10	15	20	25	30	35	40	45	50	55	60	65	70	75	80	85	90	95	100
0.538462	0.461538	0	0	0	0	0	0	0	0	0	0	0	0	0	0	0	0	0	0	0
0.409091	0.227273	0.0454545	0.0656566	0.0454545	0.0454545	0.030303	0.030303	0.0353535	0.0252525	0.010101	0.0151515	0.00505051	0.00505051	0.00505051	0	0	0	0	0	0
0.126638	0.213974	0.113537	0.0742358	0.157205	0.100437	0.0655022	0.0917031	0.0305677	0.0218341	0.00436681	0	0	0	0	0	0	0	0	0	0
0.5	0.25	0.25	0	0	0	0	0	0	0	0	0	0	0	0	0	0	0	0	0	0
0	1	0	0	0	0	0	0	0	0	0	0	0	0	0	0	0	0	0	0	0
0.234783	0.104348	0.0782609	0.104348	0.104348	0.13913	0.0695652	0.0347826	0.104348	0.0173913	0.00869565	0	0	0	0	0	0	0	0	0	0
0.162791	0.226744	0.19186	0.145349	0.0872093	0.0639535	0.0813953	0.0290698	0.0116279	0	0	0	0	0	0	0	0	0	0	0	0
0.149123	0.236842	0.114035	0.131579	0.0701754	0.0526316	0.0614035	0.0789474	0.0438596	0.0526316	0.00877193	0	0	0	0	0	0	0	0	0	0
0.04375	0.078125	0.053125	0.18125	0.175	0.225	0.13125	0.059375	0.053125	0	0	0	0	0	0	0	0	0	0	0	0
0.5	0.166667	0.166667	0	0	0	0.166667	0	0	0	0	0	0	0	0	0	0	0	0	0	0
0.1	0.1	0.0875	0.0375	0.1125	0.275	0.1375	0.0875	0.0125	0	0.0375	0	0	0	0	0.0125	0	0	0	0	0
0.260274	0.191781	0.0684932	0.0547945	0.0958904	0.0410959	0.0684932	0.0547945	0.123288	0.0410959	0	0	0	0	0	0	0	0	0	0	0
0.1	0.233333	0.366667	0.0333333	0.1	0.0666667	0.1	0	0	0	0	0	0	0	0	0	0	0	0	0	0
0.14876	0.0413223	0.198347	0.14876	0.140496	0.0578512	0.165289	0.0578512	0.0330579	0.00826446	0	0	0	0	0	0	0	0	0	0	0
0.0869565	0.0434783	0.0434783	0.0724638	0.115942	0.26087	0.0724638	0.0869565	0.057971	0.057971	0.101449	0	0	0	0	0	0	0	0	0	0
0.0208333	0.0347222	0.00694444	0.0555556	0.0763889	0.236111	0.222222	0.1875	0.0138889	0.0277778	0.0138889	0.0833333	0.00694444	0.0138889	0	0	0	0	0	0	0
0.666667	0	0.333333	0	0	0	0	0	0	0	0	0	0	0	0	0	0	0	0	0	0
0.171429	0.257143	0.171429	0.0571429	0.0857143	0.114286	0.0285714	0.0571429	0	0	0.0285714	0.0285714	0	0	0	0	0	0	0	0	0
0.0394737	0.118421	0.0394737	0.0526316	0.144737	0.328947	0.184211	0.0789474	0.0131579	0	0	0	0	0	0	0	0	0	0	0	0
0.0434783	0	0.0434783	0	0.130435	0.0434783	0	0	0.304348	0.434783	0	0	0	0	0	0	0	0	0	0	0
0.0305344	0.0687023	0.0229008	0.0839695	0.0610687	0.0763359	0.0916031	0.0305344	0.0992366	0.267176	0.129771	0.0305344	0.00763359	0	0	0	0	0	0	0	0
0.0454545	0.0818182	0.172727	0.145455	0.227273	0.109091	0.0909091	0.0545455	0.0272727	0.0181818	0.00909091	0.0181818	0	0	0	0	0	0	0	0	0
0.202703	0.189189	0.0945946	0.22973	0.0675676	0.0540541	0.0135135	0	0	0.0405405	0.108108	0	0	0	0	0	0	0	0	0	0
0.0425532	0.0425532	0.0851064	0	0	0.319149	0.255319	0.106383	0	0.0212766	0.0851064	0.0425532	0	0	0	0	0	0	0	0	0
0.148148	0.148148	0.0740741	0.0740741	0.037037	0.111111	0.185185	0.037037	0.0740741	0.0740741	0.037037	0	0	0	0	0	0	0	0	0	0
0.2	0.244444	0.0222222	0.0444444	0.0888889	0.0888889	0.133333	0.133333	0	0.0222222	0	0	0.0222222	0	0	0	0	0	0	0	0
0.0731707	0.170732	0.0731707	0.109756	0.195122	0.0853659	0.0243902	0.0609756	0.0609756	0.0853659	0.0609756	0	0	0	0	0	0	0	0	0	0
0.105263	0.210526	0.421053	0.0526316	0	0.210526	0	0	0	0	0	0	0	0	0	0	0	0	0	0	0
0	0.0225564	0.12782	0.0676692	0.165414	0.157895	0.172932	0.0977444	0.0676692	0.0676692	0.037594	0.0150376	0	0	0	0	0	0	0	0	0
0.08	0.226667	0.24	0.106667	0.146667	0.04	0.0666667	0.0133333	0.0133333	0.0266667	0.0266667	0.0133333	0	0	0	0	0	0	0	0	0
0.0769231	0.0769231	0.196581	0.128205	0.102564	0.034188	0.0683761	0.00854701	0.0940171	0.0769231	0.042735	0.0598291	0.034188	0	0	0	0	0	0	0	0
0.0833333	0.0833333	0.125	0.0833333	0.166667	0.0833333	0.166667	0.125	0.0416667	0	0	0	0	0.0416667	0	0	0	0	0	0	0
0.108434	0.216867	0.228916	0.0481928	0.0722892	0.060241	0.0722892	0.0240964	0.0240964	0.144578	0	0	0	0	0	0	0	0	0	0	0
0	0	0	0	0	0.146341	0.146341	0.219512	0.292683	0.0487805	0.0487805	0.0731707	0	0.0243902	0	0	0	0	0	0	0
0.0409091	0.0454545	0.0227273	0.0363636	0.0818182	0.0727273	0.140909	0.204545	0.0954545	0.0409091	0.163636	0.0545455	0	0	0	0	0	0	0	0	0
0.00549451	0.021978	0.0549451	0.0659341	0.126374	0.247253	0.142857	0.0494505	0.0274725	0.0164835	0.153846	0.0659341	0.021978	0	0	0	0	0	0	0	0
0.0898876	0.191011	0.0898876	0.202247	0.11236	0.0337079	0	0.0224719	0.0337079	0.0449438	0.123596	0.0449438	0	0.011236	0	0	0	0	0	0	0
0.103093	0.206186	0.237113	0.195876	0.0515464	0.0721649	0.0206186	0.0309278	0.0515464	0.0206186	0	0.0103093	0	0	0	0	0	0	0	0	0
0.185185	0.0740741	0.296296	0.111111	0.185185	0.037037	0.037037	0	0.037037	0	0.037037	0	0	0	0	0	0	0	0	0	0
0.357143	0.178571	0.0357143	0	0.0357143	0.0357143	0.107143	0.0357143	0.0357143	0.0714286	0	0	0.107143	0	0	0	0	0	0	0	0
0.0816327	0	0.0204082	0.0204082	0.0204082	0.0204082	0	0	0.142857	0.265306	0.22449	0.142857	0.0408163	0.0204082	0	0	0	0	0	0	0
0.0128205	0.00641026	0.0128205	0.025641	0.0128205	0.0576923	0.108974	0.0897436	0.0833333	0.0961538	0.173077	0.217949	0.0641026	0.0384615	0	0	0	0	0	0	0
0.315789	0.0789474	0.0789474	0.131579	0.0789474	0.0789474	0	0	0	0.0263158	0.157895	0	0.0526316	0	0	0	0	0	0	0	0
0.0833333	0.0833333	0.166667	0.138889	0.0555556	0.277778	0.0555556	0.0555556	0.0833333	0	0	0	0	0	0	0	0	0	0	0	0
0	0.0235294	0	0	0	0.0588235	0.2	0.211765	0.176471	0.0941176	0.0705882	0.0470588	0.0941176	0.0235294	0	0	0	0	0	0	0
0.153846	0.0615385	0.0615385	0.107692	0.0461538	0.107692	0.0615385	0.0615385	0.0461538	0.0307692	0.138462	0.0461538	0.0461538	0.0307692	0	0	0	0	0	0	0
0.266667	0.2	0.133333	0.133333	0	0	0.0666667	0.0666667	0	0.133333	0	0	0	0	0	0	0	0	0	0	0
0.162963	0.140741	0.103704	0.0740741	0.0592593	0.0962963	0.0296296	0.148148	0.103704	0.0296296	0.0222222	0.00740741	0.0148148	0.00740741	0	0	0	0	0	0	0
0.102941	0.25	0.117647	0.0735294	0.147059	0.205882	0.0588235	0.0441176	0	0	0	0	0	0	0	0	0	0	0	0	0
0.214286	0.142857	0	0	0	0	0	0	0.0714286	0.214286	0.357143	0	0	0	0	0	0	0	0	0	0
0	0	0	0	1	0	0	0	0	0	0	0	0	0	0	0	0	0	0	0	0
0.0344828	0.0344828	0.0551724	0.0482759	0.0275862	0.0689655	0.0827586	0.062069	0.206897	0.0965517	0.158621	0.0827586	0.0413793	0	0	0	0	0	0	0	0
0.121951	0.195122	0.121951	0.219512	0.0731707	0.097561	0.0243902	0	0	0	0.0243902	0	0.121951	0	0	0	0	0	0	0	0
0.0294118	0.0588235	0.0147059	0.0808824	0.0588235	0.0882353	0.132353	0.0955882	0.139706	0.198529	0.0955882	0.00735294	0	0	0	0	0	0	0	0	0
0.168919	0.277027	0.101351	0.0743243	0.135135	0.0675676	0.0675676	0.0337838	0.00675676	0.027027	0.0202703	0.0135135	0	0.00675676	0	0	0	0	0	0	0
0.0464286	0.117857	0.0642857	0.0571429	0.0964286	0.0607143	0.125	0.135714	0.0357143	0.0321429	0.0321429	0.075	0.0357143	0.0571429	0.0285714	0	0	0	0	0	0
0.0454545	0.136364	0.0227273	0.0454545	0	0.0227273	0.113636	0.0681818	0.295455	0.113636	0.0227273	0.113636	0	0	0	0	0	0	0	0	0
0.0927835	0.113402	0.103093	0.0309278	0.123711	0.134021	0.164948	0.154639	0.0721649	0.0103093	0	0	0	0	0	0	0	0	0	0	0
0.0615385	0.230769	0.123077	0.184615	0	0.123077	0.0307692	0.0923077	0.0153846	0.0923077	0	0.0461538	0	0	0	0	0	0	0	0	0
0	0.0769231	0.0769231	0	0	0	0	0.0769231	0	0	0.230769	0.538462	0	0	0	0	0	0	0	0	0
0.0258621	0.12069	0.0517241	0.0258621	0.0603448	0.163793	0.206897	0.112069	0.112069	0.0948276	0.0258621	0	0	0	0	0	0	0	0	0	0
0	0.04	0.08	0.08	0.24	0.28	0.08	0.04	0.16	0	0	0	0	0	0	0	0	0	0	0	0
0.0717949	0.194872	0.271795	0.0871795	0.0512821	0.0307692	0.0307692	0.0769231	0.0615385	0.0358974	0.0461538	0.0307692	0.0102564	0	0	0	0	0	0	0	0
0.0895522	0.0746269	0.141791	0.0671642	0.186567	0.134328	0.0895522	0.0447761	0.0298507	0	0.0820896	0.0373134	0.00746269	0.0149254	0	0	0	0	0	0	0
0.153846	0.102564	0.179487	0.282051	0.0769231	0	0	0	0	0	0.025641	0.025641	0	0.0512821	0.102564	0	0	0	0	0	0
0.230769	0.384615	0.153846	0.0384615	0.0769231	0.0384615	0	0	0.0769231	0	0	0	0	0	0	0	0	0	0	0	0
0.0220588	0	0.0514706	0.0367647	0.0294118	0.0588235	0.102941	0.0367647	0.0294118	0.0514706	0.132353	0.397059	0.0514706	0	0	0	0	0	0	0	0
0.122449	0.183673	0.204082	0.102041	0.0612245	0.102041	0.102041	0.0408163	0.0612245	0.0204082	0	0	0	0	0	0	0	0	0	0	0
0.230769	0.115385	0.269231	0.153846	0.192308	0	0	0	0	0.0384615	0	0	0	0	0	0	0	0	0	0	0
0.160714	0.205357	0.107143	0.160714	0.0625	0.0446429	0.0803571	0.00892857	0.116071	0.0357143	0.0178571	0	0	0	0	0	0	0	0	0	0
0.0521739	0.0434783	0.0956522	0.0434783	0.0173913	0.0347826	0.0347826	0.00869565	0.00869565	0.0347826	0.0347826	0.104348	0.356522	0.0434783	0	0	0.0869565	0	0	0	0
0.15942	0.15942	0.057971	0.0724638	0.057971	0.0289855	0.0289855	0.130435	0.0144928	0.0869565	0.0869565	0.057971	0.057971	0	0	0	0	0	0	0	0
0	0.136364	0.0454545	0.136364	0.272727	0.0909091	0.0454545	0.0454545	0	0.0909091	0.0454545	0.0909091	0	0	0	0	0	0	0	0	0
0.0816327	0.0612245	0.0816327	0.0816327	0.22449	0.204082	0.0816327	0.142857	0.0204082	0.0204082	0	0	0	0	0	0	0	0	0	0	0
0.558824	0.264706	0.0294118	0.0294118	0	0	0.0294118	0	0.0294118	0.0294118	0.0294118	0	0	0	0	0	0	0	0	0	0
0	0	0.0212766	0.0212766	0	0.0425532	0.148936	0.12766	0.212766	0.340426	0.0851064	0	0	0	0	0	0	0	0	0	0
0.153846	0.0769231	0.128205	0.0769231	0.0512821	0.025641	0.0512821	0	0.025641	0.102564	0.0512821	0.25641	0	0	0	0	0	0	0	0	0
0.0410959	0.0273973	0.164384	0	0.0821918	0.0547945	0.0958904	0.0410959	0.164384	0.0958904	0.0547945	0.0958904	0.0821918	0	0	0	0	0	0	0	0
0.145833	0.0625	0.104167	0.145833	0.0416667	0.0208333	0.0833333	0.0625	0	0.145833	0.166667	0	0.0208333	0	0	0	0	0	0	0	0
0.00699301	0.020979	0.00699301	0.034965	0.027972	0.013986	0.034965	0.013986	0.048951	0.146853	0.48951	0.132867	0.00699301	0	0.013986	0	0	0	0	0	0
0.0333333	0.0333333	0.1	0	0.1	0.0333333	0.2	0.133333	0.1	0.133333	0.0666667	0.0666667	0	0	0	0	0	0	0	0	0
0.0662461	0.0851735	0.0788644	0.0662461	0.0977918	0.0914826	0.0851735	0.141956	0.135647	0.0946372	0.0378549	0.00630915	0.0126183	0	0	0	0	0	0	0	0
0.15	0.15	0.2	0.05	0.05	0.1	0.3	0	0	0	0	0	0	0	0	0	0	0	0	0	0
0.0909091	0.191223	0.0877743	0.0909091	0.0689655	0.0940439	0.0909091	0.0689655	0.163009	0.031348	0.0219436	0	0	0	0	0	0	0	0	0	0
0.0291667	0.0666667	0.0625	0.0833333	0.0958333	0.125	0.0916667	0.1125	0.104167	0.0916667	0.0875	0.00833333	0.0291667	0	0.0125	0	0	0	0	0	0
0.153846	0.184615	0.338462	0.246154	0.0307692	0	0	0.0153846	0.0153846	0.0153846	0	0	0	0	0	0	0	0	0	0	0
0.125	0.171875	0.09375	0.0507812	0.0820312	0.0664062	0.046875	0.140625	0.09375	0.0117188	0.0820312	0.0351562	0	0	0	0	0	0	0	0	0
0.103093	0.28866	0.185567	0.0824742	0.113402	0.0721649	0.0412371	0	0.0309278	0.0309278	0.0412371	0.0103093	0	0	0	0	0	0	0	0	0
0.213018	0.207101	0.106509	0.106509	0.035503	0.0118343	0.118343	0.0887574	0.0769231	0.035503	0	0	0	0	0	0	0	0	0	0	0
0.168831	0.25974	0.292208	0.11039	0.0324675	0.012987	0.012987	0.038961	0.0454545	0.012987	0.012987	0	0	0	0	0	0	0	0	0	0
0.0654206	0.0560748	0.0280374	0.046729	0.186916	0.280374	0.205607	0.130841	0	0	0	0	0	0	0	0	0	0	0	0	0
0.120879	0.115385	0.0494505	0.043956	0.120879	0.0604396	0.0714286	0.164835	0.17033	0.0494505	0.010989	0.0164835	0	0	0.00549451	0	0	0	0	0	0
0.0108696	0.152174	0.0869565	0.108696	0.108696	0.0652174	0.0652174	0.0978261	0.130435	0.0869565	0.0543478	0.0326087	0	0	0	0	0	0	0	0	0
0.0729614	0.214592	0.111588	0.0515021	0.103004	0.0901288	0.111588	0.0772532	0.0901288	0.0472103	0.0300429	0	0	0	0	0	0	0	0	0	0
0.0952381	0.404762	0.0952381	0.047619	0.0714286	0.0238095	0.047619	0.119048	0.047619	0.0238095	0.0238095	0	0	0	0	0	0	0	0	0	0
0	0	0.2	0.2	0.2	0	0.4	0	0	0	0	0	0	0	0	0	0	0	0	0	0
0.105991	0.276498	0.124424	0.0737327	0.0921659	0.00921659	0.0184332	0.0967742	0.110599	0.078341	0.0138249	0	0	0	0	0	0	0	0	0	0
0.08	0.24	0.44	0.16	0	0.04	0.04	0	0	0	0	0	0	0	0	0	0	0	0	0	0
0.149351	0.224026	0.159091	0.100649	0.0876623	0.0714286	0.025974	0.0487013	0.0714286	0.0324675	0.012987	0.00649351	0.00974026	0	0	0	0	0	0	0	0
0.0526316	0.0526316	0	0.105263	0.157895	0.0526316	0.105263	0.210526	0.210526	0.0526316	0	0	0	0	0	0	0	0	0	0	0
0.48	0.2	0.08	0.08	0.12	0.04	0	0	0	0	0	0	0	0	0	0	0	0	0	0	0
0.0507246	0.137681	0.101449	0.0869565	0.0615942	0.076087	0.076087	0.119565	0.0905797	0.0978261	0.0869565	0.0108696	0	0.00362319	0	0	0	0	0	0	0
0.178571	0.142857	0.142857	0.154762	0.0119048	0	0.119048	0.22619	0.0119048	0.0119048	0	0	0	0	0	0	0	0	0	0	0
0.247934	0.140496	0.165289	0.0826446	0.0247934	0.00826446	0.0743802	0.173554	0.0495868	0.0165289	0	0.0165289	0	0	0	0	0	0	0	0	0
0.0918367	0.204082	0.0918367	0.0714286	0.214286	0.163265	0.0714286	0	0.0612245	0	0	0.0102041	0.0204082	0	0	0	0	0	0	0	0
0.0185185	0.0185185	0.185185	0.388889	0.314815	0.0185185	0.0185185	0.0185185	0	0	0.0185185	0	0	0	0	0	0	0	0	0	0
0.0857143	0.228571	0.171429	0.142857	0.171429	0	0.0571429	0.114286	0.0285714	0	0	0	0	0	0	0	0	0	0	0	0
0.0833333	0.0972222	0.111111	0.0694444	0.0694444	0.0555556	0.222222	0.0833333	0.166667	0.0416667	0	0	0	0	0	0	0	0	0	0	0
0.165217	0.0869565	0.0956522	0.0869565	0.0869565	0.104348	0.113043	0.0869565	0.0608696	0.00869565	0	0.104348	0	0	0	0	0	0	0	0	0
0.12963	0.12037	0.0740741	0.111111	0.0555556	0.0462963	0.037037	0.037037	0.0555556	0.185185	0.111111	0.00925926	0.0185185	0.00925926	0	0	0	0	0	0	0
0.04	0.04	0.24	0.28	0.2	0.04	0.04	0	0.04	0.08	0	0	0	0	0	0	0	0	0	0	0
0.2	0.4	0.4	0	0	0	0	0	0	0	0	0	0	0	0	0	0	0	0	0	0
0	0	0	0	0	0	1	0	0	0	0	0	0	0	0	0	0	0	0	0	0
0.133094	0.241007	0.165468	0.0647482	0.0647482	0.125899	0.0539568	0.0215827	0.00719424	0.0179856	0.0179856	0.0539568	0.0323741	0	0	0	0	0	0	0	0
0.0718391	0.114943	0.132184	0.100575	0.146552	0.0948276	0.0890805	0.0632184	0.106322	0.0431034	0.0344828	0.00287356	0	0	0	0	0	0	0	0	0
0.0842105	0.0947368	0.0684211	0.0684211	0.142105	0.0526316	0.121053	0.115789	0.142105	0.0894737	0.0157895	0	0.00526316	0	0	0	0	0	0	0	0
0.11194	0.119403	0.0932836	0.11194	0.0447761	0.011194	0.0410448	0.100746	0.13806	0.130597	0.0597015	0.0186567	0.0149254	0.00373134	0	0	0	0	0	0	0
0.0317003	0.0979827	0.0864553	0.0288184	0.0461095	0.0864553	0.0720461	0.0806916	0.123919	0.146974	0.158501	0.037464	0.00288184	0	0	0	0	0	0	0	0
0.0952381	0.0952381	0.142857	0.047619	0	0	0	0	0.52381	0.0952381	0	0	0	0	0	0	0	0	0	0	0
0.0784314	0.199346	0.114379	0.111111	0.147059	0.0653595	0.0816993	0.127451	0.0653595	0.00653595	0.00326797	0	0	0	0	0	0	0	0	0	0
0.114286	0.214286	0.171429	0.171429	0.0285714	0	0.0571429	0.114286	0.0857143	0.0285714	0	0.0142857	0	0	0	0	0	0	0	0	0
0.243697	0.134454	0.10084	0.0336134	0.12605	0.0168067	0.0252101	0.10084	0.12605	0.0840336	0.00840336	0	0	0	0	0	0	0	0	0	0
0	0.00980392	0.0490196	0.0294118	0.166667	0.0784314	0.0392157	0.147059	0.235294	0.215686	0.00980392	0	0.00980392	0.00980392	0	0	0	0	0	0	0
0	0.25	0	0	0.25	0	0	0.25	0	0.25	0	0	0	0	0	0	0	0	0	0	0
0.153846	0.115385	0.0384615	0.0384615	0	0.0384615	0.0769231	0.307692	0.230769	0	0	0	0	0	0	0	0	0	0	0	0
0.0246305	0.0197044	0.044335	0.0640394	0.0541872	0.0541872	0.0541872	0.295567	0.142857	0.137931	0.0985222	0.00985222	0	0	0	0	0	0	0	0	0
0.0357143	0.125	0.160714	0.107143	0.0357143	0.0535714	0.0714286	0.0357143	0.303571	0.0714286	0	0	0	0	0	0	0	0	0	0	0
0.363636	0.136364	0.0454545	0	0.181818	0.0909091	0	0.0909091	0	0	0.0909091	0	0	0	0	0	0	0	0	0	0
0.146154	0.1	0.0884615	0.0487179	0.0782051	0.0692308	0.0717949	0.0833333	0.124359	0.0987179	0.0653846	0.0115385	0.0141026	0	0	0	0	0	0	0	0
0.0437376	0.0874751	0.0298211	0.127237	0.105368	0.186879	0.141153	0.115308	0.0795229	0.0457256	0.0337972	0.00397614	0	0	0	0	0	0	0	0	0
0.0951276	0.206497	0.134571	0.167053	0.12993	0.0788863	0.0649652	0.0580046	0.00928074	0.0487239	0.00696056	0	0	0	0	0	0	0	0	0	0
0.0784983	0.174061	0.0511945	0.109215	0.0784983	0.0921502	0.0648464	0.0784983	0.0511945	0.0989761	0.0819113	0.0170648	0.0238908	0	0	0	0	0	0	0	0
0.714286	0.285714	0	0	0	0	0	0	0	0	0	0	0	0	0	0	0	0	0	0	0
0.010101	0.040404	0.121212	0.010101	0.0505051	0.0707071	0.0707071	0.252525	0.20202	0.0909091	0.0707071	0.010101	0	0	0	0	0	0	0	0	0
0.11811	0.0472441	0.0551181	0.00787402	0.0393701	0.0393701	0.141732	0.299213	0.0708661	0.0472441	0.125984	0.00787402	0	0	0	0	0	0	0	0	0
0.0412371	0.0790378	0.0446735	0.0652921	0.0859107	0.0859107	0.123711	0.161512	0.137457	0.147766	0.0171821	0.0103093	0	0	0	0	0	0	0	0	0
0.0662021	0.146341	0.0766551	0.139373	0.149826	0.160279	0.170732	0.0418118	0.0139373	0.00348432	0.010453	0.0174216	0.00348432	0	0	0	0	0	0	0	0
0	0.15	0.075	0.1125	0.075	0.2375	0.125	0	0.0375	0.0625	0.1125	0	0.0125	0	0	0	0	0	0	0	0
0.0169492	0.0677966	0.144068	0.0254237	0.00847458	0.00847458	0.00847458	0.00847458	0.186441	0.466102	0.0423729	0	0	0	0.0169492	0	0	0	0	0	0
0	0.0206186	0.0103093	0	0	0.0824742	0.0103093	0.123711	0.391753	0.278351	0.0824742	0	0	0	0	0	0	0	0	0	0
0.0681818	0.204545	0.121212	0.106061	0.0454545	0.106061	0.0530303	0.106061	0.030303	0.0833333	0.0681818	0	0	0	0	0.00757576	0	0	0	0	0
0.0449438	0.101124	0.0561798	0.123596	0.0898876	0.0449438	0.0224719	0.0561798	0.101124	0.0674157	0.101124	0.168539	0.011236	0	0.011236	0	0	0	0	0	0
0.666667	0	0	0	0	0	0	0	0	0	0.333333	0	0	0	0	0	0	0	0	0	0
0.173913	0.434783	0.23913	0.152174	0	0	0	0	0	0	0	0	0	0	0	0	0	0	0	0	0
0	0.0258065	0.00645161	0	0.00645161	0.0129032	0.109677	0.141935	0.141935	0.258065	0.290323	0.00645161	0	0	0	0	0	0	0	0	0
0.0427632	0.0427632	0.0559211	0.125	0.161184	0.0822368	0.0921053	0.1875	0.0690789	0.0855263	0.0559211	0	0	0	0	0	0	0	0	0	0
0	0	0	0	0	0	0.0169492	0.0338983	0.20339	0.525424	0.220339	0	0	0	0	0	0	0	0	0	0
0.104348	0.168116	0.171014	0.115942	0.0898551	0.0521739	0.0637681	0.0347826	0.0521739	0.0550725	0.0724638	0.0173913	0.00289855	0	0	0	0	0	0	0	0
0.161616	0.131313	0.111111	0.0555556	0.0252525	0.0555556	0.0353535	0.0606061	0.10101	0.126263	0.0707071	0.0555556	0.010101	0	0	0	0	0	0	0	0
0.123762	0.10396	0.108911	0.178218	0.153465	0.158416	0.0693069	0.0841584	0.0148515	0	0.0049505	0	0	0	0	0	0	0	0	0	0
0.097561	0.195122	0.121951	0.146341	0.097561	0	0	0	0.195122	0.0487805	0.0243902	0.0731707	0	0	0	0	0	0	0	0	0
0.0622568	0.0311284	0.0194553	0.0233463	0.00389105	0.0661479	0.07393	0.202335	0.350195	0.128405	0.0389105	0	0	0	0	0	0	0	0	0	0
0.0275862	0.0965517	0.0689655	0.062069	0.0896552	0.324138	0.0827586	0.0551724	0.0689655	0.0206897	0.0758621	0.0275862	0	0	0	0	0	0	0	0	0
0.0363128	0.0307263	0.0502793	0.0698324	0.0893855	0.0782123	0.201117	0.298883	0.106145	0.0195531	0.00837989	0.0111732	0	0	0	0	0	0	0	0	0
0.0276243	0.0552486	0.038674	0.176796	0.171271	0.127072	0.0939227	0.104972	0.038674	0.0110497	0.154696	0	0	0	0	0	0	0	0	0	0
0	0	0.0625	0	0	0.03125	0	0.0625	0.15625	0.5	0.1875	0	0	0	0	0	0	0	0	0	0
0.00909091	0.00909091	0.0454545	0.0363636	0.00909091	0.0454545	0.154545	0.127273	0.127273	0.263636	0.172727	0	0	0	0	0	0	0	0	0	0
0.0434783	0.115942	0.144928	0.115942	0.057971	0.0144928	0.188406	0.246377	0.0724638	0	0	0	0	0	0	0	0	0	0	0	0
0	0.0833333	0.138889	0.138889	0	0.111111	0.111111	0.138889	0.166667	0.0833333	0	0	0	0.0277778	0	0	0	0	0	0	0
0.0888889	0.0777778	0.0222222	0.333333	0.155556	0.122222	0.0555556	0.0222222	0.0111111	0.0888889	0.0111111	0.0111111	0	0	0	0	0	0	0	0	0
0.125	0.25	0.0416667	0.0416667	0	0	0.208333	0.333333	0	0	0	0	0	0	0	0	0	0	0	0	0
0	0	0	0	0	0	0	0.166667	0.166667	0.166667	0.166667	0.166667	0.166667	0	0	0	0	0	0	0	0
0.0497238	0.0745856	0.0414365	0.0303867	0.058011	0.149171	0.218232	0.143646	0.0441989	0.0773481	0.019337	0.0690608	0.0220994	0.00276243	0	0	0	0	0	0	0
0.0833333	0.75	0.0833333	0	0	0.0833333	0	0	0	0	0	0	0	0	0	0	0	0	0	0	0
0.295775	0.295775	0.126761	0.239437	0.0422535	0	0	0	0	0	0	0	0	0	0	0	0	0	0	0	0
0.111111	0.333333	0	0.222222	0	0.111111	0.111111	0.111111	0	0	0	0	0	0	0	0	0	0	0	0	0
0.0754717	0.132075	0.0943396	0.0377358	0	0.0377358	0.0188679	0.283019	0.132075	0.0943396	0.0943396	0	0	0	0	0	0	0	0	0	0
0.0666667	0.0791667	0.0708333	0.0833333	0.05	0.0875	0.0541667	0.075	0.2	0.183333	0.05	0	0	0	0	0	0	0	0	0	0
0.0277778	0.0763889	0.0902778	0.194444	0.166667	0.347222	0.0833333	0.0138889	0	0	0	0	0	0	0	0	0	0	0	0	0
0.0497512	0.0845771	0.00995025	0.0199005	0.0298507	0.0547264	0.0646766	0.0447761	0.0945274	0.174129	0.243781	0.079602	0.0497512	0	0	0	0	0	0	0	0
0.00552486	0.0607735	0.00552486	0.0441989	0.171271	0.320442	0.143646	0.0497238	0.0883978	0.110497	0	0	0	0	0	0	0	0	0	0	0
0.0115607	0.0809249	0.0346821	0.017341	0.0520231	0.0289017	0.127168	0.421965	0.121387	0.0635838	0.0289017	0.0115607	0	0	0	0	0	0	0	0	0
0.0381679	0.0534351	0.0610687	0.0534351	0.0610687	0.0305344	0.0534351	0.0534351	0.122137	0.351145	0.0916031	0.00763359	0.0152672	0.00763359	0	0	0	0	0	0	0
0.100313	0.125392	0.122257	0.0815047	0.0815047	0.0658307	0.100313	0.100313	0.103448	0.100313	0.0125392	0.00626959	0	0	0	0	0	0	0	0	0
0	0	0	0.0227273	0.0454545	0.0681818	0.0454545	0.0454545	0.272727	0.363636	0.0909091	0.0454545	0	0	0	0	0	0	0	0	0
0	0.111111	0.444444	0.333333	0.111111	0	0	0	0	0	0	0	0	0	0	0	0	0	0	0	0
0.0344828	0.206897	0	0.103448	0.0689655	0.137931	0	0	0.275862	0.103448	0.0689655	0	0	0	0	0	0	0	0	0	0
0.285714	0.428571	0.285714	0	0	0	0	0	0	0	0	0	0	0	0	0	0	0	0	0	0
0.163934	0.15847	0.136612	0.142077	0.0928962	0.125683	0.0601093	0.0437158	0.0710383	0.00546448	0	0	0	0	0	0	0	0	0	0	0
0.166667	0.21131	0.0833333	0.0803571	0.077381	0.113095	0.10119	0.0922619	0.0267857	0.0386905	0.00892857	0	0	0	0	0	0	0	0	0	0
0.102041	0.0952381	0.156463	0.129252	0.0408163	0.115646	0.122449	0.108844	0.0816327	0.047619	0	0	0	0	0	0	0	0	0	0	0
0.18	0.18	0.04	0.12	0.08	0.14	0.08	0.1	0.06	0	0.02	0	0	0	0	0	0	0	0	0	0
0.0567376	0.163121	0.0283688	0.0141844	0.0283688	0.0425532	0	0.0638298	0.0638298	0.404255	0.113475	0.0212766	0	0	0	0	0	0	0	0	0
0.0454545	0.136364	0.0909091	0.154545	0.0727273	0.0545455	0.0727273	0.0545455	0.0909091	0.1	0.118182	0.00909091	0	0	0	0	0	0	0	0	0
0.042735	0.188034	0.0683761	0.0854701	0.034188	0.042735	0.042735	0.0683761	0.0854701	0.205128	0.136752	0	0	0	0	0	0	0	0	0	0
0.133333	0.177778	0.111111	0.0222222	0.0222222	0.0222222	0.0444444	0.2	0.2	0	0	0	0.0666667	0	0	0	0	0	0	0	0
0.277778	0.305556	0.0555556	0.0555556	0	0	0.0277778	0	0.0555556	0.0555556	0.166667	0	0	0	0	0	0	0	0	0	0
0.1875	0.3125	0.333333	0.104167	0.0208333	0	0	0.0416667	0	0	0	0	0	0	0	0	0	0	0	0	0
0.166667	0.666667	0.0833333	0.0833333	0	0	0	0	0	0	0	0	0	0	0	0	0	0	0	0	0
0.0357143	0.0454545	0.107143	0.123377	0.0616883	0.149351	0.185065	0.233766	0.0162338	0.038961	0.00324675	0	0	0	0	0	0	0	0	0	0
0.333333	0.666667	0	0	0	0	0	0	0	0	0	0	0	0	0	0	0	0	0	0	0
1	0	0	0	0	0	0	0	0	0	0	0	0	0	0	0	0	0	0	0	0
0.0566038	0.113208	0.132075	0.132075	0.0691824	0.125786	0.0943396	0.150943	0.100629	0.0251572	0	0	0	0	0	0	0	0	0	0	0
0.0422535	0.126761	0.15493	0.112676	0.15493	0.253521	0.112676	0	0.0140845	0.028169	0	0	0	0	0	0	0	0	0	0	0
0	0.0654206	0.102804	0.130841	0.121495	0.121495	0.121495	0.186916	0.121495	0.0280374	0	0	0	0	0	0	0	0	0	0	0
0	0.0625	0.40625	0.125	0	0.09375	0.0625	0.0625	0.03125	0.03125	0.125	0	0	0	0	0	0	0	0	0	0
0.105769	0.0961538	0.102564	0.0833333	0.105769	0.099359	0.0512821	0.125	0.144231	0.0673077	0.0160256	0.00320513	0	0	0	0	0	0	0	0	0
0.0176471	0.0470588	0.0529412	0.0529412	0.0176471	0.0764706	0.311765	0.247059	0.105882	0.0411765	0.0235294	0.00588235	0	0	0	0	0	0	0	0	0
0.0576923	0.192308	0.173077	0.0192308	0.153846	0.25	0.0384615	0.0384615	0.0769231	0	0	0	0	0	0	0	0	0	0	0	0
0.0810811	0.378378	0.162162	0.162162	0	0.0810811	0.027027	0.0810811	0.027027	0	0	0	0	0	0	0	0	0	0	0	0
0.0212766	0.0425532	0.212766	0.0425532	0.0638298	0.255319	0.106383	0.170213	0.0851064	0	0	0	0	0	0	0	0	0	0	0	0
0.5	0	0	0	0	0	0.5	0	0	0	0	0	0	0	0	0	0	0	0	0	0
0.0428571	0.0142857	0.114286	0.0714286	0.128571	0.0714286	0.1	0.128571	0.114286	0.0285714	0.0142857	0.128571	0.0428571	0	0	0	0	0	0	0	0
0.0442478	0.0619469	0.00884956	0.141593	0.230088	0.247788	0.20354	0.0530973	0.00884956	0	0	0	0	0	0	0	0	0	0	0	0
0.0425532	0.0851064	0.0780142	0.0212766	0.0141844	0.0567376	0.0496454	0.205674	0.262411	0.156028	0.0283688	0	0	0	0	0	0	0	0	0	0
0.0222222	0.0888889	0.111111	0.0888889	0.0222222	0.0888889	0.0222222	0.422222	0.133333	0	0	0	0	0	0	0	0	0	0	0	0
0.0833333	0.0833333	0	0.166667	0.0833333	0	0	0.0833333	0.166667	0.0833333	0	0.166667	0.0833333	0	0	0	0	0	0	0	0
0.359073	0.250965	0.15444	0.119691	0.0733591	0.011583	0.011583	0.003861	0.011583	0	0.003861	0	0	0	0	0	0	0	0	0	0
0.154135	0.169173	0.154135	0.0789474	0.056391	0.0601504	0.0639098	0.0827068	0.093985	0.0639098	0.0225564	0	0	0	0	0	0	0	0	0	0
0.0875912	0.218978	0.138686	0.0437956	0.0291971	0.160584	0.182482	0.0656934	0.0583942	0	0.0145985	0	0	0	0	0	0	0	0	0	0
0.0465116	0.0465116	0.139535	0	0	0.0232558	0.0697674	0.325581	0.0232558	0.0697674	0.116279	0.116279	0.0232558	0	0	0	0	0	0	0	0
0.153846	0.0769231	0.0946746	0.100592	0.0887574	0.0236686	0.0946746	0.0591716	0.159763	0.0710059	0.0650888	0.00591716	0.00591716	0	0	0	0	0	0	0	0
0.0948276	0.0818966	0.0431034	0.0387931	0.0517241	0.0775862	0.12931	0.0905172	0.137931	0.137931	0.112069	0.00431034	0	0	0	0	0	0	0	0	0
0.0566038	0.0377358	0.0471698	0.0943396	0.0943396	0.103774	0.0801887	0.0896226	0.183962	0.122642	0.0188679	0.0330189	0	0.00943396	0.0283019	0	0	0	0	0	0
0.176471	0.0882353	0	0.0294118	0	0.0294118	0	0.176471	0.0294118	0.147059	0.0294118	0.147059	0.147059	0	0	0	0	0	0	0	0
0.14557	0.0189873	0.0443038	0.0443038	0.0759494	0.240506	0.265823	0.0443038	0.107595	0.0126582	0	0	0	0	0	0	0	0	0	0	0
0.0273973	0.0684932	0.0821918	0.0136986	0.0958904	0.123288	0.0958904	0.232877	0.109589	0.0410959	0.0273973	0.0410959	0.0136986	0.0273973	0	0	0	0	0	0	0
0.0622951	0.0885246	0.0327869	0.0754098	0.095082	0.0819672	0.0688525	0.127869	0.114754	0.222951	0.0295082	0	0	0	0	0	0	0	0	0	0
0.0487805	0.170732	0.0243902	0.097561	0.0243902	0.219512	0.097561	0.121951	0.0731707	0.0731707	0.0487805	0	0	0	0	0	0	0	0	0	0
0.133971	0.253589	0.181818	0.100478	0.100478	0.143541	0.0334928	0.00956938	0.0430622	0	0	0	0	0	0	0	0	0	0	0	0
0.0454545	0.0909091	0.181818	0.0454545	0.0454545	0.272727	0.272727	0.0454545	0	0	0	0	0	0	0	0	0	0	0	0	0
0.139241	0.481013	0.164557	0.0759494	0.0379747	0.0886076	0.0126582	0	0	0	0	0	0	0	0	0	0	0	0	0	0
0.134921	0.277778	0.134921	0.134921	0.150794	0.0793651	0.0555556	0.015873	0.015873	0	0	0	0	0	0	0	0	0	0	0	0
0.227848	0.196203	0.196203	0.21519	0.0949367	0.0379747	0.0189873	0.00632911	0.00632911	0	0	0	0	0	0	0	0	0	0	0	0
0.5625	0.125	0.0625	0	0.0625	0.0625	0.0625	0.0625	0	0	0	0	0	0	0	0	0	0	0	0	0
0.222222	0	0.111111	0.444444	0.222222	0	0	0	0	0	0	0	0	0	0	0	0	0	0	0	0
0.0701754	0.122807	0.175439	0.175439	0.122807	0.175439	0.157895	0	0	0	0	0	0	0	0	0	0	0	0	0	0
0.124424	0.248848	0.170507	0.110599	0.147465	0.0921659	0.0552995	0.0276498	0.0184332	0.00460829	0	0	0	0	0	0	0	0	0	0	0
0.307692	0.179487	0.153846	0.0769231	0.230769	0.025641	0	0.025641	0	0	0	0	0	0	0	0	0	0	0	0	0
0.110092	0.229358	0.119266	0.0733945	0.0550459	0.146789	0.155963	0.0825688	0	0.0275229	0	0	0	0	0	0	0	0	0	0	0
0.25	0.1875	0.3125	0.0625	0.125	0	0.0625	0	0	0	0	0	0	0	0	0	0	0	0	0	0
0.0759494	0.151899	0.101266	0.177215	0.101266	0.0632911	0.126582	0.139241	0.0506329	0.0126582	0	0	0	0	0	0	0	0	0	0	0
0.106061	0.121212	0.136364	0.0833333	0.0833333	0.19697	0.189394	0.0530303	0.0227273	0.00757576	0	0	0	0	0	0	0	0	0	0	0
0.12844	0.110092	0.12844	0.110092	0.0642202	0.0366972	0.0825688	0.0550459	0.0917431	0.0917431	0.0917431	0.00917431	0	0	0	0	0	0	0	0	0
0	0.5	0	0	0	0	0.25	0.25	0	0	0	0	0	0	0	0	0	0	0	0	0
0	0.5	0.333333	0.166667	0	0	0	0	0	0	0	0	0	0	0	0	0	0	0	0	0
0.160714	0.383929	0.205357	0.0178571	0.0892857	0.0446429	0.00892857	0.0535714	0.0178571	0.0178571	0	0	0	0	0	0	0	0	0	0	0
0.317708	0.151042	0.114583	0.104167	0.09375	0.0364583	0.0572917	0.0729167	0.0260417	0.0260417	0	0	0	0	0	0	0	0	0	0	0
0.230769	0.291209	0.137363	0.021978	0.021978	0.0769231	0.0274725	0.120879	0.0659341	0.00549451	0	0	0	0	0	0	0	0	0	0	0
0.115385	0.197802	0.142857	0.0934066	0.0879121	0.0879121	0.115385	0.0934066	0.0384615	0.0274725	0	0	0	0	0	0	0	0	0	0	0
0.0350877	0.0701754	0	0.157895	0.0350877	0.0701754	0.0350877	0.157895	0.157895	0.140351	0.140351	0	0	0	0	0	0	0	0	0	0
0.326087	0.130435	0.152174	0.0652174	0.0434783	0.108696	0.173913	0	0	0	0	0	0	0	0	0	0	0	0	0	0
0.0681818	0.147727	0.272727	0.147727	0.170455	0.0681818	0.102273	0.0113636	0.0113636	0	0	0	0	0	0	0	0	0	0	0	0
0.833333	0	0.166667	0	0	0	0	0	0	0	0	0	0	0	0	0	0	0	0	0	0
0.137931	0.103448	0.206897	0.12069	0.0344828	0.0689655	0.103448	0.12069	0.103448	0	0	0	0	0	0	0	0	0	0	0	0
0.310811	0.108108	0.135135	0.148649	0.0675676	0.0540541	0.121622	0.0540541	0	0	0	0	0	0	0	0	0	0	0	0	0
0.0486111	0.0277778	0.0277778	0.0277778	0.111111	0.194444	0.25	0.208333	0.0902778	0.00694444	0.00694444	0	0	0	0	0	0	0	0	0	0
0.175	0.0166667	0.0916667	0.0666667	0.125	0.15	0.258333	0.0666667	0.025	0.0166667	0.00833333	0	0	0	0	0	0	0	0	0	0
0.0416667	0.125	0.104167	0.09375	0.0520833	0.125	0.135417	0.145833	0.114583	0.03125	0.03125	0	0	0	0	0	0	0	0	0	0
0.0613497	0.0981595	0.0368098	0.0736196	0.0429448	0.0858896	0.122699	0.202454	0.165644	0.0797546	0.0306748	0	0	0	0	0	0	0	0	0	0
0.0371901	0.0661157	0.0413223	0.165289	0.18595	0.177686	0.0950413	0.0909091	0.0909091	0.0413223	0.00413223	0.00413223	0	0	0	0	0	0	0	0	0
0	0.0833333	0.0833333	0.0833333	0.166667	0	0	0.166667	0.416667	0	0	0	0	0	0	0	0	0	0	0	0
0.00735294	0.0661765	0.0514706	0.0955882	0.0808824	0.257353	0.191176	0.139706	0.0882353	0.0220588	0	0	0	0	0	0	0	0	0	0	0
0	0	0	0.4	0.2	0.2	0.2	0	0	0	0	0	0	0	0	0	0	0	0	0	0
0.0833333	0.25	0	0	0	0.0833333	0.25	0.0833333	0.0833333	0	0.166667	0	0	0	0	0	0	0	0	0	0
0	0	0	0	0	0	1	0	0	0	0	0	0	0	0	0	0	0	0	0	0
0.102564	0.0512821	0.0512821	0.0512821	0.0769231	0.205128	0.102564	0.0769231	0.0769231	0.102564	0.0769231	0.025641	0	0	0	0	0	0	0	0	0
0.160714	0.142857	0.160714	0.0714286	0.0892857	0.0714286	0.107143	0.0714286	0.0714286	0.0178571	0.0178571	0.0178571	0	0	0	0	0	0	0	0	0
0.0273973	0.178082	0.109589	0	0.0547945	0.0821918	0.109589	0.191781	0.0273973	0.0684932	0.0821918	0.0547945	0.0136986	0	0	0	0	0	0	0	0
0.0526316	0.0909091	0.076555	0.076555	0.0956938	0.0574163	0.129187	0.0669856	0.162679	0.186603	0.00478469	0	0	0	0	0	0	0	0	0	0
0.2	0.2	0.2	0	0	0	0	0	0	0.2	0.2	0	0	0	0	0	0	0	0	0	0
0.0367647	0.117647	0.102941	0.139706	0.0367647	0.0514706	0.0220588	0.0735294	0.132353	0.154412	0.125	0.00735294	0	0	0	0	0	0	0	0	0
0.666667	0	0	0	0.333333	0	0	0	0	0	0	0	0	0	0	0	0	0	0	0	0
0	0	0	0	0	0	0	0	0	1	0	0	0	0	0	0	0	0	0	0	0
0.578947	0.0526316	0	0.157895	0	0	0.0526316	0	0.0526316	0.0526316	0	0.0526316	0	0	0	0	0	0	0	0	0
0	0.025	0.0875	0.0625	0.05	0.1875	0.1375	0.15	0.1125	0.1	0.0875	0	0	0	0	0	0	0	0	0	0
0.333333	0.128205	0.025641	0.179487	0.102564	0.0769231	0.102564	0.025641	0.025641	0	0	0	0	0	0	0	0	0	0	0	0
0.0181818	0.309091	0	0.0545455	0.0181818	0.109091	0.0181818	0.0909091	0.163636	0.0545455	0.127273	0.0363636	0	0	0	0	0	0	0	0	0
0.0987654	0.320988	0.0987654	0.222222	0.17284	0.037037	0.0493827	0	0	0	0	0	0	0	0	0	0	0	0	0	0
0.134146	0.164634	0.121951	0.109756	0.152439	0.140244	0.0487805	0.0792683	0.0243902	0.00609756	0.0121951	0.00609756	0	0	0	0	0	0	0	0	0
0.105263	0.157895	0.105263	0.0526316	0.0526316	0	0.210526	0.0526316	0.157895	0.105263	0	0	0	0	0	0	0	0	0	0	0
0	0.25	0.295455	0.0227273	0.0909091	0.113636	0.0909091	0.0909091	0.0454545	0	0	0	0	0	0	0	0	0	0	0	0
0.28972	0.327103	0.11215	0.0280374	0.0560748	0.140187	0	0.046729	0	0	0	0	0	0	0	0	0	0	0	0	0
0.171429	0.2	0.371429	0.228571	0	0.0285714	0	0	0	0	0	0	0	0	0	0	0	0	0	0	0
0	0	0	0	0	0	0.3	0	0.7	0	0	0	0	0	0	0	0	0	0	0	0
0.175	0.55	0.15	0.05	0.05	0.025	0	0	0	0	0	0	0	0	0	0	0	0	0	0	0
0.142857	0.25	0.142857	0.0892857	0.142857	0.0892857	0.0357143	0.0714286	0	0.0357143	0	0	0	0	0	0	0	0	0	0	0
0.0972222	0.236111	0.152778	0.125	0.125	0.222222	0.0277778	0.0138889	0	0	0	0	0	0	0	0	0	0	0	0	0
0.116883	0.116883	0.103896	0.038961	0.116883	0.0909091	0.207792	0.0649351	0.0779221	0.0649351	0	0	0	0	0	0	0	0	0	0	0
0.247619	0.285714	0.209524	0.0571429	0.0380952	0.0285714	0.0857143	0.047619	0	0	0	0	0	0	0	0	0	0	0	0	0
0.0769231	0.307692	0.192308	0.0769231	0.307692	0	0	0.0384615	0	0	0	0	0	0	0	0	0	0	0	0	0
0.25	0.34058	0.224638	0.00724638	0.0326087	0.0507246	0.0181159	0.0108696	0.0398551	0.00724638	0	0.0181159	0	0	0	0	0	0	0	0	0
0.205357	0.25	0.0982143	0.107143	0.0446429	0.0625	0.0178571	0.0267857	0.0267857	0.0714286	0.0535714	0.0357143	0	0	0	0	0	0	0	0	0
0.12766	0.159574	0.0106383	0.0744681	0.255319	0.106383	0.0957447	0.0319149	0.0851064	0.0531915	0	0	0	0	0	0	0	0	0	0	0
0.025641	0.034188	0.119658	0.136752	0.00854701	0.0512821	0	0	0.00854701	0.230769	0.017094	0.188034	0.128205	0.0512821	0	0	0	0	0	0	0
0.333333	0.309524	0.150794	0.031746	0.0238095	0.0555556	0.015873	0.0396825	0.0238095	0.00793651	0.00793651	0	0	0	0	0	0	0	0	0	0
0.109589	0.123288	0.0684932	0.0547945	0.0684932	0.0958904	0.356164	0	0.0547945	0.0136986	0.0273973	0	0.0273973	0	0	0	0	0	0	0	0
0.0618557	0.0824742	0.0206186	0.134021	0.0927835	0.154639	0.247423	0.175258	0.0206186	0	0.0103093	0	0	0	0	0	0	0	0	0	0
0.0167598	0.0614525	0.0614525	0.111732	0.0558659	0.150838	0.184358	0.134078	0.178771	0.0223464	0.0167598	0.00558659	0	0	0	0	0	0	0	0	0
0.125	0.05	0.0625	0.3	0.1	0.0125	0.1	0.075	0.05	0.05	0.025	0.05	0	0	0	0	0	0	0	0	0
0.0869565	0	0	0.217391	0	0	0	0	0.173913	0.130435	0	0.217391	0	0.173913	0	0	0	0	0	0	0
0.25	0.25	0	0	0	0.5	0	0	0	0	0	0	0	0	0	0	0	0	0	0	0
0.126761	0.239437	0.0985915	0.0985915	0.126761	0.084507	0.112676	0.056338	0.0422535	0	0	0	0.0140845	0	0	0	0	0	0	0	0
0.134615	0.160256	0.0961538	0.0480769	0.0608974	0.0352564	0.0673077	0.0641026	0.0897436	0.141026	0.0448718	0.0544872	0	0.00320513	0	0	0	0	0	0	0
0.205128	0.217949	0.179487	0.0897436	0.0384615	0.0769231	0.0128205	0.0512821	0	0.0512821	0.0641026	0.0128205	0	0	0	0	0	0	0	0	0
0.0307692	0.123077	0.0923077	0.0769231	0.138462	0.0461538	0.138462	0.153846	0.123077	0.0461538	0.0307692	0	0	0	0	0	0	0	0	0	0
0.0208333	0.0625	0.0520833	0.0625	0.114583	0.0625	0.302083	0.25	0.0729167	0	0	0	0	0	0	0	0	0	0	0	0
0	0.0547945	0.109589	0.0410959	0.109589	0.0547945	0.205479	0.219178	0.0410959	0.0273973	0.0821918	0.0273973	0.0273973	0	0	0	0	0	0	0	0
0.160714	0.214286	0.125	0.125	0.107143	0.0714286	0.0535714	0.125	0.0178571	0	0	0	0	0	0	0	0	0	0	0	0
0	0.25	0	0	0	0.5	0	0	0.125	0	0.125	0	0	0	0	0	0	0	0	0	0

## Sheet: Adjacent_mean_sem
	0	5	10	15	20	25	30	35	40	45	50	55	60	65	70	75	80	85	90	95	100
Mean	0.123183	0.153644	0.110245	0.0753285	0.0672447	0.0722869	0.0799853	0.0883036	0.082714	0.0692139	0.0442093	0.0206708	0.00930037	0.00212146	0.000792427	0.000669082	8.78939e-05	0	0	0	0
sem	0.00943739	0.00795747	0.00653061	0.00422757	0.0037651	0.00405898	0.00489594	0.00604764	0.00557155	0.00575438	0.00458048	0.00309588	0.00215973	0.000662281	0.000427328	0.000533277	4.25133e-05	0	0	0	0

## Sheet: Isolated_mean_sem
	0	5	10	15	20	25	30	35	40	45	50	55	60	65	70	75	80	85	90	95	100
Mean	0.1247	0.147413	0.105977	0.0850917	0.0802472	0.0825772	0.089184	0.0785172	0.0729518	0.0621481	0.0399307	0.0197835	0.0079727	0.00240072	0.000748845	6.69192e-05	0.000289855	0	0	0	0
sem	0.00822679	0.00741418	0.00502818	0.00417216	0.00489409	0.00472208	0.00623083	0.00453721	0.00503113	0.0058681	0.00375769	0.00309852	0.00170676	0.000724365	0.00037697	4.85682e-05	0.000289372	0	0	0	0
