# Supplementary material for: Prefrontal cortical activity predicts the occurrence of nonlocal hippocampal representations during spatial navigation
Source: PLoS Biol. 2021 Sep 16;19(9):e3001393. doi: 10.1371/journal.pbio.3001393 (PMC8494358; doi:10.1371/journal.pbio.3001393)
Supplement: S1 Data — S2 Data. Data for Fig 1F. Values are in log10. S3 Data. Data for Fig 2B. S4 Data. Data for Fig 2C. S5 Data. Data for Fig 2D. S6 Data. Data for Fig 3B. S7 Data. Data for Fig 3C. S8 Data. Data for Fig 4B. S9 Data. Data for Fig 4C. S10 Data. Data for Fig 4D. S11 Data. Data for Fig 4E. S12 Data. Data for Fig 4F. S13 Data. Data for Fig 4G. S14 Data. Data for Fig 5B. S15 Data. Data for Fig 6C. NaN values are excluded. S16 Data. Data for Fig 6D. NaN values are excluded. S17 Data. Data for Fig 7B. S18 Data. Data for Fig 7D. S19 Data. Data for S1B Fig. S20 Data. Data for S2A Fig. S21 Data. Data for S2B Fig. S22 Data. Data for S2C Fig. S23 Data. Data for S2D Fig. S24 Data. Data for S2E Fig. S25 Data. Data for S2F Fig. S26 Data. Data for S3A Fig. S27 Data. Data for S3B Fig. S28 Data. Data for S4A Fig. S29 Data. Data for S4B Fig. S30 Data. Data for S5B Fig. S31 Data. Data for S6A Fig panel 1. S32 Data. Data for S6A Fig panel 2. S33 Data. Data for S6A Fig panel 3. S34 Data. Data for S6A Fig panel 4. S35 Data. Data for S6B Fig. S36 Data. Data for S6D Fig. S37 Data. Data for S6E Fig. S38 Data. Data for S7A Fig. S39 Data. Data for S7B Fig. S40 Data. Data for S8A Fig. S41 Data. Data for S8B Fig panel 1. S42 Data. Data for S8B Fig panel 2. S43 Data. Data for S8C Fig. S44 Data. Data for S8D Fig panel 1. S45 Data. Data for S8D Fig panel 2. (ZIP) [file pbio.3001393.s009.zip › Fig_data/S7B_data.xlsx]

## Sheet: -12 to -8
-1.3191
0.423232
0.523386
0.879784
1.10613
0.267646
2.42438
1.80504
1.07765
-1.65362
0.686689
-0.00909392
0.949298
-2.11717
1.95537
1.63329
-0.0716222
-0.25075
-0.205407
0.430866
1.83007
0.20418
0.0843411
-0.217316
-1.69893
-0.235916
-1.35304
0.365107
-1.50859
-0.31259
-0.953708
-0.74918
0.660368
0.0294186
0.72091
-0.738678
0.995865
0.832172
-1.35232
-1.44904
1.60909
-0.240288
-0.368116
-0.921323
0.618903
-1.40261
0.417993
0.890727
1.1339
-0.158394
0.309013
-0.416728
0.98165
-0.664365
0.105852
-1.07935
1.99659
1.27853
-0.668523
0.160952
-0.975502
0.887434
1.45682
0.896651
-0.698964
-0.686491
-0.392753
0.677937
-1.48228
-0.493213
-0.244697
-0.821069
-1.13857
1.41049
0.833309
0.679644
0.0417503
1.89269
1.13115
-2.17391
0.354533
0.255887
-0.267244
-0.824467
0.746069
0.667212
-0.0704562
2.1986
0.835978
1.21704
1.53396
0.17606
0.00712335
0.805193
0.458978
-0.292141
-0.848252
0.339425
-1.18501
0.0746784
0.0470847
0.325001
1.45387
0.562677
1.17089
0.247864
1.04183
-0.498449
-0.32145
0.846718
-0.327795
1.44069
0.0305117
-1.76721
-0.39882
0.58917
-0.460463
0.659121
-0.97287
0.35955
-0.38724
0.0235759
-1.80714
0.309302
2.04081
1.80382
-0.521787
-0.0405271
1.09553
1.34371
-0.200711
-1.54907
-0.0126191
-0.862447
1.17796
-0.161087
1.67739
-1.45079
-0.553409
-0.663186
0.201944
1.66303
0.127552
-0.963672
-0.15588
-0.939021
2.16499
-0.0707786
-0.467951
1.69872
1.28379
0.121761
1.60879
0.684543
-0.889974
-1.17447
-0.696294
1.55367
1.82972
1.47544
1.11508
0.54563
-1.00498
-0.128748
-0.601711
-0.711442
0.190231
0.242152
1.05272
1.80407
-0.462277
0.00500867
0.0452913
0.400143
0.0592575
1.92936
0.469416
-1.04647
1.6812
0.239079
0.6384
-0.952926
-0.743063
0.320581
0.183445
0.337457
0.112912
0.265049
0.874299
-0.576821
0.487793
1.03195
-0.0136603
0.673432
-0.245912
-0.0605545
-0.502689
0.0600209
-0.279136
-2.18535
0.930995
0.406144
-0.812183
-0.820203
0.405036
1.26245
0.60197
1.41045
-1.04167
-0.166892
0.928045
-0.817092
0.179841
1.72115
0.305407
-0.22265
-0.158474
0.40747
0.140945
-0.750688
-0.0122728
0.169841
0.683986
-0.974951
0.406729
0.0036389
1.76772
0.0782529
-0.0202622
-0.568948
-0.409329
-0.453621
1.7082
-0.126325
-0.0936452
1.49844
0.0937817
1.24014
1.56533
0.0844295
0.494924
0.784975
-0.115588
0.392034
0.650537
0.1087
0.18667
-0.380521
-1.61299
0.0245827
1.75061
-0.793437
-0.842984
-2.91812
-1.32161
0.511249
1.79331
1.05561
0.505816
1.26118
0.741978
-0.0898709
-1.26385
0.0489268
0.425285
-1.00129
-0.0743251
-1.7971
1.00802
0.944992
2.03406
-0.0471996
0.964256
-0.99872
-1.56029
-0.0565548
0.242088
-0.137701
-1.59602
0.784573
0.33366
1.0019
1.61845
-0.840426
1.29306
2.61061
-0.932384
0.138714
-0.0905763
1.11283
-2.26079
0.0962247
0.282203
0.198191
0.490625
-0.502064
1.76345
0.583978
0.427382
2.09939
0.116766
0.0707532
0.594565
-0.32085
-0.2212
-0.474585
1.03062
0.210632
-0.115203
-0.312464
0.04152
0.677737
-0.724937
0.0335565
1.71767
0.021221
-0.249234
-0.187854
0.716087
0.152183
-0.653306
-1.3149
0.425509
0.41034
-1.6651
1.02822
-0.240048
1.05332
-1.48197
1.42609
0.710476
0.238245
2.13284
0.532646
1.8277
-1.62405
-0.628822
-0.425285
0.503089
0.563142
1.29191
1.05671
-0.536273
-1.75824
-0.641684
0.744716
1.07064
0.817214
1.60602
1.34152
-2.12738
-0.129007
0.030827
0.508155
-0.131935
0.78712
0.842417
-0.904643
0.813198
0.343795
-0.40636
1.12685
-1.38844
0.487618
-1.59522
-0.426076
-1.38971
-0.00391047
1.56245
-1.422
-0.0641957
0.310265
-1.44584
-0.789767
-0.88092
0.911409
0.359372
0.144308
1.73428
-1.30335
-0.445121
0.526014
1.213
0.160846
-0.148409
0.802733
1.62617
1.59113
0.45592
-1.01939
0.926241
1.27749
-0.751205
1.21942
-0.394539
0.527201
-1.86761
-1.8111
-0.260121
-1.3209
-0.870233
-0.148557
0.291097
1.19342
-0.462872
-0.541151
0.607328
2.0812
0.831915
1.31164
-0.203592
0.175771
0.57468
-1.28397
1.10274
-0.499102
-0.76969
0.0222086
0.367143
-0.346158
0.225828
0.213435
-0.00531808
-1.01693
-0.378163
0.0758251
0.487064
1.00223
-0.121279
-0.611932
0.931349
0.415895
-0.754327
-0.0717539
-1.10166
0.514001
-0.491312
-0.995565
-0.58528
0.0975174
0.124466
-0.04608
1.77927
0.918128
0.215787
2.8518
1.14469
-0.573753
-0.146995
-0.874679
-2.22672
0.664456
-0.95017
0.88812
0.0977434
-0.525117
-0.361626
0.152829
0.785239
-1.11977
0.394333
-0.927071
-0.0238168
0.593281
0.73757
-0.73264
1.0072
0.410698
-0.370684
-0.109868
1.29329
-0.177222
-2.01503
-0.110315
0.0178036
0.802106
1.76604
-1.6178
1.72532
0.359135
1.43298
-0.376022
-0.33266
1.37797
-0.232687
0.557278
1.24559
0.632217
-1.08977
0.319068
0.99371
-1.017
-0.866225
-2.34891
-0.582375
0.255201
-0.231818
-2.93883
1.03775
-2.2977
0.581184
0.346896
-0.859234
2.24161
-1.19435
-0.772056
-0.914158
0.636533
1.24374
0.0548823
0.35127
1.17645
-2.29346
0.287158
1.10736
0.0129703
0.296273
-0.0495947
0.642103
-0.563583
-0.398893
2.05379
-0.0868091
0.407108
-0.156851
0.418234
0.488079
-0.801519
0.473877
0.346808
-0.457698
-0.00304157
0.282949
-0.524203
-1.04663
-0.121634
-0.0776379
-0.265193
-0.248246
-0.211241
-0.891264
2.13904
0.668406
2.30957
-1.49806
0.320419
-0.371998
-0.801114
0.489101
-1.11929
-0.41274
0.0404332
0.861437
-1.08472
-0.512448
-1.63119
-0.268795
0.351353
0.549624
0.298823
-0.476975
1.62108
1.05932
-0.119082
-2.05191
0.916073
-0.42478
-0.284866
0.195599
0.597299
0.647658
0.831528
-0.644632
-0.670491
-0.102393
0.519664
0.876268
-1.17055
0.174799
-0.544252
-2.19293
0.365253
0.178892
0.0378934
-0.23566
-0.30044
0.733854
1.50333
0.517766
0.414164
-0.0653528
1.01115
0.287146
1.0993
-1.19961
-1.10559
0.684515
-0.569994
1.57835
1.01636
-2.23841
-1.49081
-1.45605
1.08616
-1.42297
1.4533
-0.15348
-0.0842239
0.79254
1.25514
-0.0114761
-1.26289
0.114866
0.0417065
-0.0956307
0.581995
-0.441948
-1.596
-0.101044
0.799249
1.2959
1.42155
-1.2843
-0.278001
-0.678856
0.534795
1.06786
1.94908
0.281617
-0.263253
-1.00118
0.995717
-1.22139
-0.221663
1.63356
-0.188177
-1.03804
1.05405
-0.292666
2.41651
-0.701426
-2.18768
-1.55981
-0.206268
0.754157
-1.54996
0.0958119
-0.757463
-0.595541
0.171367
-0.543073
-1.61301
-0.055712
0.602524
-1.01684
1.46142
0.0115012
0.524559
-0.6602
-1.05749
-1.16218
-1.18953
1.12529
0.255511
-0.305075
-0.687782
-1.36888
-0.342865
-1.04871
0.642297
-0.530661
-0.458597
-0.00597084
2.02877
-0.674674
0.197592
-1.90635
-2.57213
0.571734
0.919353
1.16273
0.869903
-0.942394
0.123804
0.349457
2.25322
1.51647
0.736171
0.376192
-1.63866
-0.753443
1.85002
0.669396
0.344737
-1.18192
-0.322268
-0.665417
0.743349
0.0817226
0.00281595
0.477147
-0.430556
-0.449955
-0.568156
1.38918
-0.130755
0.513776
-0.640687
-0.397643
-0.211861
-0.314677
-0.578123
2.09276
-0.454236
1.35383
1.18479
2.33061
1.05627
0.296499
1.95795
0.217989
0.873849
0.755273
0.0294776
0.778982
0.575742
-0.114428
0.866066
-0.497097
0.885223
0.784055
0.466631
-0.646693
-0.56716
-0.698696
-0.626793
-0.488888
0.917353
0.274599
0.937928
0.791839
-0.220253
0.294779
0.465938
0.468825
-1.92258
0.0744711
-0.86395
-0.436682
0.733873
-1.15674
2.69072
-1.17915
0.5375
0.0164111
-0.0857028
0.299867
0.00260476
2.24778
1.89104
0.219259
-2.04168
-0.916427
-0.222953
0.799071
-0.240065
0.867883
1.01047
2.39786
-0.299588
-1.23166
-0.457165
1.67228
0.454026
0.00971866
1.79672
1.2341
-0.634473
2.0997
-0.16961
-0.287394
-1.30538
1.20631
0.0224219
-0.331546
-1.00294
1.80492
-0.511123
1.56479
-0.276532
0.707897
0.738462
0.419637
-0.66449
0.223671
-0.109001
0.446722
-0.265132
-1.85044
0.354005
0.370359
0.547108
0.950375
2.47061
1.12848
-1.50918
2.04277
1.81827
-1.51242
0.809413
-1.18273
-1.24721
0.400459
0.241808
2.94487
-0.0758666
-0.884585
-0.334736
0.250556
0.550058
-0.425099
0.53345
0.0856921
1.12946
1.47353
-0.494263
-1.18153
-0.33032
0.387733
-0.470752
0.416785
-0.263537
-1.00648
0.317603
0.785928
-0.356002
-0.237313
-0.174804
0.279148
-0.105104
1.95467
-0.273473
-1.29243
0.579608
-0.527481
0.576889
-0.298763
-1.0716
0.212182
-0.543834
0.0819069
0.59244
2.20987
-2.23345
0.495049
0.0770241
0.145143
1.42332
0.363808
0.643869
0.239581
2.92006
-0.692249
-0.347416
0.0892989
0.839037
-0.151756
-0.206352
0.259013
-0.155929
-0.876715
0.676472
0.305572
0.734523
-1.06645
0.647678
-0.184268
-0.124348
-0.426111
1.30385
1.11566
0.0382575
-0.653064
-1.24781
-0.72064
-1.08508
-0.365702
-1.8901
-0.721338
-0.928556
0.587018
0.616362
-0.157393
-1.35464
-0.445016
-0.00822536
0.473094
0.894898
0.881275
0.781433
0.513878
-0.349981
0.0890474
1.76249
-0.196015
0.656822
0.370015
0.746708
1.84611
-0.0393964
0.494356
-0.590351
-1.8088
-0.0253459
-1.83571
0.990929
0.051822
0.0579318
0.424841
1.68417
0.0472885
-0.0969653
-1.36425
-0.278776
0.802975
-0.231058
-0.064225
-1.50474
-0.772086
0.503143
-0.770892
-1.0067
-0.559503
1.12218
-0.71368
-0.365917
1.503
-0.594195
-1.08581
2.13557
1.32775
-2.5948
-1.74119
-0.523087
1.56411
2.09428
-0.345678
0.0176099
0.291037
-0.159004
1.23
0.898257
0.788327
0.195352
-1.05163
1.92781
-0.299671
-0.894393
0.659251
0.625584
1.0399
0.427327
-0.508694
2.19093
-0.961185
-0.180398
-0.0217443
1.38798
-0.488839
0.339001
-0.640168
0.307764
1.17094
0.00741404
0.379917
-0.428824
0.503138
-0.655356
-0.805075
-0.590802
0.719733
-0.884263
-0.261441
-1.35531
0.815592
-0.175321
0.607682
-1.30355
-0.0851432
-0.833233
-0.854494
1.4003
-0.940085
-0.357692
1.08987
0.741343
-0.83812
-0.664018
0.299032
-1.21424
2.43815
0.443942
-1.12118
0.631269
0.344181
-1.43169
-1.85749
-0.382159
0.51571
1.15183
0.261989
0.456062
0.131337
-0.704337
0.451525
-0.0717446
0.739428
0.115118
-0.877529
-0.685534
0.115734
1.0043
0.730525
1.45955
-1.4001
-0.513126
0.232847
-1.24186
-1.43799
0.640898
0.00268481
0.749949
-0.736031
-0.113387
-0.106707
0.185424
0.136376
0.776917
0.204762
-1.5537
0.465478
-0.203408
1.08527
0.038751
-0.720033
0.160361
0.616836
1.01451
-0.598911
-0.205083
-1.40211
0.746291
0.805827
0.0234395
-1.00837
-0.0113038
-1.6899
1.51518
0.256507
0.386849
-0.220847
0.494045
-0.737226
0.664464
1.27297
-2.64264
-1.62992
0.0492081
-0.130661
-0.886201
-1.04975
0.112366
0.19907
-0.947712
-0.499387
1.85241
-1.19682
-0.279988
-1.08826
-0.238874
-0.859153
1.12711
0.90224
-0.192815
0.108936
1.26255
1.21282
-0.998168
-0.229117
1.91514
1.5761
0.189266
1.11242
-1.21102
-0.0848274
0.191259
-0.449658
0.0238313
-0.0581352
-0.416892
0.789376
0.975177
-0.585652
-0.106999
-0.500824
0.404853
1.14696
-0.934162
0.534861
0.152003
0.29275
-0.248521
-1.18282
-0.531942
1.28005
1.45745
-0.507075
1.16014
-0.533995
-0.0781033
1.68363
-1.73035
1.25686
-0.389845
0.437224
0.548492
-1.17918
0.394005
-0.910936
0.851243
0.561748
1.71483
0.529783
0.372787
0.275913
0.82753
0.193161
0.292681
-0.146154
-0.731241
-0.865147
-0.357631
0.00506172
1.23537
-0.294559
-0.609743
-0.0836991
0.222264
-1.08603
-0.598874
1.11673
0.570471
0.517593
-0.663913
0.881699
-0.542556
-0.82483
-0.205353
0.0260582
0.469727
-1.09631
-0.558227
0.469272
2.04623
0.422747
-0.000430651
0.964536
-0.98381
0.789733
0.0882667
0.833851
-0.828764
-0.944338
2.18041
-0.731754
1.02894
-0.68723
-0.757714
0.173121
-0.531206
0.840389
-0.490506
-0.169748
0.436399
0.679654
-1.04362
0.76156
-0.364779
0.281761
0.343751
-0.991456
0.239965
-0.618939
-1.46823
1.34492
0.0394896
0.809268
0.363209
0.656516
0.912861
0.251316
0.435881
1.49462
-0.222892
-1.28135
0.980649
0.274562
-0.109801
-1.13159
0.338715
-0.0115921
-0.282941
-0.53054
0.157436
-0.801727
-0.487223
0.596031
-0.179167
-1.47597
-0.222351
-0.488332
-2.23551
1.33036
-1.57418
-1.42229
1.97499
-0.787142
1.23929
1.02098
0.330118
0.255186
0.124182
0.15754
1.349
0.88295
0.852674
-0.499967
1.18233
-1.4172
-0.594718
-1.65485

## Sheet: -8 to -4
-2.52082
0.0219633
0.964862
1.24744
-0.787296
-2.34035
-0.336706
1.93653
-1.42118
-0.00578355
-0.724435
-1.43364
-0.504338
0.271677
-0.173305
0.545914
-0.312249
-0.499985
-0.480415
0.554054
-0.701647
-0.283255
0.11645
-0.3938
-0.175388
0.180054
0.280063
-3.31857
-0.0200119
-0.685289
0.566872
1.06453
-2.53273
-0.119909
0.731897
0.247223
-1.05994
-0.677374
-0.157164
0.623624
0.47626
1.1991
0.320849
-0.0399973
-0.442276
0.817433
-0.399365
1.47575
-0.251216
-1.21503
1.28267
-0.601815
-1.14567
-1.56088
0.317597
1.99447
0.429994
1.00935
-0.42603
-0.074877
0.192406
0.246499
-0.28452
0.906987
-0.756274
-1.76924
-0.89503
1.80393
1.81763
0.898346
0.783155
1.11784
1.25299
0.0359623
-0.245894
-1.22734
-0.599774
-0.0425404
1.43957
-0.139134
-0.4428
1.50301
1.08506
0.198201
0.223892
3.03434
-0.362384
-0.0167834
0.391624
1.10485
0.435635
0.108387
0.378288
-0.0859145
2.00163
-0.276028
1.0316
0.241748
-0.555473
-1.00556
-0.477923
0.0994548
0.78381
1.06034
-0.244333
-0.742299
-0.387585
-0.898824
1.95141
0.27181
1.86094
1.41699
0.206734
2.18427
-1.41054
1.03605
-0.314541
0.777339
-0.833119
0.471532
1.02727
0.860521
1.20757
-1.33923
-0.657576
-0.0676869
-1.09601
-0.321803
0.085166
1.21196
0.787855
-2.09672
1.75592
0.40264
-0.404884
0.0895464
-0.366682
-1.26319
-0.655213
-1.4595
-1.33763
-0.58144
1.79544
1.77491
0.642493
-1.08611
-0.0421409
0.641687
1.20064
1.25942
0.2516
-0.488627
0.0929585
0.0186286
-0.982144
2.29958
1.86072
1.52603
-0.893406
-0.00769499
-0.187654
1.31672
1.44512
1.60049
-1.79784
-0.434291
-0.734381
0.0795895
0.737545
0.291547
1.54461
0.383991
-1.03114
1.09782
0.803958
-1.06945
-1.27074
-0.0171476
0.618584
1.56556
0.26544
1.3789
0.638131
1.3546
-1.03578
-0.517744
0.857087
0.690756
0.320361
1.58715
0.803961
-1.17302
0.707907
-0.542303
1.75996
0.411166
-0.61926
-0.130676
0.272157
0.596643
0.190708
0.281929
-1.30294
0.780025
0.871109
0.814219
1.33651
0.382353
0.812689
-0.153389
2.30371
0.266462
1.22933
1.86583
-2.12999
-0.510348
-1.07839
-0.829352
0.880067
-0.00485513
0.208856
0.0610458
-0.744128
0.903681
-0.186155
1.47771
1.14104
0.745479
-0.232736
1.53422
0.76816
1.50878
-0.260724
-0.355223
1.03437
-0.74573
0.056967
1.11471
1.98632
1.23304
0.985948
-0.134911
1.5195
-1.40125
-1.26827
1.90812
-0.336184
2.09313
1.61951
1.77326
1.03349
-0.767726
-0.257078
0.13193
-0.568746
1.33752
0.644204
-1.11203
1.0756
1.46804
0.346808
0.139103
0.77642
1.87914
-0.609358
0.731375
1.11511
0.345523
0.455556
0.689826
0.175932
-0.0583933
1.39457
0.637906
-0.0238991
0.294792
-0.801368
0.54491
1.75204
1.11679
-0.941751
1.88366
-0.678978
0.051965
-0.966621
0.106524
-0.0297872
-0.452772
0.541983
0.709873
0.905588
0.57808
-0.408657
0.805537
0.467063
-0.776182
-0.0375663
1.15473
-0.0712672
0.520163
-1.45081
-0.576544
1.35562
-0.488346
0.8425
0.317953
0.0693817
-0.00492394
-0.424815
-0.319471
1.00783
-0.299536
2.54469
-0.213054
0.792366
0.0983476
0.150601
0.276191
0.816505
1.49798
-0.10573
-0.425737
-0.281192
-0.171689
1.26838
-1.90602
-0.456382
1.58633
2.52528
-1.55568
0.670462
-0.650126
-0.451823
-0.80814
-1.80123
-0.159896
-1.38943
0.445854
-0.379144
0.586134
-0.448263
0.156627
-0.0212101
1.28786
1.1596
1.40829
-0.931425
-1.77592
-1.60103
0.686601
0.495955
2.88657
0.924715
1.99536
0.538852
0.91039
0.190652
-1.31063
0.0455534
-0.520953
-0.248823
-1.46474
0.0730393
0.146331
2.29855
1.16746
-0.885451
0.0116236
1.01839
1.8642
2.83421
0.617729
0.520106
3.49741
-0.980761
-1.10268
2.04579
1.01156
1.78234
2.04493
0.54822
1.81104
-1.72833
-0.731098
-0.0506503
2.36491
1.79268
0.158112
0.138711
2.26995
-0.611177
-0.0911861
-1.20261
-1.99409
-0.00282567
-0.533845
0.246735
0.921665
-0.856324
0.10745
0.334614
-1.39561
-1.84721
-1.42106
-1.05364
1.77875
-1.04257
0.458376
0.57399
-0.0977321
0.711867
0.138107
-0.36618
-2.12636
0.517467
-0.582093
1.12738
0.991421
0.509362
-0.511939
-0.100788
0.608191
0.475629
-0.414476
1.19827
0.334938
1.0686
-1.41118
1.82575
0.20027
-1.08981
0.500343
-0.65402
0.876053
1.4478
1.0112
-0.1949
-1.37026
0.172304
-0.51545
-0.0294578
-0.0399258
0.956593
-0.52703
0.238387
-0.00966877
-0.335597
0.0546445
0.518255
0.832051
-1.43932
0.832235
1.57699
-1.79546
-0.307147
-1.16876
2.0856
1.49561
0.402082
-0.328298
0.123033
-1.24325
-0.935439
0.504973
1.24435
-0.150102
-0.0877594
0.413896
-0.866331
0.12078
-0.754395
0.924927
-0.75732
-2.10196
0.410986
0.191352
0.0170793
-0.913994
-1.01016
-2.07651
-1.82997
-0.782339
-0.422013
-0.245354
0.528242
-1.08218
0.834488
2.4224
1.81799
0.345663
0.853867
1.64111
0.961207
-0.328784
-1.14424
1.69161
0.592924
1.64659
-0.0723407
-1.71137
0.452379
1.09104
-1.16646
0.647944
-0.339199
-0.401595
0.908199
1.04124
0.978406
1.72681
-0.737889
-0.485785
-1.57011
-0.129533
-0.97164
0.519402
0.31169
0.329424
0.271517
1.052
0.772034
0.442204
-0.248925
1.34636
-1.08145
-1.06718
-1.61022
-1.20841
-1.17457
0.211612
-2.55393
-1.98137
-1.05962
-0.343794
-1.68083
0.0842431
-0.0726148
0.925054
-0.203331
0.769209
-0.708172
0.0358427
-1.47979
0.688154
0.372253
-1.38312
-0.478376
0.0945038
0.112317
0.509677
-1.13793
0.120917
0.00253974
-0.654445
1.54627
-0.448196
0.0590704
0.287014
2.42623
-0.0245081
-0.759629
1.11338
-2.70507
0.146027
-1.01867
-1.48633
-0.6549
0.868986
3.37879
0.964583
-0.602154
0.0785916
0.0473502
1.59475
-0.659184
-1.67689
3.00681
1.8453
0.649525
-0.90765
-0.566043
-0.703237
-0.302942
0.314059
0.698653
1.69246
0.521051
0.332834
-0.652062
0.220267
-0.0288627
1.16608
-0.941147
-0.206099
0.0373244
-1.21654
-0.512437
0.633127
0.107593
-0.717841
0.393475
1.58845
2.63869
-1.7249
-0.2368
1.64711
1.99093
0.600373
0.17372
0.417629
-0.3732
-0.00460349
-1.43586
-1.616
0.00931056
0.481329
0.320557
-1.15917
-1.31112
-0.231345
-0.297007
2.00511
1.30314
2.01473
0.999423
-0.408187
-0.737546
-0.691944
0.389323
-0.974784
-0.311949
0.793936
-0.49584
1.82785
0.686236
-0.258525
0.442209
-0.144178
-0.325144
1.07161
0.328487
1.51465
-0.966546
-0.164036
1.59877
1.00057
0.941919
1.27718
-0.340672
-2.13203
0.938547
0.0316337
1.70389
-0.971083
0.0703541
-0.436526
0.995255
0.794044
-0.421612
1.23859
-0.469513
0.289322
2.15506
-0.992002
1.63518
-0.0406354
-0.881064
1.72712
-1.75953
-1.06869
-0.699842
0.852357
-0.370979
-0.612274
0.990051
-0.0391243
1.20661
-0.68337
-1.27057
-0.665966
-1.11456
0.258903
-0.762187
0.422683
-0.412408
-0.0372909
0.269531
-0.622237
2.57657
-0.992556
0.401852
1.63527
0.0874615
1.36191
0.723747
-0.387562
1.37625
-2.38954
1.46969
1.24547
-0.704293
-0.728914
0.628013
-1.79789
0.929915
0.50122
0.754395
2.65851
-0.635137
0.882104
-0.452304
-0.00415956
0.440412
-0.896314
0.594676
-0.740288
-0.151927
-0.0944517
-1.49762
0.525733
0.0296917
0.209163
0.192515
0.0955297
-1.00002
0.841382
1.66043
-0.0654463
0.960973
0.0521771
-1.78651
-0.102989
0.410642
1.41889
0.198916
-0.837835
-1.72131
-0.762491
-1.25139
1.35411
-0.394677
-0.413014
0.654238
-1.20707
-0.33605
-0.441962
0.279417
-0.476765
1.0354
-2.83398
-0.00623104
-0.416149
-0.275584
0.707263
0.195132
1.20452
0.622339
-0.912202
-0.296548
0.136043
-0.710661
-0.0175733
1.04257
0.337318
-1.39473
-0.855745
-1.08777
2.45842
0.669732
0.44751
0.0360144
2.2245
-0.32722
-0.467811
0.28981
0.309604
-0.0483079
2.00022
1.31613
0.991841
2.6429
1.78826
1.72199
-0.292433
-0.0821254
-0.246521
0.513678
0.180977
0.635806
-0.0503538
0.351614
-1.80144
0.317961
-1.11593
0.576893
-0.812413
-0.639416
0.341851
1.47868
0.669793
-0.0857884
-0.255813
0.694181
1.0328
-1.1685
1.11606
-0.989384
0.237283
0.827782
2.23449
-0.66446
1.42622
0.652553
0.172835
-0.50703
1.00863
-1.1716
-0.470921
-0.0107311
-1.02197
0.68208
1.44054
1.59754
0.640837
-0.659412
-2.88376
1.91504
0.354998
0.248035
-0.587323
-0.0864551
-1.55016
-0.979701
-0.100025
1.04863
0.801104
0.657124
-0.740066
-0.121911
-0.648819
-0.730755
0.663097
-0.322796
-0.759096
0.572969
-1.58899
0.17314
-1.67042
-0.109094
-0.981211
0.293293
-1.07464
-0.367545
-0.473547
-0.410224
-1.31253
1.11847
-0.64
0.909006
0.189392
0.700815
1.05917
0.914978
1.20231
0.308798
0.262057
-0.644024
-0.837011
-0.0554514
-0.550345
-0.0262779
-0.158344
-0.173787
-0.115576
-1.4075
-1.55778
-1.4842
-1.81817
-1.34327
-0.787744
0.514236
-0.190717
1.75256
0.844946
0.240371
-1.82169
-0.353713
-0.467855
0.640605
1.03991
1.11571
0.291963
0.747697
1.48602
0.834601
0.267762
1.6074
2.0166
0.321285
-0.612312
0.520201
0.03046
-0.880384
-0.993945
-0.12294
-1.36798
-0.347141
-0.723496
-0.0881064
-0.20204
0.516708
-1.45926
-1.17156
1.08459
-1.34967
0.80249
-1.02227
1.7468
-0.231017
-1.12524
0.766562
0.714408
0.251475
-0.154077
0.139076
-0.509304
-0.858299
-0.254453
1.15444
0.229989
-0.806386
0.319364
-0.705057
0.951743
0.61006
0.0631029
0.941709
0.905737
1.48856
-0.121391
2.66778
-0.541193
-1.00486
0.0465358
-0.100724
1.01624
-0.800668
-0.880863
0.0868406
1.78065
-1.28143
-1.18189
1.66252
-1.88345
-0.900847
-0.0435186
-0.0861312
0.85431
-1.21853
0.540574
0.890667
0.0362461
-0.211928
-0.213576
-0.473707
0.0919091
0.5376
0.995285
0.486379
-1.42445
-0.478663
-1.0085
0.287315
-0.670977
-1.35252
1.592
0.0466931
0.329045
1.41902
-0.529657
-0.385847
-1.41801
-0.677902
0.161488
0.182365
-1.31681
1.10057
-1.077
-0.370518
-0.379997
-0.363662
-0.512617
-0.608941
-0.738994
0.670596
-0.608717
1.39995
1.75001
1.54572
3.35517
-0.0317359
-3.09746
0.171945
0.755593
-0.19099
0.854981
1.2923
-1.14927
-0.0423104
0.38626
-0.380458
0.221962
-1.69791
0.00725823
1.27098
-1.55481
0.291148
0.55985
0.536785
0.336786
-1.00604
0.104323
-0.132347
2.04179
0.231891
1.16083
2.48293
-1.49923
0.251587
0.695339
3.33204
1.72866
-1.46171
1.91869
-1.92686
-0.910569
0.892829
0.827687
1.32122
-0.19105
-0.362886
1.37735
2.25979
0.20582
1.55452
1.65488
-1.76897
1.53534
-0.51267
-0.768337
0.417666
0.701439
0.601716
1.39076
2.26193
0.177243
1.43244
0.383439
0.507256
-0.0487143
-0.205077
-0.701768
-0.376477
0.109807
-0.595617
-0.83918
0.0947925
1.84002
2.55138
-0.236943
0.110428
1.38763
-0.929464
-0.206735
-1.32378
1.81205
-0.46869
-2.39699
1.17208
1.42599
0.420197
-1.77666
0.929007
1.29169
1.4747
1.67054
2.80412
0.787569
0.274908
1.32033
1.3074
-1.66245
-0.622967
-0.629036
-0.171803
-0.284441
1.22089
-1.0136
-1.64562
0.450909
1.94036
1.88966
-1.13035
-1.28045
-1.97975
-0.812001
0.510189
-0.00406675
-0.186747
-0.453142
-0.459945
-0.692027
-0.643191
-0.0950664
-1.46275
-1.76137
-1.37578
0.24106
1.85076
-0.183229
1.56411
0.101393
0.414748
2.23557
0.00346768
0.173756
-0.27167
-0.589492
-1.88438
0.168004
-0.627775
-0.778903
-2.82245
-0.5943
1.02468
-0.0398433
0.644141
0.669394
0.13141
0.0794945
-1.24983
-0.911193
0.447098
1.99101
-0.260327
1.62053
0.0498193
1.43027
-0.922589
1.12379
-0.409281
-0.78118
0.106493
-1.31927
-0.353989
-0.140613
-1.35591
1.01305
1.20263
1.58831
0.406562
-0.459134
1.98796
-1.01432
1.07855
-0.849449
-0.86144
-0.383753
-0.338423
1.62248
1.50919
0.929148
-1.29677
-1.66931
0.611416
-0.0103574
-1.11618
1.17574
-0.239042
0.313067
-0.407996
-0.203394
-0.193823
-0.0543439
0.440014
1.03542
-0.00375656
-0.451859
-0.339852
-0.513426
0.351127
0.49527
0.58683
1.01493
-0.824645
-0.257293
-0.827665
1.54103
-0.428639
0.280653
-1.01181
-0.864766
-0.742691
0.343909
1.11142
-0.997407
-0.456677
-0.270604
-0.190431
0.948161
-0.354933
0.910292
0.787126
1.38606
-1.07201
0.903795
-0.0749973
1.33212
0.90915
0.168462
1.16077
0.802036
-0.480884
-0.772562
0.260674
-0.109517
1.33371
-0.00894006
-1.37701
-0.632104
0.872198
0.733507
1.76648
-0.45197
-0.620286
-0.979971
-0.347811
-0.327089
-0.53876
0.559951
1.05354
0.348849
0.167791
-0.583576
-0.0197002
-0.610832
-0.219229
-0.128228
1.06948
-0.181026
-0.598923
0.0577339
-0.293838
0.341561

## Sheet: -4 to 0
1.13449
0.488471
0.307923
-0.881801
-0.450627
0.0966557
0.966643
0.322158
1.11255
-1.04847
1.93199
0.245963
0.162679
-1.72629
1.30965
-0.973736
-0.186978
0.976507
1.00076
-3.04233
1.69202
-1.38437
-0.706565
0.815974
0.018083
-0.815746
-0.181859
0.937911
0.0784119
-0.372479
-1.53851
0.501235
-0.433971
1.06065
0.583379
-0.166021
0.366257
3.27778
-0.328717
1.13974
-0.0803826
1.98262
1.16186
-1.29068
1.55884
0.687588
-1.17135
-0.543617
1.03978
0.378872
1.10936
-0.534865
0.776481
-1.53064
2.04088
0.424481
1.02592
1.12887
0.38179
0.676807
1.83323
0.0144004
0.184167
2.19489
-0.507578
0.144249
-0.162888
1.90926
0.0955512
1.51381
-0.959559
0.695018
0.385981
0.308934
-0.581581
-1.63342
-0.87144
-0.187559
-1.07334
1.45525
-0.357575
0.493663
0.18458
0.538437
0.979945
-0.104366
1.23063
0.54366
0.13716
-0.487405
0.921995
0.0656393
-0.847904
-0.000192155
1.58961
0.460521
-1.24942
0.785667
0.971814
-0.032987
0.0721838
0.28015
0.650969
-0.888107
-0.524516
0.716917
0.883779
-1.04599
-0.354075
-0.00144187
2.12213
0.967661
0.0617878
0.988752
0.543787
-0.0803338
0.496563
1.72737
0.255028
1.442
-0.117337
0.651859
0.446749
-0.756705
0.698598
-0.0797052
-0.340195
0.658546
-0.83105
-1.0064
1.82557
-0.659768
0.278988
0.252134
1.49745
0.085956
-1.18837
0.0865445
-1.12434
-0.254472
0.303733
-0.754556
0.208562
0.695552
-0.0462572
1.01011
1.39371
-0.555235
-0.0570612
1.38429
-0.58658
-0.0316134
1.38474
0.621762
-0.924957
0.92013
-1.92414
0.534118
-0.639795
0.32632
1.69018
-0.696714
0.214744
0.813286
1.10765
0.65337
-0.532877
-0.518803
0.994351
-0.750781
0.0606099
1.07307
1.21932
0.797475
1.67305
0.183513
0.124573
0.568392
-0.604799
0.976133
-1.39867
-0.608284
1.11097
0.289049
0.756905
-1.21831
0.523512
1.63419
0.18135
0.225908
-0.761785
1.23842
-0.977647
-0.439765
-0.456367
-1.91027
1.30481
0.484925
0.157396
0.644658
-0.037017
0.448471
0.672086
1.69305
0.530957
1.13545
1.16509
0.519855
-0.915029
0.350254
0.448017
-0.200174
-0.650655
-0.194393
-0.385802
0.589341
-2.54933
2.20798
-0.951383
0.763755
-0.190769
0.517217
0.715897
-0.662804
-0.908563
2.09706
-0.787809
0.517127
-0.576544
-1.18387
-1.64493
1.2904
2.09531
-2.25889
-1.00028
-2.79454
-0.298221
-0.290678
1.08618
-0.940008
-0.22628
0.446293
-1.16305
-0.990926
-1.21054
0.37022
1.03736
-0.555905
-1.03549
-0.340826
0.297656
1.16951
0.440309
0.933077
-1.89172
0.0795587
-1.08465
0.0594105
0.106588
0.392658
0.617269
-0.171232
-0.428565
-0.970773
1.64479
-0.850031
1.7683
0.915471
0.0512305
1.27184
0.0220312
2.49141
0.635168
-0.899189
-0.681187
-0.179414
1.24779
1.19567
-0.573185
0.751803
-0.847386
0.269169
-0.635654
0.421258
-0.680361
0.195254
-2.01052
1.08325
0.441975
0.448258
-0.00401551
1.24657
-1.34158
0.318192
0.458523
-1.44581
-0.375894
0.420809
1.54856
-1.63108
-0.302954
-0.343575
1.17836
0.630153
1.79728
-0.630743
-0.302442
0.379269
0.11953
-0.857066
1.49945
0.353832
0.552328
-0.418894
-1.23668
-0.517399
0.643493
1.9183
0.296059
-0.56409
1.15561
0.271721
2.08552
-1.18094
0.268673
-1.03222
0.230743
0.185935
2.24525
0.0854634
0.0636764
0.222025
0.10196
-0.918273
1.24488
0.194583
1.78632
1.43716
-0.680063
-1.13589
0.32647
-0.611051
0.557966
0.971474
0.911903
1.7314
1.1167
2.0704
1.65236
-1.95659
-1.07234
-0.557086
-0.223769
-0.292297
1.54319
-0.699692
-0.328349
-0.372727
0.618769
0.553778
0.93116
-1.52512
-1.1097
0.312462
-0.763385
1.6232
0.623818
0.383652
-0.750326
0.0961887
0.931434
1.58444
-0.925519
-0.444267
-0.41053
0.725832
1.60165
-0.655052
-0.188841
0.403599
1.69928
0.109907
1.73345
1.91011
1.56752
1.26147
-0.732109
1.18414
1.91379
1.06967
-0.69321
-0.0956062
0.546581
1.28542
0.349068
-0.796797
0.0235088
3.07116
0.611337
-0.274906
-0.781681
-0.290429
0.63309
-0.477841
1.52791
-0.925079
-1.63457
1.13734
0.103544
1.01838
0.707677
-0.259866
-0.842864
0.81037
1.25137
-0.827296
-0.323537
-0.244066
0.963303
0.129842
-0.174414
0.576397
1.77601
1.59711
0.857971
2.52131
-0.638064
-0.284016
2.32726
0.387019
1.38724
0.754868
-0.169188
0.27246
-0.29815
-0.263
0.244696
-0.287263
0.00910533
0.972795
1.38168
0.540201
-0.0461859
-1.35583
1.18065
0.732031
-0.523125
-0.970587
0.677849
-1.14041
-2.10805
0.807556
-0.467784
-1.10926
-0.518949
-0.439811
0.160258
0.457213
-0.374578
0.104127
-0.703299
-0.152785
1.80521
0.470357
-1.76847
1.07166
0.940522
-0.0256485
0.0309438
1.38093
-0.0137768
-0.271142
-0.375694
0.0406353
-0.936077
0.0332026
1.48607
-0.731102
0.378966
-0.432129
0.0947496
-1.1522
1.59257
-1.38106
1.23386
0.66235
0.900947
-0.240035
0.198757
-0.808765
1.2236
0.332583
-0.500941
-1.04506
0.488257
0.450565
2.29624
-1.29597
-0.939332
0.290972
-1.07433
1.19681
1.79885
-0.839384
0.352047
-2.24841
-0.36262
0.422185
-0.755405
0.14114
0.316379
0.409533
0.0161772
-0.942872
-2.25293
-1.31188
-1.4725
-0.134524
0.344369
-2.29941
2.1794
-0.767839
-0.00111704
0.441745
-2.5156
-0.615364
0.701319
-0.776091
0.516503
0.288292
1.3686
-1.0281
1.56293
1.98606
-0.982155
0.393672
-0.669115
0.157337
1.71769
0.388961
-1.17761
-0.824239
-0.75226
2.28554
0.997967
1.75728
0.240132
0.950378
-0.197798
0.744488
-0.401693
-0.69541
0.978806
-0.0205143
-0.000350713
-0.863686
1.37903
1.31493
1.75827
0.106274
1.12961
0.95367
-2.02221
-0.678604
-0.814051
-0.927076
0.130373
-1.14263
-0.975946
0.259864
-0.0486624
1.34106
0.484497
1.95717
1.67592
1.42043
0.441297
-1.78051
-0.172769
0.7545
-0.913629
0.971628
1.90523
-1.09641
2.12265
0.964901
0.699375
1.4025
-0.691591
0.404295
0.768912
1.67946
-0.616908
3.12608
-0.168689
1.21496
0.968886
0.902912
1.3902
-1.66612
0.131069
-0.417716
0.387171
0.335223
0.193468
-0.658055
-0.318391
-0.429783
-1.05326
-0.467065
1.96993
0.451656
-0.62773
1.59102
0.385877
0.749266
0.567619
-0.0388393
-0.815668
-0.942354
-2.74371
1.24651
1.09237
-0.361286
-0.880972
0.11385
0.210935
-0.355253
-0.176974
-0.69121
-1.34457
1.33216
0.249832
0.283839
-0.0900008
-0.00783364
1.16759
1.41985
-0.113638
0.268182
0.893348
-0.568116
0.266527
0.276765
-1.59037
-1.13159
2.67444
-1.83403
-0.958093
-0.451875
0.562325
0.44857
0.93213
0.0869759
0.157011
1.44657
-2.21994
0.459296
0.944256
0.634704
1.49715
0.873616
-0.629236
0.143489
1.21955
0.703594
0.505412
2.09473
1.2762
-0.84838
-0.607153
-0.61071
0.513043
0.528183
-0.0619758
-1.17967
-0.64563
0.128263
-0.380663
0.601048
0.654969
2.39837
-1.00094
0.983541
-1.45127
0.67691
-0.851428
0.241225
0.476591
-0.195014
1.26791
-0.353118
0.860843
0.739702
1.75396
-0.270335
0.693515
0.566948
0.158902
1.72943
-0.273039
1.00852
1.60904
1.35905
-1.39788
-0.226604
-1.25957
-0.635134
2.69528
-0.873119
1.08698
1.1129
-0.567464
1.10844
-1.47561
1.9342
1.60897
-0.615005
0.059781
-1.02765
-0.362438
0.426661
1.25369
0.490284
0.398345
-0.705986
0.824154
-0.865769
-0.0493058
-0.409581
-0.0466382
-1.30195
-0.333659
-0.127838
-0.202327
0.0193153
0.0293056
-2.16074
-0.801519
-1.72212
-0.382636
0.833562
0.823509
0.838019
0.467802
-0.0300269
-1.87458
-1.21972
-0.627585
0.038302
-0.659339
0.398783
0.0137228
0.040243
-0.338094
0.170178
0.144209
-0.31386
-0.233459
0.586758
0.0651047
1.39105
-0.899282
2.35105
0.310555
1.53801
1.94836
-0.263657
0.575369
1.64707
0.972276
-0.122964
-0.694546
0.32973
1.04281
-0.167972
-0.471805
-0.533135
-0.515308
-0.931039
0.279221
0.44895
-0.475184
0.604856
0.180699
-0.116669
0.611617
0.486333
0.0768983
0.371111
0.918312
0.619374
0.100454
0.802361
0.284259
-0.265778
0.403559
-0.616094
-0.265065
-0.77702
1.5555
0.283595
0.932064
-1.0926
-0.519545
-1.58422
1.47706
-0.627213
0.661494
-0.193124
1.05175
-1.00346
0.852562
-0.0419432
-0.445923
2.96095
-0.194539
0.204055
0.390834
-0.45755
-0.979709
-0.115095
0.424896
-0.277904
-1.26256
0.0279385
1.01941
1.00086
1.11723
1.24906
1.328
1.32575
0.768839
0.0183251
0.376826
-0.994865
0.830383
-1.42097
1.3207
0.603061
-0.380573
-0.162323
0.219473
-0.156636
1.39186
-0.430939
1.02581
0.824846
0.0284294
0.0406589
0.222059
-1.25451
1.2765
0.0839702
0.874638
1.30742
-0.107194
0.350539
-0.194471
-1.01633
0.707614
1.36339
1.07842
-2.35693
-1.02245
0.0216686
-1.65736
-0.308399
0.216098
-0.451511
0.082134
-0.719369
-0.564911
-2.52484
-1.24412
0.162199
1.54306
0.661278
-0.3615
-0.245453
0.728066
-0.997041
-0.0777744
0.205604
0.830432
0.566436
-0.641226
0.334317
-1.41701
0.912898
-0.221951
-1.03992
0.600665
-0.801628
1.4015
0.109837
-2.14685
0.476702
0.00616911
-2.21749
-0.792768
0.90734
0.173635
-0.258886
-1.14007
0.415726
1.26652
1.24403
1.03097
0.342888
1.118
-1.98906
-1.81043
-0.417152
0.148312
-2.00394
-2.14444
-0.907915
-0.33256
-1.73121
-1.73001
-2.11552
-1.61803
0.983752
0.0280853
0.681407
-0.759489
2.95817
0.0244012
-0.582492
1.44177
-0.682726
-0.494211
-0.0232776
0.120605
-1.07864
0.531232
-2.82901
-1.02942
0.499625
2.1427
0.815623
-0.704422
-1.36159
0.55923
0.345374
-0.315896
-1.94103
1.24829
2.20734
-0.414944
-0.591866
0.187879
0.468862
-0.026243
-0.895954
2.20725
0.399341
-0.0928198
0.727443
1.11011
-0.589019
-0.617775
0.430726
0.557056
-1.55683
0.991971
0.11589
0.152146
0.587809
-1.72583
-1.21916
-0.832989
-0.499567
1.59211
-0.498512
2.2182
0.0639056
-0.466507
1.25992
-0.13305
-0.573463
-1.55255
-0.0981186
-0.376797
1.33332
-0.287269
0.296221
-1.04598
-0.574529
-0.0547054
0.513891
0.0924435
2.69343
-0.574703
0.324372
-0.569466
-0.710354
1.05345
-0.393031
1.06873
-0.737961
0.722196
-1.29838
1.95706
-1.9372
-0.944224
-2.03574
0.302723
0.551129
1.53916
0.454385
-0.89923
-1.30699
-0.889018
0.777906
-0.182506
-0.323662
0.883126
0.184896
0.584406
0.159995
0.9362
-1.02408
-0.405308
1.27394
1.34294
-2.10631
0.326054
-0.786203
-0.272196
0.383382
-0.253595
-0.45943
0.309947
-1.80159
0.835707
0.269045
-0.584292
0.34711
0.857656
0.657022
0.415329
-0.457077
1.75672
-0.0183019
-0.26155
0.141189
0.970032
0.689521
0.989179
0.108452
-0.836412
1.91517
-0.967127
-2.33582
0.513451
-0.0706119
1.33883
0.0967821
-0.0888039
0.696864
0.107327
-2.34443
0.731026
2.1509
-0.507732
-0.145649
-0.759223
2.83161
-0.160746
-0.504156
-0.478731
-0.694012
-0.307937
2.04619
-0.313552
0.9975
-0.565659
1.28542
-0.276626
-1.5655
1.20275
-0.839881
0.501031
-0.124
-0.169658
1.18787
1.86955
-0.47329
1.22602
0.621985
0.0305985
0.671859
0.628505
-0.271176
-0.464841
1.07345
-0.156008
2.12193
1.32835
0.157184
1.05196
2.65409
0.578521
2.12761
0.586571
0.120544
-1.38171
-1.07815
2.32878
-1.39109
-0.527694
-0.510168
-0.394817
-0.281057
0.385057
1.21154
-0.137166
-1.25774
-2.46409
-1.09777
-1.8744
2.01712
0.0058301
-0.28611
-1.27564
0.679554
-0.322395
0.239484
-0.0503312
-1.5831
0.166821
-0.123079
-0.609419
-0.0596697
-0.0416427
-0.50103
1.66073
0.455566
0.648165
-0.382364
-0.0072902
0.916843
0.741507
0.625746
1.14444
0.336232
-1.38576
-1.75256
-0.103797
0.118987
-1.08271
0.510716
-1.47163
0.499174
0.753786
0.363724
-0.325962
-1.08159
1.222
-2.02635
-0.294609
-0.188686
0.850021
0.370099
-0.257044
-0.462969
1.31899
0.884493
-0.574383
-1.41188
0.6921
-0.317485
-1.44221
0.155801
0.237498
-1.16963
1.07061
1.0784
1.05523
-0.325029
-0.30602
-0.403288
-1.69609
0.899847
0.789568
-0.53193
-0.477662
-0.79483
-0.355703
-0.238259
-1.64732
0.114359
1.13655
0.840185
0.894938
0.227523
-0.023063
0.176262
0.323493
2.04954
-0.234606
-0.0332508
-0.149858
0.699436
0.548224
-0.173243
-0.660418
0.181096
2.47882
2.84074
0.292046
0.466953
0.98033
0.794106
-0.248334
-0.715565
0.549206
-0.656107
0.546846
-0.0575697
-1.22626
-0.603457
0.274694
-1.99833
-0.00640131
0.0507607
-0.408369
0.775416
-1.36071
-2.33367
-0.370896
-1.18812
-0.67223
-1.23467
2.7145
1.14733
0.670538
-0.774393
1.55139
0.944442
1.58915
1.49447
1.04047

## Sheet: 0
0.882055
0.112233
-0.954087
-1.27644
-1.42166
1.51275
0.158535
-0.729544
0.231717
1.61806
0.53046
-1.30673
-1.47629
0.872629
-1.87175
0.121281
0.444909
1.022
-2.45282
-0.273287
-1.21692
0.285405
0.0392434
-0.355534
1.35548
0.150039
-0.0148696
1.54628
1.30481
1.32164
-1.03035
1.69115
0.210296
-0.59881
-0.520299
0.659638
1.03248
1.11715
0.662098
2.1138
-0.790218
1.35798
0.231009
0.625104
1.15789
-0.0222848
1.43627
-0.970546
-0.568409
-0.0386303
0.873449
2.06241
1.02065
-1.52639
0.643645
-0.479093
1.44021
-1.36927
0.835393
0.828411
-0.91743
-0.311486
1.51393
0.448561
1.20215
1.17884
-1.51861
-1.69424
1.77323
-1.30884
0.0525077
-0.791331
1.90803
-0.0911465
-0.979966
2.20574
-0.0873726
1.86739
0.964584
-1.53959
2.55421
1.37289
1.01313
1.91036
1.06357
1.60034
-0.44014
1.00234
0.518192
0.248715
0.467086
0.458164
0.113767
-0.678305
0.0111969
-0.62011
0.0952979
0.63321
0.811609
1.05543
1.50342
1.29594
0.672212
-0.549987
-0.0703792
0.3593
1.79901
-0.257049
0.914395
0.0825626
-1.61185
-0.694326
-0.241378
0.895349
-0.291211
0.80533
-1.10717
0.793215
0.418805
-1.04983
-0.690656
-0.387164
-0.440023
1.51635
1.02259
0.580248
-0.618142
-0.707208
-0.116273
-0.122452
1.28863
-0.0671252
0.522059
-1.94536
-0.260878
1.52203
1.5694
-2.48833
-0.972598
-0.21017
2.28205
0.962782
1.61884
0.760138
-0.119287
-0.388396
1.11075
0.693702
3.06018
0.0439521
-0.345103
-0.928623
0.53876
0.178758
1.06609
0.851818
-2.27363
-0.0860534
-0.885022
0.854717
-0.00924442
0.32896
-1.50875
0.542013
0.470885
-0.379151
0.698987
-0.477303
0.919084
-2.41075
0.814955
1.64738
-0.892896
-1.43691
1.18952
-0.156753
1.80477
-0.186311
0.886501
0.395313
-2.06104
0.393957
0.614808
0.827324
-0.941164
-0.315418
2.00604
0.246762
-0.648436
-1.2768
0.434705
-0.985561
0.830311
0.339052
-0.1599
0.26058
1.20345
-0.00310826
-0.846135
0.255497
-0.890734
0.0761864
0.822145
-0.204978
0.349845
0.532298
-1.7641
0.0981389
0.434959
0.0829699
-1.89969
-1.03352
-1.5064
-1.12384
0.670255
0.480366
-1.37996
0.178705
0.300096
-2.14034
-0.240542
-0.18588
1.19293
-0.891926
-1.28103
-0.550308
0.828934
1.50931
1.6886
0.0400798
-0.319456
0.231046
0.380581
-0.253524
-0.887889
-1.08763
0.0473327
-0.845616
-0.579036
-0.992985
-0.913072
0.400895
-0.467761
1.20055
-1.70623
-1.43524
-0.922681
-1.75339
1.23133
-1.30559
-0.372716
0.0850433
-0.145742
1.03355
-0.144937
1.16157
0.121937
-1.20841
-1.15667
0.596066
0.365552
0.440252
0.447718
-1.06773
-0.152914
1.46987
0.606851
1.18102
0.96893
0.170855
-0.502376
1.11617
-2.1421
0.0754716
-0.305397
0.319054
0.91254
-1.05999
1.06327
-0.306366
-1.66087
-0.877392
0.177034
0.6912
-0.813843
1.41253
-0.0702892
-0.337886
0.873229
-0.677954
0.198173
1.00892
2.00655
-2.10829
-0.749163
0.224746
-1.64167
-0.120047
0.406158
-0.170164
-0.876779
0.559981
1.47897
-0.587535
1.30371
0.785158
0.231821
-0.49903
0.558203
-0.0380143
-0.718202
1.60864
-0.332263
-0.0155676
1.2675
1.94052
0.0444018
0.283911
1.43136
-0.261512
0.539474
-0.0187149
-0.257635
-0.113526
0.578307
0.0180271
-0.403664
0.315629
0.130253
0.499625
0.11172
0.18976
-0.928063
1.02265
1.84341
1.08814
-0.195249
-1.83584
-0.103198
-1.35168
-1.35896
-0.585343
0.293185
-0.0890864
0.181503
-0.128413
-1.65814
0.803512
0.704064
-1.01969
-0.664339
0.495425
-0.379138
0.278767
0.151853
-0.412044
-0.823063
0.852391
-0.14322
0.242313
-0.166058
0.14657
1.60923
-1.47439
-1.25369
0.507816
-0.691336
0.0680908
0.818831
-1.20378
0.993337
0.0383448
0.814336
-1.49657
0.295441
1.65355
1.99708
0.709228
-0.508545
1.03029
0.264966
2.37787
1.54658
0.385699
0.466972
-0.307864
-0.806981
-0.476993
-1.22647
-1.60954
-1.23336
0.395585
0.686749
-2.0963
-0.811283
-1.18313
-0.327793
0.0965286
0.417832
0.434812
0.891222
1.14279
-0.440294
0.915944
0.964244
-0.0722963
0.216538
0.586064
0.658242
0.140617
-1.0037
-0.0625892
0.999781
0.949141
-0.565183
-0.277729
0.40449
-2.26814
1.3013
0.0884632
-0.812896
-1.22734
-0.883022
1.64359
0.192314
-0.376289
1.1018
0.515592
0.544007
-0.753166
-0.191188
-0.68725
0.0332891
-0.643627
0.214703
-1.28801
-0.701881
1.8751
0.506813
0.675774
1.38707
-0.28132
1.5409
-0.15448
-1.00795
0.630869
1.11196
1.35661
0.000193928
0.00360281
-1.09034
-2.32486
-0.03255
1.53675
0.141344
1.32877
0.845312
-0.764659
1.89065
0.393021
0.961963
-0.119958
0.0311082
-0.42037
0.818393
-0.24321
-0.0570297
1.2396
0.604715
0.674985
-0.403963
-1.06445
-0.280832
0.803559
-0.332532
-0.170418
0.700688
1.89094
1.21116
1.0965
1.76867
2.27182
0.925521
0.861601
0.878712
2.02538
2.02641
1.26126
0.0217535
-0.568829
1.82073
2.39116
-0.538439
-1.26273
-1.46486
1.31076
-2.78601
0.422184
0.97121
0.25939
-0.0167544
-0.0388108
-1.58357
0.504801
-0.023535
2.39912
-0.847825
0.12103
-0.293941
0.0332354
1.31979
1.52622
-1.15022
1.40712
-1.42085
-1.21991
1.12596
0.0636719
-1.30245
-0.642137
-0.196338
-0.077008
0.32179
0.977512
-0.528754
1.28929
-1.19977
0.357866
0.706705
-0.0304729
0.0701733
0.161503
0.848991
-0.675571
-0.439506
1.37683
0.0276897
-0.630998
1.91247
-0.194301
0.179087
0.967095
1.54936
0.686593
-0.110691
1.75841
-1.39306
-0.581357
1.73967
-0.492003
1.06869
1.22468
1.03991
0.0620771
-1.83519
-0.842531
-0.317402
-0.413667
-1.32094
1.12107
0.441602
0.905399
0.525571
0.475006
-1.10708
-0.657512
-0.827556
1.51372
1.06236
0.369825
-2.1219
1.18619
1.41896
0.52102
-0.313329
-0.4048
0.0270645
-0.359978
1.05782
0.396175
-0.177473
-0.557537
-0.745847
-1.25452
1.98156
-0.583576
1.34074
1.46656
-0.975688
-0.00500023
-0.44883
0.316081
-1.28392
-1.33687
0.320393
2.29615
-0.0438895
-0.708998
-0.707901
2.23724
0.123102
0.352221
1.21782
0.0369378
-1.02466
1.25439
2.05921
-0.496366
2.45254
1.03811
1.87111
0.285144
-0.184495
-0.49046
0.130154
-0.457324
2.00758
1.31264
-0.60454
0.00376447
-0.51685
0.68833
1.97788
-0.206946
-0.26674
-0.822783
-0.0908541
2.96545
-2.3053
-0.683748
0.619347
-0.752421
0.507048
-0.77245
-1.56984
-1.21607
-0.453456
-0.629991
-0.479629
-0.865454
2.75795
1.20779
-0.694518
0.470445
-0.84237
1.27701
-0.329921
-0.393812
0.0727848
-0.523087
-1.44591
-1.34981
-0.631745
-1.78785
-1.09763
-0.40957
0.701398
0.543697
-1.06237
0.501807
0.0224957
0.132793
-0.742292
0.697643
-1.23698
-0.44524
-0.128467
-0.209792
-1.48581
1.18725
-0.95408
-1.64722
-0.19655
-0.93801
0.285309
0.30213
-0.270243
1.62029
1.36931
-1.14328
0.881821
-1.07523
-0.718338
0.198778
0.385425
-1.59577
1.27129
-0.00365542
-0.80098
1.5262
-0.671079
-0.0829408
0.297961
1.10451
0.328541
-0.465718
0.280963
-0.380781
-1.60848
1.2235
-0.206584
-1.60424
2.73897
0.967398
-0.979166
-0.213284
1.14431
-0.0528709
-2.20083
0.835588
-0.390797
2.32819
-2.54411
0.671947
-1.28098
0.277794
-0.00933414
-0.533716
-1.09455
-0.692731
0.247969
0.0123383
-1.29685
-0.0239244
0.220889
-0.863522
-0.75791
1.66246
-0.748086
1.09841
-0.224934
0.149494
-0.666915
-0.7618
-0.617148
1.06886
0.874192
0.554571
0.397106
0.797711
0.914552
-2.06185
-1.75077
0.216508
-1.71271
0.448674
-1.40663
-0.906249
-0.580025
-1.17056
0.636963
-0.586015
0.128089
1.89187
0.0596933
-1.52772
0.285924
1.84674
1.0652
0.639899
-2.17807
1.10344
2.03315
0.305565
-0.279958
0.793345
-0.99306
2.2264
-1.14699
0.458017
-1.06666
0.913849
0.668819
0.808262
0.118439
-1.00039
0.227349
-0.407555
0.247261
0.0288417
0.94304
-1.45642
-0.846096
2.327
1.44521
0.619626
0.620395
0.132952
-0.496784
0.264934
1.33085
-0.13868
0.18298
-1.08846
1.74877
-1.35543
1.07318
0.981067
-1.26656
0.43948
-0.0678645
0.264189
0.0213089
-0.449652
-0.103503
-1.56722
0.269674
-1.4955
0.732195
-0.761659
-0.139831
0.00151535
-0.326974
-0.234295
-0.652531
2.05119
-0.533779
-0.757346
-0.257759
1.63818
-0.0639146
0.795708
0.100355
1.26828
0.856116
0.412211
0.417087
0.961449
1.4726
-0.567065
0.0695086
0.415953
-1.44589
0.386541
0.678641
1.94389
1.26924
-0.461306
0.398866
-0.986862
1.94389
-1.40497
1.18495
1.11737
0.145397
1.38518
2.64871
1.52713
0.872066
-1.09275
0.830154
1.58494
-0.813494
0.614823
-0.434424
-0.779275
0.457213
-0.531617
0.173309
-0.877524
1.19961
0.32226
-0.367495
1.32761
0.533013
-0.297905
2.15129
-1.22394
0.251873
0.276475
-2.05486
-0.756771
-0.503773
-0.688677
1.145
-0.0274019
-1.45323
0.417019
0.693569
-1.25363
-0.220385
1.40115
0.718104
0.816454
-1.48012
0.0789943
-1.9413
1.44569
-0.0729468
1.10708
0.932129
2.44549
-0.575772
1.45494
-0.237292
-0.0500154
-0.322001
2.25228
0.901837
1.15569
-1.68427
0.523162
2.47604
0.246354
-0.243137
-0.959874
1.61677
1.51428
1.01534
0.409438
-0.975004
1.21839
-0.0787639
-0.460217
-0.40508
-1.08098
-2.53114
-0.365222
-0.283995
0.744955
-1.37114
-0.247671
0.369017
-0.402227
0.892213
-0.342945
1.79306
2.64779
-0.103819
0.570295
0.0165255
-0.00694583
-1.9777
-2.0415
2.01302
0.134721
1.24208
-1.38784
-0.107651
-0.206155
-1.37355
0.08572
-0.548717
-0.592425
-0.575983
-2.03827
1.82159
-0.229575
0.594639
-0.0200781
-1.11512
1.03444
0.502355
0.425699
0.698029
-0.158313
-0.0533178
0.577122
-0.207637
0.306169
0.114385
-0.816859
-1.40542
-0.68861
-1.67834
