# Supplementary material for: Prefrontal cortical activity predicts the occurrence of nonlocal hippocampal representations during spatial navigation
Source: PLoS Biol. 2021 Sep 16;19(9):e3001393. doi: 10.1371/journal.pbio.3001393 (PMC8494358; doi:10.1371/journal.pbio.3001393)
Supplement: S1 Data — S2 Data. Data for Fig 1F. Values are in log10. S3 Data. Data for Fig 2B. S4 Data. Data for Fig 2C. S5 Data. Data for Fig 2D. S6 Data. Data for Fig 3B. S7 Data. Data for Fig 3C. S8 Data. Data for Fig 4B. S9 Data. Data for Fig 4C. S10 Data. Data for Fig 4D. S11 Data. Data for Fig 4E. S12 Data. Data for Fig 4F. S13 Data. Data for Fig 4G. S14 Data. Data for Fig 5B. S15 Data. Data for Fig 6C. NaN values are excluded. S16 Data. Data for Fig 6D. NaN values are excluded. S17 Data. Data for Fig 7B. S18 Data. Data for Fig 7D. S19 Data. Data for S1B Fig. S20 Data. Data for S2A Fig. S21 Data. Data for S2B Fig. S22 Data. Data for S2C Fig. S23 Data. Data for S2D Fig. S24 Data. Data for S2E Fig. S25 Data. Data for S2F Fig. S26 Data. Data for S3A Fig. S27 Data. Data for S3B Fig. S28 Data. Data for S4A Fig. S29 Data. Data for S4B Fig. S30 Data. Data for S5B Fig. S31 Data. Data for S6A Fig panel 1. S32 Data. Data for S6A Fig panel 2. S33 Data. Data for S6A Fig panel 3. S34 Data. Data for S6A Fig panel 4. S35 Data. Data for S6B Fig. S36 Data. Data for S6D Fig. S37 Data. Data for S6E Fig. S38 Data. Data for S7A Fig. S39 Data. Data for S7B Fig. S40 Data. Data for S8A Fig. S41 Data. Data for S8B Fig panel 1. S42 Data. Data for S8B Fig panel 2. S43 Data. Data for S8C Fig. S44 Data. Data for S8D Fig panel 1. S45 Data. Data for S8D Fig panel 2. (ZIP) [file pbio.3001393.s009.zip › Fig_data/S6A4_data.xlsx]

## Sheet: Match
-8	-7.9	-7.8	-7.7	-7.6	-7.5	-7.4	-7.3	-7.2	-7.1	-7	-6.9	-6.8	-6.7	-6.6	-6.5	-6.4	-6.3	-6.2	-6.1	-6	-5.9	-5.8	-5.7	-5.6	-5.5	-5.4	-5.3	-5.2	-5.1	-5	-4.9	-4.8	-4.7	-4.6	-4.5	-4.4	-4.3	-4.2	-4.1	-4	-3.9	-3.8	-3.7	-3.6	-3.5	-3.4	-3.3	-3.2	-3.1
6.57899	6.79442	7.00985	7.22529	7.44072	7.65615	7.87158	8.08701	8.30244	8.51787	8.70627	8.83804	8.96981	9.10158	9.23335	9.36512	9.49689	9.62866	9.76043	9.8922	9.96022	9.89467	9.82913	9.76358	9.69803	9.63248	9.56694	9.50139	9.43584	9.37029	9.29516	9.19996	9.10476	9.00955	8.91435	8.81914	8.72394	8.62873	8.53353	8.43833	8.33584	8.21811	8.10038	7.98264	7.86491	7.74718	7.62945	7.51171	7.39398	7.27625
1.68157	1.68005	1.67854	1.67702	1.6755	1.67398	1.67246	1.67094	1.66943	1.66791	1.66595	1.66318	1.6604	1.65763	1.65486	1.65209	1.64931	1.64654	1.64377	1.641	1.63789	1.63416	1.63044	1.62672	1.62299	1.61927	1.61555	1.61182	1.6081	1.60437	1.5955	1.57718	1.55887	1.54055	1.52224	1.50392	1.48561	1.46729	1.44898	1.43066	1.39239	1.31755	1.2427	1.16786	1.09301	1.01817	0.943325	0.86848	0.793635	0.718791
7.4573	7.21705	6.9768	6.73656	6.49631	6.25607	6.01582	5.77558	5.53533	5.29508	5.03405	4.69129	4.34852	4.00575	3.66299	3.32022	2.97746	2.63469	2.29193	1.94916	1.68688	1.74104	1.79521	1.84937	1.90354	1.9577	2.01187	2.06603	2.1202	2.17436	2.26759	2.51443	2.76126	3.00809	3.25493	3.50176	3.7486	3.99543	4.24227	4.4891	4.71205	4.84108	4.97012	5.09915	5.22818	5.35722	5.48625	5.61528	5.74431	5.87335
2.33536	2.58219	2.82903	3.07586	3.3227	3.56953	3.81637	4.0632	4.31003	4.55687	4.74748	4.87651	5.00554	5.13457	5.26361	5.39264	5.52167	5.65071	5.77974	5.90877	6.00679	6.07083	6.13488	6.19893	6.26298	6.32702	6.39107	6.45512	6.51917	6.58321	6.58536	6.5197	6.45405	6.3884	6.32275	6.2571	6.19144	6.12579	6.06014	5.99449	5.91808	5.8299	5.74171	5.65352	5.56534	5.47715	5.38897	5.30078	5.2126	5.12441
5.26315	5.33494	5.40673	5.47852	5.55031	5.6221	5.69389	5.76568	5.83747	5.90925	5.99799	6.13275	6.26751	6.40227	6.53703	6.67179	6.80655	6.94131	7.07606	7.21082	7.37348	7.6119	7.85032	8.08875	8.32717	8.56559	8.80401	9.04243	9.28085	9.51928	9.78371	10.1188	10.4538	10.7889	11.124	11.4591	11.7941	12.1292	12.4643	12.7993	13.1446	13.5173	13.8901	14.2629	14.6356	15.0084	15.3812	15.7539	16.1267	16.4995
0.478414	0.485427	0.49244	0.499454	0.506467	0.513481	0.520494	0.527507	0.534521	0.541534	0.571335	0.614751	0.658168	0.701585	0.745002	0.788419	0.831836	0.875253	0.91867	0.962087	1.12062	1.34793	1.57525	1.80256	2.02988	2.25719	2.48451	2.71182	2.93914	3.16645	3.63241	4.24098	4.84955	5.45811	6.06668	6.67525	7.28381	7.89238	8.50095	9.10951	9.6421	10.1293	10.6165	11.1037	11.5908	12.078	12.5652	13.0524	13.5396	14.0268
0.54802	0.591437	0.634854	0.678271	0.721688	0.765105	0.808522	0.851939	0.895356	0.938773	0.99855	1.22587	1.45318	1.6805	1.90781	2.13512	2.36244	2.58975	2.81707	3.04438	3.30562	3.91419	4.52275	5.13132	5.73989	6.34845	6.95702	7.56559	8.17415	8.78272	9.38049	9.86767	10.3549	10.842	11.3292	11.8164	12.3036	12.7908	13.278	13.7651	14.255	14.7727	15.2905	15.8082	16.3259	16.8436	17.3613	17.879	18.3967	18.9144
3.53003	4.1386	4.74717	5.35574	5.9643	6.57287	7.18144	7.79	8.39857	9.00714	9.56014	10.0473	10.5345	11.0217	11.5089	11.9961	12.4832	12.9704	13.4576	13.9448	14.4459	14.9637	15.4814	15.9991	16.5168	17.0345	17.5522	18.0699	18.5876	19.1053	19.5299	19.8441	20.1584	20.4726	20.7869	21.1011	21.4154	21.7296	22.0438	22.3581	22.6169	22.8099	23.003	23.196	23.3891	23.5821	23.7752	23.9682	24.1613	24.3543
7.44967	7.9517	8.45374	8.95578	9.45781	9.95985	10.4619	10.9639	11.466	11.968	12.4404	12.8621	13.2838	13.7055	14.1272	14.5489	14.9706	15.3923	15.814	16.2357	16.6208	16.9429	17.265	17.5871	17.9092	18.2314	18.5535	18.8756	19.1977	19.5198	19.7957	19.9924	20.1891	20.3858	20.5825	20.7792	20.9759	21.1726	21.3693	21.566	21.7654	21.9696	22.1738	22.3779	22.5821	22.7863	22.9905	23.1946	23.3988	23.603
3.03559	2.98456	2.93353	2.88251	2.83148	2.78046	2.72943	2.6784	2.62738	2.57635	2.51808	2.44959	2.3811	2.3126	2.24411	2.17561	2.10712	2.03862	1.97013	1.90163	1.8587	1.85185	1.845	1.83816	1.83131	1.82447	1.81762	1.81077	1.80393	1.79708	1.82109	1.88867	1.95625	2.02382	2.0914	2.15898	2.22656	2.29414	2.36172	2.4293	2.51151	2.61438	2.71725	2.82012	2.92299	3.02586	3.12873	3.23161	3.33448	3.43735
7.37408	7.44342	7.51276	7.58211	7.65145	7.72079	7.79013	7.85947	7.92881	7.99815	8.05513	8.03956	8.02398	8.00841	7.99284	7.97726	7.96169	7.94612	7.93055	7.91497	7.89661	7.86183	7.82706	7.79228	7.75751	7.72273	7.68796	7.65318	7.61841	7.58363	7.5553	7.56475	7.57421	7.58367	7.59312	7.60258	7.61203	7.62149	7.63095	7.6404	7.64165	7.59472	7.54779	7.50086	7.45393	7.407	7.36007	7.31314	7.26621	7.21929
3.81645	3.96044	4.10442	4.2484	4.39238	4.53636	4.68034	4.82433	4.96831	5.11229	5.28461	5.51401	5.7434	5.9728	6.20219	6.43159	6.66098	6.89038	7.11977	7.34917	7.58857	7.8481	8.10764	8.36718	8.62672	8.88626	9.14579	9.40533	9.66487	9.92441	10.1682	10.3802	10.5922	10.8042	11.0162	11.2282	11.4402	11.6522	11.8642	12.0761	12.302	12.5556	12.8093	13.0629	13.3165	13.5702	13.8238	14.0775	14.3311	14.5848
0.0345325	0.0992816	0.164031	0.22878	0.293529	0.358278	0.423027	0.487776	0.552525	0.617274	0.711984	0.832911	0.953837	1.07476	1.19569	1.31662	1.43754	1.55847	1.6794	1.80032	2.04727	2.40449	2.76171	3.11893	3.47616	3.83338	4.1906	4.54782	4.90504	5.26226	5.70907	6.23426	6.75946	7.28466	7.80985	8.33505	8.86025	9.38544	9.91064	10.4358	11.0021	11.6044	12.2066	12.8089	13.4111	14.0133	14.6156	15.2178	15.8201	16.4223
1.27949	1.36117	1.44285	1.52454	1.60622	1.6879	1.76958	1.85126	1.93295	2.01463	2.10032	2.23008	2.35984	2.48961	2.61937	2.74913	2.87889	3.00865	3.13842	3.26818	3.41878	3.79842	4.17807	4.55771	4.93736	5.317	5.69665	6.07629	6.45594	6.83558	7.22559	7.7295	8.23341	8.73731	9.24122	9.74513	10.249	10.7529	11.2569	11.7608	12.2675	12.8047	13.342	13.8792	14.4165	14.9537	15.491	16.0282	16.5655	17.1027
0.181218	0.231601	0.281985	0.332368	0.382752	0.433135	0.483518	0.533902	0.584285	0.634668	0.686644	0.740214	0.793785	0.847355	0.900926	0.954496	1.00807	1.06164	1.11521	1.16878	1.29736	1.50111	1.70486	1.90862	2.11237	2.31612	2.51988	2.72363	2.92739	3.13114	3.4354	3.8404	4.24541	4.65041	5.05541	5.46041	5.86542	6.27042	6.67542	7.08042	7.53448	8.03769	8.54091	9.04413	9.54734	10.0506	10.5538	11.057	11.5602	12.0634
1.96441	1.94674	1.92908	1.91141	1.89375	1.87609	1.85842	1.84076	1.8231	1.80543	1.786	1.74718	1.70837	1.66956	1.63074	1.59193	1.55311	1.5143	1.47549	1.43667	1.39685	1.34597	1.2951	1.24422	1.19334	1.14246	1.09159	1.04071	0.989834	0.938957	0.932063	1.40657	1.88109	2.3556	2.83011	3.30462	3.77913	4.25364	4.72815	5.20266	5.69497	6.38203	7.06909	7.75615	8.44321	9.13027	9.81732	10.5044	11.1914	11.8785
1.38498	1.3341	1.28322	1.23235	1.18147	1.13059	1.07972	1.02884	0.977963	0.927086	1.04278	1.51729	1.9918	2.46631	2.94082	3.41533	3.88984	4.36436	4.83887	5.31338	5.85527	6.54233	7.22939	7.91645	8.60351	9.29057	9.97763	10.6647	11.3517	12.0388	12.6968	13.2923	13.8878	14.4833	15.0788	15.6742	16.2697	16.8652	17.4607	18.0562	18.5967	19.019	19.4412	19.8635	20.2857	20.708	21.1302	21.5525	21.9747	22.397
4.6723e-14	4.47303e-14	4.27376e-14	4.07448e-14	3.87521e-14	3.67594e-14	3.47666e-14	3.27739e-14	3.07812e-14	2.87885e-14	0.00181239	0.026568	0.0513236	0.0760791	0.100835	0.12559	0.150346	0.175101	0.199857	0.224613	0.249833	0.280936	0.312038	0.343141	0.374244	0.405347	0.436449	0.467552	0.498655	0.529758	0.560784	0.590843	0.620902	0.650961	0.681019	0.711078	0.741137	0.771196	0.801255	0.831314	0.870657	1.02752	1.18439	1.34126	1.49813	1.65499	1.81186	1.96873	2.12559	2.28246
0.203819	0.235706	0.267593	0.29948	0.331367	0.363254	0.395141	0.427028	0.458915	0.490802	0.533493	0.614216	0.69494	0.775664	0.856388	0.937111	1.01784	1.09856	1.17928	1.26001	1.3257	1.33847	1.35123	1.364	1.37677	1.38954	1.40231	1.41508	1.42785	1.44062	1.4219	1.29232	1.16275	1.03318	0.903609	0.774037	0.644465	0.514893	0.385321	0.255749	0.216279	0.493993	0.771706	1.04942	1.32713	1.60485	1.88256	2.16027	2.43799	2.7157
0.231528	0.509242	0.786955	1.06467	1.34238	1.6201	1.89781	2.17552	2.45324	2.73095	3.09054	3.66477	4.239	4.81323	5.38745	5.96168	6.53591	7.11014	7.68437	8.25859	8.84587	9.46736	10.0889	10.7103	11.3318	11.9533	12.5748	13.1963	13.8178	14.4393	15.0772	15.7581	16.439	17.1199	17.8008	18.4817	19.1626	19.8435	20.5244	21.2053	21.8024	22.1796	22.5569	22.9341	23.3114	23.6886	24.0659	24.4431	24.8204	25.1976
0.186797	0.211329	0.235862	0.260394	0.284926	0.309458	0.333991	0.358523	0.383055	0.407588	0.428673	0.444519	0.460365	0.476211	0.492056	0.507902	0.523748	0.539594	0.555439	0.571285	0.590461	0.6147	0.638939	0.663179	0.687418	0.711657	0.735896	0.760135	0.784375	0.808614	0.852494	0.926236	0.999978	1.07372	1.14746	1.2212	1.29495	1.36869	1.44243	1.51617	1.76892	2.29381	2.81871	3.3436	3.86849	4.39339	4.91828	5.44318	5.96807	6.49296
1.74274	1.71877	1.69479	1.67082	1.64684	1.62287	1.59889	1.57492	1.55094	1.52697	1.50638	1.51619	1.52599	1.5358	1.5456	1.5554	1.56521	1.57501	1.58482	1.59462	1.61868	1.77065	1.92262	2.07459	2.22656	2.37853	2.53049	2.68246	2.83443	2.9864	3.16559	3.58897	4.01235	4.43574	4.85912	5.28251	5.70589	6.12927	6.55266	6.97604	7.4189	8.03648	8.65407	9.27166	9.88924	10.5068	11.1244	11.742	12.3596	12.9772
3.75998	4.54922	5.33845	6.12768	6.91691	7.70614	8.49537	9.2846	10.0738	10.8631	11.5532	12.1537	12.7541	13.3546	13.9551	14.5556	15.1561	15.7566	16.3571	16.9575	17.6104	18.3107	19.011	19.7112	20.4115	21.1117	21.812	22.5123	23.2125	23.9128	24.3661	24.5961	24.8261	25.0562	25.2862	25.5163	25.7463	25.9763	26.2064	26.4364	26.5859	26.6626	26.7392	26.8158	26.8925	26.9691	27.0458	27.1224	27.1991	27.2757
0.391672	0.369417	0.347163	0.324908	0.302654	0.280399	0.258145	0.23589	0.213635	0.191381	0.17164	0.180179	0.188718	0.197257	0.205796	0.214335	0.222874	0.231413	0.239952	0.248491	0.257763	0.275271	0.292779	0.310287	0.327795	0.345303	0.362812	0.38032	0.397828	0.415336	0.431673	0.434843	0.438013	0.441183	0.444352	0.447522	0.450692	0.453862	0.457031	0.460201	0.463103	0.462993	0.462883	0.462772	0.462662	0.462552	0.462442	0.462331	0.462221	0.462111
0.226974	0.209096	0.191217	0.173338	0.155459	0.13758	0.119702	0.101823	0.0839439	0.066065	0.0587669	0.084396	0.110025	0.135654	0.161283	0.186912	0.212542	0.238171	0.2638	0.289429	0.30306	0.279354	0.255647	0.23194	0.208234	0.184527	0.16082	0.137114	0.113407	0.0897005	0.08306	0.12953	0.176	0.22247	0.26894	0.31541	0.36188	0.408351	0.454821	0.501291	0.544759	0.578884	0.613009	0.647135	0.68126	0.715385	0.749511	0.783636	0.817761	0.851886
0.0612469	0.086876	0.112505	0.138134	0.163763	0.189393	0.215022	0.240651	0.26628	0.291909	0.300766	0.27706	0.253353	0.229646	0.20594	0.182233	0.158526	0.13482	0.111113	0.0874065	0.0875568	0.134027	0.180497	0.226967	0.273437	0.319907	0.366377	0.412847	0.459317	0.505787	0.548061	0.582186	0.616311	0.650437	0.684562	0.718687	0.752813	0.786938	0.821063	0.855189	0.890004	0.926158	0.962312	0.998466	1.03462	1.07077	1.10693	1.14308	1.17924	1.21539
3.32479	3.09121	2.85763	2.62405	2.39047	2.15688	1.9233	1.68972	1.45614	1.22256	1.05387	1.1618	1.26974	1.37767	1.4856	1.59353	1.70146	1.80939	1.91732	2.02525	2.12437	2.18598	2.24758	2.30918	2.37078	2.43239	2.49399	2.55559	2.6172	2.6788	2.74257	2.81559	2.88862	2.96164	3.03467	3.10769	3.18071	3.25374	3.32676	3.39979	3.46594	3.50284	3.53973	3.57662	3.61352	3.65041	3.6873	3.7242	3.76109	3.79799
1.27812	1.238	1.19788	1.15775	1.11763	1.07751	1.03739	0.997271	0.95715	0.91703	0.876626	0.835232	0.793838	0.752444	0.71105	0.669656	0.628262	0.586869	0.545475	0.504081	0.470031	0.46169	0.45335	0.445009	0.436669	0.428329	0.419988	0.411648	0.403307	0.394967	0.39177	0.406581	0.421392	0.436203	0.451014	0.465825	0.480636	0.495447	0.510258	0.525069	0.545507	0.585646	0.625784	0.665922	0.706061	0.746199	0.786338	0.826476	0.866614	0.906753
20.5495	20.1946	19.8397	19.4848	19.1299	18.775	18.4201	18.0652	17.7103	17.3554	16.994	16.6268	16.2597	15.8925	15.5254	15.1582	14.7911	14.4239	14.0568	13.6896	13.4262	13.2548	13.0834	12.912	12.7406	12.5692	12.3978	12.2264	12.055	11.8836	11.7479	11.6436	11.5394	11.4352	11.331	11.2268	11.1226	11.0184	10.9142	10.81	10.752	10.7351	10.7182	10.7012	10.6843	10.6673	10.6504	10.6335	10.6165	10.5996
13.2576	13.0112	12.7648	12.5184	12.272	12.0256	11.7792	11.5328	11.2863	11.0399	10.8332	10.8254	10.8176	10.8098	10.802	10.7941	10.7863	10.7785	10.7707	10.7629	10.7627	10.8008	10.8389	10.877	10.9151	10.9532	10.9913	11.0294	11.0675	11.1056	11.138	11.1414	11.1449	11.1483	11.1518	11.1553	11.1587	11.1622	11.1657	11.1691	11.1679	11.1429	11.118	11.0931	11.0681	11.0432	11.0183	10.9933	10.9684	10.9435
1.13336	1.14911	1.16487	1.18063	1.19638	1.21214	1.22789	1.24365	1.25941	1.27516	1.29226	1.33021	1.36815	1.4061	1.44405	1.482	1.51995	1.5579	1.59585	1.6338	1.67424	1.75346	1.83268	1.9119	1.99112	2.07034	2.14957	2.22879	2.30801	2.38723	2.46791	2.5713	2.67469	2.77808	2.88147	2.98487	3.08826	3.19165	3.29504	3.39843	3.50607	3.67991	3.85374	4.02758	4.20141	4.37525	4.54908	4.72292	4.89675	5.07059
18.4565	17.9934	17.5303	17.0671	16.604	16.1409	15.6778	15.2146	14.7515	14.2884	13.8918	13.5909	13.29	12.9891	12.6882	12.3873	12.0864	11.7855	11.4846	11.1837	10.8639	10.5171	10.1702	9.82337	9.47651	9.12966	8.7828	8.43595	8.08909	7.74224	7.55718	7.60498	7.65277	7.70056	7.74836	7.79615	7.84394	7.89174	7.93953	7.98733	8.1455	8.46254	8.77958	9.09661	9.41365	9.73068	10.0477	10.3648	10.6818	10.9988
39.7869	39.328	38.8691	38.4102	37.9513	37.4925	37.0336	36.5747	36.1158	35.6569	35.1809	34.5392	33.8974	33.2556	32.6139	31.9721	31.3304	30.6886	30.0468	29.4051	28.784	28.3635	27.943	27.5225	27.102	26.6815	26.261	25.8405	25.42	24.9995	24.5865	24.2459	23.9053	23.5648	23.2242	22.8836	22.5431	22.2025	21.8619	21.5214	21.1761	20.7859	20.3957	20.0054	19.6152	19.2249	18.8347	18.4444	18.0542	17.6639
1.57501	1.56027	1.54552	1.53078	1.51603	1.50129	1.48654	1.4718	1.45705	1.44231	1.4258	1.39562	1.36544	1.33527	1.30509	1.27492	1.24474	1.21456	1.18439	1.15421	1.1215	1.06919	1.01687	0.964559	0.912244	0.859929	0.807614	0.755299	0.702984	0.650669	0.606221	0.622655	0.639089	0.655523	0.671957	0.688391	0.704826	0.72126	0.737694	0.754128	0.779151	0.870647	0.962143	1.05364	1.14513	1.23663	1.32813	1.41962	1.51112	1.60261
1.11813	1.06582	1.0135	0.961187	0.908872	0.856557	0.804242	0.751927	0.699612	0.647297	0.607281	0.623715	0.640149	0.656583	0.673017	0.689451	0.705885	0.722319	0.738753	0.755187	0.785049	0.876545	0.96804	1.05954	1.15103	1.24253	1.33402	1.42552	1.51701	1.60851	1.70904	1.85101	1.99298	2.13495	2.27693	2.4189	2.56087	2.70284	2.84481	2.98679	3.10791	3.13331	3.15872	3.18413	3.20953	3.23494	3.26035	3.28575	3.31116	3.33657
1.71697	1.85894	2.00091	2.14288	2.28486	2.42683	2.5688	2.71077	2.85275	2.99472	3.10933	3.13473	3.16014	3.18555	3.21095	3.23636	3.26177	3.28717	3.31258	3.33799	3.40203	3.59205	3.78206	3.97207	4.16208	4.35209	4.5421	4.73211	4.92212	5.11213	5.32606	5.61795	5.90984	6.20173	6.49362	6.78551	7.0774	7.3693	7.66119	7.95308	8.25301	8.57914	8.90527	9.2314	9.55753	9.88367	10.2098	10.5359	10.8621	11.1882
1.13743	1.12682	1.11621	1.1056	1.09499	1.08438	1.07377	1.06316	1.05255	1.04194	1.02093	0.992573	0.964215	0.935856	0.907497	0.879138	0.85078	0.822421	0.794062	0.765703	0.742333	0.722487	0.702641	0.682795	0.662949	0.643102	0.623256	0.60341	0.583564	0.563718	0.55574	0.556147	0.556554	0.556961	0.557368	0.557775	0.558182	0.558589	0.558996	0.559403	0.630465	0.751441	0.872418	0.993394	1.11437	1.23535	1.35632	1.4773	1.59828	1.71925
7.14076	7.54886	7.95696	8.36506	8.77316	9.18126	9.58937	9.99747	10.4056	10.8137	11.2465	11.6934	12.1403	12.5872	13.0341	13.4811	13.928	14.3749	14.8218	15.2687	15.6649	16.0322	16.3995	16.7668	17.1341	17.5014	17.8687	18.236	18.6032	18.9705	19.2222	19.4079	19.5936	19.7793	19.9649	20.1506	20.3363	20.522	20.7077	20.8934	21.095	21.3057	21.5163	21.727	21.9377	22.1483	22.359	22.5697	22.7803	22.991
3.25778	3.30879	3.35981	3.41083	3.46184	3.51286	3.56387	3.61489	3.6659	3.71692	3.77974	3.857	3.93426	4.01152	4.08877	4.16603	4.24329	4.32055	4.39781	4.47506	4.55684	4.64414	4.73145	4.81875	4.90605	4.99336	5.08066	5.16796	5.25527	5.34257	5.41986	5.48491	5.54996	5.61501	5.68005	5.7451	5.81015	5.8752	5.94025	6.00529	6.04031	6.03862	6.03692	6.03523	6.03353	6.03184	6.03014	6.02845	6.02675	6.02506
0.581105	0.578477	0.575849	0.573222	0.570594	0.567966	0.565339	0.562711	0.560084	0.557456	0.634428	1.03941	1.4444	1.84938	2.25437	2.65935	3.06434	3.46932	3.8743	4.27929	4.66978	5.00057	5.33135	5.66213	5.99291	6.3237	6.65448	6.98526	7.31604	7.64682	7.95672	8.18053	8.40434	8.62815	8.85196	9.07576	9.29957	9.52338	9.74719	9.971	10.1642	10.2312	10.2981	10.3651	10.4321	10.4991	10.566	10.633	10.7	10.767
5.30558	5.15912	5.01266	4.86621	4.71975	4.5733	4.42684	4.28038	4.13393	3.98747	3.85181	3.73595	3.62008	3.50422	3.38835	3.27249	3.15662	3.04075	2.92489	2.80902	2.81406	3.04069	3.26733	3.49396	3.72059	3.94723	4.17386	4.40049	4.62713	4.85376	5.16272	5.62258	6.08244	6.5423	7.00216	7.46201	7.92187	8.38173	8.84159	9.30145	9.80075	10.3724	10.944	11.5156	12.0872	12.6588	13.2304	13.802	14.3736	14.9452
37.5152	37.4983	37.4814	37.4645	37.4476	37.4307	37.4137	37.3968	37.3799	37.363	37.3357	37.2753	37.215	37.1546	37.0942	37.0338	36.9734	36.913	36.8526	36.7922	36.7273	36.6478	36.5683	36.4888	36.4094	36.3299	36.2504	36.1709	36.0914	36.012	35.8886	35.6253	35.3619	35.0986	34.8353	34.572	34.3087	34.0453	33.782	33.5187	33.2146	32.7806	32.3465	31.9124	31.4784	31.0443	30.6103	30.1762	29.7422	29.3081
9.53268	9.35233	9.17197	8.99162	8.81127	8.63092	8.45057	8.27021	8.08986	7.90951	7.7215	7.52426	7.32702	7.12978	6.93254	6.7353	6.53806	6.34082	6.14357	5.94633	5.7633	5.59742	5.43153	5.26565	5.09976	4.93387	4.76799	4.6021	4.43622	4.27033	4.14416	4.06589	3.98762	3.90935	3.83108	3.75281	3.67454	3.59627	3.518	3.43973	3.38793	3.36806	3.34818	3.32831	3.30844	3.28857	3.2687	3.24882	3.22895	3.20908
5.29938	5.19837	5.09735	4.99634	4.89532	4.79431	4.69329	4.59228	4.49126	4.39025	4.288	4.1742	4.0604	3.94659	3.83279	3.71899	3.60518	3.49138	3.37758	3.26377	3.1539	3.08086	3.00783	2.93479	2.86176	2.78872	2.71569	2.64265	2.56962	2.49658	2.45072	2.65984	2.86896	3.07808	3.2872	3.49632	3.70544	3.91456	4.12368	4.3328	4.56797	5.04763	5.52729	6.00695	6.48662	6.96628	7.44594	7.9256	8.40526	8.88492
0.106742	0.108963	0.111184	0.113405	0.115627	0.117848	0.120069	0.12229	0.124511	0.126732	0.144413	0.201672	0.258931	0.31619	0.373448	0.430707	0.487966	0.545225	0.602483	0.659742	0.728047	0.824631	0.921215	1.0178	1.11438	1.21097	1.30755	1.40413	1.50072	1.5973	1.78666	2.21353	2.6404	3.06727	3.49414	3.921	4.34787	4.77474	5.20161	5.62847	6.03691	6.39818	6.75944	7.1207	7.48196	7.84322	8.20448	8.56575	8.92701	9.28827
0.153344	0.210603	0.267862	0.32512	0.382379	0.439638	0.496897	0.554155	0.611414	0.668673	0.743112	0.839695	0.936279	1.03286	1.12945	1.22603	1.32261	1.4192	1.51578	1.61236	1.85324	2.28011	2.70698	3.13385	3.56071	3.98758	4.41445	4.84132	5.26819	5.69505	6.09326	6.45452	6.81578	7.17705	7.53831	7.89957	8.26083	8.62209	8.98336	9.34462	9.75332	10.2232	10.693	11.1629	11.6327	12.1026	12.5724	13.0423	13.5122	13.982
3.54733	3.46011	3.37289	3.28567	3.19846	3.11124	3.02402	2.93681	2.84959	2.76237	2.67505	2.58725	2.49945	2.41165	2.32385	2.23605	2.14825	2.06045	1.97265	1.88485	1.80373	1.75177	1.69982	1.64786	1.5959	1.54394	1.49198	1.44002	1.38806	1.33611	1.31944	1.45684	1.59424	1.73164	1.86904	2.00644	2.14384	2.28124	2.41864	2.55605	2.71433	2.9638	3.21328	3.46275	3.71222	3.96169	4.21116	4.46064	4.71011	4.95958
11.9266	11.9693	12.012	12.0546	12.0973	12.14	12.1827	12.2254	12.2681	12.3108	12.3156	12.2669	12.2182	12.1695	12.1208	12.0721	12.0234	11.9748	11.9261	11.8774	11.7553	11.5295	11.3037	11.0779	10.8521	10.6263	10.4006	10.1748	9.94897	9.72319	9.50369	9.29307	9.08245	8.87183	8.66122	8.4506	8.23998	8.02936	7.81875	7.60813	7.33895	6.9871	6.63524	6.28338	5.93152	5.57967	5.22781	4.87595	4.52409	4.17224
19.2823	18.9295	18.5767	18.2238	17.871	17.5182	17.1654	16.8125	16.4597	16.1069	15.7221	15.2703	14.8184	14.3665	13.9147	13.4628	13.0109	12.5591	12.1072	11.6554	11.2625	10.9936	10.7248	10.4559	10.187	9.91814	9.64926	9.38039	9.11152	8.84265	8.65211	8.62617	8.60023	8.57429	8.54835	8.52241	8.49647	8.47054	8.4446	8.41866	8.4805	8.72679	8.97308	9.21936	9.46565	9.71194	9.95823	10.2045	10.4508	10.6971
[truncated: 51 more columns]

## Sheet: Match_mean_std
	-8	-7.9	-7.8	-7.7	-7.6	-7.5	-7.4	-7.3	-7.2	-7.1	-7	-6.9	-6.8	-6.7	-6.6	-6.5	-6.4	-6.3	-6.2	-6.1	-6	-5.9	-5.8	-5.7	-5.6	-5.5	-5.4	-5.3	-5.2	-5.1	-5	-4.9	-4.8	-4.7	-4.6	-4.5	-4.4	-4.3	-4.2	-4.1	-4	-3.9	-3.8	-3.7	-3.6	-3.5	-3.4	-3.3	-3.2
Mean	5.47308	5.48912	5.50515	5.52119	5.53722	5.55326	5.56929	5.58533	5.60136	5.6174	5.63871	5.68379	5.72887	5.77394	5.81902	5.8641	5.90917	5.95425	5.99932	6.0444	6.1085	6.21975	6.33101	6.44226	6.55352	6.66477	6.77603	6.88728	6.99854	7.10979	7.23153	7.39345	7.55538	7.7173	7.87922	8.04114	8.20307	8.36499	8.52691	8.68883	8.85752	9.04801	9.2385	9.42899	9.61948	9.80997	10.0005	10.1909	10.3814
std	8.5701	8.47769	8.39069	8.30929	8.23364	8.16391	8.10025	8.0428	7.99169	7.94706	7.89873	7.82067	7.74957	7.6856	7.62896	7.57981	7.53829	7.50453	7.47863	7.46069	7.44259	7.4241	7.41417	7.41285	7.42012	7.43597	7.46035	7.49316	7.5343	7.58364	7.60881	7.58582	7.57031	7.56231	7.56186	7.56895	7.58357	7.60566	7.63518	7.67202	7.69631	7.68141	7.67555	7.67876	7.69102	7.71228	7.74248	7.7815	7.82923
[truncated: 52 more columns]

## Sheet: Data
-8	-7.9	-7.8	-7.7	-7.6	-7.5	-7.4	-7.3	-7.2	-7.1	-7	-6.9	-6.8	-6.7	-6.6	-6.5	-6.4	-6.3	-6.2	-6.1	-6	-5.9	-5.8	-5.7	-5.6	-5.5	-5.4	-5.3	-5.2	-5.1	-5	-4.9	-4.8	-4.7	-4.6	-4.5	-4.4	-4.3	-4.2	-4.1	-4	-3.9	-3.8	-3.7	-3.6	-3.5	-3.4	-3.3	-3.2	-3.1
29.9295	29.7564	29.5832	29.4101	29.2369	29.0637	28.8906	28.7174	28.5443	28.3711	28.221	28.1157	28.0104	27.9052	27.7999	27.6947	27.5894	27.4842	27.3789	27.2736	27.1217	26.8788	26.6359	26.3929	26.15	25.9071	25.6642	25.4212	25.1783	24.9354	24.6445	24.2603	23.876	23.4918	23.1075	22.7233	22.339	21.9548	21.5705	21.1863	20.8109	20.4527	20.0945	19.7363	19.3782	19.02	18.6618	18.3036	17.9455	17.5873
37.9841	37.3437	36.7033	36.0629	35.4225	34.7821	34.1418	33.5014	32.861	32.2206	31.5838	31.0798	30.5757	30.0716	29.5676	29.0635	28.5595	28.0554	27.5513	27.0473	26.5457	26.1377	25.7296	25.3215	24.9135	24.5054	24.0973	23.6892	23.2812	22.8731	22.464	22.0185	21.5729	21.1274	20.6818	20.2363	19.7907	19.3451	18.8996	18.454	18.0123	17.709	17.4057	17.1025	16.7992	16.496	16.1927	15.8894	15.5862	15.2829
1.75981	1.74524	1.73068	1.71611	1.70155	1.68698	1.67241	1.65785	1.64328	1.62871	1.61303	1.59367	1.57431	1.55495	1.53559	1.51623	1.49687	1.47751	1.45815	1.43879	1.43008	1.45648	1.48288	1.50928	1.53568	1.56208	1.58848	1.61488	1.64127	1.66767	1.70884	1.79866	1.88848	1.9783	2.06811	2.15793	2.24775	2.33757	2.42739	2.51721	2.61208	2.72359	2.83511	2.94663	3.05814	3.16966	3.28117	3.39269	3.50421	3.61572
0.475934	0.5378	0.599666	0.661531	0.723397	0.785263	0.847128	0.908994	0.97086	1.03273	1.07192	1.07503	1.07814	1.08125	1.08436	1.08747	1.09058	1.09369	1.09679	1.0999	1.0933	1.07124	1.04919	1.02713	1.00507	0.98301	0.960951	0.938893	0.916834	0.894775	0.865755	0.825649	0.785544	0.745439	0.705334	0.665229	0.625123	0.585018	0.544913	0.504808	0.483029	0.490426	0.497823	0.50522	0.512617	0.520014	0.527412	0.534809	0.542206	0.549603
2.68424	3.23458	3.78491	4.33524	4.88558	5.43591	5.98624	6.53657	7.08691	7.63724	8.11763	8.39001	8.6624	8.93478	9.20716	9.47954	9.75192	10.0243	10.2967	10.5691	10.8828	11.3197	11.7565	12.1933	12.6302	13.067	13.5039	13.9407	14.3775	14.8144	15.2858	15.8602	16.4346	17.009	17.5834	18.1578	18.7322	19.3066	19.881	20.4554	20.9714	21.3138	21.6562	21.9986	22.341	22.6834	23.0258	23.3682	23.7106	24.0531
2.48652	2.56127	2.63602	2.71077	2.78551	2.86026	2.93501	3.00976	3.08451	3.15926	3.4311	4.09641	4.76172	5.42703	6.09234	6.75764	7.42295	8.08826	8.75357	9.41888	10.0715	10.6987	11.3259	11.9531	12.5803	13.2075	13.8348	14.462	15.0892	15.7164	16.3756	17.0989	17.8221	18.5453	19.2685	19.9917	20.7149	21.4381	22.1613	22.8845	23.4278	23.6117	23.7957	23.9796	24.1636	24.3475	24.5315	24.7154	24.8994	25.0833
0.612403	0.591517	0.57063	0.549743	0.528857	0.50797	0.487084	0.466197	0.445311	0.424424	0.430089	0.561136	0.692184	0.823232	0.954279	1.08533	1.21637	1.34742	1.47847	1.60952	1.82654	2.44955	3.07257	3.69559	4.3186	4.94162	5.56464	6.18765	6.81067	7.43368	8.09297	8.92354	9.75411	10.5847	11.4152	12.2458	13.0764	13.907	14.7375	15.5681	16.3904	17.1739	17.9574	18.7409	19.5244	20.3078	21.0913	21.8748	22.6583	23.4418
2.50423	2.58146	2.65869	2.73593	2.81316	2.89039	2.96762	3.04485	3.12208	3.19931	3.27862	3.3973	3.51599	3.63467	3.75335	3.87204	3.99072	4.10941	4.22809	4.34678	4.4793	4.87486	5.27041	5.66597	6.06153	6.45709	6.85264	7.2482	7.64376	8.03931	8.43783	8.89263	9.34743	9.80223	10.257	10.7118	11.1666	11.6214	12.0762	12.531	12.9834	13.3897	13.7959	14.2022	14.6084	15.0147	15.421	15.8272	16.2335	16.6397
23.4995	23.5026	23.5057	23.5088	23.5119	23.515	23.518	23.5211	23.5242	23.5273	23.4903	23.359	23.2277	23.0964	22.9651	22.8339	22.7026	22.5713	22.44	22.3088	22.1429	21.8959	21.6488	21.4018	21.1548	20.9077	20.6607	20.4136	20.1666	19.9196	19.6511	19.3321	19.0132	18.6943	18.3754	18.0565	17.7376	17.4186	17.0997	16.7808	16.4279	15.9951	15.5624	15.1296	14.6968	14.2641	13.8313	13.3985	12.9658	12.533
0.638932	0.648754	0.658577	0.668399	0.678221	0.688043	0.697866	0.707688	0.71751	0.727332	0.735134	0.718236	0.701337	0.684439	0.66754	0.650642	0.633743	0.616845	0.599946	0.583048	0.570013	0.60423	0.638447	0.672663	0.70688	0.741096	0.775313	0.809529	0.843746	0.877962	0.928717	1.1817	1.43468	1.68767	1.94065	2.19363	2.44661	2.6996	2.95258	3.20556	3.46841	3.85187	4.23533	4.61879	5.00226	5.38572	5.76918	6.15264	6.5361	6.91956
38.9701	38.781	38.5919	38.4028	38.2138	38.0247	37.8356	37.6465	37.4574	37.2684	37.0379	36.7708	36.5037	36.2366	35.9694	35.7023	35.4352	35.1681	34.901	34.6339	34.2576	33.7846	33.3116	32.8386	32.3656	31.8925	31.4195	30.9465	30.4735	30.0005	29.5247	29.0463	28.5679	28.0895	27.6111	27.1327	26.6543	26.1759	25.6975	25.2191	24.7956	24.4208	24.0459	23.6711	23.2962	22.9214	22.5465	22.1717	21.7969	21.422
0.0432977	0.218792	0.394286	0.569779	0.745273	0.920767	1.09626	1.27176	1.44725	1.62274	1.90392	2.5787	3.25348	3.92826	4.60304	5.27781	5.95259	6.62737	7.30215	7.97692	8.617	9.12783	9.63866	10.1495	10.6603	11.1712	11.682	12.1928	12.7037	13.2145	13.6535	13.8253	13.9971	14.1688	14.3406	14.5123	14.6841	14.8559	15.0276	15.1994	15.4745	16.1345	16.7944	17.4544	18.1144	18.7744	19.4343	20.0943	20.7543	21.4143
0.543782	0.534314	0.524847	0.515379	0.505911	0.496443	0.486976	0.477508	0.46804	0.458572	0.450232	0.443801	0.43737	0.430939	0.424508	0.418077	0.411645	0.405214	0.398783	0.392352	0.394184	0.410008	0.425831	0.441655	0.457479	0.473302	0.489126	0.50495	0.520773	0.536597	0.559442	0.594175	0.628909	0.663642	0.698376	0.733109	0.767843	0.802576	0.83731	0.872043	0.922389	0.999168	1.07595	1.15273	1.22951	1.30629	1.38307	1.45985	1.53663	1.6134
43.0326	42.653	42.2734	41.8938	41.5143	41.1347	40.7551	40.3755	39.9959	39.6164	39.2383	38.8624	38.4864	38.1105	37.7345	37.3586	36.9827	36.6067	36.2308	35.8548	35.4459	34.9905	34.5352	34.0798	33.6244	33.1691	32.7137	32.2583	31.803	31.3476	30.8653	30.3452	29.8251	29.305	28.7849	28.2648	27.7447	27.2246	26.7045	26.1844	25.6847	25.2135	24.7423	24.2711	23.7999	23.3287	22.8574	22.3862	21.915	21.4438
0.840634	0.854982	0.869331	0.883679	0.898028	0.912376	0.926725	0.941073	0.955422	0.96977	0.975314	0.966859	0.958404	0.949949	0.941494	0.933039	0.924583	0.916128	0.907673	0.899218	0.898556	0.910283	0.92201	0.933738	0.945465	0.957192	0.968919	0.980647	0.992374	1.0041	1.02597	1.06396	1.10195	1.13995	1.17794	1.21593	1.25392	1.29191	1.32991	1.3679	1.45341	1.61446	1.77552	1.93657	2.09763	2.25868	2.41974	2.58079	2.74185	2.9029
0.687191	0.701022	0.714852	0.728683	0.742513	0.756344	0.770175	0.784005	0.797836	0.811666	0.830103	0.863175	0.896248	0.92932	0.962393	0.995465	1.02854	1.06161	1.09468	1.12776	1.19384	1.36482	1.5358	1.70678	1.87775	2.04873	2.21971	2.39069	2.56167	2.73265	2.93272	3.22524	3.51776	3.81028	4.1028	4.39532	4.68784	4.98036	5.27288	5.5654	5.91862	6.46474	7.01086	7.55699	8.10311	8.64923	9.19535	9.74147	10.2876	10.8337
28.5084	28.1998	27.8911	27.5825	27.2739	26.9652	26.6566	26.3479	26.0393	25.7306	25.4118	25.0789	24.746	24.4131	24.0802	23.7473	23.4144	23.0815	22.7486	22.4157	22.128	21.9027	21.6774	21.4522	21.2269	21.0016	20.7764	20.5511	20.3259	20.1006	19.8786	19.6612	19.4438	19.2264	19.009	18.7915	18.5741	18.3567	18.1393	17.9219	17.6807	17.4066	17.1326	16.8585	16.5844	16.3104	16.0363	15.7623	15.4882	15.2141
0.889643	0.853753	0.817862	0.781972	0.746082	0.710191	0.674301	0.63841	0.60252	0.56663	0.645241	0.864469	1.0837	1.30293	1.52215	1.74138	1.96061	2.17984	2.39907	2.6183	3.0197	3.64484	4.26998	4.89512	5.52026	6.14541	6.77055	7.39569	8.02083	8.64597	9.25482	9.84367	10.4325	11.0214	11.6102	12.1991	12.7879	13.3768	13.9656	14.5545	15.1364	15.7098	16.2832	16.8567	17.4301	18.0035	18.577	19.1504	19.7238	20.2973
1.63388	1.68522	1.73656	1.78789	1.83923	1.89057	1.9419	1.99324	2.04458	2.09591	2.22495	2.53624	2.84754	3.15884	3.47013	3.78143	4.09273	4.40402	4.71532	5.02661	5.37045	5.79063	6.2108	6.63097	7.05115	7.47132	7.8915	8.31167	8.73184	9.15202	9.58634	10.0539	10.5214	10.9889	11.4565	11.924	12.3915	12.859	13.3266	13.7941	14.2765	14.7938	15.311	15.8283	16.3456	16.8628	17.3801	17.8973	18.4146	18.9319
35.1368	34.8147	34.4926	34.1706	33.8485	33.5264	33.2044	32.8823	32.5602	32.2382	31.922	31.62	31.3179	31.0159	30.7139	30.4119	30.1098	29.8078	29.5058	29.2038	28.9018	28.6001	28.2983	27.9965	27.6948	27.393	27.0912	26.7895	26.4877	26.1859	25.8785	25.5572	25.236	24.9147	24.5935	24.2722	23.951	23.6298	23.3085	22.9873	22.6598	22.3171	21.9745	21.6319	21.2893	20.9466	20.604	20.2614	19.9187	19.5761
0.690176	0.704414	0.718653	0.732892	0.74713	0.761369	0.775607	0.789846	0.804084	0.818323	0.852015	0.909737	0.967458	1.02518	1.0829	1.14062	1.19834	1.25606	1.31379	1.37151	1.6008	2.04201	2.48323	2.92444	3.36566	3.80687	4.24809	4.68931	5.13052	5.57174	6.08547	6.68877	7.29207	7.89537	8.49867	9.10197	9.70527	10.3086	10.9119	11.5152	12.0344	12.4497	12.8651	13.2805	13.6958	14.1112	14.5265	14.9419	15.3573	15.7726
0.289433	0.350113	0.410792	0.471472	0.532152	0.592831	0.653511	0.714191	0.77487	0.83555	0.896907	0.958861	1.02081	1.08277	1.14472	1.20668	1.26863	1.33058	1.39254	1.45449	1.4983	1.52614	1.55398	1.58182	1.60966	1.63749	1.66533	1.69317	1.72101	1.74885	1.77387	1.79641	1.81896	1.8415	1.86404	1.88659	1.90913	1.93167	1.95421	1.97676	2.00918	2.05029	2.0914	2.13252	2.17363	2.21474	2.25586	2.29697	2.33808	2.3792
0.64592	0.614616	0.583312	0.552008	0.520704	0.4894	0.458096	0.426792	0.395488	0.364184	0.339129	0.324728	0.310326	0.295925	0.281524	0.267123	0.252722	0.23832	0.223919	0.209518	0.193889	0.176166	0.158444	0.140721	0.122999	0.105276	0.0875539	0.0698314	0.0521089	0.0343864	0.0439574	0.100058	0.156158	0.212258	0.268358	0.324459	0.380559	0.436659	0.492759	0.54886	0.644695	0.80827	0.971845	1.13542	1.29899	1.46257	1.62614	1.78972	1.95329	2.11687
0.280725	0.358547	0.43637	0.514192	0.592015	0.669837	0.74766	0.825482	0.903305	0.981127	1.09031	1.37166	1.65302	1.93437	2.21572	2.49708	2.77843	3.05979	3.34114	3.6225	3.9009	4.16312	4.42533	4.68755	4.94976	5.21198	5.47419	5.73641	5.99862	6.26084	6.57812	7.19776	7.81741	8.43705	9.0567	9.67634	10.296	10.9156	11.5353	12.1549	12.7528	13.2311	13.7094	14.1877	14.6661	15.1444	15.6227	16.101	16.5793	17.0577
0.571626	0.546413	0.5212	0.495987	0.470773	0.44556	0.420347	0.395134	0.369921	0.344708	0.329447	0.388391	0.447336	0.506281	0.565225	0.62417	0.683115	0.742059	0.801004	0.859949	0.915983	0.950315	0.984647	1.01898	1.05331	1.08764	1.12197	1.15631	1.19064	1.22497	1.25462	1.24935	1.24408	1.23881	1.23354	1.22826	1.22299	1.21772	1.21245	1.20718	1.20101	1.1881	1.1752	1.16229	1.14939	1.13648	1.12358	1.11067	1.09777	1.08486
[truncated: 51 more columns]

## Sheet: Data_mean_std
	-8	-7.9	-7.8	-7.7	-7.6	-7.5	-7.4	-7.3	-7.2	-7.1	-7	-6.9	-6.8	-6.7	-6.6	-6.5	-6.4	-6.3	-6.2	-6.1	-6	-5.9	-5.8	-5.7	-5.6	-5.5	-5.4	-5.3	-5.2	-5.1	-5	-4.9	-4.8	-4.7	-4.6	-4.5	-4.4	-4.3	-4.2	-4.1	-4	-3.9	-3.8	-3.7	-3.6	-3.5	-3.4	-3.3	-3.2
Mean	10.2136	10.175	10.1363	10.0977	10.0591	10.0205	9.98188	9.94326	9.90464	9.86603	9.8448	9.87699	9.90919	9.94138	9.97357	10.0058	10.0379	10.0701	10.1023	10.1345	10.18	10.2708	10.3617	10.4525	10.5433	10.6341	10.7249	10.8157	10.9065	10.9973	11.094	11.2176	11.3412	11.4648	11.5884	11.7119	11.8355	11.9591	12.0827	12.2063	12.3293	12.4605	12.5918	12.7231	12.8543	12.9856	13.1169	13.2481	13.3794
std	15.4525	15.2875	15.1239	14.9616	14.8008	14.6415	14.4837	14.3276	14.1731	14.0203	13.8529	13.6583	13.4669	13.2787	13.0938	12.9125	12.7349	12.5611	12.3913	12.2256	12.0365	11.8057	11.5808	11.3622	11.1501	10.9449	10.7472	10.5572	10.3754	10.2022	10.0259	9.82295	9.63295	9.45665	9.29483	9.14826	9.01768	8.9038	8.80727	8.72865	8.65164	8.55249	8.46899	8.4016	8.35072	8.31664	8.29958	8.29963	8.3168
[truncated: 52 more columns]
