# Supplementary material for: Prefrontal cortical activity predicts the occurrence of nonlocal hippocampal representations during spatial navigation
Source: PLoS Biol. 2021 Sep 16;19(9):e3001393. doi: 10.1371/journal.pbio.3001393 (PMC8494358; doi:10.1371/journal.pbio.3001393)
Supplement: S1 Data — S2 Data. Data for Fig 1F. Values are in log10. S3 Data. Data for Fig 2B. S4 Data. Data for Fig 2C. S5 Data. Data for Fig 2D. S6 Data. Data for Fig 3B. S7 Data. Data for Fig 3C. S8 Data. Data for Fig 4B. S9 Data. Data for Fig 4C. S10 Data. Data for Fig 4D. S11 Data. Data for Fig 4E. S12 Data. Data for Fig 4F. S13 Data. Data for Fig 4G. S14 Data. Data for Fig 5B. S15 Data. Data for Fig 6C. NaN values are excluded. S16 Data. Data for Fig 6D. NaN values are excluded. S17 Data. Data for Fig 7B. S18 Data. Data for Fig 7D. S19 Data. Data for S1B Fig. S20 Data. Data for S2A Fig. S21 Data. Data for S2B Fig. S22 Data. Data for S2C Fig. S23 Data. Data for S2D Fig. S24 Data. Data for S2E Fig. S25 Data. Data for S2F Fig. S26 Data. Data for S3A Fig. S27 Data. Data for S3B Fig. S28 Data. Data for S4A Fig. S29 Data. Data for S4B Fig. S30 Data. Data for S5B Fig. S31 Data. Data for S6A Fig panel 1. S32 Data. Data for S6A Fig panel 2. S33 Data. Data for S6A Fig panel 3. S34 Data. Data for S6A Fig panel 4. S35 Data. Data for S6B Fig. S36 Data. Data for S6D Fig. S37 Data. Data for S6E Fig. S38 Data. Data for S7A Fig. S39 Data. Data for S7B Fig. S40 Data. Data for S8A Fig. S41 Data. Data for S8B Fig panel 1. S42 Data. Data for S8B Fig panel 2. S43 Data. Data for S8C Fig. S44 Data. Data for S8D Fig panel 1. S45 Data. Data for S8D Fig panel 2. (ZIP) [file pbio.3001393.s009.zip › Fig_data/S6A3_data.xlsx]

## Sheet: Match
-8	-7.9	-7.8	-7.7	-7.6	-7.5	-7.4	-7.3	-7.2	-7.1	-7	-6.9	-6.8	-6.7	-6.6	-6.5	-6.4	-6.3	-6.2	-6.1	-6	-5.9	-5.8	-5.7	-5.6	-5.5	-5.4	-5.3	-5.2	-5.1	-5	-4.9	-4.8	-4.7	-4.6	-4.5	-4.4	-4.3	-4.2	-4.1	-4	-3.9	-3.8	-3.7	-3.6	-3.5	-3.4	-3.3	-3.2	-3.1
0.601007	0.624416	0.647824	0.671233	0.694642	0.718051	0.741459	0.764868	0.788277	0.811685	0.835063	0.848068	0.861074	0.874079	0.887085	0.90009	0.913096	0.926101	0.939107	0.952112	0.965268	1.02797	1.09066	1.15336	1.21606	1.27876	1.34146	1.40416	1.46685	1.52955	1.59493	2.54363	3.49234	4.44104	5.38974	6.33844	7.28715	8.23585	9.18455	10.1333	11.082	12.03	12.9779	13.9259	14.8739	15.8219	16.7699	17.7179	18.6659	19.6139
1.00179	1.06449	1.12719	1.18989	1.25258	1.31528	1.37798	1.44068	1.50338	1.56607	2.14756	3.09626	4.04496	4.99366	5.94237	6.89107	7.83977	8.78848	9.73718	10.6859	11.6342	12.5822	13.5302	14.4782	15.4262	16.3742	17.3222	18.2701	19.2181	20.1661	21.0494	21.8868	22.7243	23.5617	24.3992	25.2366	26.0741	26.9115	27.7489	28.5864	29.2464	29.7809	30.3153	30.8497	31.3842	31.9186	32.453	32.9875	33.5219	34.0564
20.4106	20.5412	20.6719	20.8025	20.9332	21.0638	21.1945	21.3251	21.4557	21.5864	21.7267	21.8938	22.0609	22.228	22.3951	22.5622	22.7293	22.8964	23.0635	23.2306	23.452	23.8237	24.1954	24.5671	24.9388	25.3106	25.6823	26.054	26.4257	26.7974	27.1833	27.6084	28.0335	28.4587	28.8838	29.3089	29.734	30.1592	30.5843	31.0094	31.4345	31.8593	32.2841	32.709	33.1338	33.5586	33.9835	34.4083	34.8331	35.258
0.715688	0.677279	0.63887	0.600461	0.562052	0.523643	0.485234	0.446825	0.408416	0.370007	0.373855	0.431888	0.489921	0.547955	0.605988	0.664021	0.722054	0.780087	0.838121	0.896154	0.975476	1.0821	1.18872	1.29534	1.40197	1.50859	1.61521	1.72183	1.82845	1.93508	2.02203	2.08375	2.14547	2.20719	2.26891	2.33063	2.39235	2.45407	2.51579	2.57751	2.62085	2.6406	2.66036	2.68011	2.69987	2.71962	2.73938	2.75913	2.77889	2.79864
15.7864	15.7713	15.7561	15.741	15.7258	15.7107	15.6955	15.6804	15.6652	15.6501	15.6325	15.5079	15.3833	15.2587	15.134	15.0094	14.8848	14.7602	14.6356	14.511	14.3802	13.9778	13.5755	13.1731	12.7708	12.3685	11.9661	11.5638	11.1614	10.7591	10.3548	9.86453	9.37427	8.88401	8.39375	7.90348	7.41322	6.92296	6.43269	5.94243	5.46074	5.35519	5.24963	5.14408	5.03853	4.93297	4.82742	4.72187	4.61632	4.51076
50.2238	49.7415	49.2593	48.777	48.2948	47.8125	47.3302	46.848	46.3657	45.8834	45.4895	45.1657	44.8419	44.5181	44.1943	43.8705	43.5467	43.2229	42.8991	42.5753	42.3152	42.1056	41.896	41.6865	41.4769	41.2673	41.0578	40.8482	40.6386	40.4291	40.2392	40.065	39.8908	39.7166	39.5424	39.3682	39.194	39.0198	38.8456	38.6714	38.4238	38.1177	37.8117	37.5057	37.1997	36.8937	36.5876	36.2816	35.9756	35.6696
25.2398	24.9458	24.6517	24.3577	24.0637	23.7696	23.4756	23.1816	22.8875	22.5935	22.2994	21.9811	21.6629	21.3446	21.0263	20.7081	20.3898	20.0716	19.7533	19.4351	19.1169	18.8362	18.5554	18.2747	17.9939	17.7131	17.4324	17.1516	16.8708	16.5901	16.3095	16.0723	15.8351	15.5979	15.3607	15.1235	14.8863	14.6491	14.4119	14.1747	13.9379	13.8058	13.6737	13.5416	13.4095	13.2774	13.1454	13.0133	12.8812	12.7491
5.12636e-14	5.04026e-14	4.95417e-14	4.86808e-14	4.78198e-14	4.69589e-14	4.6098e-14	4.52371e-14	4.43761e-14	4.35152e-14	0.0775331	0.172218	0.266903	0.361589	0.456274	0.550959	0.645644	0.740329	0.835014	0.9297	1.01943	1.10807	1.19671	1.28535	1.37399	1.46263	1.55127	1.6399	1.72854	1.81718	1.89724	1.97539	2.05355	2.1317	2.20986	2.28802	2.36617	2.44433	2.52249	2.60064	2.68543	2.77168	2.85793	2.94419	3.03044	3.11669	3.20294	3.2892	3.37545	3.4617
10.9768	11.9118	12.8469	13.7819	14.7169	15.6519	16.5869	17.5219	18.4569	19.3919	20.2983	21.1252	21.9521	22.7791	23.606	24.433	25.2599	26.0869	26.9138	27.7408	28.5649	29.3811	30.1974	31.0137	31.83	32.6463	33.4625	34.2788	35.0951	35.9114	36.609	36.9781	37.3473	37.7165	38.0857	38.4549	38.824	39.1932	39.5624	39.9316	40.3102	40.7151	41.12	41.5248	41.9297	42.3346	42.7394	43.1443	43.5492	43.954
3.635	3.43265	3.23031	3.02796	2.82561	2.62326	2.42091	2.21856	2.01621	1.81386	1.61182	1.5838	1.55578	1.52777	1.49975	1.47173	1.44371	1.4157	1.38768	1.35966	1.33172	1.3438	1.35588	1.36796	1.38004	1.39213	1.40421	1.41629	1.42837	1.44046	1.45259	1.49336	1.53414	1.57491	1.61568	1.65646	1.69723	1.73801	1.77878	1.81955	1.86031	1.89349	1.92666	1.95983	1.99301	2.02618	2.05935	2.09253	2.1257	2.15887
32.1631	31.9788	31.7944	31.61	31.4256	31.2413	31.0569	30.8725	30.6881	30.5038	30.34	30.369	30.398	30.427	30.456	30.485	30.514	30.543	30.572	30.601	30.6342	30.7069	30.7796	30.8523	30.925	30.9977	31.0704	31.1431	31.2157	31.2884	31.3718	31.5545	31.7372	31.9199	32.1026	32.2853	32.468	32.6507	32.8334	33.0161	33.2035	33.4349	33.6664	33.8978	34.1292	34.3606	34.592	34.8234	35.0549	35.2863
1.83398	1.85955	1.88512	1.91069	1.93626	1.96183	1.98741	2.01298	2.03855	2.06412	2.08103	2.09041	2.0998	2.10919	2.11857	2.12796	2.13735	2.14673	2.15612	2.16551	2.19367	2.23813	2.28259	2.32705	2.37151	2.41597	2.46043	2.50489	2.54935	2.59381	2.64988	2.71603	2.78218	2.84832	2.91447	2.98062	3.04676	3.11291	3.17906	3.2452	3.32965	3.42997	3.53029	3.63061	3.73093	3.83125	3.93158	4.0319	4.13222	4.23254
2.07806	2.08745	2.09683	2.10622	2.11561	2.12499	2.13438	2.14377	2.15315	2.16254	2.17961	2.22407	2.26853	2.31299	2.35745	2.40191	2.44637	2.49083	2.53529	2.57975	2.62897	2.69511	2.76126	2.82741	2.89355	2.9597	3.02585	3.09199	3.15814	3.22429	3.29792	3.39824	3.49857	3.59889	3.69921	3.79953	3.89985	4.00017	4.10049	4.20081	4.34963	4.6712	4.99278	5.31436	5.63594	5.95752	6.27909	6.60067	6.92225	7.24383
39.7385	40.2861	40.8336	41.3812	41.9288	42.4763	43.0239	43.5714	44.119	44.6666	45.1692	45.5771	45.9851	46.393	46.801	47.2089	47.6169	48.0248	48.4328	48.8407	49.1969	49.4442	49.6914	49.9387	50.1859	50.4332	50.6804	50.9277	51.175	51.4222	51.6619	51.8856	52.1092	52.3329	52.5566	52.7803	53.004	53.2276	53.4513	53.675	53.8545	53.9411	54.0277	54.1143	54.2009	54.2875	54.3741	54.4607	54.5473	54.6339
9.55182	10.3135	11.0751	11.8368	12.5985	13.3601	14.1218	14.8834	15.6451	16.4068	17.2196	18.2007	19.1819	20.163	21.1442	22.1253	23.1065	24.0876	25.0688	26.0499	26.9154	27.3999	27.8844	28.3689	28.8534	29.3379	29.8224	30.3069	30.7914	31.2759	31.6916	31.8812	32.0709	32.2605	32.4501	32.6397	32.8293	33.0189	33.2085	33.3981	33.6104	33.8976	34.1848	34.4719	34.7591	35.0463	35.3335	35.6206	35.9078	36.195
3.06756	3.05173	3.03591	3.02008	3.00426	2.98844	2.97261	2.95679	2.94096	2.92514	3.51023	4.69799	5.88575	7.07352	8.26128	9.44904	10.6368	11.8246	13.0123	14.2001	15.4765	16.8419	18.2072	19.5726	20.9379	22.3032	23.6686	25.0339	26.3993	27.7646	28.8696	29.7134	30.5572	31.401	32.2448	33.0886	33.9324	34.7762	35.62	36.4638	37.0492	37.3753	37.7015	38.0277	38.3538	38.68	39.0062	39.3323	39.6585	39.9846
39.0661	39.1103	39.1544	39.1985	39.2427	39.2868	39.331	39.3751	39.4192	39.4634	39.4786	39.3999	39.3212	39.2425	39.1638	39.0851	39.0064	38.9277	38.8489	38.7702	38.6786	38.5449	38.4113	38.2776	38.144	38.0103	37.8766	37.743	37.6093	37.4757	37.3624	37.3153	37.2681	37.221	37.1739	37.1268	37.0797	37.0326	36.9855	36.9384	36.9207	36.9985	37.0762	37.154	37.2318	37.3096	37.3874	37.4652	37.543	37.6207
2.14901	2.25012	2.35124	2.45235	2.55347	2.65458	2.75569	2.85681	2.95792	3.05904	3.15608	3.16668	3.17729	3.1879	3.19851	3.20911	3.21972	3.23033	3.24094	3.25154	3.26361	3.30663	3.34965	3.39266	3.43568	3.4787	3.52172	3.56474	3.60775	3.65077	3.71629	4.25885	4.80142	5.34398	5.88655	6.42911	6.97167	7.51424	8.0568	8.59936	9.15734	10.0421	10.9268	11.8116	12.6963	13.5811	14.4658	15.3506	16.2353	17.1201
18.7696	18.8689	18.9681	19.0673	19.1665	19.2658	19.365	19.4642	19.5634	19.6626	19.6731	19.5635	19.4538	19.3442	19.2345	19.1249	19.0152	18.9056	18.7959	18.6863	18.5515	18.3828	18.214	18.0453	17.8766	17.7078	17.5391	17.3703	17.2016	17.0328	16.8746	16.7305	16.5864	16.4424	16.2983	16.1542	16.0102	15.8661	15.7221	15.578	15.4276	15.2687	15.1098	14.9508	14.7919	14.633	14.4741	14.3152	14.1562	13.9973
30.1509	30.6473	31.1438	31.6402	32.1366	32.633	33.1294	33.6259	34.1223	34.6187	35.083	35.4796	35.8762	36.2728	36.6694	37.066	37.4626	37.8592	38.2558	38.6524	39.0957	39.6374	40.179	40.7207	41.2624	41.804	42.3457	42.8873	43.429	43.9707	44.4817	44.9283	45.375	45.8216	46.2682	46.7148	47.1614	47.608	48.0547	48.5013	48.8849	49.1361	49.3872	49.6384	49.8896	50.1407	50.3919	50.643	50.8942	51.1454
1.05081	1.1951	1.33939	1.48368	1.62797	1.77226	1.91655	2.06084	2.20513	2.34941	2.53061	2.80454	3.07846	3.35238	3.62631	3.90023	4.17415	4.44808	4.722	4.99592	5.33834	5.85282	6.36729	6.88177	7.39624	7.91072	8.4252	8.93967	9.45415	9.96863	10.5184	11.1569	11.7954	12.434	13.0725	13.711	14.3495	14.988	15.6265	16.265	16.8869	17.4668	18.0467	18.6266	19.2065	19.7864	20.3663	20.9462	21.5261	22.106
45.3124	44.5275	43.7426	42.9576	42.1727	41.3878	40.6029	39.818	39.0331	38.2482	37.448	36.5933	35.7385	34.8838	34.0291	33.1744	32.3197	31.465	30.6103	29.7556	28.9635	28.3934	27.8234	27.2533	26.6833	26.1133	25.5432	24.9732	24.4032	23.8331	23.2883	22.8328	22.3774	21.9219	21.4664	21.011	20.5555	20.1	19.6446	19.1891	18.753	18.3852	18.0175	17.6497	17.282	16.9143	16.5465	16.1788	15.811	15.4433
3.74729	4.34117	4.93506	5.52895	6.12284	6.71673	7.31061	7.9045	8.49839	9.09228	9.82015	10.7401	11.66	12.58	13.4999	14.4199	15.3398	16.2598	17.1797	18.0996	18.9953	19.8562	20.7171	21.5779	22.4388	23.2997	24.1606	25.0215	25.8823	26.7432	27.5217	28.182	28.8423	29.5026	30.1629	30.8232	31.4836	32.1439	32.8042	33.4645	34.0081	34.3846	34.761	35.1374	35.5138	35.8903	36.2667	36.6431	37.0195	37.396
9.68253	10.6025	11.5224	12.4424	13.3623	14.2822	15.2022	16.1221	17.0421	17.962	18.8665	19.7274	20.5883	21.4492	22.31	23.1709	24.0318	24.8927	25.7536	26.6144	27.4229	28.0832	28.7435	29.4038	30.0641	30.7245	31.3848	32.0451	32.7054	33.3657	33.9518	34.3283	34.7047	35.0811	35.4575	35.8339	36.2104	36.5868	36.9632	37.3396	37.7263	38.1418	38.5573	38.9727	39.3882	39.8037	40.2192	40.6347	41.0502	41.4657
36.5864	36.67	36.7536	36.8372	36.9208	37.0044	37.088	37.1717	37.2553	37.3389	37.3139	37.1912	37.0684	36.9457	36.8229	36.7001	36.5774	36.4546	36.3318	36.2091	35.9832	35.6643	35.3455	35.0267	34.7079	34.389	34.0702	33.7514	33.4325	33.1137	32.8207	32.5511	32.2815	32.0118	31.7422	31.4725	31.2029	30.9333	30.6636	30.394	29.9442	29.3321	28.7199	28.1078	27.4957	26.8836	26.2715	25.6593	25.0472	24.4351
22.2052	21.3924	20.5795	19.7667	18.9539	18.1411	17.3283	16.5155	15.7026	14.8898	14.0856	13.5849	13.0842	12.5836	12.0829	11.5823	11.0816	10.581	10.0803	9.57968	9.10014	9.3708	9.64146	9.91212	10.1828	10.4534	10.7241	10.9948	11.2654	11.5361	11.8006	11.8492	11.8977	11.9462	11.9947	12.0433	12.0918	12.1403	12.1888	12.2373	12.2904	12.5058	12.7211	12.9364	13.1517	13.3671	13.5824	13.7977	14.013	14.2284
1.93657	1.86907	1.80156	1.73406	1.66655	1.59905	1.53154	1.46404	1.39653	1.32903	1.26421	1.23712	1.21003	1.18294	1.15585	1.12876	1.10167	1.07458	1.04749	1.0204	1.00169	1.10081	1.19993	1.29904	1.39816	1.49728	1.5964	1.69552	1.79464	1.89376	1.99445	2.11728	2.24011	2.36294	2.48577	2.6086	2.73143	2.85425	2.97708	3.09991	3.2239	3.36411	3.50433	3.64454	3.78476	3.92498	4.06519	4.20541	4.34563	4.48584
19.115	18.9395	18.7639	18.5884	18.4129	18.2374	18.0618	17.8863	17.7108	17.5353	17.3859	17.2747	17.1635	17.0524	16.9412	16.83	16.7188	16.6076	16.4965	16.3853	16.3445	16.4067	16.4688	16.5309	16.593	16.6551	16.7173	16.7794	16.8415	16.9036	16.9586	17.003	17.0474	17.0918	17.1362	17.1806	17.225	17.2694	17.3138	17.3582	17.3437	17.2431	17.1426	17.042	16.9414	16.8409	16.7403	16.6397	16.5392	16.4386
16.3348	16.3969	16.459	16.5211	16.5833	16.6454	16.7075	16.7696	16.8318	16.8939	16.9516	16.996	17.0404	17.0848	17.1292	17.1736	17.218	17.2624	17.3068	17.3512	17.3595	17.2589	17.1584	17.0578	16.9572	16.8567	16.7561	16.6555	16.555	16.4544	16.3458	16.2132	16.0805	15.9478	15.8151	15.6824	15.5497	15.4171	15.2844	15.1517	15.0096	14.8392	14.6688	14.4984	14.328	14.1576	13.9872	13.8168	13.6464	13.476
1.44221	1.49906	1.55591	1.61276	1.66961	1.72646	1.78331	1.84015	1.897	1.95385	2.01298	2.08684	2.1607	2.23456	2.30842	2.38229	2.45615	2.53001	2.60387	2.67773	2.75821	2.88152	3.00482	3.12813	3.25144	3.37474	3.49805	3.62136	3.74466	3.86797	4.00247	4.20946	4.41645	4.62344	4.83043	5.03742	5.24441	5.4514	5.65838	5.86537	6.06863	6.2477	6.42677	6.60584	6.78491	6.96398	7.14306	7.32213	7.5012	7.68027
53.4853	53.0175	52.5497	52.0819	51.6141	51.1463	50.6785	50.2107	49.7429	49.2751	48.7485	48.1564	47.5643	46.9722	46.3802	45.7881	45.196	44.6039	44.0118	43.4198	42.7266	41.9211	41.1156	40.3101	39.5045	38.699	37.8935	37.088	36.2825	35.477	34.641	33.7712	32.9013	32.0315	31.1617	30.2918	29.422	28.5522	27.6823	26.8125	26.0494	25.4049	24.7603	24.1158	23.4712	22.8267	22.1821	21.5376	20.893	20.2485
50.4659	50.6426	50.8192	50.9958	51.1725	51.3491	51.5257	51.7024	51.879	52.0557	52.2009	52.2669	52.3329	52.3989	52.4649	52.5309	52.5969	52.6629	52.7289	52.7949	52.8427	52.8446	52.8465	52.8484	52.8502	52.8521	52.854	52.8559	52.8577	52.8596	52.7647	52.4255	52.0863	51.7471	51.4078	51.0686	50.7294	50.3901	50.0509	49.7117	49.2815	48.6215	47.9615	47.3015	46.6414	45.9814	45.3214	44.6614	44.0014	43.3414
6.87571	6.96729	7.05887	7.15046	7.24204	7.33362	7.42521	7.51679	7.60837	7.69996	7.78665	7.84165	7.89665	7.95166	8.00666	8.06166	8.11667	8.17167	8.22667	8.28168	8.33343	8.36415	8.39487	8.42558	8.4563	8.48702	8.51774	8.54845	8.57917	8.60989	8.6286	8.56959	8.51059	8.45158	8.39258	8.33358	8.27457	8.21557	8.15656	8.09756	8.03526	7.9516	7.86795	7.7843	7.70064	7.61699	7.53334	7.44968	7.36603	7.28238
23.0356	23.3841	23.7326	24.0811	24.4296	24.7781	25.1266	25.4751	25.8236	26.1721	26.5798	27.0985	27.6171	28.1357	28.6543	29.1729	29.6915	30.2101	30.7288	31.2474	31.8429	32.5822	33.3216	34.0609	34.8002	35.5396	36.2789	37.0183	37.7576	38.4969	39.2007	39.838	40.4752	41.1125	41.7498	42.387	43.0243	43.6615	44.2988	44.936	45.555	46.1396	46.7243	47.309	47.8936	48.4783	49.0629	49.6476	50.2322	50.8169
2.23899	2.28358	2.32816	2.37275	2.41733	2.46191	2.5065	2.55108	2.59567	2.64025	2.68275	2.71512	2.74748	2.77984	2.81221	2.84457	2.87693	2.9093	2.94166	2.97402	3.01255	3.0811	3.14965	3.2182	3.28675	3.35529	3.42384	3.49239	3.56094	3.62949	3.67466	3.60605	3.53745	3.46885	3.40025	3.33164	3.26304	3.19444	3.12584	3.05723	2.98615	2.90303	2.8199	2.73678	2.65365	2.57052	2.4874	2.40427	2.32114	2.23802
15.5451	15.7797	16.0142	16.2487	16.4833	16.7178	16.9523	17.1869	17.4214	17.6559	17.9076	18.1884	18.4691	18.7499	19.0306	19.3114	19.5921	19.8729	20.1536	20.4344	20.6867	20.8909	21.0951	21.2993	21.5035	21.7077	21.9119	22.1161	22.3203	22.5244	22.7421	22.9827	23.2232	23.4638	23.7043	23.9449	24.1854	24.426	24.6665	24.9071	25.1457	25.3812	25.6167	25.8521	26.0876	26.3231	26.5585	26.794	27.0295	27.2649
10.3388	10.0428	9.74686	9.45091	9.15497	8.85902	8.56307	8.26713	7.97118	7.67523	7.41457	7.35987	7.30517	7.25048	7.19578	7.14108	7.08638	7.03168	6.97698	6.92228	6.91189	7.16014	7.40838	7.65663	7.90488	8.15312	8.40137	8.64961	8.89786	9.1461	9.39705	9.66377	9.93049	10.1972	10.4639	10.7306	10.9974	11.2641	11.5308	11.7975	12.052	12.2347	12.4175	12.6003	12.7831	12.9658	13.1486	13.3314	13.5142	13.6969
0.000821686	0.0827709	0.16472	0.246669	0.328619	0.410568	0.492517	0.574467	0.656416	0.738365	0.820051	0.875716	0.931381	0.987047	1.04271	1.09838	1.15404	1.20971	1.26537	1.32104	1.37612	1.37393	1.37175	1.36956	1.36737	1.36518	1.36299	1.3608	1.35861	1.35642	1.35362	1.2899	1.22619	1.16248	1.09876	1.03505	0.971333	0.907619	0.843904	0.78019	0.717389	0.744757	0.772125	0.799494	0.826862	0.85423	0.881599	0.908967	0.936335	0.963704
31.0249	30.9291	30.8333	30.7375	30.6417	30.5459	30.4501	30.3543	30.2585	30.1627	30.0646	29.8411	29.6177	29.3942	29.1707	28.9472	28.7237	28.5002	28.2767	28.0532	27.8297	27.6039	27.378	27.1522	26.9263	26.7005	26.4746	26.2488	26.023	25.7971	25.5711	25.3345	25.0979	24.8613	24.6246	24.388	24.1514	23.9148	23.6782	23.4416	23.2044	22.9361	22.6678	22.3995	22.1312	21.8629	21.5946	21.3263	21.0579	20.7896
25.3725	25.8354	26.2983	26.7612	27.2241	27.6869	28.1498	28.6127	29.0756	29.5385	29.9297	30.1446	30.3595	30.5744	30.7893	31.0042	31.2191	31.4339	31.6488	31.8637	32.0916	32.3512	32.6109	32.8705	33.1302	33.3899	33.6495	33.9092	34.1689	34.4285	34.683	34.9247	35.1664	35.4082	35.6499	35.8916	36.1333	36.375	36.6168	36.8585	37.0833	37.2667	37.4501	37.6334	37.8168	38.0002	38.1836	38.3669	38.5503	38.7337
3.09697	3.12857	3.16017	3.19177	3.22338	3.25498	3.28658	3.31818	3.34979	3.38139	3.37112	3.27642	3.18172	3.08702	2.99232	2.89762	2.80292	2.70822	2.61352	2.51882	2.43427	2.37021	2.30615	2.24209	2.17803	2.11397	2.04991	1.98585	1.92179	1.85773	1.78894	1.71064	1.63233	1.55402	1.47572	1.39741	1.3191	1.2408	1.16249	1.08418	1.05031	1.10605	1.16178	1.21751	1.27325	1.32898	1.38471	1.44045	1.49618	1.55191
2.38279	2.42989	2.477	2.5241	2.57121	2.61831	2.66542	2.71252	2.75963	2.80673	2.8474	2.86027	2.87313	2.88599	2.89885	2.91171	2.92458	2.93744	2.9503	2.96316	2.96718	2.93292	2.89866	2.8644	2.83014	2.79588	2.76163	2.72737	2.69311	2.65885	2.63215	2.63812	2.64409	2.65006	2.65603	2.662	2.66797	2.67394	2.67991	2.68588	2.68861	2.67734	2.66607	2.6548	2.64353	2.63226	2.62098	2.60971	2.59844	2.58717
2.95967	2.92541	2.89115	2.85689	2.82264	2.78838	2.75412	2.71986	2.6856	2.65134	2.63346	2.63943	2.6454	2.65137	2.65734	2.66331	2.66928	2.67525	2.68122	2.68719	2.68614	2.67487	2.6636	2.65233	2.64106	2.62979	2.61851	2.60724	2.59597	2.5847	2.60552	2.6731	2.74067	2.80825	2.87583	2.94341	3.01099	3.07857	3.14615	3.21373	3.52489	4.19104	4.85718	5.52332	6.18946	6.8556	7.52174	8.18789	8.85403	9.52017
24.4598	25.0115	25.5632	26.1149	26.6666	27.2183	27.77	28.3218	28.8735	29.4252	30.0007	30.769	31.5373	32.3056	33.0738	33.8421	34.6104	35.3787	36.147	36.9152	37.6749	38.365	39.0552	39.7453	40.4354	41.1255	41.8156	42.5057	43.1959	43.886	44.5793	45.299	46.0186	46.7383	47.4579	48.1775	48.8972	49.6168	50.3365	51.0561	51.7381	52.116	52.4939	52.8718	53.2497	53.6276	54.0055	54.3834	54.7613	55.1392
27.9086	28.4483	28.9881	29.5278	30.0676	30.6073	31.1471	31.6868	32.2266	32.7663	33.1841	33.3385	33.4928	33.6472	33.8016	33.9559	34.1103	34.2647	34.419	34.5734	34.7086	34.8023	34.896	34.9897	35.0833	35.177	35.2707	35.3644	35.4581	35.5518	35.6322	35.6839	35.7355	35.7872	35.8389	35.8906	35.9422	35.9939	36.0456	36.0972	36.1017	36.0042	35.9066	35.8091	35.7116	35.6141	35.5166	35.4191	35.3216	35.2241
33.1537	33.3081	33.4624	33.6168	33.7712	33.9255	34.0799	34.2343	34.3886	34.543	34.6901	34.7838	34.8775	34.9712	35.0649	35.1586	35.2523	35.346	35.4397	35.5334	35.622	35.6737	35.7254	35.777	35.8287	35.8804	35.932	35.9837	36.0354	36.087	36.1209	36.0234	35.9259	35.8283	35.7308	35.6333	35.5358	35.4383	35.3408	35.2433	35.1458	35.0488	34.9517	34.8547	34.7577	34.6606	34.5636	34.4666	34.3695	34.2725
27.58	27.745	27.9099	28.0749	28.2398	28.4047	28.5697	28.7346	28.8996	29.0645	29.2145	29.344	29.4736	29.6031	29.7327	29.8622	29.9918	30.1213	30.2508	30.3804	30.5444	30.7554	30.9664	31.1774	31.3884	31.5994	31.8104	32.0214	32.2324	32.4434	32.6388	32.8129	32.987	33.1611	33.3353	33.5094	33.6835	33.8576	34.0317	34.2058	34.368	34.5138	34.6597	34.8056	34.9515	35.0973	35.2432	35.3891	35.535	35.6808
14.1797	13.8661	13.5525	13.2389	12.9253	12.6117	12.2981	11.9846	11.671	11.3574	11.0782	11.0605	11.0427	11.025	11.0072	10.9895	10.9717	10.954	10.9362	10.9185	10.8922	10.8012	10.7102	10.6192	10.5282	10.4372	10.3462	10.2551	10.1641	10.0731	10.0008	10.07	10.1391	10.2083	10.2775	10.3467	10.4159	10.485	10.5542	10.6234	10.7154	10.9804	11.2454	11.5104	11.7754	12.0404	12.3054	12.5703	12.8353	13.1003
0.768505	0.831276	0.894048	0.956819	1.01959	1.08236	1.14513	1.2079	1.27068	1.33345	1.39487	1.43238	1.4699	1.50742	1.54493	1.58245	1.61996	1.65748	1.69499	1.73251	1.77082	1.82324	1.87566	1.92809	1.98051	2.03293	2.08535	2.13777	2.19019	2.24261	2.31099	2.66179	3.01259	3.36339	3.71419	4.06499	4.41579	4.76659	5.11739	5.4682	5.81635	6.11772	6.41909	6.72046	7.02183	7.3232	7.62457	7.92594	8.22731	8.52868
50.763	50.5947	50.4264	50.2582	50.0899	49.9217	49.7534	49.5852	49.4169	49.2486	49.0901	48.9581	48.8261	48.6941	48.5621	48.4302	48.2982	48.1662	48.0342	47.9022	47.7456	47.5224	47.2991	47.0759	46.8526	46.6294	46.4061	46.1829	45.9596	45.7364	45.4713	45.0925	44.7138	44.335	43.9562	43.5774	43.1987	42.8199	42.4411	42.0623	41.675	41.2645	40.8539	40.4434	40.0328	39.6223	39.2117	38.8012	38.3907	37.9801
27.1658	26.8268	26.4879	26.1489	25.81	25.4711	25.1321	24.7932	24.4542	24.1153	23.7886	23.4939	23.1991	22.9043	22.6095	22.3147	22.02	21.7252	21.4304	21.1356	20.8787	20.72	20.5613	20.4026	20.2438	20.0851	19.9264	19.7677	19.609	19.4502	19.3446	19.3764	19.4083	19.4402	19.4721	19.504	19.5358	19.5677	19.5996	19.6315	19.7068	19.8945	20.0823	20.2701	20.4578	20.6456	20.8333	21.0211	21.2089	21.3966
34.1655	34.3899	34.6142	34.8386	35.063	35.2874	35.5118	35.7361	35.9605	36.1849	36.3948	36.3874	36.3799	36.3725	36.3651	36.3576	36.3502	36.3428	36.3353	36.3279	36.3166	36.2473	36.1781	36.1089	36.0396	35.9704	35.9012	35.8319	35.7627	35.6935	35.6286	35.6288	35.6291	35.6294	35.6297	35.63	35.6303	35.6305	35.6308	35.6311	35.6297	35.6035	35.5772	35.5509	35.5246	35.4983	35.472	35.4458	35.4195	35.3932
0.92852	0.900467	0.872414	0.844362	0.816309	0.788257	0.760204	0.732151	0.704099	0.676046	0.646734	0.611575	0.576416	0.541257	0.506098	0.470939	0.43578	0.400622	0.365463	0.330304	0.3186	0.41573	0.512859	0.609989	0.707119	0.804249	0.901379	0.998509	1.09564	1.19277	1.28716	1.36884	1.45052	1.53221	1.61389	1.69557	1.77725	1.85893	1.94062	2.0223	2.11251	2.24227	2.37203	2.50179	2.63155	2.76131	2.89108	3.02084	3.1506	3.28036
50.4263	50.1291	49.8319	49.5347	49.2375	48.9403	48.6431	48.3459	48.0487	47.7515	47.4212	46.8888	46.3563	45.8238	45.2914	44.7589	44.2264	43.694	43.1615	42.629	42.0888	41.5011	40.9134	40.3257	39.738	39.1502	38.5625	37.9748	37.3871	36.7994	36.2313	35.7833	35.3353	34.8872	34.4392	33.9912	33.5431	33.0951	32.6471	32.1991	31.7636	31.405	31.0464	30.6879	30.3293	29.9707	29.6121	29.2535	28.895	28.5364
47.3482	46.8157	46.2833	45.7508	45.2183	44.6859	44.1534	43.6209	43.0885	42.556	42.0082	41.4205	40.8327	40.245	39.6573	39.0696	38.4819	37.8942	37.3065	36.7188	36.1698	35.7218	35.2738	34.8258	34.3777	33.9297	33.4817	33.0337	32.5856	32.1376	31.7144	31.3558	30.9973	30.6387	30.2801	29.9215	29.5629	29.2043	28.8458	28.4872	28.1918	28.0606	27.9295	27.7983	27.6672	27.536	27.4048	27.2737	27.1425	27.0114
49.045	48.2326	47.4203	46.6079	45.7956	44.9832	44.1708	43.3585	42.5461	41.7338	40.8735	39.8821	38.8907	37.8993	36.9079	35.9166	34.9252	33.9338	32.9424	31.951	31.0222	30.2642	29.5062	28.7482	27.9901	27.2321	26.4741	25.7161	24.9581	24.2001	23.5574	23.2298	22.9023	22.5747	22.2471	21.9196	21.592	21.2644	20.9369	20.6093	20.3097	20.0868	19.8638	19.6408	19.4179	19.1949	18.9719	18.7489	18.526	18.303
10.3329	10.9129	11.493	12.073	12.6531	13.2331	13.8132	14.3932	14.9733	15.5533	16.0779	16.5381	16.9984	17.4587	17.919	18.3793	18.8396	19.2998	19.7601	20.2204	20.609	20.9146	21.2201	21.5257	21.8312	22.1368	22.4423	22.7479	23.0534	23.359	23.6024	23.7739	23.9453	24.1168	24.2882	24.4597	24.6312	24.8026	24.9741	25.1455	25.2547	25.2917	25.3287	25.3657	25.4027	25.4397	25.4767	25.5137	25.5507	25.5877
11.3199	11.9204	12.5209	13.1213	13.7218	14.3223	14.9228	15.5233	16.1238	16.7243	17.3384	18.0386	18.7389	19.4392	20.1394	20.8397	21.5399	22.2402	22.9405	23.6407	24.2767	24.5067	24.7368	24.9668	25.1969	25.4269	25.6569	25.887	26.117	26.3471	26.5561	26.6328	26.7094	26.7861	26.8627	26.9394	27.016	27.0926	27.1693	27.2459	27.3325	27.4814	27.6304	27.7794	27.9284	28.0773	28.2263	28.3753	28.5242	28.6732
30.2149	30.4341	30.6532	30.8724	31.0916	31.3107	31.5299	31.7491	31.9682	32.1874	32.4181	32.6927	32.9672	33.2418	33.5163	33.7909	34.0654	34.34	34.6145	34.8891	35.1337	35.2649	35.3962	35.5274	35.6587	35.7899	35.9211	36.0524	36.1836	36.3149	36.4255	36.458	36.4905	36.5231	36.5556	36.5881	36.6207	36.6532	36.6857	36.7182	36.749	36.7729	36.7968	36.8207	36.8446	36.8685	36.8924	36.9163	36.9402	36.9641
46.7346	46.8514	46.9681	47.0849	47.2016	47.3184	47.4351	47.5519	47.6686	47.7854	47.8903	47.953	48.0157	48.0783	48.141	48.2037	48.2664	48.329	48.3917	48.4544	48.5003	48.4863	48.4723	48.4583	48.4443	48.4302	48.4162	48.4022	48.3882	48.3742	48.319	48.1165	47.9139	47.7114	47.5089	47.3064	47.1038	46.9013	46.6988	46.4963	46.2456	45.8228	45.4	44.9771	44.5543	44.1315	43.7087	43.2859	42.8631	42.4402
48.5004	48.4864	48.4724	48.4583	48.4443	48.4303	48.4163	48.4023	48.3883	48.3743	48.3202	48.1176	47.9151	47.7126	47.51	47.3075	47.105	46.9025	46.6999	46.4974	46.248	45.8252	45.4024	44.9796	44.5567	44.1339	43.7111	43.2883	42.8655	42.4427	41.9874	41.412	40.8367	40.2613	39.686	39.1106	38.5352	37.9599	37.3845	36.8092	36.2276	35.623	35.0185	34.4139	33.8093	33.2047	32.6002	31.9956	31.391	30.7865
0.652158	0.622557	0.592956	0.563354	0.533753	0.504152	0.474551	0.44495	0.415349	0.385748	0.356749	0.329777	0.302805	0.275834	0.248862	0.22189	0.194919	0.167947	0.140975	0.114004	0.0968458	0.112754	0.128662	0.144569	0.160477	0.176385	0.192293	0.208201	0.224109	0.240017	0.255544	0.269786	0.284029	0.298272	0.312514	0.326757	0.341	0.355242	0.369485	0.383728	0.397342	0.408837	0.420333	0.431828	0.443324	0.454819	0.466315	0.47781	0.489306	0.500801
2.68998	2.88499	3.08	3.27501	3.47002	3.66503	3.86004	4.05505	4.25006	4.44507	4.62857	4.75836	4.88816	5.01795	5.14775	5.27754	5.40734	5.53713	5.66693	5.79672	5.91396	5.97263	6.03129	6.08995	6.14862	6.20728	6.26594	6.32461	6.38327	6.44193	6.49663	6.5328	6.56898	6.60515	6.64133	6.6775	6.71368	6.74985	6.78603	6.8222	6.85418	6.86658	6.87898	6.89137	6.90377	6.91617	6.92856	6.94096	6.95335	6.96575
20.3315	20.8842	21.437	21.9898	22.5426	23.0953	23.6481	24.2009	24.7537	25.3064	25.7965	26.2278	26.659	27.0902	27.5214	27.9527	28.3839	28.8151	29.2463	29.6775	29.9349	30.0289	30.1229	30.2169	30.3109	30.4049	30.4988	30.5928	30.6868	30.7808	30.8747	30.9684	31.0621	31.1559	31.2496	31.3433	31.4371	31.5308	31.6245	31.7183	31.7595	31.7513	31.7431	31.7349	31.7267	31.7185	31.7103	31.7021	31.6939	31.6857
4.79754	4.85037	4.9032	4.95603	5.00885	5.06168	5.11451	5.16734	5.22016	5.27299	5.46369	6.06933	6.67497	7.28061	7.88626	8.4919	9.09754	9.70318	10.3088	10.9145	11.4967	12.0086	12.5204	13.0323	13.5441	14.0559	14.5678	15.0796	15.5915	16.1033	16.5931	17.0165	17.4399	17.8632	18.2866	18.71	19.1333	19.5567	19.9801	20.4035	20.7697	20.964	21.1583	21.3526	21.5469	21.7412	21.9355	22.1298	22.3241	22.5184
43.6805	43.8779	44.0753	44.2727	44.4701	44.6675	44.8649	45.0623	45.2597	45.4571	45.6272	45.765	45.9028	46.0406	46.1783	46.3161	46.4539	46.5917	46.7294	46.8672	46.9479	46.9608	46.9738	46.9867	46.9996	47.0126	47.0255	47.0384	47.0514	47.0643	47.0259	46.9267	46.8275	46.7283	46.6291	46.5299	46.4307	46.3315	46.2323	46.1331	45.9739	45.7437	45.5135	45.2832	45.053	44.8228	44.5925	44.3623	44.1321	43.9018
1.22288	1.31647	1.41006	1.50366	1.59725	1.69084	1.78443	1.87802	1.97161	2.0652	2.16645	2.30317	2.43989	2.57661	2.71333	2.85004	2.98676	3.12348	3.2602	3.39692	3.56664	3.88915	4.21166	4.53417	4.85668	5.17918	5.50169	5.8242	6.14671	6.46922	6.79456	7.13301	7.47146	7.80991	8.14836	8.48681	8.82526	9.16371	9.50216	9.84061	10.2195	10.7859	11.3523	11.9187	12.4851	13.0515	13.6179	14.1842	14.7506	15.317
32.568	32.7104	32.8529	32.9953	33.1377	33.2801	33.4226	33.565	33.7074	33.8498	33.965	33.9577	33.9504	33.943	33.9357	33.9284	33.921	33.9137	33.9063	33.899	33.8717	33.7544	33.6371	33.5199	33.4026	33.2853	33.168	33.0508	32.9335	32.8162	32.6894	32.5198	32.3502	32.1806	32.011	31.8414	31.6718	31.5022	31.3326	31.163	30.9796	30.7339	30.4882	30.2425	29.9969	29.7512	29.5055	29.2598	29.0141	28.7685
52.0748	52.0392	52.0037	51.9681	51.9326	51.897	51.8614	51.8259	51.7903	51.7548	51.7167	51.574	51.4313	51.2885	51.1458	51.0031	50.8603	50.7176	50.5748	50.4321	50.2846	49.9349	49.5852	49.2356	48.8859	48.5362	48.1865	47.8368	47.4871	47.1374	46.7857	46.3461	45.9066	45.4671	45.0276	44.588	44.1485	43.709	43.2695	42.8299	42.3858	41.7443	41.1029	40.4614	39.8199	39.1785	38.537	37.8955	37.2541	36.6126
6.4048	6.8827	7.36059	7.83849	8.31639	8.79428	9.27218	9.75008	10.228	10.7059	11.1448	11.5166	11.8883	12.2601	12.6318	13.0036	13.3753	13.7471	14.1188	14.4906	14.8746	15.2798	15.685	16.0903	16.4955	16.9007	17.3059	17.7111	18.1164	18.5216	18.8975	19.2227	19.5479	19.8731	20.1983	20.5235	20.8487	21.1739	21.4991	21.8243	22.0947	22.2706	22.4465	22.6224	22.7983	22.9742	23.15	23.3259	23.5018	23.6777
35.035	35.0272	35.0194	35.0116	35.0038	34.996	34.9882	34.9804	34.9726	34.9648	34.9375	34.8126	34.6878	34.563	34.4381	34.3133	34.1884	34.0636	33.9387	33.8139	33.6705	33.4346	33.1987	32.9628	32.7268	32.4909	32.255	32.0191	31.7831	31.5472	31.3251	31.1722	31.0192	30.8663	30.7133	30.5604	30.4074	30.2545	30.1015	29.9486	29.805	29.7086	29.6122	29.5157	29.4193	29.3229	29.2264	29.13	29.0336	28.9371
2.74952	2.66693	2.58434	2.50175	2.41916	2.33657	2.25398	2.17139	2.0888	2.00621	1.92033	1.83	1.73967	1.64934	1.55901	1.46868	1.37835	1.28802	1.19769	1.10736	1.05785	1.06348	1.06911	1.07474	1.08037	1.086	1.09164	1.09727	1.1029	1.10853	1.10749	1.09745	1.08741	1.07738	1.06734	1.0573	1.04726	1.03722	1.02718	1.01714	1.01809	1.03389	1.04969	1.06548	1.08128	1.09707	1.11287	1.12867	1.14446	1.16026
1.16608	1.11116	1.05624	1.00131	0.946395	0.891475	0.836555	0.781634	0.726714	0.671794	0.626671	0.736779	0.846887	0.956995	1.0671	1.17721	1.28732	1.39743	1.50753	1.61764	1.72678	1.82061	1.91443	2.00826	2.10208	2.19591	2.28974	2.38356	2.47739	2.57121	2.66784	2.80891	2.94998	3.09105	3.23212	3.37318	3.51425	3.65532	3.79639	3.93746	4.07466	4.1506	4.22654	4.30248	4.37842	4.45436	4.5303	4.60624	4.68218	4.75812
0.656357	0.766465	0.876573	0.986681	1.09679	1.2069	1.317	1.42711	1.53722	1.64733	1.75208	1.8459	1.93973	2.03356	2.12738	2.22121	2.31503	2.40886	2.50268	2.59651	2.70588	2.84694	2.98801	3.12908	3.27015	3.41122	3.55229	3.69335	3.83442	3.97549	4.09513	4.17107	4.24701	4.32295	4.39889	4.47483	4.55077	4.62671	4.70265	4.77859	4.82257	4.80135	4.78013	4.7589	4.73768	4.71646	4.69524	4.67402	4.65279	4.63157
7.36294	7.3792	7.39545	7.4117	7.42796	7.44421	7.46047	7.47672	7.49297	7.50923	7.67591	7.99697	8.31802	8.63908	8.96013	9.28119	9.60224	9.9233	10.2444	10.5654	10.9899	11.5206	12.0514	12.5821	13.1128	13.6435	14.1742	14.7049	15.2356	15.7663	16.3023	16.8438	17.3852	17.9267	18.4681	19.0096	19.551	20.0925	20.634	21.1754	21.7172	22.2593	22.8015	23.3436	23.8858	24.4279	24.9701	25.5122	26.0544	26.5965
31.9263	32.2466	32.567	32.8874	33.2078	33.5282	33.8486	34.169	34.4894	34.8097	35.1331	35.6134	36.0938	36.5742	37.0545	37.5349	38.0152	38.4956	38.9759	39.4563	39.9355	40.3503	40.7651	41.18	41.5948	42.0097	42.4245	42.8393	43.2542	43.669	44.0842	44.5142	44.9443	45.3744	45.8045	46.2345	46.6646	47.0947	47.5248	47.9549	48.3847	48.8026	49.2205	49.6384	50.0562	50.4741	50.892	51.3099	51.7278	52.1457
21.7748	21.7038	21.6328	21.5618	21.4907	21.4197	21.3487	21.2777	21.2067	21.1356	21.067	21.0066	20.9462	20.8857	20.8253	20.7649	20.7044	20.644	20.5836	20.5232	20.4374	20.2643	20.0911	19.918	19.7449	19.5717	19.3986	19.2255	19.0523	18.8792	18.6845	18.4156	18.1466	17.8777	17.6087	17.3398	17.0708	16.8019	16.5329	16.264	16.0118	15.8176	15.6234	15.4291	15.2349	15.0407	14.8464	14.6522	14.458	14.2638
42.1365	42.4884	42.8402	43.1921	43.5439	43.8958	44.2476	44.5995	44.9513	45.3032	45.5368	45.4143	45.2919	45.1695	45.0471	44.9246	44.8022	44.6798	44.5574	44.4349	44.2212	43.7326	43.2441	42.7555	42.267	41.7784	41.2898	40.8013	40.3127	39.8242	39.369	39.0141	38.6593	38.3044	37.9496	37.5947	37.2399	36.885	36.5302	36.1753	35.8625	35.6763	35.49	35.3038	35.1175	34.9313	34.7451	34.5588	34.3726	34.1863
14.4592	14.8414	15.2235	15.6056	15.9877	16.3698	16.7519	17.134	17.5161	17.8982	18.2457	18.4514	18.6571	18.8628	19.0684	19.2741	19.4798	19.6854	19.8911	20.0968	20.2617	20.2595	20.2574	20.2553	20.2532	20.251	20.2489	20.2468	20.2446	20.2425	20.2056	20.0261	19.8467	19.6672	19.4878	19.3083	19.1288	18.9494	18.7699	18.5905	18.3886	18.0949	17.8011	17.5074	17.2137	16.92	16.6262	16.3325	16.0388	15.7451
4.15839	4.15216	4.14594	4.13971	4.13348	4.12725	4.12102	4.11479	4.10857	4.10234	4.08317	4.02448	3.96579	3.9071	3.84841	3.78972	3.73104	3.67235	3.61366	3.55497	3.50747	3.49412	3.48078	3.46744	3.45409	3.44075	3.42741	3.41406	3.40072	3.38737	3.39186	3.45081	3.50976	3.56871	3.62766	3.6866	3.74555	3.8045	3.86345	3.9224	4.00331	4.15131	4.29931	4.44731	4.59531	4.74331	4.89131	5.03932	5.18732	5.33532
22.2136	21.6503	21.0869	20.5236	19.9603	19.3969	18.8336	18.2702	17.7069	17.1435	16.7201	16.5494	16.3788	16.2082	16.0375	15.8669	15.6963	15.5256	15.355	15.1844	15.2169	15.6168	16.0166	16.4165	16.8163	17.2162	17.616	18.0159	18.4157	18.8156	19.2518	19.7536	20.2555	20.7574	21.2593	21.7612	22.2631	22.765	23.2669	23.7687	24.2926	24.8562	25.4199	25.9835	26.5471	27.1108	27.6744	28.238	28.8016	29.3653
25.8191	25.2641	24.7092	24.1543	23.5994	23.0444	22.4895	21.9346	21.3796	20.8247	20.2805	19.7688	19.257	18.7453	18.2336	17.7218	17.2101	16.6984	16.1866	15.6749	15.1908	14.7903	14.3897	13.9892	13.5886	13.1881	12.7875	12.387	11.9864	11.5859	11.2319	11.0189	10.8059	10.5929	10.3799	10.1669	9.95393	9.74092	9.52792	9.31492	9.11184	8.93875	8.76566	8.59258	8.41949	8.2464	8.07331	7.90023	7.72714	7.55405
33.8209	34.0268	34.2327	34.4387	34.6446	34.8505	35.0564	35.2623	35.4683	35.6742	35.8186	35.9057	35.9928	36.08	36.1671	36.2542	36.3414	36.4285	36.5156	36.6028	36.6082	36.5376	36.467	36.3963	36.3257	36.2551	36.1845	36.1138	36.0432	35.9726	35.8668	35.7281	35.5895	35.4509	35.3122	35.1736	35.035	34.8963	34.7577	34.6191	34.4182	34.1594	33.9006	33.6418	33.383	33.1242	32.8654	32.6066	32.3478	32.089
32.0641	32.2769	32.4897	32.7026	32.9154	33.1282	33.341	33.5538	33.7666	33.9794	34.1897	34.372	34.5543	34.7365	34.9188	35.1011	35.2834	35.4657	35.648	35.8303	36.0122	36.1907	36.3691	36.5476	36.7261	36.9045	37.083	37.2614	37.4399	37.6184	37.7823	37.7878	37.7933	37.7989	37.8044	37.81	37.8155	37.8211	37.8266	37.8321	37.8274	37.7108	37.5941	37.4775	37.3608	37.2442	37.1276	37.0109	36.8943	36.7777
49.4302	49.6088	49.7875	49.9662	50.1448	50.3235	50.5022	50.6808	50.8595	51.0382	51.2105	51.3652	51.52	51.6748	51.8296	51.9843	52.1391	52.2939	52.4487	52.6034	52.729	52.7741	52.8192	52.8643	52.9094	52.9545	52.9996	53.0448	53.0899	53.135	53.1148	52.9151	52.7154	52.5157	52.3159	52.1162	51.9165	51.7168	51.5171	51.3174	51.0641	50.6638	50.2635	49.8631	49.4628	49.0625	48.6621	48.2618	47.8615	47.4611
32.4276	31.8677	31.3078	30.7479	30.1879	29.628	29.0681	28.5082	27.9482	27.3883	26.8088	26.0884	25.368	24.6476	23.9272	23.2068	22.4864	21.766	21.0456	20.3253	19.5915	18.7619	17.9322	17.1026	16.2729	15.4433	14.6137	13.784	12.9544	12.1247	11.3254	10.7441	10.1627	9.5814	9.00007	8.41874	7.83741	7.25608	6.67475	6.09342	5.61923	5.9156	6.21197	6.50833	6.8047	7.10106	7.39743	7.69379	7.99016	8.28653
6.55413	6.35836	6.16259	5.96682	5.77105	5.57529	5.37952	5.18375	4.98798	4.79221	4.74142	4.90612	5.07082	5.23552	5.40022	5.56492	5.72962	5.89432	6.05902	6.22372	6.50171	6.94809	7.39447	7.84086	8.28724	8.73362	9.18	9.62638	10.0728	10.5191	10.8973	11.1742	11.451	11.7279	12.0047	12.2816	12.5584	12.8352	13.1121	13.3889	13.5175	13.4258	13.3341	13.2424	13.1507	13.059	12.9673	12.8755	12.7838	12.6921
6.30761	6.34748	6.38734	6.42721	6.46707	6.50694	6.5468	6.58667	6.62653	6.6664	6.69402	6.70363	6.71324	6.72285	6.73246	6.74207	6.75168	6.76129	6.7709	6.78051	6.81734	6.89419	6.97104	7.04788	7.12473	7.20158	7.27842	7.35527	7.43212	7.50896	7.63361	7.82851	8.02341	8.21831	8.41321	8.60811	8.80301	8.99791	9.19281	9.38771	9.51522	9.54369	9.57216	9.60062	9.62909	9.65756	9.68602	9.71449	9.74296	9.77142
14.3877	14.0077	13.6278	13.2478	12.8678	12.4879	12.1079	11.728	11.348	10.968	10.6035	10.2676	9.93172	9.59586	9.25999	8.92412	8.58826	8.25239	7.91652	7.58065	7.29074	7.08673	6.88271	6.6787	6.47468	6.27067	6.06665	5.86264	5.65862	5.45461	5.2593	5.08028	4.90126	4.72224	4.54321	4.36419	4.18517	4.00615	3.82712	3.6481	3.50567	3.43163	3.35758	3.28354	3.2095	3.13545	3.06141	2.98736	2.91332	2.83928
22.2294	21.5961	20.9628	20.3296	19.6963	19.063	18.4297	17.7964	17.1632	16.5299	15.9009	15.339	14.7771	14.2152	13.6532	13.0913	12.5294	11.9675	11.4055	10.8436	10.3023	10.0799	9.85748	9.63508	9.41269	9.19029	8.9679	8.7455	8.52311	8.30071	8.07947	7.87599	7.67252	7.46904	7.26557	7.06209	6.85862	6.65515	6.45167	6.2482	6.04931	5.92146	5.79361	5.66576	5.53791	5.41007	5.28222	5.15437	5.02652	4.89867
1.27769	1.29314	1.3086	1.32405	1.33951	1.35497	1.37042	1.38588	1.40134	1.41679	1.4365	1.51776	1.59902	1.68028	1.76155	1.84281	1.92407	2.00533	2.08659	2.16785	2.24881	2.32544	2.40206	2.47869	2.55531	2.63194	2.70856	2.78518	2.86181	2.93843	3.01199	3.0411	3.07021	3.09933	3.12844	3.15756	3.18667	3.21578	3.2449	3.27401	3.30034	3.2864	3.27246	3.25851	3.24457	3.23063	3.21669	3.20275	3.1888	3.17486
49.3256	49.3846	49.4437	49.5027	49.5617	49.6207	49.6797	49.7387	49.7977	49.8567	49.8602	49.7655	49.6707	49.5759	49.4811	49.3864	49.2916	49.1968	49.102	49.0073	48.8415	48.55	48.2584	47.9669	47.6754	47.3838	47.0923	46.8008	46.5092	46.2177	45.8895	45.4963	45.1032	44.71	44.3168	43.9237	43.5305	43.1373	42.7441	42.351	41.977	41.637	41.2969	40.9569	40.6169	40.2768	39.9368	39.5968	39.2567	38.9167
7.30593	7.84419	8.38244	8.92069	9.45895	9.9972	10.5355	11.0737	11.612	12.1502	12.6325	12.9919	13.3514	13.7108	14.0702	14.4297	14.7891	15.1485	15.5079	15.8674	16.1799	16.3896	16.5992	16.8088	17.0185	17.2281	17.4377	17.6474	17.857	18.0667	18.2093	18.2047	18.2001	18.1955	18.1909	18.1863	18.1817	18.1771	18.1725	18.168	18.1522	18.1121	18.0719	18.0317	17.9916	17.9514	17.9112	17.8711	17.8309	17.7908
23.9716	24.3784	24.7852	25.192	25.5988	26.0056	26.4124	26.8192	27.226	27.6328	28.0188	28.3544	28.69	29.0256	29.3611	29.6967	30.0323	30.3679	30.7035	31.039	31.3351	31.5351	31.7352	31.9353	32.1353	32.3354	32.5354	32.7355	32.9356	33.1356	33.3265	33.4951	33.6636	33.8322	34.0008	34.1694	34.338	34.5065	34.6751	34.8437	34.9996	35.1247	35.2498	35.375	35.5001	35.6252	35.7503	35.8755	36.0006	36.1257
38.7059	38.6686	38.6313	38.594	38.5568	38.5195	38.4822	38.4449	38.4077	38.3704	38.3394	38.3562	38.3729	38.3897	38.4065	38.4233	38.4401	38.4569	38.4737	38.4904	38.5121	38.5712	38.6303	38.6893	38.7484	38.8075	38.8666	38.9257	38.9847	39.0438	39.1173	39.3014	39.4855	39.6696	39.8537	40.0378	40.2219	40.406	40.5901	40.7742	40.9751	41.3039	41.6327	41.9616	42.2904	42.6193	42.9481	43.277	43.6058	43.9347
39.5497	39.7071	39.8645	40.022	40.1794	40.3368	40.4942	40.6516	40.809	40.9665	41.1287	41.3722	41.6157	41.8592	42.1027	42.3463	42.5898	42.8333	43.0768	43.3203	43.5645	43.8203	44.0761	44.3319	44.5877	44.8434	45.0992	45.355	45.6108	45.8666	46.1253	46.4337	46.742	47.0504	47.3588	47.6671	47.9755	48.2838	48.5922	48.9005	49.2053	49.4504	49.6954	49.9405	50.1856	50.4307	50.6757	50.9208	51.1659	51.411
62.3092	62.1128	61.9163	61.7198	61.5234	61.3269	61.1304	60.9339	60.7375	60.541	60.3165	59.9794	59.6422	59.3051	58.968	58.6309	58.2938	57.9567	57.6196	57.2825	56.892	56.2876	55.6832	55.0789	54.4745	53.8701	53.2657	52.6613	52.0569	51.4525	50.788	49.8824	48.9768	48.0712	47.1655	46.2599	45.3543	44.4487	43.5431	42.6375	41.7079	40.6823	39.6567	38.6311	37.6055	36.5799	35.5543	34.5287	33.5031	32.4775
36.7536	36.4349	36.1163	35.7976	35.4789	35.1603	34.8416	34.5229	34.2043	33.8856	33.5461	33.1526	32.759	32.3655	31.972	31.5784	31.1849	30.7914	30.3978	30.0043	29.6074	29.2018	28.7962	28.3906	27.985	27.5794	27.1737	26.7681	26.3625	25.9569	25.5381	25.0851	24.6321	24.179	23.726	23.273	22.82	22.3669	21.9139	21.4609	21.0497	20.747	20.4443	20.1416	19.8389	19.5363	19.2336	18.9309	18.6282	18.3255
6.79438	7.27818	7.76197	8.24577	8.72957	9.21337	9.69716	10.181	10.6648	11.1486	11.8142	12.6347	13.4553	14.2758	15.0964	15.9169	16.7375	17.558	18.3786	19.1991	19.9075	20.5204	21.1332	21.7461	22.3589	22.9718	23.5846	24.1975	24.8103	25.4232	25.838	26.0841	26.3302	26.5763	26.8223	27.0684	27.3145	27.5606	27.8067	28.0528	28.1429	28.1	28.0571	28.0143	27.9714	27.9286	27.8857	27.8428	27.8	27.7571
1.89648	2.00834	2.1202	2.23206	2.34391	2.45577	2.56763	2.67949	2.79135	2.90321	3.0125	3.09808	3.18367	3.26925	3.35483	3.44042	3.526	3.61158	3.69717	3.78275	3.86459	3.91187	3.95916	4.00644	4.05372	4.101	4.14829	4.19557	4.24285	4.29013	4.32163	4.20741	4.09318	3.97895	3.86473	3.7505	3.63627	3.52205	3.40782	3.29359	3.22627	3.59202	3.95778	4.32353	4.68928	5.05504	5.42079	5.78654	6.1523	6.51805
18.4168	18.9969	19.577	20.1572	20.7373	21.3175	21.8976	22.4778	23.0579	23.638	24.2714	25.0034	25.7354	26.4674	27.1993	27.9313	28.6633	29.3952	30.1272	30.8592	31.5352	32.1078	32.6805	33.2531	33.8257	34.3983	34.9709	35.5435	36.1161	36.6887	37.2437	37.7662	38.2887	38.8111	39.3336	39.856	40.3785	40.9009	41.4234	41.9459	42.4273	42.8329	43.2385	43.6441	44.0497	44.4553	44.8609	45.2665	45.6721	46.0777
28.2093	27.8309	27.4526	27.0742	26.6958	26.3175	25.9391	25.5607	25.1823	24.804	24.4216	24.0126	23.6036	23.1946	22.7856	22.3765	21.9675	21.5585	21.1495	20.7405	20.3422	20.0165	19.6908	19.3651	19.0395	18.7138	18.3881	18.0624	17.7367	17.411	17.1263	17.1176	17.1089	17.1002	17.0915	17.0828	17.0741	17.0654	17.0567	17.048	17.0286	16.9374	16.8463	16.7551	16.6639	16.5727	16.4815	16.3903	16.2991	16.2079
6.27414	7.04719	7.82024	8.59329	9.36634	10.1394	10.9124	11.6855	12.4585	13.2316	13.9884	14.72	15.4515	16.1831	16.9146	17.6462	18.3777	19.1093	19.8408	20.5724	21.1073	21.3352	21.5631	21.7909	22.0188	22.2467	22.4746	22.7025	22.9303	23.1582	23.4523	23.8496	24.247	24.6444	25.0418	25.4391	25.8365	26.2339	26.6313	27.0286	27.4199	27.8015	28.1831	28.5648	28.9464	29.328	29.7097	30.0913	30.4729	30.8546
48.443	47.9139	47.3849	46.8559	46.3268	45.7978	45.2688	44.7397	44.2107	43.6817	43.1938	42.874	42.5542	42.2343	41.9145	41.5947	41.2748	40.955	40.6351	40.3153	40.0012	39.7107	39.4201	39.1295	38.839	38.5484	38.2578	37.9673	37.6767	37.3861	37.0868	36.7515	36.4163	36.081	35.7458	35.4105	35.0753	34.74	34.4048	34.0695	33.7419	33.4454	33.1489	32.8524	32.5559	32.2594	31.9628	31.6663	31.3698	31.0733
36.3084	36.6951	37.0819	37.4687	37.8555	38.2423	38.6291	39.0158	39.4026	39.7894	40.171	40.5347	40.8983	41.262	41.6257	41.9894	42.3531	42.7168	43.0805	43.4442	43.8106	44.1863	44.562	44.9378	45.3135	45.6893	46.065	46.4407	46.8165	47.1922	47.5609	47.9055	48.2501	48.5948	48.9394	49.284	49.6286	49.9733	50.3179	50.6625	50.8847	50.6878	50.4909	50.2939	50.097	49.9	49.7031	49.5062	49.3092	49.1123
4.57642	4.29608	4.01574	3.7354	3.45506	3.17472	2.89438	2.61403	2.33369	2.05335	1.86956	1.8139	1.75824	1.70258	1.64691	1.59125	1.53559	1.47993	1.42427	1.36861	1.30294	1.224	1.14506	1.06611	0.987173	0.908231	0.829289	0.750347	0.671405	0.592463	0.544896	0.538966	0.533036	0.527107	0.521177	0.515247	0.509318	0.503388	0.497459	0.491529	0.526733	0.616527	0.70632	0.796113	0.885907	0.9757	1.06549	1.15529	1.24508	1.33487
9.51534	8.88315	8.25096	7.61878	6.98659	6.3544	5.72221	5.09003	4.45784	3.82565	3.50527	3.20694	2.90861	2.61028	2.31196	2.01363	1.7153	1.41698	1.11865	0.820324	0.937426	1.08392	1.23042	1.37691	1.52341	1.6699	1.8164	1.96289	2.10939	2.25588	2.30156	2.3401	2.37864	2.41718	2.45572	2.49426	2.53281	2.57135	2.60989	2.64843	2.69395	2.73996	2.78597	2.83199	2.878	2.92401	2.97003	3.01604	3.06205	3.10806
3.13952	3.20986	3.28021	3.35055	3.4209	3.49124	3.56158	3.63193	3.70227	3.77262	3.86025	3.97338	4.08652	4.19965	4.31279	4.42593	4.53906	4.6522	4.76533	4.87847	4.97821	5.05817	5.13814	5.2181	5.29807	5.37804	5.458	5.53797	5.61794	5.6979	5.79678	5.92355	6.05033	6.1771	6.30388	6.43066	6.55743	6.68421	6.81098	6.93776	7.11436	7.3645	7.61463	7.86476	8.11489	8.36502	8.61515	8.86529	9.11542	9.36555
7.05632	7.30645	7.55659	7.80672	8.05685	8.30698	8.55711	8.80724	9.05738	9.30751	9.48807	9.33346	9.17885	9.02424	8.86963	8.71502	8.56041	8.4058	8.25119	8.09658	7.96899	7.97163	7.97427	7.97691	7.97955	7.98219	7.98483	7.98747	7.99011	7.99275	8.00456	8.06055	8.11655	8.17254	8.22854	8.28453	8.34053	8.39652	8.45252	8.50851	8.62673	9.04472	9.4627	9.88069	10.2987	10.7167	11.1346	11.5526	11.9706	12.3886
2.17063	2.17943	2.18823	2.19703	2.20584	2.21464	2.22344	2.23224	2.24104	2.24985	2.25868	2.26909	2.2795	2.2899	2.30031	2.31072	2.32112	2.33153	2.34194	2.35235	2.36215	2.34321	2.32426	2.30532	2.28638	2.26743	2.24849	2.22954	2.2106	2.19166	2.17301	2.16842	2.16383	2.15924	2.15465	2.15006	2.14547	2.14088	2.13629	2.1317	2.12723	2.1286	2.12997	2.13134	2.13271	2.13408	2.13545	2.13682	2.1382	2.13957
2.35923	2.34028	2.32134	2.30239	2.28345	2.26451	2.24556	2.22662	2.20767	2.18873	2.1723	2.16771	2.16312	2.15853	2.15394	2.14935	2.14476	2.14017	2.13558	2.13099	2.12744	2.12881	2.13018	2.13155	2.13292	2.13429	2.13567	2.13704	2.13841	2.13978	2.14281	2.1537	2.16459	2.17548	2.18637	2.19726	2.20815	2.21904	2.22993	2.24082	2.25594	2.29104	2.32614	2.36125	2.39635	2.43145	2.46655	2.50165	2.53675	2.57186
39.0216	38.7608	38.5	38.2392	37.9784	37.7176	37.4568	37.1961	36.9353	36.6745	36.3939	36.0626	35.7313	35.4	35.0687	34.7374	34.406	34.0747	33.7434	33.4121	33.0684	32.6929	32.3174	31.9419	31.5664	31.1909	30.8154	30.4399	30.0644	29.6889	29.2922	28.8411	28.39	27.939	27.4879	27.0368	26.5857	26.1346	25.6835	25.2324	24.7813	24.3299	23.8785	23.4272	22.9758	22.5244	22.0731	21.6217	21.1703	20.719
33.0549	32.6794	32.3039	31.9284	31.5529	31.1774	30.8019	30.4264	30.0509	29.6754	29.276	28.8249	28.3738	27.9227	27.4716	27.0206	26.5695	26.1184	25.6673	25.2162	24.765	24.3137	23.8623	23.4109	22.9596	22.5082	22.0568	21.6055	21.1541	20.7027	20.2493	19.7916	19.3339	18.8762	18.4185	17.9608	17.5031	17.0453	16.5876	16.1299	15.7679	15.6132	15.4584	15.3037	15.149	14.9943	14.8396	14.6849	14.5301	14.3754
28.3367	28.6311	28.9256	29.2201	29.5145	29.809	30.1035	30.3979	30.6924	30.9869	31.276	31.5441	31.8123	32.0805	32.3486	32.6168	32.885	33.1531	33.4213	33.6895	33.9776	34.3428	34.7081	35.0734	35.4386	35.8039	36.1692	36.5344	36.8997	37.265	37.6209	37.9407	38.2604	38.5802	38.9	39.2197	39.5395	39.8593	40.179	40.4988	40.792	40.9821	41.1723	41.3624	41.5526	41.7428	41.9329	42.1231	42.3132	42.5034
5.79721e-14	5.39249e-14	4.98776e-14	4.58303e-14	4.17831e-14	3.77358e-14	3.36885e-14	2.96413e-14	2.5594e-14	2.15467e-14	2.23443e-14	2.68502e-14	3.13562e-14	3.58621e-14	4.03681e-14	4.4874e-14	4.938e-14	5.38859e-14	5.83918e-14	6.28978e-14	6.44954e-14	6.38669e-14	6.32384e-14	6.261e-14	6.19815e-14	6.1353e-14	6.07245e-14	6.0096e-14	5.94675e-14	5.88391e-14	0.0350124	0.0968245	0.158637	0.220449	0.282261	0.344073	0.405885	0.467697	0.529509	0.591321	0.663559	0.743777	0.823995	0.904213	0.984431	1.06465	1.14487	1.22508	1.3053	1.38552
18.0116	17.9044	17.7972	17.6899	17.5827	17.4755	17.3682	17.261	17.1537	17.0465	16.9575	16.9377	16.918	16.8983	16.8786	16.8589	16.8392	16.8194	16.7997	16.78	16.7816	16.8646	16.9475	17.0305	17.1134	17.1964	17.2794	17.3623	17.4453	17.5282	17.6291	17.7982	17.9674	18.1365	18.3057	18.4748	18.6439	18.8131	18.9822	19.1514	19.3285	19.536	19.7435	19.951	20.1585	20.366	20.5735	20.781	20.9885	21.196
43.6297	43.1984	42.7671	42.3358	41.9044	41.4731	41.0418	40.6105	40.1791	39.7478	39.2594	38.6665	38.0736	37.4807	36.8878	36.2949	35.702	35.1091	34.5162	33.9233	33.3312	32.7406	32.1499	31.5592	30.9685	30.3778	29.7872	29.1965	28.6058	28.0151	27.4415	26.8992	26.3568	25.8145	25.2722	24.7298	24.1875	23.6451	23.1028	22.5605	22.0416	21.5658	21.0901	20.6143	20.1385	19.6627	19.1869	18.7111	18.2353	17.7596
6.98374	6.78431	6.58489	6.38546	6.18603	5.98661	5.78718	5.58775	5.38833	5.1889	5.0181	4.87504	4.73197	4.58891	4.44585	4.30279	4.15973	4.01667	3.8736	3.73054	3.99732	4.66124	5.32516	5.98908	6.653	7.31692	7.98085	8.64477	9.30869	9.97261	10.9858	12.3374	13.689	15.0407	16.3923	17.7439	19.0956	20.4472	21.7988	23.1504	24.2899	25.2238	26.1577	27.0916	28.0254	28.9593	29.8932	30.8271	31.7609	32.6948
18.2983	18.1522	18.0062	17.8602	17.7141	17.5681	17.4221	17.276	17.13	16.984	16.9588	17.0934	17.228	17.3627	17.4973	17.6319	17.7666	17.9012	18.0358	18.1705	18.3581	18.6159	18.8737	19.1315	19.3892	19.647	19.9048	20.1626	20.4204	20.6781	20.9765	21.3287	21.6808	22.0329	22.385	22.7371	23.0892	23.4414	23.7935	24.1456	24.4564	24.7127	24.9689	25.2252	25.4814	25.7376	25.9939	26.2501	26.5064	26.7626
14.0972	14.0449	13.9926	13.9404	13.8881	13.8358	13.7836	13.7313	13.679	13.6267	13.6405	13.7247	13.8089	13.8931	13.9773	14.0615	14.1456	14.2298	14.314	14.3982	14.3131	14.0478	13.7824	13.5171	13.2517	12.9863	12.721	12.4556	12.1903	11.9249	11.6284	11.2986	10.9689	10.6391	10.3093	9.97957	9.64981	9.32005	8.99029	8.66053	8.37938	8.15002	7.92066	7.6913	7.46193	7.23257	7.00321	6.77385	6.54448	6.31512
5.70886	5.81788	5.92691	6.03594	6.14497	6.25399	6.36302	6.47205	6.58108	6.6901	6.95253	7.33368	7.71483	8.09598	8.47713	8.85828	9.23943	9.62058	10.0017	10.3829	10.7696	11.1605	11.5515	11.9424	12.3334	12.7243	13.1153	13.5063	13.8972	14.2882	14.7495	15.2652	15.781	16.2968	16.8125	17.3283	17.844	18.3598	18.8756	19.3913	19.9736	20.6073	21.2409	21.8746	22.5083	23.142	23.7757	24.4094	25.0431	25.6768
6.78723	7.16838	7.54953	7.93068	8.31183	8.69298	9.07413	9.45528	9.83643	10.2176	10.6	10.991	11.3819	11.7729	12.1638	12.5548	12.9457	13.3367	13.7277	14.1186	14.5258	15.0416	15.5573	16.0731	16.5888	17.1046	17.6204	18.1361	18.6519	19.1676	19.6987	20.3324	20.9661	21.5998	22.2335	22.8672	23.5009	24.1346	24.7683	25.402	26.0079	26.428	26.8482	27.2684	27.6885	28.1087	28.5288	28.949	29.3691	29.7893
10.6152	11.0062	11.3972	11.7881	12.1791	12.57	12.961	13.3519	13.7429	14.1339	14.5459	15.0617	15.5774	16.0932	16.6089	17.1247	17.6405	18.1562	18.672	19.1877	19.7234	20.3571	20.9908	21.6245	22.2582	22.8919	23.5256	24.1593	24.793	25.4267	26.0243	26.4444	26.8646	27.2847	27.7049	28.125	28.5452	28.9653	29.3855	29.8056	30.191	30.4051	30.6192	30.8333	31.0475	31.2616	31.4757	31.6898	31.9039	32.1181
2.32466	2.31329	2.30192	2.29056	2.27919	2.26782	2.25645	2.24508	2.23372	2.22235	2.21143	2.23156	2.25168	2.27181	2.29193	2.31206	2.33219	2.35231	2.37244	2.39257	2.41578	2.65161	2.88744	3.12327	3.3591	3.59493	3.83076	4.06659	4.30242	4.53825	4.77717	5.22859	5.68001	6.13143	6.58285	7.03427	7.48569	7.93711	8.38853	8.83995	9.28859	9.54576	9.80293	10.0601	10.3173	10.5744	10.8316	11.0888	11.3459	11.6031
1.37644	1.43085	1.48527	1.53969	1.59411	1.64853	1.70295	1.75736	1.81178	1.8662	1.93283	2.00471	2.0766	2.14849	2.22038	2.29227	2.36416	2.43605	2.50794	2.57983	2.62952	2.66964	2.70977	2.74989	2.79001	2.83013	2.87025	2.91037	2.95049	2.99061	3.00924	3.01861	3.02797	3.03734	3.0467	3.05606	3.06543	3.07479	3.08416	3.09352	3.31155	3.61955	3.92756	4.23557	4.54358	4.85159	5.1596	5.46761	5.77561	6.08362
8.74486	9.05141	9.35796	9.66451	9.97106	10.2776	10.5842	10.8907	11.1973	11.5038	11.5841	11.4082	11.2323	11.0564	10.8805	10.7045	10.5286	10.3527	10.1768	10.0009	9.71604	9.30776	8.89948	8.49121	8.08293	7.67465	7.26638	6.8581	6.44982	6.04155	5.72622	5.51613	5.30604	5.09594	4.88585	4.67576	4.46566	4.25557	4.04548	3.83538	3.96126	4.46747	4.97369	5.4799	5.98612	6.49233	6.99855	7.50476	8.01098	8.51719
27.1486	26.6984	26.2481	25.7979	25.3476	24.8974	24.4471	24.0024	23.5605	23.1186	22.6768	22.2349	21.793	21.3511	20.9092	20.4673	20.0254	19.5911	19.1607	18.7302	18.2997	17.8693	17.4388	17.0083	16.5779	16.1474	15.7169	15.3991	15.1374	14.8756	14.6139	14.3521	14.0904	13.8287	13.5669	13.3052	13.0435	12.8727	12.7473	12.6219	12.4965	12.3711	12.2456	12.1202	11.9948	11.8694	11.744	11.7247	11.7583	11.7919
13.4819	13.5052	13.5284	13.5517	13.5749	13.5981	13.6214	13.6446	13.6679	13.6911	13.7041	13.6127	13.5213	13.4298	13.3384	13.247	13.1556	13.0641	12.9727	12.8813	12.7938	12.747	12.7002	12.6534	12.6066	12.5598	12.513	12.4662	12.4194	12.3725	12.3317	12.3524	12.373	12.3936	12.4142	12.4349	12.4555	12.4761	12.4967	12.5174	12.5136	12.2608	12.0081	11.7553	11.5025	11.2497	10.997	10.7442	10.4914	10.2386
7.75415	8.48704	9.21993	9.95281	10.6857	11.4186	12.1515	12.8844	13.6172	14.3501	14.9569	15.4348	15.9127	16.3907	16.8686	17.3466	17.8245	18.3024	18.7804	19.2583	19.7733	20.3262	20.879	21.4318	21.9847	22.5375	23.0904	23.6432	24.1961	24.7489	25.2093	25.5754	25.9414	26.3074	26.6734	27.0395	27.4055	27.7715	28.1375	28.5036	28.8524	29.1836	29.5149	29.8461	30.1774	30.5087	30.8399	31.1712	31.5024	31.8337
14.9499	15.4278	15.9057	16.3837	16.8616	17.3396	17.8175	18.2954	18.7734	19.2513	19.7652	20.3181	20.8709	21.4238	21.9766	22.5295	23.0823	23.6351	24.188	24.7408	25.204	25.57	25.936	26.3021	26.6681	27.0341	27.4001	27.7661	28.1322	28.4982	28.8475	29.1788	29.51	29.8413	30.1725	30.5038	30.8351	31.1663	31.4976	31.8288	32.1353	32.4151	32.6948	32.9745	33.2542	33.534	33.8137	34.0934	34.3731	34.6529
22.8035	22.8197	22.836	22.8522	22.8684	22.8847	22.9009	22.9171	22.9334	22.9496	22.9741	23.0466	23.1191	23.1916	23.2641	23.3366	23.4091	23.4816	23.554	23.6265	23.7241	23.968	24.212	24.4559	24.6998	24.9437	25.1876	25.4315	25.6755	25.9194	26.1874	26.596	27.0047	27.4133	27.8219	28.2305	28.6392	29.0478	29.4564	29.8651	30.2925	30.8295	31.3666	31.9037	32.4408	32.9778	33.5149	34.052	34.5891	35.1261
41.0076	40.9281	40.8486	40.7691	40.6896	40.6101	40.5306	40.4511	40.3716	40.2921	40.2152	40.165	40.1148	40.0646	40.0143	39.9641	39.9139	39.8637	39.8135	39.7633	39.7146	39.6817	39.6488	39.6159	39.583	39.5501	39.5172	39.4843	39.4515	39.4186	39.3864	39.3617	39.337	39.3123	39.2876	39.2629	39.2381	39.2134	39.1887	39.164	39.1407	39.1318	39.1229	39.114	39.1052	39.0963	39.0874	39.0785	39.0696	39.0607
32.0849	31.8377	31.5906	31.3435	31.0964	30.8493	30.6021	30.355	30.1079	29.8608	29.5019	29.0234	28.5448	28.0663	27.5878	27.1093	26.6307	26.1522	25.6737	25.1952	24.7284	24.2743	23.8201	23.3659	22.9118	22.4576	22.0035	21.5493	21.0952	20.641	20.1871	19.7334	19.2797	18.8261	18.3724	17.9187	17.4651	17.0114	16.5577	16.104	15.6178	15.0966	14.5754	14.0543	13.5331	13.0119	12.4908	11.9696	11.4484	10.9273
1.4958	1.49213	1.48846	1.48479	1.48112	1.47745	1.47378	1.47011	1.46644	1.46277	1.46027	1.48225	1.50423	1.5262	1.54818	1.57016	1.59214	1.61412	1.63609	1.65807	1.68027	1.70699	1.73371	1.76043	1.78715	1.81387	1.84059	1.86731	1.89403	1.92076	1.94744	1.97347	1.9995	2.02552	2.05155	2.07757	2.1036	2.12962	2.15565	2.18168	2.20865	2.2556	2.30255	2.34951	2.39646	2.44341	2.49036	2.53731	2.58426	2.63121
51.3678	51.2993	51.2309	51.1624	51.0939	51.0254	50.957	50.8885	50.82	50.7515	50.6221	50.3779	50.1338	49.8897	49.6456	49.4014	49.1573	48.9132	48.6691	48.4249	48.1682	47.8876	47.607	47.3264	47.0458	46.7653	46.4847	46.2041	45.9235	45.6429	45.3628	45.0833	44.8039	44.5245	44.2451	43.9657	43.6863	43.4069	43.1275	42.8481	42.563	42.2672	41.9713	41.6755	41.3797	41.0839	40.7881	40.4923	40.1965	39.9006
4.92578	4.67119	4.4166	4.16201	3.90742	3.65283	3.39824	3.14365	2.88906	2.63447	2.42417	2.31551	2.20684	2.09818	1.98951	1.88085	1.77219	1.66352	1.55486	1.44619	1.37309	1.38158	1.39007	1.39856	1.40705	1.41555	1.42404	1.43253	1.44102	1.44952	1.45549	1.45567	1.45586	1.45605	1.45623	1.45642	1.45661	1.45679	1.45698	1.45716	1.43547	1.36356	1.29165	1.21975	1.14784	1.07593	1.00402	0.932113	0.860205	0.788296
3.21155	2.94112	2.67068	2.40025	2.12981	1.85938	1.58895	1.31851	1.04808	0.777641	0.773536	1.04624	1.31893	1.59163	1.86433	2.13703	2.40973	2.68243	2.95513	3.22783	3.50882	3.79842	4.08802	4.37763	4.66723	4.95683	5.24644	5.53604	5.82564	6.11525	6.36443	6.57162	6.7788	6.98598	7.19316	7.40035	7.60753	7.81471	8.0219	8.22908	8.42102	8.59712	8.77321	8.94931	9.12541	9.30151	9.4776	9.6537	9.8298	10.0059
8.37959	8.55569	8.73179	8.90789	9.08399	9.26008	9.43618	9.61228	9.78838	9.96447	10.0325	9.78491	9.53735	9.28978	9.04221	8.79464	8.54707	8.2995	8.05193	7.80436	7.63879	7.71261	7.78643	7.86026	7.93408	8.0079	8.08172	8.15555	8.22937	8.30319	8.39711	8.54971	8.7023	8.8549	9.0075	9.16009	9.31269	9.46529	9.61789	9.77048	10.0007	10.4573	10.914	11.3706	11.8273	12.2839	12.7406	13.1972	13.6539	14.1105
44.2462	43.6285	43.0109	42.3932	41.7756	41.1579	40.5402	39.9226	39.3049	38.6873	38.0635	37.3574	36.6513	35.9452	35.2391	34.5331	33.827	33.1209	32.4148	31.7087	31.0028	30.2981	29.5935	28.8889	28.1843	27.4797	26.7751	26.0705	25.3659	24.6613	23.9518	23.1768	22.4018	21.6269	20.8519	20.0769	19.302	18.527	17.752	16.9771	16.2139	15.6084	15.0029	14.3974	13.7919	13.1864	12.581	11.9755	11.37	10.7645
4.56836	4.80223	5.03609	5.26995	5.50381	5.73767	5.97153	6.20539	6.43925	6.67311	6.90859	7.15611	7.40364	7.65117	7.8987	8.14622	8.39375	8.64128	8.8888	9.13633	9.37945	9.58963	9.7998	10.01	10.2202	10.4303	10.6405	10.8507	11.0609	11.271	11.4869	11.7454	12.0038	12.2623	12.5207	12.7792	13.0376	13.2961	13.5545	13.8129	14.0524	14.1496	14.2468	14.344	14.4412	14.5384	14.6356	14.7328	14.83	14.9272
1.00886	1.12509	1.24133	1.35757	1.47381	1.59005	1.70628	1.82252	1.93876	2.055	2.13746	2.15513	2.1728	2.19047	2.20814	2.22582	2.24349	2.26116	2.27883	2.2965	2.29915	2.273	2.24685	2.22069	2.19454	2.16839	2.14223	2.11608	2.08993	2.06377	2.03336	1.99478	1.95619	1.91761	1.87902	1.84044	1.80185	1.76327	1.72468	1.6861	1.65558	1.64056	1.62554	1.61052	1.5955	1.58048	1.56546	1.55044	1.53542	1.5204
2.03859	2	1.96142	1.92283	1.88425	1.84566	1.80708	1.76849	1.72991	1.69132	1.65762	1.6426	1.62758	1.61256	1.59754	1.58252	1.5675	1.55248	1.53746	1.52244	1.5143	1.53253	1.55076	1.56899	1.58721	1.60544	1.62367	1.6419	1.66013	1.67835	1.70372	1.75638	1.80905	1.86172	1.91438	1.96705	2.01971	2.07238	2.12505	2.17771	2.23832	2.32929	2.42026	2.51123	2.6022	2.69318	2.78415	2.87512	2.96609	3.05706
0.292662	0.344218	0.395773	0.447328	0.498884	0.550439	0.601994	0.65355	0.705105	0.75666	0.795978	0.834139	0.8723	0.910461	0.948623	0.986784	1.02495	1.06311	1.10127	1.13943	1.23681	1.33979	1.44276	1.54574	1.64871	1.75169	1.85466	1.95764	2.06062	2.16359	2.26453	2.36528	2.46602	2.56677	2.66751	2.76826	2.86901	2.96975	3.0705	3.17125	3.32071	3.47477	3.62883	3.78289	3.93695	4.09102	4.24508	4.39914	4.5532	4.70726
13.4861	13.4626	13.4391	13.4156	13.3921	13.3686	13.3451	13.3217	13.2982	13.2747	13.2714	13.2898	13.3083	13.3267	13.3452	13.3637	13.3821	13.4006	13.419	13.4375	13.4681	13.5119	13.5556	13.5993	13.6431	13.6868	13.7306	13.7743	13.8181	13.8618	13.9218	13.9992	14.0767	14.1541	14.2316	14.309	14.3865	14.4639	14.5414	14.6188	14.6837	14.735	14.7864	14.8377	14.8891	14.9404	14.9918	15.0431	15.0944	15.1458
17.2347	17.6144	17.9941	18.3738	18.7536	19.1333	19.513	19.8927	20.2725	20.6522	21.0404	21.5146	21.9888	22.463	22.9372	23.4114	23.8856	24.3598	24.834	25.3082	25.7806	26.2346	26.6886	27.1426	27.5965	28.0505	28.5045	28.9585	29.4125	29.8665	30.312	30.6717	31.0314	31.391	31.7507	32.1104	32.4701	32.8298	33.1894	33.5491	33.9082	34.261	34.6138	34.9666	35.3194	35.6722	36.025	36.3777	36.7305	37.0833
37.473	37.7385	38.0039	38.2694	38.5348	38.8002	39.0657	39.3311	39.5966	39.862	40.1164	40.3391	40.5618	40.7844	41.0071	41.2298	41.4525	41.6751	41.8978	42.1205	42.3169	42.4379	42.5589	42.6799	42.801	42.922	43.043	43.164	43.285	43.406	43.4999	43.5158	43.5317	43.5476	43.5635	43.5794	43.5953	43.6112	43.6271	43.643	43.6307	43.5375	43.4443	43.351	43.2578	43.1645	43.0713	42.9781	42.8848	42.7916
3.13592	3.1317	3.12748	3.12326	3.11904	3.11481	3.11059	3.10637	3.10215	3.09793	3.07929	3.03859	2.99788	2.95717	2.91647	2.87576	2.83505	2.79435	2.75364	2.71293	2.63988	2.51728	2.39468	2.27208	2.14948	2.02688	1.90428	1.78168	1.65908	1.53648	1.44049	1.38526	1.33003	1.27479	1.21956	1.16433	1.1091	1.05386	0.998629	0.943396	0.919924	0.945095	0.970265	0.995435	1.02061	1.04578	1.07095	1.09612	1.12129	1.14646
0.95399	0.924102	0.894213	0.864324	0.834436	0.804547	0.774658	0.74477	0.714881	0.684992	0.657754	0.644891	0.632028	0.619164	0.606301	0.593438	0.580575	0.567712	0.554849	0.541986	0.532943	0.54462	0.556297	0.567975	0.579652	0.591329	0.603006	0.614684	0.626361	0.638038	0.658341	0.725437	0.792533	0.859628	0.926724	0.99382	1.06092	1.12801	1.19511	1.2622	1.35604	1.59496	1.83389	2.07281	2.31173	2.55065	2.78957	3.02849	3.26741	3.50634
1.4516	1.69052	1.92944	2.16837	2.40729	2.64621	2.88513	3.12405	3.36297	3.60189	3.83782	4.07134	4.30486	4.53838	4.7719	5.00542	5.23895	5.47247	5.70599	5.93951	6.12744	6.2789	6.43035	6.58181	6.73327	6.88473	7.03619	7.18765	7.33911	7.49056	7.67019	7.87235	8.07452	8.27668	8.47884	8.681	8.88316	9.08532	9.28748	9.48964	9.74433	10.041	10.3377	10.6344	10.9311	11.2278	11.5245	11.8212	12.1179	12.4146
19.5588	19.8614	20.1639	20.4665	20.7691	21.0717	21.3743	21.6769	21.9795	22.282	22.5967	23.1027	23.6088	24.1148	24.6209	25.1269	25.633	26.139	26.6451	27.1511	27.6572	28.1639	28.6706	29.1773	29.684	30.1907	30.6974	31.2041	31.7108	32.2175	32.7205	33.1655	33.6105	34.0554	34.5004	34.9454	35.3904	35.8353	36.2803	36.7253	37.1602	37.4353	37.7103	37.9854	38.2604	38.5355	38.8106	39.0856	39.3607	39.6357
52.2346	52.1631	52.0916	52.0201	51.9485	51.877	51.8055	51.734	51.6624	51.5909	51.5184	51.4447	51.371	51.2974	51.2237	51.15	51.0764	51.0027	50.929	50.8553	50.7632	50.6503	50.5374	50.4245	50.3116	50.1987	50.0857	49.9728	49.8599	49.747	49.5583	49.284	49.0097	48.7354	48.4611	48.1868	47.9126	47.6383	47.364	47.0897	46.7341	46.2866	45.8391	45.3916	44.9441	44.4966	44.0491	43.6016	43.1541	42.7066
10.9112	10.6315	10.3517	10.0719	9.79212	9.51234	9.23255	8.95277	8.67299	8.39321	8.16167	8.00199	7.84231	7.68264	7.52296	7.36328	7.2036	7.04392	6.88425	6.72457	6.65254	6.71104	6.76955	6.82805	6.88656	6.94506	7.00357	7.06207	7.12058	7.17908	7.334	7.63252	7.93103	8.22955	8.52806	8.82658	9.12509	9.42361	9.72212	10.0206	10.4225	10.9782	11.5339	12.0896	12.6453	13.201	13.7567	14.3124	14.8682	15.4239
36.758	36.9026	37.0472	37.1917	37.3363	37.4809	37.6255	37.7701	37.9147	38.0593	38.2472	38.4754	38.7035	38.9316	39.1598	39.3879	39.616	39.8442	40.0723	40.3004	40.5609	40.8512	41.1415	41.4319	41.7222	42.0125	42.3029	42.5932	42.8835	43.1738	43.457	43.7335	44.01	44.2865	44.5629	44.8394	45.1159	45.3924	45.6689	45.9454	46.2172	46.4846	46.752	47.0194	47.2869	47.5543	47.8217	48.0891	48.3566	48.624
52.1924	52.1108	52.0293	51.9477	51.8662	51.7847	51.7031	51.6216	51.54	51.4585	51.365	51.2414	51.1177	50.994	50.8704	50.7467	50.623	50.4994	50.3757	50.252	50.1176	49.9559	49.7942	49.6325	49.4708	49.3091	49.1474	48.9857	48.824	48.6623	48.4878	48.2807	48.0736	47.8665	47.6593	47.4522	47.2451	47.038	46.8309	46.6238	46.3915	46.095	45.7986	45.5021	45.2056	44.9091	44.6127	44.3162	44.0197	43.7233
0.00376962	0.0147962	0.0258229	0.0368495	0.0478761	0.0589028	0.0699294	0.080956	0.0919827	0.103009	0.106497	0.0954701	0.0844434	0.0734168	0.0623902	0.0513635	0.0403369	0.0293103	0.0182836	0.00725701	7.98501e-14	7.90815e-14	7.83128e-14	7.75441e-14	7.67755e-14	7.60068e-14	7.52382e-14	7.44695e-14	7.37009e-14	7.29322e-14	0.00630194	0.024736	0.04317	0.061604	0.080038	0.098472	0.116906	0.13534	0.153774	0.172208	0.204829	0.264762	0.324695	0.384628	0.444561	0.504493	0.564426	0.624359	0.684292	0.744225
1.13712	1.08896	1.04079	0.992625	0.944459	0.896294	0.848128	0.799963	0.751798	0.703632	0.652681	0.586394	0.520106	0.453819	0.387532	0.321245	0.254958	0.18867	0.122383	0.056096	0.00182849	0.0137216	0.0256146	0.0375077	0.0494008	0.0612939	0.073187	0.0850801	0.0969731	0.108866	0.133062	0.224978	0.316894	0.408809	0.500725	0.592641	0.684557	0.776472	0.868388	0.960304	1.05304	1.15033	1.24761	1.3449	1.44218	1.53947	1.63675	1.73404	1.83132	1.9286
1.88056	1.7824	1.68424	1.58608	1.48792	1.38976	1.2916	1.19344	1.09528	0.997118	0.93137	0.896992	0.862613	0.828235	0.793857	0.759478	0.7251	0.690722	0.656343	0.621965	0.636237	0.697593	0.758949	0.820305	0.881661	0.943017	1.00437	1.06573	1.12708	1.18844	1.26137	1.3455	1.42963	1.51376	1.59789	1.68202	1.76614	1.85027	1.9344	2.01853	2.09925	2.17668	2.2541	2.33152	2.40894	2.48637	2.56379	2.64121	2.71863	2.79605
17.9944	18.2452	18.496	18.7469	18.9977	19.2485	19.4993	19.7501	20.0009	20.2517	20.4981	20.6295	20.761	20.8924	21.0238	21.1552	21.2866	21.418	21.5494	21.6808	21.8092	21.8575	21.9059	21.9542	22.0026	22.051	22.0993	22.1477	22.196	22.2444	22.2885	22.2215	22.1545	22.0875	22.0205	21.9535	21.8865	21.8195	21.7525	21.6855	21.6204	21.6058	21.5911	21.5764	21.5617	21.547	21.5324	21.5177	21.503	21.4883
36.8311	36.9524	37.0737	37.195	37.3162	37.4375	37.5588	37.6801	37.8014	37.9227	38.0449	38.1807	38.3166	38.4525	38.5884	38.7243	38.8602	38.996	39.1319	39.2678	39.4048	39.5589	39.713	39.8671	40.0212	40.1753	40.3294	40.4835	40.6376	40.7917	40.9468	41.1174	41.2879	41.4585	41.6291	41.7997	41.9703	42.1409	42.3114	42.482	42.6501	42.7814	42.9128	43.0441	43.1754	43.3067	43.438	43.5693	43.7006	43.8319
48.3102	48.1604	48.0106	47.8608	47.7111	47.5613	47.4115	47.2617	47.1119	46.9621	46.8009	46.6037	46.4065	46.2093	46.0122	45.815	45.6178	45.4206	45.2234	45.0262	44.805	44.5077	44.2105	43.9132	43.6159	43.3187	43.0214	42.7241	42.4268	42.1296	41.8169	41.4554	41.094	40.7325	40.371	40.0096	39.6481	39.2866	38.9252	38.5637	38.1521	37.5819	37.0117	36.4415	35.8713	35.3011	34.7309	34.1607	33.5905	33.0202
2.62642e-14	2.68404e-14	2.74166e-14	2.79928e-14	2.8569e-14	2.91451e-14	2.97213e-14	3.02975e-14	3.08737e-14	3.14499e-14	3.26985e-14	3.52507e-14	3.7803e-14	4.03552e-14	4.29075e-14	4.54598e-14	4.8012e-14	5.05643e-14	5.31165e-14	5.56688e-14	0.0295029	0.116207	0.20291	0.289614	0.376318	0.463021	0.549725	0.636429	0.723132	0.809836	0.89458	0.975525	1.05647	1.13741	1.21836	1.2993	1.38025	1.46119	1.54214	1.62308	1.70654	1.79487	1.88319	1.97152	2.05985	2.14818	2.2365	2.32483	2.41316	2.50148
3.62336	3.59539	3.56742	3.53945	3.51148	3.48351	3.45554	3.42757	3.3996	3.37163	3.34138	3.30563	3.26989	3.23415	3.19841	3.16267	3.12692	3.09118	3.05544	3.0197	2.98291	2.94361	2.90431	2.86501	2.8257	2.7864	2.7471	2.7078	2.6685	2.6292	2.59792	2.58591	2.57391	2.5619	2.54989	2.53788	2.52587	2.51387	2.50186	2.48985	2.56933	2.86838	3.16743	3.46649	3.76554	4.06459	4.36364	4.66269	4.96174	5.2608
2.97781	2.9385	2.8992	2.8599	2.8206	2.7813	2.742	2.70269	2.66339	2.62409	2.59636	2.58435	2.57235	2.56034	2.54833	2.53632	2.52431	2.51231	2.5003	2.48829	2.60817	2.90722	3.20627	3.50532	3.80438	4.10343	4.40248	4.70153	5.00058	5.29963	5.55449	5.7493	5.94411	6.13892	6.33373	6.52853	6.72334	6.91815	7.11296	7.30777	7.45701	7.54434	7.63166	7.71899	7.80632	7.89364	7.98097	8.0683	8.15562	8.24295
0.441108	0.435428	0.429748	0.424068	0.418388	0.412708	0.407028	0.401348	0.395668	0.389988	0.372235	0.334974	0.297713	0.260452	0.223191	0.18593	0.148669	0.111408	0.0741475	0.0368865	0.0133398	0.0119528	0.0105658	0.00917876	0.00779176	0.00640476	0.00501776	0.00363076	0.00224376	0.000856763	6.23515e-14	6.18986e-14	6.14457e-14	6.09928e-14	6.05399e-14	6.0087e-14	5.9634e-14	5.91811e-14	5.87282e-14	5.82753e-14	0.0261683	0.0946199	0.163071	0.231523	0.299974	0.368426	0.436877	0.505329	0.573781	0.642232
32.8103	32.9238	33.0373	33.1509	33.2644	33.378	33.4915	33.605	33.7186	33.8321	33.9453	34.0579	34.1706	34.2832	34.3959	34.5085	34.6211	34.7338	34.8464	34.9591	35.0665	35.1654	35.2644	35.3633	35.4623	35.5613	35.6602	35.7592	35.8581	35.9571	36.064	36.1837	36.3035	36.4232	36.543	36.6627	36.7825	36.9022	37.022	37.1417	37.2554	37.3594	37.4633	37.5673	37.6712	37.7752	37.8791	37.983	38.087	38.1909
44.4515	44.5344	44.6172	44.7001	44.7829	44.8657	44.9486	45.0314	45.1142	45.1971	45.2414	45.223	45.2046	45.1862	45.1677	45.1493	45.1309	45.1125	45.0941	45.0757	45.0292	44.9368	44.8445	44.7522	44.6599	44.5675	44.4752	44.3829	44.2906	44.1983	44.1164	44.0517	43.987	43.9222	43.8575	43.7927	43.728	43.6633	43.5985	43.5338	43.4798	43.4433	43.4069	43.3704	43.3339	43.2974	43.261	43.2245	43.188	43.1516
43.125	43.1158	43.1066	43.0975	43.0883	43.0791	43.07	43.0608	43.0517	43.0425	43.0371	43.0365	43.0359	43.0353	43.0347	43.0341	43.0335	43.033	43.0324	43.0318	43.0284	43.0216	43.0147	43.0078	43.0009	42.9941	42.9872	42.9803	42.9734	42.9666	42.9384	42.8828	42.8272	42.7716	42.7161	42.6605	42.6049	42.5493	42.4937	42.4381	42.3321	42.161	41.99	41.819	41.6479	41.4769	41.3058	41.1348	40.9638	40.7927
0.721812	0.770392	0.818971	0.86755	0.91613	0.964709	1.01329	1.06187	1.11045	1.15903	1.21318	1.29709	1.381	1.4649	1.54881	1.63272	1.71663	1.80054	1.88445	1.96836	2.07039	2.26922	2.46805	2.66688	2.86571	3.06454	3.26337	3.4622	3.66103	3.85986	4.09678	4.53711	4.97744	5.41777	5.85809	6.29842	6.73875	7.17908	7.61941	8.05974	8.47998	8.79295	9.10591	9.41888	9.73184	10.0448	10.3578	10.6707	10.9837	11.2967
[truncated: 51 more columns]

## Sheet: Match_mean_std
	-8	-7.9	-7.8	-7.7	-7.6	-7.5	-7.4	-7.3	-7.2	-7.1	-7	-6.9	-6.8	-6.7	-6.6	-6.5	-6.4	-6.3	-6.2	-6.1	-6	-5.9	-5.8	-5.7	-5.6	-5.5	-5.4	-5.3	-5.2	-5.1	-5	-4.9	-4.8	-4.7	-4.6	-4.5	-4.4	-4.3	-4.2	-4.1	-4	-3.9	-3.8	-3.7	-3.6	-3.5	-3.4	-3.3	-3.2
Mean	19.2221	19.2578	19.2936	19.3293	19.3651	19.4008	19.4366	19.4723	19.5081	19.5439	19.589	19.6379	19.6868	19.7357	19.7846	19.8334	19.8823	19.9313	19.9802	20.0292	20.0811	20.1374	20.1936	20.2499	20.3061	20.3624	20.4186	20.4755	20.5328	20.5901	20.643	20.6985	20.754	20.8095	20.8651	20.9206	20.9761	21.0321	21.0885	21.1448	21.1978	21.2536	21.3093	21.365	21.4208	21.4765	21.5322	21.5886	21.6452
std	17.2361	17.1664	17.1025	17.0443	16.9919	16.9454	16.9049	16.8704	16.8419	16.8194	16.7791	16.7065	16.6407	16.582	16.5304	16.486	16.4487	16.4188	16.3962	16.3808	16.3539	16.2913	16.2356	16.1869	16.1451	16.1103	16.0826	16.0618	16.048	16.0414	16.0288	15.9812	15.9406	15.9069	15.8802	15.8604	15.8477	15.8418	15.8427	15.8507	15.8421	15.7841	15.7323	15.687	15.6481	15.6157	15.5898	15.5701	15.5568
[truncated: 52 more columns]

## Sheet: Data
-8	-7.9	-7.8	-7.7	-7.6	-7.5	-7.4	-7.3	-7.2	-7.1	-7	-6.9	-6.8	-6.7	-6.6	-6.5	-6.4	-6.3	-6.2	-6.1	-6	-5.9	-5.8	-5.7	-5.6	-5.5	-5.4	-5.3	-5.2	-5.1	-5	-4.9	-4.8	-4.7	-4.6	-4.5	-4.4	-4.3	-4.2	-4.1	-4	-3.9	-3.8	-3.7	-3.6	-3.5	-3.4	-3.3	-3.2	-3.1
53.0812	52.9601	52.839	52.7179	52.5968	52.4757	52.3546	52.2335	52.1124	51.9913	51.8944	51.8462	51.798	51.7498	51.7016	51.6534	51.6052	51.557	51.5088	51.4606	51.4207	51.3977	51.3747	51.3517	51.3287	51.3057	51.2827	51.2597	51.2367	51.2137	51.1839	51.1405	51.0971	51.0536	51.0102	50.9668	50.9234	50.8799	50.8365	50.7931	50.7444	50.6853	50.6261	50.567	50.5078	50.4487	50.3895	50.3304	50.2712	50.2121
58.7792	58.6989	58.6187	58.5385	58.4582	58.378	58.2978	58.2176	58.1373	58.0571	57.9689	57.8567	57.7444	57.6322	57.5199	57.4077	57.2954	57.1832	57.0709	56.9586	56.8413	56.7087	56.576	56.4434	56.3107	56.1781	56.0454	55.9128	55.7801	55.6474	55.519	55.4035	55.2881	55.1726	55.0571	54.9416	54.8261	54.7106	54.5951	54.4796	54.3567	54.2116	54.0664	53.9213	53.7761	53.631	53.4858	53.3407	53.1955	53.0504
12.1655	11.9471	11.7287	11.5104	11.292	11.0736	10.8553	10.6369	10.4185	10.2002	9.98168	9.76195	9.54221	9.32248	9.10274	8.88301	8.66327	8.44354	8.2238	8.00407	7.78888	7.62323	7.45758	7.29192	7.12627	6.96062	6.79497	6.62932	6.46367	6.29802	6.13529	6.00436	5.87343	5.74251	5.61158	5.48066	5.34973	5.2188	5.08788	4.95695	4.82523	4.68478	4.54434	4.4039	4.26345	4.12301	3.98257	3.84212	3.70168	3.56124
23.8083	24.3716	24.9349	25.4982	26.0615	26.6247	27.188	27.7513	28.3146	28.8779	29.4083	29.8108	30.2134	30.6159	31.0184	31.4209	31.8235	32.226	32.6285	33.031	33.4561	33.9688	34.4815	34.9942	35.5068	36.0195	36.5322	37.0449	37.5576	38.0703	38.5691	39.014	39.4589	39.9038	40.3487	40.7936	41.2385	41.6834	42.1283	42.5732	42.9829	43.2557	43.5284	43.8011	44.0739	44.3466	44.6194	44.8921	45.1648	45.4376
8.29198	8.75053	9.20907	9.66762	10.1262	10.5847	11.0433	11.5018	11.9604	12.4189	12.8747	13.3211	13.7676	14.2141	14.6605	15.107	15.5535	15.9999	16.4464	16.8929	17.3408	17.7938	18.2467	18.6997	19.1527	19.6056	20.0586	20.5115	20.9645	21.4174	21.8627	22.282	22.7014	23.1208	23.5402	23.9596	24.379	24.7984	25.2178	25.6372	26.0517	26.4496	26.8475	27.2454	27.6433	28.0412	28.4392	28.8371	29.235	29.6329
8.27871	8.5011	8.72348	8.94586	9.16825	9.39063	9.61302	9.8354	10.0578	10.2802	10.5417	10.916	11.2904	11.6647	12.0391	12.4134	12.7877	13.1621	13.5364	13.9107	14.3069	14.766	15.225	15.6841	16.1432	16.6023	17.0613	17.5204	17.9795	18.4385	18.8448	19.0987	19.3527	19.6067	19.8607	20.1147	20.3687	20.6227	20.8767	21.1306	21.3215	21.3306	21.3396	21.3487	21.3577	21.3667	21.3758	21.3848	21.3939	21.4029
11.9617	12.2427	12.5238	12.8049	13.0859	13.367	13.648	13.9291	14.2101	14.4912	14.8045	15.1662	15.528	15.8898	16.2516	16.6134	16.9751	17.3369	17.6987	18.0605	18.4606	18.9183	19.3761	19.8339	20.2917	20.7494	21.2072	21.665	22.1228	22.5805	23.0479	23.5298	24.0116	24.4935	24.9753	25.4572	25.9391	26.4209	26.9028	27.3846	27.8456	28.2751	28.7046	29.1341	29.5637	29.9932	30.4227	30.8523	31.2818	31.7113
0.0237084	0.0834855	0.143263	0.20304	0.262817	0.322594	0.382371	0.442148	0.501925	0.561702	0.636382	0.733734	0.831086	0.928438	1.02579	1.12314	1.22049	1.31785	1.4152	1.51255	1.60605	1.69369	1.78132	1.86896	1.9566	2.04423	2.13187	2.21951	2.30715	2.39478	2.52465	2.71876	2.91287	3.10698	3.30109	3.4952	3.68931	3.88343	4.07754	4.27165	4.66293	5.35419	6.04545	6.7367	7.42796	8.11921	8.81047	9.50173	10.193	10.8842
67.0962	67.0796	67.063	67.0464	67.0298	67.0132	66.9966	66.98	66.9635	66.9469	66.8973	66.8036	66.71	66.6163	66.5226	66.429	66.3353	66.2417	66.148	66.0543	65.8418	65.4703	65.0988	64.7273	64.3559	63.9844	63.6129	63.2414	62.87	62.4985	62.0521	61.5058	60.9594	60.4131	59.8667	59.3203	58.774	58.2276	57.6812	57.1349	56.516	55.8003	55.0846	54.3689	53.6532	52.9375	52.2218	51.5061	50.7904	50.0747
1.41856	1.61348	1.8084	2.00331	2.19823	2.39315	2.58807	2.78299	2.9779	3.17282	3.5254	4.21389	4.90239	5.59088	6.27938	6.96787	7.65636	8.34486	9.03335	9.72185	10.4526	11.2733	12.094	12.9146	13.7353	14.556	15.3767	16.1974	17.0181	17.8388	18.6306	19.361	20.0913	20.8216	21.5519	22.2822	23.0125	23.7428	24.4732	25.2035	25.9215	26.6135	27.3054	27.9974	28.6893	29.3813	30.0732	30.7652	31.4571	32.1491
1.35944	1.39482	1.4302	1.46558	1.50096	1.53634	1.57172	1.6071	1.64248	1.67786	1.70534	1.7088	1.71225	1.71571	1.71917	1.72262	1.72608	1.72954	1.733	1.73645	1.7377	1.73224	1.72677	1.72131	1.71584	1.71038	1.70492	1.69945	1.69399	1.68853	1.67987	1.66152	1.64317	1.62481	1.60646	1.58811	1.56976	1.55141	1.53305	1.5147	1.48809	1.4364	1.38471	1.33302	1.28133	1.22964	1.17794	1.12625	1.07456	1.02287
32.7488	32.6921	32.6354	32.5786	32.5219	32.4652	32.4084	32.3517	32.295	32.2383	32.1578	31.9461	31.7344	31.5227	31.311	31.0993	30.8876	30.6759	30.4642	30.2525	30.0253	29.7123	29.3992	29.0862	28.7732	28.4601	28.1471	27.8341	27.521	27.208	26.8811	26.4774	26.0737	25.67	25.2663	24.8627	24.459	24.0553	23.6516	23.2479	22.8268	22.3089	21.7911	21.2733	20.7555	20.2376	19.7198	19.202	18.6842	18.1663
0.611772	0.560849	0.509926	0.459002	0.408079	0.357156	0.306233	0.25531	0.204387	0.153464	0.127723	0.122648	0.117574	0.112499	0.107425	0.10235	0.0972755	0.0922009	0.0871264	0.0820518	0.125631	0.20914	0.292649	0.376159	0.459668	0.543177	0.626686	0.710195	0.793704	0.877213	0.954697	1.02724	1.09978	1.17232	1.24486	1.3174	1.38993	1.46247	1.53501	1.60755	1.69964	1.80778	1.91592	2.02406	2.13219	2.24033	2.34847	2.4566	2.56474	2.67288
28.7956	29.1463	29.497	29.8477	30.1984	30.5492	30.8999	31.2506	31.6013	31.952	32.2012	32.3582	32.5152	32.6721	32.8291	32.9861	33.143	33.3	33.457	33.614	33.6766	33.6535	33.6304	33.6072	33.5841	33.561	33.5379	33.5148	33.4917	33.4686	33.3915	33.2653	33.1392	33.013	32.8869	32.7607	32.6346	32.5084	32.3823	32.2561	32.1435	32.0431	31.9427	31.8423	31.7419	31.6416	31.5412	31.4408	31.3404	31.24
21.8682	21.9162	21.9642	22.0123	22.0603	22.1084	22.1564	22.2044	22.2525	22.3005	22.2947	22.2256	22.1566	22.0876	22.0185	21.9495	21.8804	21.8114	21.7424	21.6733	21.5726	21.4349	21.2971	21.1593	21.0215	20.8837	20.7459	20.6081	20.4703	20.3325	20.2136	20.1169	20.0201	19.9233	19.8266	19.7298	19.6331	19.5363	19.4396	19.3428	19.3123	19.3594	19.4065	19.4536	19.5008	19.5479	19.595	19.6421	19.6892	19.7363
2.59971	2.66729	2.73487	2.80245	2.87002	2.9376	3.00518	3.07276	3.14034	3.20792	3.46764	4.13379	4.79993	5.46607	6.13221	6.79835	7.46449	8.13064	8.79678	9.46292	10.0854	10.6155	11.1457	11.6758	12.2059	12.736	13.2662	13.7963	14.3264	14.8566	15.3488	15.7608	16.1729	16.5849	16.997	17.409	17.8211	18.2331	18.6451	19.0572	19.4568	19.8299	20.2031	20.5763	20.9495	21.3227	21.6958	22.069	22.4422	22.8154
3.21843e-14	3.11822e-14	3.01801e-14	2.9178e-14	2.8176e-14	2.71739e-14	2.61718e-14	2.51697e-14	2.41676e-14	2.31655e-14	0.0138572	0.0562256	0.098594	0.140962	0.183331	0.225699	0.268068	0.310436	0.352804	0.395173	0.443174	0.502766	0.562357	0.621948	0.681539	0.741131	0.800722	0.860313	0.919905	0.979496	1.0284	1.0553	1.0822	1.10911	1.13601	1.16292	1.18982	1.21672	1.24363	1.27053	1.30771	1.36604	1.42437	1.4827	1.54103	1.59936	1.65769	1.71602	1.77435	1.83268
26.3594	26.6353	26.9112	27.1872	27.4631	27.739	28.0149	28.2908	28.5667	28.8426	29.1309	29.4414	29.7518	30.0622	30.3726	30.683	30.9934	31.3039	31.6143	31.9247	32.1965	32.4	32.6034	32.8069	33.0104	33.2139	33.4174	33.6209	33.8244	34.0278	34.1859	34.2635	34.3411	34.4188	34.4964	34.5741	34.6517	34.7293	34.807	34.8846	34.9376	34.9469	34.9562	34.9655	34.9748	34.9841	34.9934	35.0027	35.012	35.0212
27.2331	27.454	27.6749	27.8958	28.1168	28.3377	28.5586	28.7796	29.0005	29.2214	29.4372	29.5992	29.7613	29.9234	30.0854	30.2475	30.4096	30.5716	30.7337	30.8957	31.0441	31.0502	31.0564	31.0626	31.0687	31.0749	31.0811	31.0872	31.0934	31.0995	31.1066	31.123	31.1394	31.1558	31.1722	31.1886	31.205	31.2214	31.2379	31.2543	31.2763	31.357	31.4378	31.5185	31.5992	31.6799	31.7606	31.8414	31.9221	32.0028
1.66762	1.78903	1.91045	2.03187	2.15328	2.2747	2.39611	2.51753	2.63895	2.76036	2.88217	3.03944	3.1967	3.35396	3.51123	3.66849	3.82575	3.98302	4.14028	4.29754	4.45484	4.61507	4.7753	4.93553	5.09577	5.256	5.41623	5.57646	5.73669	5.89693	6.0569	6.19317	6.32945	6.46573	6.60201	6.73829	6.87457	7.01085	7.14712	7.2834	7.41972	7.55961	7.69949	7.83938	7.97927	8.11915	8.25904	8.39893	8.53881	8.6787
36.0104	36.6308	37.2513	37.8718	38.4923	39.1127	39.7332	40.3537	40.9741	41.5946	41.9606	42.073	42.1855	42.298	42.4104	42.5229	42.6354	42.7478	42.8603	42.9728	42.9868	42.9028	42.8188	42.7348	42.6508	42.5668	42.4828	42.3988	42.3148	42.2308	42.1403	42.0433	41.9463	41.8493	41.7523	41.6553	41.5583	41.4613	41.3643	41.2673	41.1757	41.0895	41.0033	40.9172	40.831	40.7448	40.6586	40.5724	40.4862	40.4
2.45235	2.43386	2.41536	2.39687	2.37837	2.35988	2.34138	2.32289	2.30439	2.2859	2.2659	2.23116	2.19642	2.16169	2.12695	2.09221	2.05747	2.02273	1.988	1.95326	1.91783	1.87561	1.83339	1.79117	1.74895	1.70674	1.66452	1.6223	1.58008	1.53786	1.49409	1.43504	1.37599	1.31694	1.2579	1.19885	1.1398	1.08075	1.02171	0.962659	0.908429	0.901384	0.894338	0.887293	0.880248	0.873202	0.866157	0.859112	0.852067	0.845021
3.96885	3.9638	3.95875	3.9537	3.94865	3.94359	3.93854	3.93349	3.92844	3.92339	3.9433	4.05308	4.16286	4.27265	4.38243	4.49221	4.60199	4.71177	4.82155	4.93134	5.04743	5.18624	5.32506	5.46387	5.60269	5.7415	5.88031	6.01913	6.15794	6.29676	6.43513	6.5719	6.70867	6.84544	6.98221	7.11898	7.25575	7.39252	7.52929	7.66606	7.81854	8.02757	8.23661	8.44564	8.65467	8.86371	9.07274	9.28177	9.49081	9.69984
3.42163	4.19748	4.97334	5.74919	6.52504	7.30089	8.07674	8.85259	9.62845	10.4043	11.2126	12.0779	12.9432	13.8084	14.6737	15.539	16.4042	17.2695	18.1348	19	19.8103	20.5239	21.2375	21.9512	22.6648	23.3785	24.0921	24.8057	25.5194	26.233	26.8577	27.3265	27.7952	28.264	28.7327	29.2015	29.6702	30.1389	30.6077	31.0764	31.5004	31.846	32.1915	32.537	32.8825	33.228	33.5735	33.919	34.2645	34.61
58.7448	58.751	58.7573	58.7635	58.7698	58.776	58.7823	58.7885	58.7947	58.801	58.733	58.5931	58.4531	58.3132	58.1733	58.0333	57.8934	57.7534	57.6135	57.4736	57.2179	56.85	56.482	56.1141	55.7462	55.3783	55.0104	54.6425	54.2746	53.9066	53.4849	53.0111	52.5372	52.0633	51.5894	51.1156	50.6417	50.1678	49.6939	49.2201	48.6974	48.1274	47.5575	46.9875	46.4176	45.8476	45.2776	44.7077	44.1377	43.5678
4.13263	4.9638	5.79498	6.62615	7.45733	8.2885	9.11968	9.95086	10.782	11.6132	12.4651	13.4629	14.4606	15.4584	16.4562	17.454	18.4517	19.4495	20.4473	21.4451	22.4041	23.0904	23.7767	24.463	25.1493	25.8356	26.5219	27.2081	27.8944	28.5807	29.2382	29.6923	30.1465	30.6006	31.0548	31.509	31.9631	32.4173	32.8714	33.3256	33.754	34.0011	34.2483	34.4954	34.7425	34.9896	35.2367	35.4839	35.731	35.9781
1.09115e-14	1.15806e-14	1.22497e-14	1.29187e-14	1.35878e-14	1.42569e-14	1.4926e-14	1.55951e-14	1.62641e-14	1.69332e-14	1.75911e-14	1.72104e-14	1.68296e-14	1.64489e-14	1.60682e-14	1.56874e-14	1.53067e-14	1.4926e-14	1.45452e-14	1.41645e-14	9.83383e-05	0.00932039	0.0185424	0.0277645	0.0369866	0.0462086	0.0554307	0.0646527	0.0738748	0.0830968	0.0944831	0.30666	0.518838	0.731015	0.943192	1.15537	1.36755	1.57972	1.7919	2.00408	2.21541	2.34853	2.48165	2.61477	2.74788	2.881	3.01412	3.14724	3.28036	3.41347
0.766615	0.785421	0.804228	0.823034	0.84184	0.860647	0.879453	0.898259	0.917065	0.935872	0.963007	1.05605	1.14908	1.24212	1.33516	1.4282	1.52123	1.61427	1.70731	1.80035	1.89024	1.95527	2.0203	2.08533	2.15036	2.21539	2.28042	2.34545	2.41048	2.47551	2.52633	2.4647	2.40307	2.34144	2.27981	2.21819	2.15656	2.09493	2.0333	1.97167	1.91601	1.90761	1.8992	1.8908	1.8824	1.87399	1.86559	1.85718	1.84878	1.84037
22.7063	22.591	22.4757	22.3605	22.2452	22.1299	22.0146	21.8993	21.784	21.6687	21.6294	21.6986	21.7678	21.837	21.9062	21.9754	22.0446	22.1138	22.183	22.2521	22.4157	22.7138	23.0119	23.31	23.6081	23.9062	24.2043	24.5024	24.8005	25.0986	25.476	25.9664	26.4569	26.9473	27.4378	27.9282	28.4187	28.9092	29.3996	29.8901	30.3996	30.9364	31.4732	32.0099	32.5467	33.0835	33.6203	34.157	34.6938	35.2306
28.239	28.3508	28.4626	28.5744	28.6861	28.7979	28.9097	29.0215	29.1332	29.245	29.3562	29.4667	29.5772	29.6877	29.7982	29.9087	30.0192	30.1297	30.2402	30.3507	30.4572	30.5586	30.6601	30.7616	30.863	30.9645	31.066	31.1674	31.2689	31.3704	31.4708	31.5698	31.6688	31.7678	31.8669	31.9659	32.0649	32.1639	32.2629	32.362	32.4617	32.5622	32.6628	32.7634	32.864	32.9645	33.0651	33.1657	33.2663	33.3668
56.7781	56.5812	56.3843	56.1873	55.9904	55.7934	55.5965	55.3995	55.2026	55.0057	54.8063	54.5967	54.387	54.1774	53.9678	53.7581	53.5485	53.3388	53.1292	52.9195	52.6946	52.4032	52.1119	51.8206	51.5293	51.238	50.9466	50.6553	50.364	50.0727	49.7828	49.4994	49.2159	48.9325	48.6491	48.3656	48.0822	47.7987	47.5153	47.2319	46.9344	46.5761	46.2178	45.8595	45.5012	45.1429	44.7846	44.4263	44.068	43.7097
0.375576	0.501359	0.627142	0.752925	0.878708	1.00449	1.13027	1.25606	1.38184	1.50762	1.62718	1.67872	1.73025	1.78179	1.83333	1.88486	1.9364	1.98794	2.03947	2.09101	2.13771	2.13158	2.12544	2.11931	2.11317	2.10704	2.1009	2.09477	2.08863	2.0825	2.07202	2.01415	1.95627	1.8984	1.84052	1.78264	1.72477	1.66689	1.60902	1.55114	1.49521	1.4605	1.4258	1.39109	1.35638	1.32167	1.28696	1.25226	1.21755	1.18284
9.56583	9.40799	9.25015	9.09231	8.93447	8.77663	8.61879	8.46096	8.30312	8.14528	7.96511	7.75493	7.54475	7.33457	7.12439	6.91421	6.70403	6.49385	6.28367	6.0735	5.88265	5.71777	5.5529	5.38802	5.22315	5.05827	4.8934	4.72852	4.56364	4.39877	4.23684	4.07886	3.92087	3.76289	3.60491	3.44693	3.28895	3.13097	2.97299	2.81501	2.7146	2.69153	2.66847	2.6454	2.62234	2.59927	2.57621	2.55314	2.53008	2.50701
46.6884	46.631	46.5737	46.5163	46.4589	46.4016	46.3442	46.2869	46.2295	46.1722	46.04	45.7783	45.5166	45.2548	44.9931	44.7314	44.4697	44.208	43.9463	43.6846	43.4242	43.166	42.9079	42.6497	42.3916	42.1334	41.8752	41.6171	41.3589	41.1008	40.8633	40.6615	40.4598	40.258	40.0563	39.8545	39.6527	39.451	39.2492	39.0475	38.876	38.757	38.638	38.5189	38.3999	38.2809	38.1619	38.0429	37.9239	37.8048
1.2066	1.35324	1.49989	1.64653	1.79318	1.93983	2.08647	2.23312	2.37976	2.52641	2.65338	2.5686	2.48382	2.39903	2.31425	2.22947	2.14468	2.0599	1.97511	1.89033	1.80664	1.73469	1.66275	1.59081	1.51886	1.44692	1.37497	1.30303	1.23108	1.15914	1.09064	1.05919	1.02775	0.996299	0.964854	0.933408	0.901963	0.870517	0.839072	0.807626	0.776776	0.752334	0.727892	0.70345	0.679008	0.654566	0.630124	0.605682	0.58124	0.556798
8.77671	8.68494	8.59316	8.50139	8.40961	8.31784	8.22607	8.13429	8.04252	7.95074	7.85573	7.72801	7.60029	7.47256	7.34484	7.21711	7.08939	6.96166	6.83394	6.70622	6.59627	6.66628	6.73629	6.8063	6.87631	6.94632	7.01633	7.08634	7.15635	7.22635	7.3132	7.57039	7.82758	8.08477	8.34196	8.59915	8.85634	9.11353	9.37072	9.62791	9.90499	10.3834	10.8618	11.3401	11.8185	12.2969	12.7753	13.2537	13.7321	14.2105
41.8439	41.2685	40.6932	40.1178	39.5425	38.9671	38.3917	37.8164	37.241	36.6657	36.0768	35.4722	34.8677	34.2631	33.6585	33.054	32.4494	31.8448	31.2403	30.6357	30.0067	29.3494	28.692	28.0347	27.3773	26.72	26.0626	25.4053	24.7479	24.0906	23.4611	22.8642	22.2673	21.6704	21.0735	20.4766	19.8797	19.2828	18.6859	18.089	17.555	17.0942	16.6335	16.1727	15.712	15.2512	14.7905	14.3298	13.869	13.4083
16.6763	16.4016	16.1269	15.8522	15.5774	15.3027	15.028	14.7533	14.4785	14.2038	13.9295	13.74	13.5505	13.361	13.1715	12.982	12.7925	12.603	12.4135	12.224	12.0349	11.9294	11.8238	11.7182	11.6127	11.5071	11.4015	11.2959	11.1904	11.0848	10.9793	10.8857	10.7921	10.6986	10.605	10.5114	10.4178	10.3242	10.2307	10.1371	10.0433	9.9177	9.79207	9.66644	9.54081	9.41518	9.28956	9.16393	9.0383	8.91267
30.3496	30.5452	30.7409	30.9366	31.1323	31.328	31.5237	31.7194	31.9151	32.1108	32.3019	32.4513	32.6008	32.7503	32.8997	33.0492	33.1987	33.3481	33.4976	33.6471	33.7901	33.8754	33.9608	34.0461	34.1315	34.2168	34.3022	34.3875	34.4729	34.5582	34.6408	34.6984	34.756	34.8136	34.8712	34.9287	34.9863	35.0439	35.1015	35.1591	35.2178	35.286	35.3542	35.4224	35.4906	35.5588	35.627	35.6953	35.7635	35.8317
46.1401	45.9252	45.7104	45.4955	45.2806	45.0657	44.8508	44.6359	44.421	44.2061	43.9189	43.5603	43.2017	42.8431	42.4845	42.1259	41.7672	41.4086	41.05	40.6914	40.3607	40.0575	39.7543	39.4511	39.1479	38.8447	38.5415	38.2383	37.9351	37.6319	37.3526	37.0969	36.8412	36.5854	36.3297	36.074	35.8183	35.5626	35.3069	35.0512	34.866	34.7505	34.635	34.5195	34.404	34.2885	34.173	34.0575	33.942	33.8265
32.5178	32.486	32.4541	32.4223	32.3905	32.3586	32.3268	32.295	32.2631	32.2313	32.1927	32.1129	32.0331	31.9533	31.8735	31.7937	31.714	31.6342	31.5544	31.4746	31.3825	31.2157	31.049	30.8823	30.7156	30.5488	30.3821	30.2154	30.0486	29.8819	29.6948	29.3846	29.0745	28.7643	28.4541	28.1439	27.8337	27.5235	27.2133	26.9032	26.5772	26.1558	25.7343	25.3129	24.8915	24.4701	24.0486	23.6272	23.2058	22.7844
12.312	11.9695	11.627	11.2844	10.9419	10.5993	10.2568	9.91427	9.57173	9.22919	8.84929	8.43052	8.01176	7.593	7.17424	6.75547	6.33671	5.91795	5.49919	5.08043	4.691	4.33208	3.97317	3.61425	3.25533	2.89642	2.5375	2.17858	1.81967	1.46075	1.57602	2.18445	2.79288	3.4013	4.00973	4.61815	5.22658	5.83501	6.44343	7.05186	7.58291	8.03348	8.48405	8.93462	9.38519	9.83577	10.2863	10.7369	11.1875	11.6381
6.01954	6.04917	6.0788	6.10843	6.13805	6.16768	6.19731	6.22694	6.25657	6.2862	6.30795	6.28209	6.25623	6.23037	6.20451	6.17865	6.15278	6.12692	6.10106	6.0752	6.04829	6.01505	5.98181	5.94857	5.91533	5.88209	5.84885	5.81561	5.78237	5.74913	5.71569	5.68108	5.64648	5.61187	5.57726	5.54266	5.50805	5.47344	5.43884	5.40423	5.33786	5.07956	4.82125	4.56295	4.30464	4.04634	3.78803	3.52973	3.27142	3.01312
26.4707	26.2645	26.0583	25.8521	25.6459	25.4397	25.2335	25.0273	24.8211	24.6149	24.4083	24.1376	23.8668	23.5961	23.3253	23.0546	22.7839	22.5131	22.2424	21.9716	21.7004	21.3453	20.9903	20.6353	20.2803	19.9253	19.5702	19.2152	18.8602	18.5052	18.1498	17.7295	17.3092	16.889	16.4687	16.0485	15.6282	15.2079	14.7877	14.3674	13.9471	13.529	13.1109	12.6928	12.2747	11.8566	11.4385	11.0204	10.6023	10.1842
31.5798	31.9556	32.3314	32.7072	33.083	33.4588	33.8346	34.2104	34.5862	34.962	35.3535	35.7893	36.2251	36.661	37.0968	37.5326	37.9684	38.4043	38.8401	39.2759	39.7227	40.2005	40.6783	41.1561	41.6339	42.1116	42.5894	43.0672	43.545	44.0228	44.5085	45.0166	45.5248	46.0329	46.541	47.0491	47.5572	48.0653	48.5734	49.0815	49.5815	50.0587	50.5358	51.013	51.4901	51.9673	52.4444	52.9216	53.3987	53.8758
3.91199	3.79101	3.67003	3.54905	3.42806	3.30708	3.1861	3.06512	2.94413	2.82315	2.71863	2.65024	2.58184	2.51345	2.44505	2.37666	2.30826	2.23987	2.17147	2.10308	2.08458	2.17559	2.26659	2.35759	2.4486	2.5396	2.6306	2.72161	2.81261	2.90361	2.98715	3.05433	3.1215	3.18867	3.25584	3.32302	3.39019	3.45736	3.52454	3.59171	3.5515	3.27568	2.99986	2.72404	2.44822	2.1724	1.89658	1.62076	1.34494	1.06911
5.96451	5.99719	6.02987	6.06255	6.09523	6.12791	6.16059	6.19327	6.22595	6.25863	6.28449	6.21076	6.13703	6.06331	5.98958	5.91586	5.84213	5.7684	5.69468	5.62095	5.53645	5.29472	5.053	4.81127	4.56954	4.32781	4.08609	3.84436	3.60263	3.36091	3.12033	2.89657	2.67282	2.44906	2.2253	2.00155	1.77779	1.55404	1.33028	1.10652	0.905909	1.04298	1.18006	1.31713	1.4542	1.59128	1.72835	1.86543	2.0025	2.13957
1.58956	1.64594	1.70232	1.75869	1.81507	1.87144	1.92782	1.98419	2.04057	2.09694	2.14533	2.12614	2.10695	2.08776	2.06856	2.04937	2.03018	2.01099	1.9918	1.9726	1.95337	1.93376	1.91416	1.89456	1.87495	1.85535	1.83575	1.81614	1.79654	1.77694	1.75879	1.75296	1.74713	1.7413	1.73547	1.72964	1.72381	1.71798	1.71215	1.70632	1.70226	1.71316	1.72405	1.73495	1.74585	1.75674	1.76764	1.77854	1.78943	1.80033
37.8196	38.1569	38.4943	38.8316	39.169	39.5063	39.8437	40.1811	40.5184	40.8558	41.1957	41.5379	41.8802	42.2224	42.5646	42.9068	43.249	43.5913	43.9335	44.2757	44.6206	44.9678	45.315	45.6623	46.0095	46.3567	46.7039	47.0511	47.3984	47.7456	48.1101	48.4899	48.8697	49.2496	49.6294	50.0092	50.389	50.7689	51.1487	51.5285	51.9005	52.2654	52.6304	52.9953	53.3603	53.7252	54.0902	54.4551	54.8201	55.1851
24.4978	24.7327	24.9677	25.2027	25.4377	25.6726	25.9076	26.1426	26.3776	26.6125	26.8546	27.2919	27.7291	28.1663	28.6035	29.0408	29.478	29.9152	30.3524	30.7897	31.222	31.52	31.8181	32.1161	32.4142	32.7122	33.0103	33.3083	33.6064	33.9044	34.1923	34.2031	34.2138	34.2246	34.2353	34.2461	34.2568	34.2676	34.2784	34.2891	34.2992	34.2923	34.2853	34.2783	34.2713	34.2643	34.2573	34.2503	34.2434	34.2364
16.2128	15.9387	15.6647	15.3907	15.1167	14.8427	14.5687	14.2947	14.0207	13.7467	13.5622	13.6339	13.7055	13.7772	13.8489	13.9206	13.9923	14.064	14.1357	14.2074	14.3361	14.6282	14.9202	15.2122	15.5043	15.7963	16.0884	16.3804	16.6724	16.9645	17.1903	17.2266	17.2629	17.2992	17.3355	17.3718	17.4081	17.4444	17.4806	17.5169	17.5155	17.4058	17.2962	17.1866	17.077	16.9674	16.8577	16.7481	16.6385	16.5289
20.5293	20.1098	19.6904	19.2709	18.8514	18.4319	18.0125	17.593	17.1735	16.7541	16.3202	15.7758	15.2315	14.6871	14.1428	13.5985	13.0541	12.5098	11.9654	11.4211	10.8684	10.2516	9.63479	9.01798	8.40117	7.78436	7.16756	6.55075	5.93394	5.31713	4.79361	4.9853	5.17699	5.36868	5.56037	5.75206	5.94375	6.13544	6.32713	6.51882	6.79095	7.67977	8.56859	9.45741	10.3462	11.2351	12.1239	13.0127	13.9015	14.7903
0.292505	0.362928	0.433351	0.503774	0.574198	0.644621	0.715044	0.785467	0.855891	0.926314	0.988192	1.02442	1.06064	1.09687	1.13309	1.16932	1.20554	1.24177	1.27799	1.31422	1.32941	1.28145	1.23348	1.18552	1.13756	1.0896	1.04164	0.993677	0.945716	0.897754	0.852894	0.817343	0.781793	0.746242	0.710691	0.675141	0.63959	0.604039	0.568489	0.532938	0.500702	0.478419	0.456135	0.433851	0.411568	0.389284	0.367	0.344717	0.322433	0.300149
1.74178	1.72479	1.7078	1.69081	1.67382	1.65683	1.63984	1.62285	1.60586	1.58887	1.57277	1.56011	1.54745	1.53479	1.52213	1.50947	1.49681	1.48415	1.47149	1.45883	1.54312	2.00558	2.46804	2.9305	3.39296	3.85542	4.31788	4.78034	5.24281	5.70527	6.18725	6.74537	7.30349	7.86161	8.41973	8.97785	9.53598	10.0941	10.6522	11.2103	11.8272	12.6732	13.5192	14.3652	15.2111	16.0571	16.9031	17.7491	18.5951	19.4411
7.53178	7.39607	7.26037	7.12467	6.98896	6.85326	6.71755	6.58185	6.44614	6.31044	6.15938	5.8755	5.59163	5.30775	5.02387	4.73999	4.45612	4.17224	3.88836	3.60448	3.33904	3.2331	3.12716	3.02121	2.91527	2.80933	2.70339	2.59744	2.4915	2.38556	2.36368	3.06911	3.77453	4.47995	5.18537	5.8908	6.59622	7.30164	8.00707	8.71249	9.38718	9.79602	10.2049	10.6137	11.0226	11.4314	11.8402	12.2491	12.6579	13.0668
4.20013	4.20953	4.21892	4.22832	4.23772	4.24711	4.25651	4.2659	4.2753	4.28469	4.30444	4.35935	4.41426	4.46917	4.52409	4.579	4.63391	4.68882	4.74374	4.79865	4.85588	4.92097	4.98607	5.05117	5.11626	5.18136	5.24645	5.31155	5.37665	5.44174	5.48104	5.43271	5.38438	5.33605	5.28772	5.23939	5.19106	5.14273	5.0944	5.04607	4.96677	4.78227	4.59777	4.41327	4.22877	4.04427	3.85977	3.67526	3.49076	3.30626
35.3295	35.49	35.6505	35.8111	35.9716	36.1321	36.2926	36.4531	36.6136	36.7741	36.8755	36.8339	36.7923	36.7506	36.709	36.6674	36.6257	36.5841	36.5425	36.5008	36.4482	36.3688	36.2895	36.2101	36.1308	36.0514	35.9721	35.8927	35.8134	35.734	35.6629	35.6117	35.5604	35.5092	35.458	35.4067	35.3555	35.3043	35.253	35.2018	35.1366	35.0376	34.9385	34.8395	34.7404	34.6414	34.5423	34.4433	34.3442	34.2452
8.53019	9.22373	9.91727	10.6108	11.3043	11.9979	12.6914	13.385	14.0785	14.772	15.4685	16.1902	16.9119	17.6336	18.3553	19.077	19.7987	20.5204	21.2421	21.9638	22.6839	23.3899	24.0959	24.802	25.508	26.214	26.92	27.626	28.3321	29.0381	29.7102	30.0852	30.4602	30.8352	31.2101	31.5851	31.9601	32.3351	32.7101	33.0851	33.4611	33.8455	34.23	34.6145	34.999	35.3835	35.768	36.1524	36.5369	36.9214
40.4241	40.5252	40.6263	40.7274	40.8284	40.9295	41.0306	41.1317	41.2328	41.3339	41.4102	41.0505	40.6909	40.3312	39.9716	39.6119	39.2523	38.8926	38.533	38.1733	37.8053	37.2903	36.7754	36.2604	35.7455	35.2305	34.7156	34.2006	33.6857	33.1707	32.6522	32.0707	31.4892	30.9077	30.3262	29.7447	29.1632	28.5817	28.0002	27.4187	26.8175	25.8703	24.9231	23.976	23.0288	22.0816	21.1345	20.1873	19.2401	18.293
3.34928	3.2638	3.17833	3.09285	3.00737	2.9219	2.83642	2.75095	2.66547	2.58	2.49596	2.42017	2.34438	2.26858	2.19279	2.117	2.04121	1.96542	1.88963	1.81383	1.7396	1.67427	1.60894	1.54362	1.47829	1.41296	1.34764	1.28231	1.21698	1.15166	1.08641	1.02163	0.956844	0.89206	0.827276	0.762492	0.697708	0.632924	0.56814	0.503356	0.448556	0.450938	0.453319	0.455701	0.458083	0.460464	0.462846	0.465228	0.46761	0.469991
19.9101	20.5036	21.0971	21.6906	22.2841	22.8776	23.4711	24.0647	24.6582	25.2517	25.7982	26.209	26.6198	27.0306	27.4413	27.8521	28.2629	28.6737	29.0845	29.4953	29.892	30.248	30.6041	30.9601	31.3161	31.6721	32.0282	32.3842	32.7402	33.0962	33.4063	33.5837	33.7611	33.9385	34.1159	34.2933	34.4707	34.6481	34.8255	35.0029	35.1633	35.2743	35.3853	35.4962	35.6072	35.7182	35.8292	35.9402	36.0512	36.1622
0.0701094	0.0633785	0.0566476	0.0499167	0.0431858	0.0364548	0.0297239	0.022993	0.0162621	0.00953121	0.00380971	0.0281686	0.0525274	0.0768863	0.101245	0.125604	0.149963	0.174322	0.198681	0.223039	0.247527	0.275855	0.304183	0.332512	0.36084	0.389168	0.417496	0.445824	0.474153	0.502481	0.531032	0.566224	0.601415	0.636607	0.671799	0.70699	0.742182	0.777374	0.812566	0.847757	0.88226	0.896218	0.910177	0.924136	0.938095	0.952054	0.966013	0.979972	0.99393	1.00789
0.413743	0.416469	0.419196	0.421923	0.424649	0.427376	0.430102	0.432829	0.435556	0.438282	0.436038	0.421058	0.406078	0.391099	0.376119	0.361139	0.346159	0.33118	0.3162	0.30122	0.308153	0.371224	0.434294	0.497365	0.560436	0.623506	0.686577	0.749648	0.812718	0.875789	1.09243	1.70249	2.31256	2.92263	3.53269	4.14276	4.75282	5.36289	5.97296	6.58302	7.30191	8.29958	9.29726	10.2949	11.2926	12.2903	13.2879	14.2856	15.2833	16.281
2.03293	2.48818	2.94343	3.39869	3.85394	4.3092	4.76445	5.2197	5.67496	6.13021	6.60664	7.24263	7.87861	8.5146	9.15059	9.78658	10.4226	11.0586	11.6945	12.3305	12.9727	13.6617	14.3506	15.0396	15.7286	16.4175	17.1065	17.7954	18.4844	19.1734	19.8166	20.1152	20.4139	20.7125	21.0112	21.3098	21.6084	21.9071	22.2057	22.5044	22.7764	22.8481	22.9197	22.9913	23.063	23.1346	23.2062	23.2779	23.3495	23.4211
0.603208	0.553927	0.504647	0.455366	0.406085	0.356804	0.307523	0.258242	0.208961	0.15968	0.111659	0.160135	0.208611	0.257087	0.305562	0.354038	0.402514	0.450989	0.499465	0.547941	0.596103	0.620288	0.644474	0.668659	0.692844	0.717029	0.741215	0.7654	0.789585	0.81377	0.837942	0.861063	0.884185	0.907306	0.930428	0.95355	0.976671	0.999793	1.02291	1.04604	1.07095	1.23286	1.39477	1.55668	1.71859	1.88051	2.04242	2.20433	2.36624	2.52815
0.200596	0.259242	0.317888	0.376534	0.43518	0.493826	0.552472	0.611118	0.669764	0.72841	0.787685	0.864394	0.941102	1.01781	1.09452	1.17123	1.24793	1.32464	1.40135	1.47806	1.55112	1.52331	1.49549	1.46767	1.43986	1.41204	1.38423	1.35641	1.32859	1.30078	1.27046	1.17087	1.07128	0.971685	0.872094	0.772502	0.672911	0.57332	0.473729	0.374138	0.287956	0.57308	0.858205	1.14333	1.42845	1.71358	1.9987	2.28383	2.56895	2.85407
0.218886	0.196523	0.17416	0.151797	0.129434	0.107071	0.0847077	0.0623447	0.0399816	0.0176186	0.00859602	0.0491139	0.0896319	0.13015	0.170668	0.211186	0.251704	0.292221	0.332739	0.373257	0.445322	0.634536	0.82375	1.01296	1.20218	1.39139	1.58061	1.76982	1.95903	2.14825	2.33292	2.50071	2.6685	2.83629	3.00408	3.17187	3.33966	3.50745	3.67524	3.84303	4.01444	4.1993	4.38416	4.56902	4.75388	4.93874	5.1236	5.30846	5.49332	5.67818
4.42326e-14	4.13836e-14	3.85345e-14	3.56854e-14	3.28364e-14	2.99873e-14	2.71383e-14	2.42892e-14	2.14402e-14	1.85911e-14	0.0686845	0.270819	0.472954	0.675088	0.877223	1.07936	1.28149	1.48363	1.68576	1.8879	2.08718	2.28091	2.47464	2.66836	2.86209	3.05582	3.24955	3.44328	3.63701	3.83074	3.97811	4.0354	4.09269	4.14998	4.20727	4.26456	4.32185	4.37914	4.43643	4.49373	4.60833	4.83431	5.06028	5.28626	5.51223	5.73821	5.96418	6.19016	6.41613	6.64211
54.7835	55.0145	55.2455	55.4765	55.7075	55.9385	56.1695	56.4004	56.6314	56.8624	57.1053	57.3742	57.6432	57.9121	58.1811	58.4501	58.719	58.988	59.2569	59.5259	59.7837	60.0171	60.2504	60.4838	60.7172	60.9506	61.184	61.4173	61.6507	61.8841	62.1068	62.3059	62.505	62.7042	62.9033	63.1024	63.3016	63.5007	63.6998	63.8989	64.0332	64.0248	64.0164	64.0081	63.9997	63.9913	63.9829	63.9746	63.9662	63.9578
3.1027e-14	3.24265e-14	3.38259e-14	3.52254e-14	3.66249e-14	3.80244e-14	3.94239e-14	4.08233e-14	4.22228e-14	4.36223e-14	4.42169e-14	4.06537e-14	3.70905e-14	3.35273e-14	2.9964e-14	2.64008e-14	2.28376e-14	1.92744e-14	1.57112e-14	1.21479e-14	9.33801e-15	1.04196e-14	1.15012e-14	1.25828e-14	1.36644e-14	1.47461e-14	1.58277e-14	1.69093e-14	1.79909e-14	1.90725e-14	2.08029e-14	2.58851e-14	3.09674e-14	3.60496e-14	4.11318e-14	4.6214e-14	5.12963e-14	5.63785e-14	6.14607e-14	6.65429e-14	0.0212562	0.152322	0.283389	0.414455	0.545521	0.676587	0.807653	0.93872	1.06979	1.20085
0.909533	0.830511	0.751488	0.672465	0.593442	0.514419	0.435396	0.356373	0.277351	0.198328	0.182563	0.318267	0.453972	0.589676	0.725381	0.861085	0.99679	1.13249	1.2682	1.4039	1.49092	1.46137	1.43182	1.40227	1.37272	1.34317	1.31362	1.28407	1.25452	1.22497	1.19272	1.15402	1.11532	1.07662	1.03792	0.999224	0.960524	0.921825	0.883125	0.844425	0.848811	0.956362	1.06391	1.17146	1.27902	1.38657	1.49412	1.60167	1.70922	1.81677
3.97991e-15	5.65746e-15	7.33501e-15	9.01256e-15	1.06901e-14	1.23677e-14	1.40452e-14	1.57228e-14	1.74003e-14	1.90779e-14	2.20817e-14	2.84858e-14	3.48899e-14	4.12941e-14	4.76982e-14	5.41024e-14	6.05065e-14	6.69106e-14	7.33148e-14	7.97189e-14	0.000853949	0.00389735	0.00694075	0.00998416	0.0130276	0.016071	0.0191144	0.0221578	0.0252012	0.0282446	0.0524128	0.130743	0.209074	0.287405	0.365735	0.444066	0.522396	0.600727	0.679058	0.757388	0.833489	0.903871	0.974254	1.04464	1.11502	1.1854	1.25578	1.32617	1.39655	1.46693
0.997105	1.1576	1.3181	1.47859	1.63909	1.79958	1.96008	2.12057	2.28107	2.44157	2.6499	2.93721	3.22452	3.51183	3.79914	4.08645	4.37377	4.66108	4.94839	5.2357	5.52946	5.83386	6.13827	6.44267	6.74707	7.05148	7.35588	7.66028	7.96469	8.26909	8.70883	9.37203	10.0352	10.6984	11.3616	12.0248	12.688	13.3512	14.0144	14.6776	15.3065	15.8785	16.4505	17.0226	17.5946	18.1667	18.7387	19.3107	19.8828	20.4548
0.215794	0.231532	0.24727	0.263008	0.278746	0.294484	0.310222	0.32596	0.341698	0.357436	0.367377	0.372012	0.376648	0.381283	0.385918	0.390554	0.395189	0.399825	0.40446	0.409096	0.415947	0.424827	0.433707	0.442587	0.451467	0.460347	0.469227	0.478107	0.486986	0.495866	0.504447	0.512753	0.521059	0.529365	0.537672	0.545978	0.554284	0.56259	0.570897	0.579203	0.598922	0.629083	0.659245	0.689406	0.719568	0.749729	0.77989	0.810052	0.840213	0.870375
1.44549	1.38991	1.33433	1.27875	1.22318	1.1676	1.11202	1.05644	1.00086	0.945277	0.893904	0.869272	0.844641	0.820009	0.795377	0.770745	0.746113	0.721481	0.69685	0.672218	0.64795	0.625993	0.604037	0.582081	0.560125	0.538168	0.516212	0.494256	0.4723	0.450343	0.430165	0.421289	0.412414	0.403538	0.394662	0.385787	0.376911	0.368036	0.35916	0.350284	0.340976	0.328912	0.316849	0.304786	0.292723	0.28066	0.268597	0.256534	0.244471	0.232408
19.7927	20.4264	21.0601	21.6938	22.3275	22.9612	23.5949	24.2286	24.8623	25.496	26.0702	26.4904	26.9105	27.3307	27.7508	28.171	28.5911	29.0113	29.4314	29.8516	30.2144	30.4285	30.6426	30.8567	31.0709	31.285	31.4991	31.7132	31.9274	32.1415	32.3669	32.6215	32.8761	33.1307	33.3853	33.6399	33.8945	34.1491	34.4038	34.6584	34.9193	35.1966	35.4738	35.7511	36.0284	36.3057	36.583	36.8602	37.1375	37.4148
14.0193	13.4325	12.8456	12.2588	11.672	11.0852	10.4984	9.91153	9.32471	8.73788	8.43796	8.60006	8.76216	8.92426	9.08636	9.24846	9.41056	9.57265	9.73475	9.89685	10.1829	10.6686	11.1543	11.64	12.1257	12.6114	13.0971	13.5828	14.0685	14.5541	14.9844	15.3255	15.6666	16.0077	16.3488	16.6899	17.031	17.372	17.7131	18.0542	18.3574	18.5996	18.8418	19.0839	19.3261	19.5683	19.8105	20.0527	20.2949	20.537
0.469561	0.741668	1.01378	1.28588	1.55799	1.8301	2.10221	2.37431	2.64642	2.91853	3.17773	3.32879	3.47985	3.63091	3.78197	3.93304	4.0841	4.23516	4.38622	4.53728	4.68228	4.77645	4.87062	4.9648	5.05897	5.15314	5.24732	5.34149	5.43567	5.52984	5.63466	5.82869	6.02271	6.21673	6.41076	6.60478	6.79881	6.99283	7.18685	7.38088	7.59882	8.01717	8.43551	8.85386	9.2722	9.69054	10.1089	10.5272	10.9456	11.3639
37.2819	37.5879	37.8938	38.1998	38.5058	38.8117	39.1177	39.4237	39.7296	40.0356	40.32	40.5123	40.7046	40.8969	41.0892	41.2816	41.4739	41.6662	41.8585	42.0508	42.2197	42.2888	42.3579	42.427	42.4961	42.5652	42.6343	42.7034	42.7725	42.8416	42.8868	42.83	42.7731	42.7163	42.6594	42.6026	42.5457	42.4889	42.432	42.3752	42.2951	42.1154	41.9358	41.7562	41.5765	41.3969	41.2172	41.0376	40.858	40.6783
0.764231	0.893068	1.02191	1.15074	1.27958	1.40842	1.53726	1.66609	1.79493	1.92377	2.04106	2.14275	2.24445	2.34614	2.44783	2.54952	2.65122	2.75291	2.8546	2.95629	3.03972	3.09846	3.1572	3.21594	3.27468	3.33342	3.39216	3.4509	3.50964	3.56838	3.63115	3.69935	3.76755	3.83576	3.90396	3.97217	4.04037	4.10857	4.17678	4.24498	4.28015	4.27067	4.26118	4.2517	4.24222	4.23274	4.22325	4.21377	4.20429	4.19481
29.8957	29.7639	29.6321	29.5003	29.3685	29.2367	29.1049	28.9731	28.8413	28.7095	28.5627	28.3989	28.2351	28.0714	27.9076	27.7438	27.58	27.4163	27.2525	27.0887	26.9023	26.6904	26.4785	26.2666	26.0547	25.8428	25.6309	25.419	25.207	24.9951	24.7927	24.6011	24.4094	24.2178	24.0262	23.8345	23.6429	23.4512	23.2596	23.068	22.8469	22.5926	22.3383	22.0841	21.8298	21.5755	21.3212	21.0669	20.8126	20.5583
3.59415	3.59068	3.5872	3.58373	3.58025	3.57678	3.5733	3.56983	3.56635	3.56288	3.55361	3.53938	3.52515	3.51092	3.49668	3.48245	3.46822	3.45399	3.43976	3.42553	3.40761	3.38655	3.36548	3.34441	3.32335	3.30228	3.28121	3.26015	3.23908	3.21801	3.19249	3.16316	3.13382	3.10449	3.07516	3.04582	3.01649	2.98716	2.95782	2.92849	2.90727	2.89301	2.87875	2.86448	2.85022	2.83596	2.82169	2.80743	2.79317	2.7789
23.1026	23.624	24.1455	24.6669	25.1884	25.7099	26.2313	26.7528	27.2742	27.7957	28.3442	28.9664	29.5887	30.2109	30.8331	31.4554	32.0776	32.6998	33.3221	33.9443	34.4865	34.8106	35.1347	35.4588	35.7829	36.1071	36.4312	36.7553	37.0794	37.4035	37.6903	37.8757	38.061	38.2464	38.4317	38.6171	38.8024	38.9878	39.1731	39.3585	39.5329	39.6777	39.8226	39.9674	40.1122	40.257	40.4018	40.5466	40.6914	40.8362
17.8868	18.4489	19.0109	19.573	20.135	20.697	21.2591	21.8211	22.3832	22.9452	23.5063	24.064	24.6218	25.1795	25.7373	26.295	26.8528	27.4105	27.9683	28.526	29.0842	29.6437	30.2032	30.7627	31.3223	31.8818	32.4413	33.0009	33.5604	34.1199	34.7047	35.3737	36.0426	36.7115	37.3804	38.0493	38.7183	39.3872	40.0561	40.725	41.3361	41.7548	42.1735	42.5922	43.0109	43.4296	43.8483	44.267	44.6857	45.1044
49.4734	49.4362	49.3991	49.3619	49.3248	49.2877	49.2505	49.2134	49.1763	49.1391	49.0984	49.0319	48.9655	48.899	48.8325	48.766	48.6996	48.6331	48.5666	48.5002	48.425	48.2868	48.1486	48.0103	47.8721	47.7339	47.5957	47.4575	47.3193	47.1811	47.0329	46.8129	46.5928	46.3728	46.1527	45.9327	45.7127	45.4926	45.2726	45.0525	44.8009	44.3206	43.8404	43.3601	42.8798	42.3995	41.9192	41.4389	40.9587	40.4784
0.802866	0.872275	0.941684	1.01109	1.0805	1.14991	1.21932	1.28873	1.35814	1.42754	1.49602	1.55471	1.6134	1.6721	1.73079	1.78948	1.84817	1.90686	1.96555	2.02425	2.09222	2.2575	2.42279	2.58807	2.75335	2.91864	3.08392	3.24921	3.41449	3.57978	3.75001	3.97214	4.19427	4.41639	4.63852	4.86065	5.08278	5.30491	5.52703	5.74916	5.96905	6.16551	6.36197	6.55843	6.75489	6.95135	7.14781	7.34427	7.54073	7.73719
51.7642	51.6495	51.5348	51.4201	51.3054	51.1907	51.076	50.9613	50.8466	50.7319	50.6101	50.464	50.3178	50.1717	50.0255	49.8794	49.7333	49.5871	49.441	49.2949	49.1485	49.0016	48.8546	48.7077	48.5607	48.4138	48.2668	48.1199	47.9729	47.826	47.6649	47.4556	47.2462	47.0369	46.8275	46.6181	46.4088	46.1994	45.9901	45.7807	45.5558	45.2775	44.9991	44.7208	44.4425	44.1642	43.8859	43.6076	43.3292	43.0509
0.0137872	0.0124002	0.0110132	0.00962621	0.00823921	0.00685222	0.00546522	0.00407822	0.00269122	0.00130422	6.24976e-14	6.20447e-14	6.15918e-14	6.11389e-14	6.0686e-14	6.02331e-14	5.97802e-14	5.93273e-14	5.88743e-14	5.84214e-14	0.0040854	0.0725369	0.140988	0.20944	0.277891	0.346343	0.414795	0.483246	0.551698	0.620149	0.693063	0.836284	0.979505	1.12273	1.26595	1.40917	1.55239	1.69561	1.83883	1.98205	2.13203	2.38837	2.64472	2.90106	3.15741	3.41375	3.6701	3.92645	4.18279	4.43914
[truncated: 51 more columns]

## Sheet: Data_mean_std
	-8	-7.9	-7.8	-7.7	-7.6	-7.5	-7.4	-7.3	-7.2	-7.1	-7	-6.9	-6.8	-6.7	-6.6	-6.5	-6.4	-6.3	-6.2	-6.1	-6	-5.9	-5.8	-5.7	-5.6	-5.5	-5.4	-5.3	-5.2	-5.1	-5	-4.9	-4.8	-4.7	-4.6	-4.5	-4.4	-4.3	-4.2	-4.1	-4	-3.9	-3.8	-3.7	-3.6	-3.5	-3.4	-3.3	-3.2
Mean	16.5736	16.6517	16.7298	16.8079	16.886	16.9641	17.0422	17.1203	17.1983	17.2764	17.3564	17.4387	17.521	17.6034	17.6857	17.768	17.8503	17.9326	18.015	18.0973	18.1765	18.2463	18.3161	18.386	18.4558	18.5257	18.5955	18.6654	18.7352	18.805	18.8785	18.9557	19.033	19.1102	19.1875	19.2647	19.342	19.4192	19.4965	19.5737	19.6498	19.7257	19.8015	19.8773	19.9532	20.029	20.1048	20.1807	20.2565
std	18.3268	18.3102	18.2975	18.2887	18.284	18.2832	18.2864	18.2935	18.3047	18.3197	18.3191	18.2847	18.2549	18.2297	18.2091	18.1933	18.1822	18.1757	18.174	18.1769	18.1694	18.1327	18.1008	18.0737	18.0515	18.0342	18.0218	18.0143	18.0117	18.014	18.006	17.9556	17.9099	17.8688	17.8324	17.8008	17.7739	17.7518	17.7345	17.7219	17.7015	17.6372	17.579	17.5271	17.4816	17.4423	17.4095	17.3831	17.3631
[truncated: 52 more columns]
