# Supplementary material for: Prefrontal cortical activity predicts the occurrence of nonlocal hippocampal representations during spatial navigation
Source: PLoS Biol. 2021 Sep 16;19(9):e3001393. doi: 10.1371/journal.pbio.3001393 (PMC8494358; doi:10.1371/journal.pbio.3001393)
Supplement: S1 Data — S2 Data. Data for Fig 1F. Values are in log10. S3 Data. Data for Fig 2B. S4 Data. Data for Fig 2C. S5 Data. Data for Fig 2D. S6 Data. Data for Fig 3B. S7 Data. Data for Fig 3C. S8 Data. Data for Fig 4B. S9 Data. Data for Fig 4C. S10 Data. Data for Fig 4D. S11 Data. Data for Fig 4E. S12 Data. Data for Fig 4F. S13 Data. Data for Fig 4G. S14 Data. Data for Fig 5B. S15 Data. Data for Fig 6C. NaN values are excluded. S16 Data. Data for Fig 6D. NaN values are excluded. S17 Data. Data for Fig 7B. S18 Data. Data for Fig 7D. S19 Data. Data for S1B Fig. S20 Data. Data for S2A Fig. S21 Data. Data for S2B Fig. S22 Data. Data for S2C Fig. S23 Data. Data for S2D Fig. S24 Data. Data for S2E Fig. S25 Data. Data for S2F Fig. S26 Data. Data for S3A Fig. S27 Data. Data for S3B Fig. S28 Data. Data for S4A Fig. S29 Data. Data for S4B Fig. S30 Data. Data for S5B Fig. S31 Data. Data for S6A Fig panel 1. S32 Data. Data for S6A Fig panel 2. S33 Data. Data for S6A Fig panel 3. S34 Data. Data for S6A Fig panel 4. S35 Data. Data for S6B Fig. S36 Data. Data for S6D Fig. S37 Data. Data for S6E Fig. S38 Data. Data for S7A Fig. S39 Data. Data for S7B Fig. S40 Data. Data for S8A Fig. S41 Data. Data for S8B Fig panel 1. S42 Data. Data for S8B Fig panel 2. S43 Data. Data for S8C Fig. S44 Data. Data for S8D Fig panel 1. S45 Data. Data for S8D Fig panel 2. (ZIP) [file pbio.3001393.s009.zip › Fig_data/S2C_data.xlsx]

## Sheet: Sheet1
101.223
99.2082
12.621
10.8635
115.296
109.018
9.50894
102.445
9.75438
19.3881
20.7753
13.7192
6.81412
21.0317
57.6503
22.031
64.5547
7.72164
14.6458
20.066
10.7396
15.8488
20.7037
9.64532
19.0379
10.3628
28.737
12.289
19.6619
15.2026
18.7694
31.3013
23.7437
16.9492
15.3666
35.753
34.698
1.45753
45.455
26.5455
11.0874
18.4785
53.1685
125.49
49.8451
35.8482
8.96988
13.9314
7.88918
51.5395
33.5289
11.368
13.7151
51.2243
68.508
7.34121
14.5392
17.5644
51.2751
11.3768
17.1268
25.9098
101.803
11.4788
73.1296
60.8829
7.09672
40.0601
16.0745
41.5714
121.927
48.3176
54.012
40.1093
23.9641
17.5299
10.7582
114.972
12.6402
88.4196
69.7328
88.2069
5.38878
57.2755
16.3108
16.0655
20.7431
48.756
5.48854
15.4017
12.6585
52.9564
75.5521
72.4256
72.4498
83.0184
10.3729
59.8161
17.9354
44.4067
9.93023
41.562
18.9374
4.86466
104.534
65.6806
76.2192
74.9546
8.05977
21.3336
29.109
124.496
18.1724
19.5849
27.6696
16.389
45.2728
6.06051
4.51983
12.6642
59.6396
7.50401
88.7925
67.9887
28.0445
28.5107
18.5365
67.3566
107.811
31.0112
11.0423
39.919
13.3593
9.66266
27.2912
79.2785
4.36423
6.19282
13.9963
11.2344
61.5507
31.7592
55.8045
51.3906
108.735
12.0386
62.9446
12.1006
13.8392
12.5743
87.1793
70.7902
13.4547
11.8811
30.8437
119.032
47.0814
90.6799
43.7315
13.1626
41.4009
32.7276
129.874
69.3616
12.0897
78.0967
24.873
22.1909
5.02103
8.44867
81.938
13.6704
42.035
48.6478
13.4019
108.454
8.34116
37.2046
95.5181
67.2768
19.0966
9.30257
19.938
69.7112
48.1636
21.3822
47.7626
18.7143
49.9022
141.152
44.1923
90.75
15.9118
43.3045
7.67904
7.67825
58.935
52.767
35.9644
8.26764
12.7405
32.3969
17.2048
47.0604
34.4955
71.3789
8.7349
54.7416
31.4624
10.0923
58.8628
13.175
14.5055
23.3352
80.771
5.08327
20.4422
11.4912
61.8659
88.0097
20.3945
9.6287
8.67638
6.87915
12.6606
50.1887
72.099
29.5008
78.0031
6.60875
19.4121
66.3714
66.3281
21.5675
24.043
12.2948
14.6939
55.2396
11.6314
84.8943
74.1966
22.7706
54.1102
30.0952
23.2634
9.18395
8.08875
