# Supplementary material for: Prefrontal cortical activity predicts the occurrence of nonlocal hippocampal representations during spatial navigation
Source: PLoS Biol. 2021 Sep 16;19(9):e3001393. doi: 10.1371/journal.pbio.3001393 (PMC8494358; doi:10.1371/journal.pbio.3001393)
Supplement: S1 Data — S2 Data. Data for Fig 1F. Values are in log10. S3 Data. Data for Fig 2B. S4 Data. Data for Fig 2C. S5 Data. Data for Fig 2D. S6 Data. Data for Fig 3B. S7 Data. Data for Fig 3C. S8 Data. Data for Fig 4B. S9 Data. Data for Fig 4C. S10 Data. Data for Fig 4D. S11 Data. Data for Fig 4E. S12 Data. Data for Fig 4F. S13 Data. Data for Fig 4G. S14 Data. Data for Fig 5B. S15 Data. Data for Fig 6C. NaN values are excluded. S16 Data. Data for Fig 6D. NaN values are excluded. S17 Data. Data for Fig 7B. S18 Data. Data for Fig 7D. S19 Data. Data for S1B Fig. S20 Data. Data for S2A Fig. S21 Data. Data for S2B Fig. S22 Data. Data for S2C Fig. S23 Data. Data for S2D Fig. S24 Data. Data for S2E Fig. S25 Data. Data for S2F Fig. S26 Data. Data for S3A Fig. S27 Data. Data for S3B Fig. S28 Data. Data for S4A Fig. S29 Data. Data for S4B Fig. S30 Data. Data for S5B Fig. S31 Data. Data for S6A Fig panel 1. S32 Data. Data for S6A Fig panel 2. S33 Data. Data for S6A Fig panel 3. S34 Data. Data for S6A Fig panel 4. S35 Data. Data for S6B Fig. S36 Data. Data for S6D Fig. S37 Data. Data for S6E Fig. S38 Data. Data for S7A Fig. S39 Data. Data for S7B Fig. S40 Data. Data for S8A Fig. S41 Data. Data for S8B Fig panel 1. S42 Data. Data for S8B Fig panel 2. S43 Data. Data for S8C Fig. S44 Data. Data for S8D Fig panel 1. S45 Data. Data for S8D Fig panel 2. (ZIP) [file pbio.3001393.s009.zip › Fig_data/4C_data.xlsx]

## Sheet: Adjacent_raw
-10	-9.5	-9	-8.5	-8	-7.5	-7	-6.5	-6	-5.5	-5	-4.5	-4	-3.5	-3	-2.5	-2	-1.5	-1	-0.5	0	0.5	1	1.5	2	2.5	3	3.5	4	4.5	5	5.5	6	6.5	7	7.5	8	8.5	9	9.5	10
0	0	0	0	0.0238095	0.0238095	0	0	0	0	0	0	0	0	0	0.047619	0.0238095	0.0238095	0	0	0.047619	0.0714286	0.0952381	0.047619	0.0238095	0	0.0714286	0.047619	0.0952381	0.142857	0.0952381	0	0	0.047619	0.0714286	0	0	0	0	0	0
0	0.000777001	0.0003885	0	0.0019425	0.0003885	0.0011655	0.0019425	0.002331	0.00505051	0.0019425	0.00505051	0.002331	0.0128205	0.01554	0.019425	0.0198135	0.0198135	0.0306915	0.040404	0.0540016	0.0691531	0.0835276	0.0831391	0.113442	0.0773116	0.0815851	0.0376845	0.044289	0.034965	0.0407925	0.022533	0.025641	0.0283605	0.0151515	0.00660451	0	0	0	0	0
0	0.00217155	0	0	0	0	0.00325733	0	0.00108578	0	0.00108578	0.00434311	0.00434311	0.0217155	0.0162866	0.0108578	0.0271444	0.0260586	0.0510315	0.0662324	0.104235	0.0770901	0.0944625	0.109663	0.0770901	0.106406	0.0499457	0.0477742	0.0336591	0.0206298	0.0162866	0.00977199	0.0162866	0.00108578	0	0	0	0	0	0	0
0	0	0	0	0	0	0.00156986	0	0.00156986	0.00470958	0	0.00784929	0.010989	0.00313972	0.00470958	0.0156986	0.021978	0.0188383	0.0423862	0.0423862	0.0753532	0.0580848	0.1146	0.0847724	0.139717	0.144427	0.0816327	0.0486656	0.0204082	0.0235479	0.00941915	0.00941915	0.00470958	0.00313972	0.00313972	0.00313972	0	0	0	0	0
0	0	0	0	0	0	0	0.00201005	0	0.00201005	0	0.00703518	0.00502513	0.0160804	0.0100503	0.0180905	0.0221106	0.0241206	0.0321608	0.0683417	0.0261307	0.0683417	0.107538	0.0613065	0.0984925	0.0984925	0.0834171	0.0592965	0.0572864	0.0371859	0.0271357	0.0271357	0.0140704	0.0120603	0.0140704	0.00100503	0	0	0	0	0
0	0	0	0	0	0	0	0.0017094	0	0.00512821	0.0136752	0.00512821	0.00854701	0.00512821	0.0222222	0.00683761	0.0153846	0.0376068	0.0410256	0.034188	0.0632479	0.0461538	0.0598291	0.0923077	0.0854701	0.0888889	0.0974359	0.0871795	0.0547009	0.0410256	0.0273504	0.0205128	0.0102564	0.017094	0.0119658	0	0	0	0	0	0
0	0	0	0	0	0	0.00205761	0	0.0102881	0.00411523	0.00205761	0.00205761	0.0205761	0.0205761	0.00823045	0.0205761	0.0123457	0.0123457	0.0185185	0.026749	0.0884774	0.0925926	0.111111	0.0720165	0.0452675	0.0925926	0.0925926	0.0555556	0.0493827	0.026749	0.0102881	0.0308642	0.0288066	0.0123457	0.0123457	0.0185185	0	0	0	0	0
0	0	0	0	0	0	0	0	0	0	0	0	0	0	0	0	0	0	0	0	0	0	0	0	0	0.142857	0	0.428571	0	0	0	0	0	0.428571	0	0	0	0	0	0	0
0	0	0	0	0	0.0422535	0	0	0	0	0	0.0140845	0	0	0.0140845	0	0	0.112676	0.0140845	0.0422535	0.0140845	0.0704225	0.056338	0	0.15493	0.028169	0.239437	0.0985915	0.0985915	0	0	0	0	0	0	0	0	0	0	0	0
0	0	0	0	0	0	0	0	0	0.0108108	0	0.0108108	0	0	0.0162162	0.0162162	0.0216216	0.0108108	0.0594595	0.0648649	0.0432432	0.0648649	0.102703	0.0324324	0.102703	0.0864865	0.0972973	0.0594595	0.0216216	0.0378378	0.0162162	0.0540541	0.0216216	0.0162162	0.0324324	0	0	0	0	0	0
0	0	0.00903614	0	0.0060241	0	0.0060241	0.00301205	0	0.0271084	0.0271084	0.0662651	0.0120482	0.0060241	0.0421687	0.0542169	0.0451807	0.0662651	0.0722892	0.105422	0.159639	0.186747	0.0331325	0.0120482	0.0180723	0.0150602	0.0150602	0.0060241	0	0	0	0	0	0	0.0060241	0	0	0	0	0	0
0	0	0.00116381	0	0	0.00174571	0	0.000581903	0.00116381	0.00232761	0.00320047	0.00290951	0.00843759	0.00989235	0.00901949	0.0128019	0.0267675	0.0302589	0.0337504	0.0424789	0.0587722	0.0581903	0.0759383	0.0977597	0.111143	0.0756474	0.0858307	0.0721559	0.0331685	0.0410241	0.0311318	0.0273494	0.0203666	0.011929	0.0104743	0.00261856	0	0	0	0	0
0	0	0.00729927	0	0	0	0	0.0121655	0.00973236	0.0170316	0.0486618	0.0243309	0.0364964	0.0437956	0.026764	0.0608273	0.150852	0.080292	0.0778589	0.0948905	0.0827251	0.0608273	0.0583942	0.0121655	0.0145985	0.0121655	0.0340633	0.00243309	0.00243309	0.00243309	0.00486618	0.0218978	0	0	0	0	0	0	0	0	0
0	0	0	0.00417827	0	0	0.00278552	0	0.00557103	0.00278552	0.0139276	0.0222841	0.0236769	0.0097493	0.0278552	0.0306407	0.0362117	0.0793872	0.0807799	0.0877437	0.0612813	0.0543175	0.0738162	0.0807799	0.100279	0.045961	0.0376045	0.04039	0.0264624	0.00696379	0.00278552	0.0181058	0.00557103	0.00557103	0.0125348	0	0	0	0	0	0
0	0	0	0	0	0	0	0	0	0	0	0	0	0	0	0	0	0.011236	0	0.0337079	0.0224719	0.0898876	0.0674157	0	0.123596	0.101124	0.202247	0.0224719	0.134831	0	0.0898876	0.101124	0	0	0	0	0	0	0	0	0
0	0	0	0	0	0	0.0169492	0	0	0	0	0	0	0	0.0338983	0	0.0338983	0.0169492	0.0169492	0	0.0847458	0.101695	0.0847458	0.186441	0.135593	0	0.0508475	0.169492	0.0677966	0	0	0	0	0	0	0	0	0	0	0	0
0	0	0	0	0	0	0	0	0.05	0	0	0.05	0	0	0	0	0	0	0.15	0	0.05	0.35	0.15	0.1	0.1	0	0	0	0	0	0	0	0	0	0	0	0	0	0	0	0
0	0.0111524	0	0	0	0	0.00371747	0	0.00371747	0	0.0371747	0.0111524	0	0.0594796	0.0743494	0.070632	0.197026	0.0892193	0.0743494	0.0669145	0.0260223	0.0743494	0.0185874	0.0408922	0.0334572	0.00743494	0.0297398	0.0260223	0.0148699	0.00371747	0	0	0.0111524	0.00371747	0.0111524	0	0	0	0	0	0
0.00150451	0.00100301	0	0	0.000501505	0	0.00250752	0.00200602	0.00200602	0.00401204	0.00702106	0.00200602	0.00802407	0.00451354	0.0160481	0.0145436	0.0140421	0.0220662	0.0315948	0.0300903	0.051655	0.0702106	0.0902708	0.0982949	0.138917	0.0992979	0.0651956	0.0325978	0.0441324	0.0411234	0.0336008	0.0250752	0.0110331	0.0165496	0.00952859	0.00902708	0	0	0	0	0
0	0.00492611	0	0	0	0	0	0	0.00328407	0.00328407	0.00985222	0.00492611	0.0164204	0.0377668	0.0311987	0.0344828	0.0377668	0.045977	0.045977	0.0673235	0.0706076	0.0706076	0.0591133	0.0640394	0.0656814	0.108374	0.0738916	0.0426929	0.0394089	0.0246305	0.0164204	0.00492611	0.00821018	0.00328407	0.00492611	0	0	0	0	0	0
0	0	0	0	0	0	0	0	0	0.0140351	0	0.0140351	0.00350877	0	0	0.0280702	0.0280702	0.0350877	0.0421053	0.045614	0.0105263	0.119298	0.0631579	0.0596491	0.207018	0.126316	0.115789	0.0350877	0.0315789	0.0210526	0	0	0	0	0	0	0	0	0	0	0
0	0	0	0	0	0	0	0	0	0.0454545	0	0	0	0	0	0	0	0	0	0.0454545	0.0454545	0.181818	0	0.0909091	0.227273	0.0454545	0.0454545	0.0909091	0.0909091	0.0454545	0	0.0454545	0	0	0	0	0	0	0	0	0
0	0	0	0	0	0	0	0.00980392	0	0.0294118	0.0294118	0	0.0294118	0.0686275	0.0196078	0.0686275	0.0490196	0.0392157	0.0980392	0.0686275	0.0294118	0.117647	0	0.0196078	0.0196078	0.0686275	0.0490196	0.00980392	0.0196078	0.00980392	0.0882353	0	0.00980392	0.0196078	0.0294118	0	0	0	0	0	0
0	0	0	0	0	0	0	0.015748	0.0104987	0.0104987	0.0367454	0.00262467	0.0131234	0.0524934	0.0656168	0.0367454	0.141732	0.107612	0.0971129	0.112861	0.0682415	0.0314961	0.023622	0.0314961	0.0367454	0.0341207	0.0288714	0	0.0131234	0.0209974	0	0.00524934	0	0.00262467	0	0	0	0	0	0	0
0	0	0	0	0	0	0	0	0.0107527	0.0268817	0	0	0.016129	0.0268817	0.016129	0.112903	0.0591398	0.112903	0.123656	0.129032	0.155914	0.123656	0.0752688	0.0107527	0	0	0	0	0	0	0	0	0	0	0	0	0	0	0	0	0
0	0	0.00104822	0	0.00314465	0	0.00838574	0.00104822	0.00943396	0.0167715	0.0230608	0.0356394	0.0314465	0.0450734	0.0408805	0.0534591	0.067086	0.0660377	0.0786164	0.0849057	0.0628931	0.0807128	0.103774	0.0691824	0.0314465	0.0167715	0.0136268	0.0115304	0.0188679	0.00838574	0.0146751	0	0.00209644	0	0	0	0	0	0	0	0
0	0	0.000744325	0	0.000372162	0.000744325	0	0	0.00372162	0.00446595	0.00223297	0.00707108	0.00223297	0.00707108	0.0130257	0.0234462	0.0197246	0.0286565	0.0442873	0.0357276	0.0547079	0.0628954	0.0744325	0.0889468	0.111649	0.0893189	0.0703387	0.0588016	0.04131	0.0279122	0.02754	0.0294008	0.025307	0.0264235	0.0141422	0.00334946	0	0	0	0	0
0	0	0	0	0	0	0	0.002457	0	0.000819001	0.00982801	0	0.004095	0.010647	0.000819001	0.010647	0.023751	0.02457	0.037674	0.039312	0.034398	0.0532351	0.0786241	0.0728911	0.0876331	0.0843571	0.0745291	0.0687961	0.0753481	0.04095	0.035217	0.0524161	0.038493	0.013923	0.00819001	0.01638	0	0	0	0	0
0	0	0	0	0	0	0	0	0	0.214286	0	0	0	0	0	0	0	0	0.142857	0	0	0.357143	0.214286	0.0714286	0	0	0	0	0	0	0	0	0	0	0	0	0	0	0	0	0
0	0	0	0	0.00323974	0.00323974	0.0075594	0.0151188	0.024838	0.0151188	0.0269978	0.0431965	0.0334773	0.0572354	0.0961123	0.100432	0.0896328	0.0658747	0.0928726	0.0853132	0.0691145	0.0593952	0.0345572	0.0399568	0.0140389	0.00431965	0	0.00431965	0.0075594	0.00107991	0.00215983	0.00107991	0	0.00215983	0	0	0	0	0	0	0
0	0	0	0	0	0	0	0	0	0.038961	0	0.0649351	0.0649351	0	0.12987	0.038961	0.0649351	0.038961	0.038961	0.0909091	0.0909091	0.168831	0.142857	0.012987	0	0.012987	0	0	0	0	0	0	0	0	0	0	0	0	0	0	0
0	0	0.00322581	0	0	0.00107527	0	0.00430108	0.00107527	0.0193548	0.0107527	0.0225806	0.016129	0.011828	0.027957	0.0150538	0.0462366	0.0569892	0.0397849	0.0688172	0.0666667	0.0709677	0.0580645	0.0817204	0.0989247	0.0956989	0.0580645	0.0311828	0.027957	0.0139785	0.0107527	0.0150538	0.0225806	0.00322581	0	0	0	0	0	0	0
0	0	0	0	0	0.00844595	0.00506757	0.00337838	0.00675676	0.0101351	0.0101351	0.0118243	0.0168919	0.0168919	0.00506757	0.0506757	0.0371622	0.0574324	0.0439189	0.0557432	0.0675676	0.0777027	0.097973	0.0793919	0.128378	0.0591216	0.0439189	0.0337838	0.0304054	0.0135135	0.00844595	0.0101351	0.00844595	0	0.00168919	0	0	0	0	0	0
0.000445038	0	0	0	0	0.00222519	0	0.00311526	0.00311526	0.00133511	0.00267023	0.00578549	0.00623053	0.00979083	0.0106809	0.0173565	0.0111259	0.0249221	0.0493992	0.047619	0.0525145	0.0578549	0.0658656	0.102359	0.0987984	0.0841121	0.0511794	0.0560748	0.0538496	0.0382733	0.0422786	0.0324878	0.0200267	0.0142412	0.0284824	0.00578549	0	0	0	0	0
0	0	0	0.00102669	0.00102669	0	0	0.00102669	0	0.00821355	0.00718686	0.0102669	0.00513347	0.00410678	0.00205339	0.00410678	0.0184805	0.0195072	0.0359343	0.0451745	0.0523614	0.0687885	0.0523614	0.0790554	0.0749487	0.0975359	0.0852156	0.0718686	0.0523614	0.0472279	0.036961	0.0451745	0.0297741	0.0215606	0.0102669	0.0112936	0	0	0	0	0
0	0	0	0	0	0	0	0	0	0	0	0.0666667	0	0	0	0	0.0666667	0	0	0.0666667	0	0.266667	0.0666667	0	0	0.133333	0	0	0.2	0	0	0	0	0	0.133333	0	0	0	0	0	0
0	0.00502513	0	0	0	0.00502513	0.0217755	0.0150754	0.00502513	0.00670017	0.0150754	0.0284757	0.0351759	0.0485762	0.0435511	0.0653266	0.130653	0.0921273	0.0887772	0.112228	0.041876	0.0837521	0.0552764	0.0435511	0.0268007	0.0100503	0.00167504	0.00502513	0.00502513	0	0	0	0.00502513	0.00335008	0	0	0	0	0	0	0
0	0	0	0	0	0	0	0	0	0	0.181818	0.0909091	0.0454545	0	0	0.0909091	0	0	0.136364	0.0454545	0.181818	0.0909091	0.136364	0	0	0	0	0	0	0	0	0	0	0	0	0	0	0	0	0	0
0	0	0	0.00945626	0	0.00472813	0.0070922	0.0141844	0.0212766	0	0.0118203	0.0141844	0.0165485	0.0472813	0.0827423	0.111111	0.0945626	0.101655	0.120567	0.111111	0.0803783	0.035461	0.0212766	0.0378251	0.0165485	0.0070922	0.0165485	0.00236407	0	0	0	0	0	0.00236407	0.0070922	0.00472813	0	0	0	0	0
0.00505051	0	0	0	0	0.0117845	0.0016835	0.010101	0.013468	0.016835	0.03367	0.013468	0.0538721	0.0353535	0.0892256	0.0639731	0.0841751	0.0673401	0.0993266	0.0959596	0.0841751	0.0353535	0.0606061	0.0218855	0.040404	0.040404	0.010101	0	0.003367	0.003367	0.003367	0	0	0	0.0016835	0	0	0	0	0	0
0	0	0	0	0.00462351	0.000660502	0	0	0.00462351	0	0	0.00726552	0.00594452	0.0125495	0.0224571	0.0217966	0.0224571	0.0323646	0.0184941	0.0389696	0.0482166	0.0733157	0.0752972	0.0700132	0.0686922	0.101057	0.0640687	0.0779392	0.0561427	0.0515192	0.0323646	0.0303831	0.0284016	0.0165125	0.00858653	0.00462351	0.000660502	0	0	0	0
0	0	0	0	0	0.00327869	0	0	0	0	0.00327869	0.00983607	0	0.0196721	0.00983607	0.0295082	0.0918033	0.0852459	0.052459	0.104918	0.118033	0.140984	0.0590164	0.095082	0.0491803	0.0295082	0.0590164	0.0163934	0.00327869	0.00655738	0.00655738	0	0	0	0.00655738	0	0	0	0	0	0
0	0	0	0.00116144	0.00174216	0.00116144	0.0029036	0.00116144	0.00406504	0.00348432	0.0121951	0.0133566	0.0058072	0.0174216	0.014518	0.0238095	0.0220674	0.0296167	0.0557491	0.0418118	0.0441347	0.0545877	0.0760743	0.0842044	0.0842044	0.0952381	0.0760743	0.0627178	0.0354239	0.0336818	0.0261324	0.0197445	0.00929152	0.0133566	0.0209059	0.0121951	0	0	0	0	0
0	0	0	0.00506329	0	0.00421941	0.000843882	0.00590717	0.00590717	0.0109705	0.0101266	0.0253165	0.0151899	0.0194093	0.043038	0.0337553	0.0599156	0.0472574	0.043038	0.0911392	0.0734177	0.106329	0.142616	0.0945148	0.0675105	0.0489451	0.0219409	0.0109705	0.00253165	0.00337553	0.00168776	0.00253165	0.000843882	0.000843882	0.000843882	0	0	0	0	0	0
0	0	0	0	0	0	0	0	0	0	0	0	0	0	0.0176471	0	0.0235294	0.0235294	0.0647059	0.0176471	0.0647059	0.0588235	0.0882353	0.205882	0.135294	0.0352941	0.117647	0.0235294	0.0764706	0	0.0470588	0	0	0	0	0	0	0	0	0	0
0	0	0	0	0	0	0	0	0	0	0	0	0	0	0	0	0	0	0	0	0	0.272727	0	0	0.454545	0.0909091	0	0	0	0.181818	0	0	0	0	0	0	0	0	0	0	0
0	0	0.00210526	0	0.00105263	0.00631579	0.00842105	0.00421053	0.0168421	0.0168421	0.0189474	0.0463158	0.0252632	0.0431579	0.0610526	0.0494737	0.0905263	0.0694737	0.0663158	0.0726316	0.0957895	0.104211	0.0673684	0.0536842	0.0242105	0.0294737	0.0105263	0.00736842	0.00421053	0.00105263	0	0	0.00315789	0	0	0	0	0	0	0	0
0	0	0.00115075	0	0.00345224	0.00690449	0.00575374	0.00805524	0.0195627	0.0126582	0.0218642	0.0471807	0.0552359	0.0402762	0.0517837	0.0552359	0.0840046	0.0932106	0.0690449	0.0863061	0.0817031	0.0621404	0.0402762	0.0529344	0.0241657	0.0322209	0.0149597	0.0149597	0.0103567	0	0.00345224	0	0.00115075	0	0	0	0	0	0	0	0
0	0	0.0036452	0	0	0.00243013	0.00121507	0.00121507	0.00972053	0	0.00121507	0.00850547	0.00850547	0.0218712	0.0279465	0.0218712	0.0291616	0.0522479	0.0437424	0.0680437	0.0716889	0.116646	0.103281	0.0850547	0.0595383	0.0838396	0.0838396	0.0340219	0.0157959	0.0206561	0.00850547	0.00486027	0.0036452	0.00243013	0.00486027	0	0	0	0	0	0
0	0	0	0	0	0	0	0.00610329	0.00375587	0.00657277	0.00187793	0.00751174	0.00469484	0.00422535	0.0084507	0.0159624	0.0159624	0.0187793	0.0347418	0.0286385	0.0450704	0.0596244	0.0943662	0.0953052	0.071831	0.0953052	0.0981221	0.056338	0.0511737	0.0408451	0.0464789	0.0380282	0.0159624	0.0173709	0.0122066	0.00469484	0	0	0	0	0
0	0	0	0	0.00232019	0	0	0.00232019	0.0232019	0.0116009	0.0116009	0.00696056	0.0162413	0.0232019	0.0580046	0.0162413	0.00696056	0.0324826	0.0417633	0.0324826	0.0672854	0.0324826	0.0533643	0.0881671	0.201856	0.109049	0.0464037	0.025522	0.0348028	0.0162413	0.0116009	0.00464037	0.00232019	0.00464037	0.0139211	0.00232019	0	0	0	0	0
0	0	0	0	0	0	0	0.0227273	0	0	0	0	0	0	0	0.0227273	0.0454545	0.0454545	0.113636	0.0681818	0.0227273	0	0.0454545	0.181818	0.0454545	0.0681818	0.204545	0.0681818	0	0.0454545	0	0	0	0	0	0	0	0	0	0	0
0	0	0	0	0	0	0	0.0125	0	0.00625	0	0.00625	0.01875	0.03125	0	0.05	0.0125	0.03125	0.0125	0.08125	0.05	0.06875	0.125	0.09375	0.1375	0.05	0.09375	0.025	0.00625	0.0125	0.0375	0.03125	0	0.00625	0	0	0	0	0	0	0
0	0	0	0	0	0	0	0	0.0233333	0.0166667	0	0	0.0166667	0.0433333	0.0333333	0.0166667	0.02	0.03	0.0333333	0.0466667	0.0766667	0.113333	0.0633333	0.0633333	0.133333	0.1	0.0333333	0.0133333	0.02	0.0233333	0.0233333	0.0166667	0.02	0.02	0	0	0	0	0	0	0
0	0	0	0	0	0	0	0	0	0.142857	0	0	0.142857	0	0	0	0	0.285714	0	0	0	0	0	0	0	0.142857	0	0	0	0.142857	0.142857	0	0	0	0	0	0	0	0	0	0
0	0	0	0	0	0.00166945	0	0.00166945	0.0133556	0.0116861	0.0183639	0.015025	0.0267112	0.0417362	0.0116861	0.0350584	0.0717863	0.0734558	0.0884808	0.0767947	0.130217	0.0918197	0.0584307	0.0801336	0.048414	0.0517529	0.0200334	0.00834725	0.0033389	0.00500835	0.00834725	0.00166945	0.00166945	0	0	0.0033389	0	0	0	0	0
0	0	0	0.00269542	0	0	0	0.00808625	0	0	0.00539084	0.00808625	0.00808625	0.0107817	0.0161725	0.0431267	0.0431267	0.0350404	0.0754717	0.0700809	0.0889488	0.118598	0.083558	0.137466	0.0781671	0.0619946	0.0377358	0.0242588	0.0188679	0.00808625	0	0.0134771	0	0.00269542	0	0	0	0	0	0	0
0.00305577	0	0	0	0	0	0	0.00381971	0.00381971	0.00534759	0.000763942	0.00381971	0.0122231	0.00993125	0.00687548	0.0106952	0.012987	0.0343774	0.0504202	0.0420168	0.0611154	0.0511841	0.0779221	0.0985485	0.10084	0.0825057	0.0909091	0.0932009	0.078686	0.0343774	0.00381971	0.0122231	0.0091673	0.00305577	0.00229183	0	0	0	0	0	0
0.0027907	0	0	0	0	0	0	0.0027907	0.00372093	0.00139535	0.000930233	0.00651163	0.00697674	0.00930233	0.00790698	0.0232558	0.0130233	0.0372093	0.0427907	0.047907	0.0632558	0.0693023	0.101395	0.0972093	0.0953488	0.072093	0.0762791	0.0576744	0.0413953	0.0297674	0.0227907	0.0293023	0.00325581	0.0186047	0.015814	0	0	0	0	0	0
0	0	0	0	0	0	0	0	0	0	0	0	0	0	0	0	0	0.0454545	0	0.0454545	0.181818	0.0909091	0.0909091	0.0454545	0	0.136364	0.181818	0	0.0454545	0.0454545	0	0	0.0909091	0	0	0	0	0	0	0	0
0	0	0	0	0	0	0	0	0	0	0	0	0	0	0	0.5	0	0	0	0	0.25	0	0	0	0.25	0	0	0	0	0	0	0	0	0	0	0	0	0	0	0	0
0	0	0	0	0	0	0	0.014652	0.00732601	0.014652	0.00732601	0.014652	0.00732601	0.014652	0.014652	0.0512821	0.043956	0.043956	0.0842491	0.0732601	0.102564	0.10989	0.102564	0.0879121	0.025641	0.0512821	0.0549451	0.00732601	0.040293	0	0	0.010989	0.003663	0.010989	0	0	0	0	0	0	0
0	0	0	0	0	0	0	0.00151057	0	0.00302115	0.00453172	0	0.0060423	0.00755287	0.00302115	0.010574	0.010574	0.0166163	0.010574	0.0453172	0.0543807	0.0830816	0.0694864	0.173716	0.0694864	0.114804	0.138973	0.0800604	0.0226586	0.0317221	0.0135952	0.00755287	0.00453172	0.0135952	0.00151057	0.00151057	0	0	0	0	0
0	0	0	0	0	0	0	0.028169	0	0	0.0187793	0	0.00469484	0.0140845	0.028169	0.0610329	0.0140845	0.00469484	0.0938967	0.0751174	0.0469484	0.0610329	0.15493	0.056338	0.117371	0.0657277	0.0422535	0.0187793	0.028169	0.028169	0.00938967	0.0234742	0	0	0.00469484	0	0	0	0	0	0
0	0	0	0	0	0	0	0.00086881	0	0.00086881	0.00260643	0.00173762	0.0112945	0.0104257	0.0173762	0.0269331	0.0347524	0.03649	0.0312772	0.0477845	0.0634231	0.0764553	0.0842745	0.091225	0.0608167	0.0521286	0.0642919	0.0512598	0.0529974	0.0408341	0.050391	0.0260643	0.0217202	0.0086881	0.0191138	0.013901	0	0	0	0	0
0	0	0	0	0	0	0	0.0256917	0.0158103	0.00197628	0.027668	0.0434783	0.0237154	0.0296443	0.0197628	0.0750988	0.0731225	0.0889328	0.083004	0.083004	0.0968379	0.0711462	0.0454545	0.0474308	0.0256917	0.0454545	0.0237154	0.013834	0.0118577	0	0.00395257	0.00988142	0.00790514	0.00197628	0	0.00395257	0	0	0	0	0
0	0	0	0	0	0	0.0145455	0	0	0	0.0109091	0.00727273	0.0254545	0.0836364	0.00363636	0.08	0.0363636	0.0727273	0.116364	0.0472727	0.0981818	0.134545	0.0509091	0.0836364	0.04	0.0181818	0.0254545	0.0181818	0.0181818	0.00363636	0.0109091	0	0	0	0	0	0	0	0	0	0
0	0	0	0	0	0	0	0	0.115385	0	0	0	0	0	0	0.153846	0.0384615	0.153846	0	0	0.307692	0	0.0769231	0.153846	0	0	0	0	0	0	0	0	0	0	0	0	0	0	0	0	0
0	0	0.0045045	0.00675676	0.00225225	0	0.0112613	0.0202703	0.00225225	0.018018	0.0315315	0.0045045	0.0157658	0.0405405	0.0382883	0.0472973	0.0923423	0.0765766	0.0788288	0.0878378	0.112613	0.114865	0.0653153	0.0675676	0.0315315	0.00675676	0.0112613	0.0045045	0.00225225	0	0	0.00225225	0	0	0.00225225	0	0	0	0	0	0
0	0	0	0	0	0	0	0	0	0	0	0.125	0	0	0	0	0	0	0.125	0	0	0	0.125	0	0	0	0.125	0	0.375	0	0	0	0	0.125	0	0	0	0	0	0	0
0	0	0	0	0	0	0	0.00190476	0.0114286	0	0.0133333	0.00952381	0.00380952	0.00571429	0	0.032381	0.0438095	0.0552381	0.0419048	0.0495238	0.0666667	0.0666667	0.135238	0.110476	0.12381	0.0628571	0.0647619	0.0590476	0.00952381	0.00380952	0	0	0.00761905	0.00952381	0	0.0114286	0	0	0	0	0
0	0	0	0	0	0	0.00461894	0	0.0254042	0.00692841	0.0254042	0.00230947	0.0715935	0.0207852	0.0277136	0.0323326	0.0254042	0.0623557	0.0969977	0.0946882	0.13164	0.124711	0.0692841	0.0323326	0.039261	0.0415704	0.0115473	0.0207852	0.0161663	0.00461894	0	0	0.0115473	0	0	0	0	0	0	0	0
0	0	0	0	0	0.00892857	0	0	0	0.00892857	0.0178571	0.0357143	0.00892857	0.0535714	0.0535714	0.0535714	0.232143	0.0714286	0.151786	0.00892857	0	0.169643	0.0267857	0.0625	0.00892857	0	0	0.00892857	0.00892857	0	0	0	0.00892857	0	0	0	0	0	0	0	0
0	0	0	0	0	0.00137174	0	0.00342936	0	0.00548697	0.00411523	0.00548697	0.0116598	0.00617284	0.0137174	0.0397805	0.0260631	0.0438957	0.0466392	0.0534979	0.0802469	0.0946502	0.0754458	0.109739	0.0432099	0.063786	0.0624143	0.0624143	0.0514403	0.0281207	0.0219479	0.0219479	0.00548697	0.00754458	0.0102881	0	0	0	0	0	0
0	0	0	0	0	0	0	0.0133333	0.00266667	0.00266667	0.0106667	0.0133333	0.0213333	0.0266667	0.0373333	0.0426667	0.0293333	0.056	0.0373333	0.0506667	0.064	0.0666667	0.152	0.12	0.122667	0.056	0.0266667	0.0133333	0.024	0.0106667	0	0	0	0	0	0	0	0	0	0	0
0	0	0.0129032	0	0	0	0	0.0193548	0	0	0.00645161	0.0129032	0.00645161	0.0322581	0.0709677	0.0129032	0.0258065	0.0387097	0.0774194	0.0774194	0.0129032	0.122581	0.0322581	0.103226	0.0451613	0.109677	0.0451613	0.0322581	0.0451613	0.00645161	0	0.0387097	0	0	0.0129032	0	0	0	0	0	0
0	0	0	0.000614628	0	0.000307314	0.0043024	0.00307314	0.0101414	0.00245851	0.00860479	0.00952674	0.0129072	0.0261217	0.0218193	0.0325753	0.032268	0.0368777	0.058697	0.0593116	0.0617701	0.102028	0.095882	0.0700676	0.069453	0.064536	0.0574677	0.0427167	0.0417947	0.0196681	0.0190535	0.00860479	0.00614628	0.00983405	0.0110633	0.000307314	0	0	0	0	0
0	0	0	0	0	0	0.0134003	0	0.00502513	0.00670017	0.0117253	0.0150754	0.0217755	0.0368509	0.0335008	0.0670017	0.0519263	0.0820771	0.0536013	0.0351759	0.0753769	0.078727	0.112228	0.0837521	0.0720268	0.0234506	0.0217755	0.0201005	0.0184255	0.0167504	0.00837521	0.0167504	0.0184255	0	0	0	0	0	0	0	0
0	0	0.00552486	0	0.00138122	0	0	0	0.00414365	0.00414365	0.0110497	0.0138122	0.0138122	0.0248619	0.0110497	0.0290055	0.0400552	0.038674	0.0828729	0.070442	0.0966851	0.0428177	0.0538674	0.0455801	0.0359116	0.0745856	0.038674	0.0732044	0.0483425	0.0248619	0.0428177	0.0276243	0.0234807	0.0110497	0.00552486	0.00414365	0	0	0	0	0
0	0	0.00257069	0	0	0.00771208	0.00342759	0.00685518	0.00342759	0.0145673	0.02485	0.0111397	0.0265638	0.02485	0.033419	0.0428449	0.0574122	0.0865467	0.083976	0.0616967	0.116538	0.0908312	0.0711225	0.0291345	0.0411311	0.0385604	0.0342759	0.0102828	0.0197087	0.00856898	0.0119966	0.0154242	0.00428449	0.0102828	0.00428449	0.0017138	0	0	0	0	0
0	0	0	0	0	0	0	0	0	0	0	0	0	0	0.004329	0	0.00865801	0.030303	0	0.0779221	0.0779221	0.0519481	0.0909091	0.0822511	0.160173	0.0995671	0.0865801	0.0692641	0.012987	0.025974	0.0519481	0.0519481	0	0	0.012987	0.004329	0	0	0	0	0
0	0	0	0	0	0.00234742	0.00410798	0.00117371	0.00469484	0.00586854	0.0129108	0.0152582	0.0117371	0.0287559	0.0205399	0.0287559	0.0487089	0.0463615	0.0387324	0.064554	0.0774648	0.0856808	0.0880282	0.064554	0.0974178	0.0434272	0.0575117	0.0375587	0.028169	0.0287559	0.0105634	0.0217136	0.00938967	0.0111502	0.00234742	0.00176056	0	0	0	0	0
0	0.00179372	0	0	0	0	0.00269058	0	0.00269058	0.0125561	0.0107623	0.0107623	0.0125561	0.0143498	0.00807175	0.0233184	0.0188341	0.0367713	0.0484305	0.0484305	0.0690583	0.0798206	0.0977578	0.0896861	0.0672646	0.113004	0.0618834	0.0636771	0.0224215	0.0278027	0.0143498	0.0107623	0.0152466	0.00179372	0.0134529	0	0	0	0	0	0
0	0	0	0	0	0.0147059	0	0	0.00735294	0	0.0147059	0.00367647	0	0.00367647	0.0110294	0.00735294	0.0183824	0.00735294	0.0294118	0.0625	0.0477941	0.0735294	0.0919118	0.0514706	0.0955882	0.0661765	0.0735294	0.110294	0.110294	0.0294118	0.0220588	0.0220588	0.0147059	0.00735294	0.00367647	0	0	0	0	0	0
0	0	0	0	0	0.00269542	0.0107817	0.00269542	0.00943396	0.00269542	0.00404313	0.0161725	0.0229111	0.0229111	0.0256065	0.0229111	0.0525606	0.0808625	0.0363881	0.0754717	0.0566038	0.0377358	0.0525606	0.0619946	0.0498652	0.0592992	0.0660377	0.0606469	0.0377358	0.0175202	0.041779	0.032345	0.0242588	0.00539084	0.00404313	0.00404313	0	0	0	0	0
0	0	0	0	0	0	0.00316456	0.00316456	0.00316456	0.0189873	0.00949367	0	0	0.00632911	0.0126582	0.0537975	0.0379747	0.056962	0.0221519	0.110759	0.0791139	0.0664557	0.117089	0.101266	0.0696203	0.0664557	0.0411392	0.00949367	0.0348101	0.0316456	0.0189873	0.0189873	0	0	0.00632911	0	0	0	0	0	0
0	0	0.00220264	0	0.0027533	0.0115639	0	0	0.00440529	0.00991189	0.0148678	0.0187225	0.0231278	0.0231278	0.0269824	0.0424009	0.0385463	0.0468062	0.0792952	0.097467	0.092511	0.0837004	0.0704846	0.0506608	0.0561674	0.0567181	0.0335903	0.030837	0.0264317	0.0148678	0.0104626	0.00936123	0.00825991	0.00770925	0.0027533	0.00330396	0	0	0	0	0
0	0	0	0	0	0	0	0	0	0	0	0.0253968	0.0253968	0.0126984	0	0.00952381	0.00952381	0.0380952	0.0603175	0.0349206	0.0285714	0.0825397	0.0761905	0.120635	0.0888889	0.0603175	0.0571429	0.0952381	0.0380952	0.0349206	0.031746	0.0380952	0.0031746	0.0031746	0.0190476	0.00634921	0	0	0	0	0
0	0	0	0	0	0	0.0020284	0.00811359	0.00608519	0.00811359	0.0111562	0.00507099	0.015213	0.0263692	0.00608519	0.0476673	0.0669371	0.0365112	0.0608519	0.0720081	0.0598377	0.0943205	0.0892495	0.0588235	0.0993915	0.0567951	0.0466531	0.0456389	0.030426	0.015213	0.0223124	0.0010142	0.0010142	0.0020284	0.00507099	0	0	0	0	0	0
0	0.000865052	0.0017301	0	0	0.00346021	0.0017301	0	0.00519031	0.00778547	0.0112457	0.0155709	0.00346021	0.0103806	0.0121107	0.0181661	0.0294118	0.0320069	0.050173	0.0527682	0.0813149	0.0813149	0.0977509	0.140138	0.0960208	0.0942907	0.0441176	0.0389273	0.0268166	0.00519031	0.00259516	0.0121107	0.00519031	0.0103806	0.00692042	0.000865052	0	0	0	0	0
0	0	0	0	0	0.0224719	0	0	0	0.0224719	0	0	0	0.0280899	0.0674157	0.00561798	0.0280899	0.0280899	0.0786517	0.11236	0.0224719	0.247191	0.224719	0.0674157	0	0.0449438	0	0	0	0	0	0	0	0	0	0	0	0	0	0	0
0	0	0	0	0	0	0.00628366	0	0	0.00807899	0.000897666	0.000897666	0.0152603	0.00179533	0.018851	0.013465	0.0179533	0.048474	0.0601436	0.0475763	0.0834829	0.111311	0.102334	0.113106	0.100539	0.064632	0.0556553	0.0287253	0.0412926	0.0197487	0.00897666	0.0116697	0.010772	0.00448833	0.00359066	0	0	0	0	0	0
0	0	0	0	0	0.00543478	0.00724638	0.00724638	0.00181159	0.0199275	0.0144928	0.0271739	0.0326087	0.0380435	0.057971	0.0996377	0.0362319	0.0615942	0.067029	0.0778986	0.0923913	0.101449	0.0851449	0.057971	0.0597826	0.0217391	0.0235507	0.00181159	0.00181159	0	0	0	0	0	0	0	0	0	0	0	0
0	0.00191327	0	0	0.000637755	0.00191327	0.00255102	0	0.00510204	0.00892857	0.00701531	0.00382653	0.00701531	0.0140306	0.0216837	0.0216837	0.0357143	0.028699	0.0440051	0.0535714	0.0663265	0.0809949	0.0924745	0.0727041	0.0867347	0.091199	0.0637755	0.0382653	0.0280612	0.0210459	0.0357143	0.0255102	0.0140306	0.0102041	0.0102041	0.00446429	0	0	0	0	0
0	0	0	0	0	0	0	0	0	0	0	0	0	0	0	0	0	0	0.375	0.125	0	0.5	0	0	0	0	0	0	0	0	0	0	0	0	0	0	0	0	0	0	0
0	0	0	0	0	0	0	0	0	0	0	0	0	0	0	0	0	0	0	0	0	0	0	0	0	0	0	0	0.25	0	0	0	0.75	0	0	0	0	0	0	0	0
0	0	0.000941176	0.00188235	0	0.00141176	0	0.00376471	0.00658824	0.008	0.0202353	0.0291765	0.0108235	0.0254118	0.0531765	0.0531765	0.064	0.0705882	0.08	0.0988235	0.116706	0.0861176	0.0983529	0.0470588	0.0296471	0.0230588	0.0155294	0.00941176	0.0112941	0.00847059	0.00235294	0.00611765	0.00611765	0.00517647	0.00517647	0.00141176	0	0	0	0	0
0	0	0	0	0	0.00636943	0.00212314	0.0106157	0.0106157	0.00636943	0	0.0424628	0.0127389	0.0424628	0.0318471	0.0424628	0.0318471	0.0488323	0.089172	0.0509554	0.0615711	0.0318471	0.0382166	0.0339703	0.0828025	0.0615711	0.029724	0.0509554	0.0360934	0.0424628	0.0382166	0.0318471	0.00849257	0.00424628	0.0127389	0.00636943	0	0	0	0	0
0	0	0	0	0	0	0	0	0	0.010084	0.00504202	0.00672269	0.00168067	0.0134454	0.00504202	0.0386555	0	0.0436975	0.0285714	0.0420168	0.0672269	0.0554622	0.0621849	0.0672269	0.0638655	0.0907563	0.0504202	0.107563	0.0705882	0.0487395	0.0151261	0.0268908	0.0621849	0.010084	0	0.00672269	0	0	0	0	0
0	0	0	0	0.00430108	0.00215054	0	0	0	0.00215054	0.00645161	0.0236559	0.0150538	0.0774194	0.0494624	0.055914	0.0731183	0.0322581	0.0731183	0.0795699	0.0580645	0.0494624	0.0795699	0.088172	0.0860215	0.0172043	0.0387097	0.0430108	0.0172043	0.0193548	0.00215054	0	0	0	0	0.00645161	0	0	0	0	0
0	0	0	0	0	0.00392157	0.00784314	0.0235294	0	0.0352941	0.0431373	0.027451	0.054902	0.0705882	0.0588235	0.0627451	0.0509804	0.160784	0.113725	0.054902	0.0705882	0.0352941	0.0352941	0.0313725	0.0117647	0.0156863	0	0.0196078	0.00392157	0.00784314	0	0	0	0	0	0	0	0	0	0	0
0	0	0	0	0	0	0.00084317	0.00252951	0.0109612	0.00084317	0	0.010118	0.0118044	0.00084317	0.0126476	0.0261383	0.0168634	0.0311973	0.0430017	0.0387858	0.039629	0.0489039	0.123103	0.15683	0.13575	0.0935919	0.079258	0.0430017	0.0236088	0.0151771	0.010118	0.00590219	0.00927487	0.00337268	0.00590219	0	0	0	0	0	0
0	0	0	0	0	0	0	0	0	0.0136986	0	0	0	0.0136986	0	0.0410959	0	0.0547945	0.0136986	0.0136986	0.0273973	0.109589	0.0958904	0.0821918	0.0958904	0.0273973	0.0547945	0.123288	0.0410959	0.0547945	0.0273973	0	0.0821918	0.0273973	0	0	0	0	0	0	0
0	0	0	0	0	0	0.0107672	0	0	0.00807537	0.00672948	0.0215343	0.0174966	0.025572	0.0215343	0.0430686	0.0417227	0.0861373	0.0753701	0.103634	0.0417227	0.051144	0.102288	0.0753701	0.0794078	0.0457604	0.0471063	0.0349933	0.0296097	0.00942127	0.00672948	0.00269179	0.00403769	0.00403769	0.00403769	0	0	0	0	0	0
0	0	0.0006035	0.00030175	0.00030175	0.00150875	0.001207	0.0018105	0.00090525	0.001207	0.00271575	0.0111648	0.003621	0.0129753	0.015691	0.0319855	0.0220278	0.0331925	0.0404345	0.0371153	0.0449608	0.0636693	0.0781533	0.0745323	0.068799	0.079662	0.0932408	0.073627	0.059143	0.0416415	0.028968	0.0259505	0.0226313	0.0184068	0.006035	0.0018105	0	0	0	0	0
0	0	0	0	0	0	0.0166667	0	0	0.0233333	0.00666667	0	0.00333333	0.05	0.0233333	0	0.0133333	0.05	0.0666667	0.0966667	0.136667	0.3	0.126667	0.0233333	0.04	0	0.02	0	0	0.00333333	0	0	0	0	0	0	0	0	0	0	0
0	0.00771605	0	0	0	0	0	0.00462963	0.0200617	0.0308642	0.0308642	0.0154321	0.066358	0.0787037	0.066358	0.0864198	0.0787037	0.121914	0.0910494	0.103395	0.0987654	0.0555556	0.0185185	0.0123457	0.00617284	0.00617284	0	0	0	0	0	0	0	0	0	0	0	0	0	0	0
0	0.00275292	0.000688231	0	0.00206469	0	0	0.00344116	0.0137646	0.0158293	0.0103235	0.0172058	0.00894701	0.0399174	0.026841	0.0584997	0.0646937	0.0619408	0.0908465	0.0812113	0.0640055	0.0777701	0.071576	0.0784584	0.044735	0.0412939	0.0316586	0.0220234	0.0123882	0.0151411	0.00757054	0.00619408	0.00825877	0.00894701	0.00688231	0.00412939	0	0	0	0	0
0.000901713	0.00135257	0.000450857	0	0.00180343	0.000450857	0	0.00360685	0.00766456	0.00721371	0.00631199	0.00856628	0.00946799	0.01578	0.0198377	0.0234445	0.0351668	0.0351668	0.0644725	0.0725879	0.0897205	0.106853	0.0969342	0.091073	0.0631199	0.0459874	0.0446348	0.0356177	0.0423805	0.0193868	0.0144274	0.00631199	0.01578	0.00495942	0.00541028	0.003156	0	0	0	0	0
0	0	0.000497265	0.00099453	0.00298359	0.00248633	0.00348086	0.00348086	0.00696171	0.0213824	0.0154152	0.0258578	0.0298359	0.0477374	0.0308304	0.0636499	0.0611636	0.0760816	0.107409	0.113874	0.0944804	0.0865241	0.0905022	0.0422675	0.0203879	0.0129289	0.00596718	0.00596718	0.00348086	0.00198906	0.00944804	0.00248633	0.00397812	0.00497265	0	0.000497265	0	0	0	0	0
0.000843882	0.00168776	0.00548523	0.000843882	0.00675105	0.00253165	0.000843882	0.00379747	0.00886076	0.0139241	0.0139241	0.0202532	0.0320675	0.0379747	0.049789	0.0552743	0.0729958	0.0932489	0.0767932	0.0801688	0.0751055	0.0898734	0.071308	0.0451477	0.035443	0.0265823	0.0181435	0.0101266	0.0113924	0.0101266	0.00506329	0.00295359	0.00632911	0.0109705	0.0021097	0.00126582	0	0	0	0	0
0.00117716	0.00235433	0.00117716	0	0.0064744	0.00353149	0.000588582	0.000588582	0.0123602	0.0147145	0.0135374	0.0217775	0.0258976	0.0341377	0.0600353	0.0565038	0.0659211	0.0906416	0.0906416	0.108299	0.0994703	0.0700412	0.043555	0.0582696	0.032372	0.0194232	0.0123602	0.0147145	0.00824014	0.0123602	0.0094173	0.00470865	0.00353149	0	0.00117716	0	0	0	0	0	0
0	0	0	0	0.00477327	0	0	0.0214797	0.0071599	0.00954654	0.0143198	0.0668258	0.0381862	0.0429594	0.0405728	0.0429594	0.0334129	0.100239	0.0477327	0.0763723	0.0859189	0.112172	0.0906921	0.0644391	0.0429594	0.0286396	0.0071599	0.00477327	0.00238663	0.00477327	0.00477327	0	0	0	0	0.00477327	0	0	0	0	0
0	0	0	0	0	0.003367	0	0.00112233	0.00448934	0.00224467	0.00785634	0.00224467	0.00673401	0.023569	0.03367	0.0359147	0.0291807	0.0482604	0.0482604	0.0516274	0.0628507	0.0875421	0.0707071	0.107744	0.0740741	0.0673401	0.0650954	0.0426487	0.0392817	0.03367	0.010101	0.010101	0.00785634	0.010101	0.00561167	0.00673401	0	0	0	0	0
0	0	0.00125	0	0.00125	0.00125	0.00375	0.005	0.0025	0.0075	0.00625	0.01625	0.01125	0.0225	0.04625	0.03375	0.05625	0.0525	0.05375	0.07	0.02875	0.06	0.04875	0.11125	0.11	0.0775	0.03375	0.02875	0.05125	0.015	0.01625	0.0125	0.0075	0	0.005	0.0025	0	0	0	0	0
0	0.00796813	0.00398406	0	0	0	0	0	0.0278884	0	0.0159363	0.00398406	0.00796813	0.00796813	0.0159363	0.0478088	0.0557769	0.059761	0.0239044	0.0478088	0.059761	0.063745	0.0478088	0.059761	0.0517928	0.0717131	0.119522	0.0199203	0.0438247	0.0398406	0.0557769	0	0.0119522	0.0239044	0.00398406	0	0	0	0	0	0
0	0	0	0	0	0	0	0	0	0.0113636	0.0340909	0.181818	0.0227273	0.0454545	0.0227273	0.102273	0.0681818	0.0340909	0.181818	0.136364	0.0454545	0.0340909	0	0.0227273	0.0227273	0	0	0	0.0227273	0	0	0.0113636	0	0	0	0	0	0	0	0	0
0	0	0	0	0	0	0	0.00475059	0	0.00712589	0	0.0285036	0.00950119	0.00475059	0.0380048	0.0166271	0.00950119	0.0308789	0.0451306	0.0617577	0.087886	0.220903	0.320665	0.0855107	0.0285036	0	0	0	0	0	0	0	0	0	0	0	0	0	0	0	0
0	0	0	0	0	0	0	0	0	0	0.03125	0	0	0	0	0	0	0	0	0.25	0.0625	0.03125	0.09375	0.15625	0	0.03125	0.15625	0	0	0	0.09375	0.03125	0.0625	0	0	0	0	0	0	0	0
0	0	0.00894855	0	0	0.00223714	0.00447427	0	0.0223714	0.0111857	0.01566	0.0380313	0.0313199	0.0447427	0.0357942	0.0536913	0.138702	0.107383	0.098434	0.0738255	0.0872483	0.0715884	0.0290828	0.049217	0.0223714	0.0313199	0.00447427	0.00223714	0.00447427	0	0.00223714	0.00894855	0	0	0	0	0	0	0	0	0
0.00157233	0.00235849	0.000786164	0	0.00707547	0.00235849	0	0.00393082	0.0149371	0.0102201	0.00471698	0.00314465	0.0102201	0.0141509	0.0117925	0.0172956	0.0157233	0.0330189	0.0613208	0.0809748	0.0778302	0.119497	0.118711	0.0888365	0.125786	0.047956	0.0463836	0.0369497	0.0204403	0.00393082	0.00707547	0.00628931	0.00157233	0.000786164	0.00235849	0	0	0	0	0	0
0	0	0	0	0	0	0	0	0	0	0.00560748	0.011215	0	0.00560748	0.00560748	0.00373832	0.0261682	0.011215	0.0261682	0.0317757	0.0448598	0.0579439	0.0411215	0.0953271	0.13271	0.0915888	0.11028	0.0392523	0.082243	0.035514	0.0672897	0.0205607	0.0224299	0.00934579	0.0224299	0	0	0	0	0	0
0	0.000186463	0	0.000372926	0	0.000186463	0.00111878	0.00354279	0.00223755	0.00895021	0.00876375	0.00932314	0.0154764	0.0233079	0.0324445	0.0400895	0.0395301	0.0432594	0.0702965	0.0695506	0.0846541	0.0812978	0.0913668	0.07011	0.0669401	0.0630244	0.0548201	0.0322581	0.0221891	0.0214432	0.0106284	0.00969607	0.00708559	0.00895021	0.00372926	0.00316987	0	0	0	0	0
0	0.0015448	0	0.00205973	0	0	0.00514933	0.00360453	0.00875386	0.0046344	0.00669413	0.0175077	0.00720906	0.0164779	0.0144181	0.0262616	0.0324408	0.0314109	0.0417096	0.0478888	0.0880536	0.0870237	0.0978373	0.0983522	0.084449	0.0885685	0.0514933	0.0509784	0.0262616	0.0113285	0.00823893	0.023172	0.0128733	0.00102987	0.00257467	0	0	0	0	0	0
0	0	0	0	0.000875657	0	0.00218914	0.00394046	0.0109457	0.00831874	0.00569177	0.0061296	0.0240806	0.0218914	0.0262697	0.0293345	0.0556042	0.0529772	0.0783713	0.0744308	0.0674256	0.103765	0.0932574	0.0770578	0.0665499	0.0499124	0.025394	0.0288967	0.0113835	0.0223292	0.0188266	0.0091944	0.0091944	0.0091944	0.0030648	0.00350263	0	0	0	0	0
0	0	0	0.00129241	0.00193861	0.000969305	0.00678514	0.0100162	0.0151858	0.0203554	0.0177706	0.034895	0.0332795	0.044588	0.0662359	0.0555735	0.0820679	0.0875606	0.103069	0.100808	0.098546	0.0668821	0.0529887	0.0306947	0.0219709	0.0129241	0.00775444	0.00710824	0.00646204	0.00258481	0.00355412	0.000969305	0.000323102	0.00258481	0.00129241	0.000969305	0	0	0	0	0
0	0	0	0	0	0	0	0	0	0	0.0103093	0	0	0	0.0309278	0	0.0103093	0.0103093	0	0	0.0824742	0.0309278	0.0206186	0.103093	0.134021	0.0927835	0.103093	0.123711	0.0103093	0.0412371	0.0412371	0.0515464	0	0.0824742	0.0206186	0	0	0	0	0	0
0	0	0	0.003125	0	0.00625	0.003125	0.003125	0.0140625	0.0140625	0.0125	0.0140625	0.01875	0.0515625	0.0390625	0.0359375	0.065625	0.040625	0.0609375	0.090625	0.090625	0.117188	0.0953125	0.075	0.0828125	0.0328125	0.0078125	0.0078125	0.003125	0	0	0.003125	0	0.0015625	0.009375	0	0	0	0	0	0
0	0.00212766	0	0.00425532	0.0106383	0	0.00851064	0	0.00425532	0.0234043	0.0170213	0.0234043	0.0234043	0.0829787	0.0489362	0.0787234	0.0680851	0.093617	0.0553191	0.0276596	0.0723404	0.0468085	0.0255319	0.0170213	0.0574468	0.0446809	0.0446809	0.00638298	0.0191489	0.0276596	0.0148936	0.00638298	0.0148936	0.00638298	0.012766	0.0106383	0	0	0	0	0
0	0	0	0	0.00555997	0	0.00555997	0.00555997	0.00555997	0.00555997	0.00714853	0.00476569	0.0103257	0.0214456	0.00794281	0.0317712	0.0420969	0.0301827	0.0460683	0.0524226	0.0413026	0.0611597	0.0730739	0.0841938	0.0897538	0.0953137	0.0500397	0.045274	0.0500397	0.0389198	0.0135028	0.0262113	0.0182685	0.0190627	0.0103257	0.00158856	0	0	0	0	0
0	0	0	0.0042523	0.000708717	0	0.00283487	0.0042523	0.00212615	0	0.00283487	0.00708717	0.00637845	0.0141743	0.0177179	0.0304748	0.0403969	0.0389794	0.0559887	0.0637845	0.065202	0.119064	0.0949681	0.107016	0.0722892	0.0524451	0.0453579	0.0283487	0.0432318	0.0248051	0.0163005	0.0141743	0.00496102	0.00921332	0.0106308	0	0	0	0	0	0
0	0	0	0	0	0	0	0	0.00877193	0.0175439	0.0204678	0.00877193	0.0116959	0.0175439	0.0146199	0.0467836	0.0409357	0.0263158	0.0467836	0.128655	0.0614035	0.0175439	0.0760234	0.0584795	0.0555556	0.0906433	0.0350877	0.0643275	0.0175439	0.0409357	0.0116959	0.0467836	0.00877193	0.0175439	0.00584795	0.00292398	0	0	0	0	0
0	0	0	0	0	0	0	0	0.012945	0	0	0	0.00323625	0.0194175	0.0355987	0.00323625	0.0453074	0.0420712	0.0711974	0.0291262	0.0711974	0.0841424	0.0517799	0.106796	0.0550162	0.0841424	0.0841424	0.0355987	0.0550162	0.012945	0.038835	0.012945	0.0194175	0.0226537	0.00323625	0	0	0	0	0	0
0	0	0	0	0	0	0	0	0	0.00721732	0.00882117	0.0032077	0.0064154	0.0120289	0.0376905	0.02085	0.0264635	0.0344828	0.0505213	0.0625501	0.064154	0.0737771	0.120289	0.129912	0.113873	0.096231	0.0537289	0.0336808	0.0280674	0.0112269	0.00400962	0	0	0.000801925	0	0	0	0	0	0	0
0	0	0	0.000944733	0	0.00236183	0.0070855	0.00330657	0.0132263	0.014171	0.0042513	0.0188947	0.0302315	0.037317	0.0358999	0.0486538	0.0628248	0.0765234	0.12376	0.0703826	0.0727444	0.0444025	0.0529051	0.0495985	0.0500709	0.0533774	0.0448748	0.047709	0.0146434	0.00614077	0.00472367	0.000944733	0.0028342	0.00377893	0.0014171	0	0	0	0	0	0
0	0	0	0	0	0	0	0.00230947	0	0.00692841	0.00692841	0.00692841	0	0.00692841	0.0254042	0	0.0646651	0.0277136	0.0438799	0.0461894	0.0531178	0.073903	0.124711	0.0831409	0.0669746	0.0946882	0.0577367	0.0715935	0.0277136	0.0323326	0.039261	0.00692841	0.00923788	0.00923788	0.0115473	0	0	0	0	0	0
0	0	0	0	0	0	0	0	0	0	0	0	0.00666667	0.00666667	0.0333333	0.04	0	0.00666667	0.0133333	0.0133333	0.0333333	0.0266667	0.0333333	0.133333	0.133333	0.113333	0.0733333	0.08	0.0466667	0.0533333	0.0266667	0.0733333	0.0133333	0.0133333	0.02	0.00666667	0	0	0	0	0
0	0	0.0019802	0	0	0.0019802	0.0039604	0	0.00792079	0.00990099	0.0138614	0.0336634	0.0415842	0.019802	0.0158416	0.0455446	0.0534653	0.0574257	0.0970297	0.0990099	0.039604	0.0693069	0.0455446	0.0891089	0.0693069	0.112871	0.0356436	0.0138614	0.00594059	0.0019802	0	0.00594059	0.0039604	0.0039604	0	0	0	0	0	0	0
0	0.000361795	0.000361795	0.00144718	0.000723589	0	0.000723589	0.00253256	0.00506512	0.00832127	0.00470333	0.0130246	0.0202605	0.0209841	0.0180897	0.0452243	0.0539074	0.0379884	0.0658466	0.0763386	0.0991317	0.107815	0.0958755	0.0763386	0.0593343	0.052822	0.0347323	0.026411	0.0180897	0.01411	0.010492	0.01411	0.00470333	0.00397974	0.00289436	0.00325615	0	0	0	0	0
0	0	0	0	0	0.0185185	0	0.0277778	0.00925926	0.00925926	0.0648148	0.00925926	0.0972222	0.0462963	0.037037	0.0462963	0.0648148	0.0740741	0.0648148	0.12037	0.111111	0.12037	0.0324074	0.0138889	0.0185185	0.0138889	0	0	0	0	0	0	0	0	0	0	0	0	0	0	0
0	0	0	0.000322789	0	0.00258231	0.00677857	0.00322789	0.00548741	0.0087153	0.00968367	0.0180762	0.00806972	0.018399	0.0355068	0.029051	0.039703	0.0571336	0.0671401	0.0713363	0.0813428	0.0913493	0.149128	0.103615	0.0597159	0.051969	0.0358296	0.0135571	0.00936088	0.00387347	0.010652	0.00387347	0.000322789	0.00258231	0.000322789	0.00129116	0	0	0	0	0
0	0.0004095	0.001638	0.0028665	0.0020475	0.00614251	0.00573301	0.0036855	0.00737101	0.013923	0.019656	0.0298935	0.0331695	0.0552826	0.0675676	0.0638821	0.0769861	0.0958231	0.0921376	0.101556	0.0995086	0.0741196	0.043407	0.0298935	0.02457	0.012285	0.00941851	0.00614251	0.0045045	0.00532351	0.003276	0.0004095	0.002457	0.004095	0	0.000819001	0	0	0	0	0
0	0.00218182	0	0	0	0.00145455	0.00945455	0.00363636	0.00290909	0.000727273	0.00872727	0.00872727	0.008	0.0145455	0.0174545	0.0247273	0.0443636	0.04	0.0509091	0.0770909	0.0763636	0.0785455	0.0770909	0.0901818	0.0923636	0.0829091	0.072	0.0501818	0.0196364	0.0152727	0.0116364	0.00509091	0.00145455	0.00581818	0.00436364	0.00218182	0	0	0	0	0
0	0	0.00257069	0.00257069	0	0.00385604	0	0.00128535	0.00514139	0.0167095	0.0141388	0.0347044	0.0269923	0.0604113	0.0514139	0.0449871	0.0526992	0.0745501	0.0771208	0.107969	0.128535	0.062982	0.062982	0.0565553	0.0257069	0.0398458	0.0205656	0.0102828	0.00771208	0.00514139	0.00128535	0	0.00128535	0	0	0	0	0	0	0	0
0	0.00477707	0	0	0	0	0	0.00477707	0.00955414	0.0238854	0.0175159	0.0334395	0.0621019	0.0684713	0.0254777	0.0525478	0.0780255	0.0875796	0.0987261	0.132166	0.0573248	0.0843949	0.0302548	0.0477707	0.00955414	0.022293	0.0127389	0.0111465	0.00477707	0.00796178	0.00955414	0	0.00159236	0.00159236	0	0	0	0	0	0	0
0	0	0	0	0	0	0.00101523	0.00913706	0.00812183	0.00609137	0.0121827	0.0213198	0.0203046	0.0406091	0.0233503	0.0477157	0.0182741	0.0467005	0.048731	0.0730964	0.0649746	0.115736	0.103553	0.080203	0.071066	0.0345178	0.0263959	0.0385787	0.0385787	0.0142132	0.0101523	0.022335	0	0.00101523	0	0.00203046	0	0	0	0	0
0	0	0	0.000688705	0	0	0.00619835	0.00137741	0.011708	0.00619835	0.0110193	0.00757576	0.0103306	0.0220386	0.0137741	0.0440771	0.0275482	0.0454545	0.0929752	0.121212	0.121901	0.154959	0.115014	0.0640496	0.0337466	0.0309917	0.0227273	0.00757576	0.00895317	0.00619835	0.00413223	0.00137741	0.00206612	0	0.00413223	0	0	0	0	0	0
0	0	0	0	0	0.00115875	0.00463499	0.00347625	0.00115875	0.00115875	0.00926999	0.00579374	0.0220162	0.00926999	0.01854	0.0266512	0.01854	0.0614137	0.0544612	0.0428737	0.0382387	0.0475087	0.117034	0.128621	0.13905	0.108922	0.0486674	0.0509849	0.01854	0.00347625	0.00463499	0.00347625	0.00695249	0.00347625	0	0	0	0	0	0	0
0	0	0	0	0	0	0	0	0	0	0	0	0	0	0	0.0588235	0.235294	0	0	0.0588235	0.352941	0.117647	0	0	0	0	0.0588235	0.117647	0	0	0	0	0	0	0	0	0	0	0	0	0
0	0	0	0	0	0	0	0	0.0150812	0	0.00232019	0.00928074	0.0104408	0.00928074	0.0150812	0.0162413	0.0336427	0.0440835	0.0487239	0.0394432	0.099768	0.0916473	0.140371	0.0939675	0.118329	0.0568445	0.049884	0.0452436	0.0359629	0.00696056	0.0104408	0.00580046	0	0.00116009	0	0	0	0	0	0	0
0	0	0	0.00766284	0.00287356	0	0.000957854	0.00478927	0.0201149	0.00670498	0.0201149	0.0411877	0.0316092	0.0306513	0.0632184	0.0373563	0.0613027	0.0909962	0.0689655	0.0833333	0.0670498	0.0450192	0.0795019	0.0316092	0.0584291	0.0565134	0.0354406	0.0114943	0.0162835	0.00670498	0.00287356	0.0143678	0	0.00287356	0	0	0	0	0	0	0
0	0	0	0	0	0	0	0	0.0140845	0	0.0422535	0	0.056338	0	0.028169	0.0704225	0.0704225	0.084507	0.0422535	0.056338	0.0140845	0.056338	0.028169	0.0704225	0	0.0704225	0.0422535	0.0422535	0.169014	0.0140845	0	0	0	0.0140845	0.0140845	0	0	0	0	0	0
0	0	0	0.00392773	0	0	0	0.00235664	0.00628437	0.000785546	0.00157109	0.0164965	0.00706991	0.00706991	0.00314218	0.0196386	0.0212097	0.0392773	0.0463472	0.067557	0.0981932	0.077769	0.108405	0.076198	0.0871956	0.0738413	0.0652003	0.0549882	0.0267086	0.0251375	0.0219953	0.0133543	0.0125687	0.00157109	0.0141398	0	0	0	0	0	0
0	0	0	0	0	0	0	0	0.0209974	0.0131234	0.0104987	0.00262467	0.0104987	0.00262467	0.0104987	0	0.0183727	0.0262467	0.0918635	0.0656168	0.0577428	0.136483	0.0787402	0.173228	0.0577428	0.112861	0.0393701	0.0262467	0.023622	0.00787402	0.0104987	0.00262467	0	0	0	0	0	0	0	0	0
0	0	0	0	0.00586265	0.0041876	0.00502513	0.00921273	0.00251256	0.00837521	0.0159129	0.0217755	0.0175879	0.0167504	0.0175879	0.038526	0.0393635	0.0670017	0.0720268	0.0603015	0.0561139	0.0829146	0.0938023	0.0929648	0.0536013	0.0544389	0.0460637	0.0460637	0.0108878	0.0142379	0.0100503	0.00837521	0.0117253	0.00167504	0.0125628	0.00251256	0	0	0	0	0
0	0	0	0	0	0	0	0	0.0111732	0	0	0	0	0.0167598	0.0139665	0.00558659	0.0335196	0.0027933	0.0865922	0.0195531	0.075419	0.0642458	0.100559	0.125698	0.0865922	0.0810056	0.0502793	0.0698324	0.027933	0.0391061	0.0223464	0.00837989	0.0139665	0.0251397	0.0111732	0.00837989	0	0	0	0	0
0	0	0	0	0	0	0	0	0	0	0	0	0.00632911	0.00949367	0.0221519	0.0126582	0.0253165	0.00316456	0.00632911	0.0601266	0.0791139	0.0981013	0.0981013	0.056962	0.0474684	0.0949367	0.0822785	0.0981013	0.056962	0.0158228	0.028481	0.0537975	0	0.0221519	0.0221519	0	0	0	0	0	0
0	0	0.0140845	0	0.0100604	0	0	0.00804829	0.00804829	0.0100604	0.0100604	0.0342052	0.0422535	0.0583501	0.0301811	0.0623742	0.0362173	0.0422535	0.0885312	0.0945674	0.0885312	0.126761	0.0724346	0.0663984	0.0482897	0.0261569	0.00804829	0.00603622	0.00402414	0.00402414	0	0	0	0	0	0	0	0	0	0	0
0	0	0	0.00391389	0.00587084	0	0	0	0.00782779	0.0117417	0.00587084	0.0332681	0.0567515	0.0195695	0.0547945	0.072407	0.074364	0.0626223	0.0332681	0.035225	0.0958904	0.0567515	0.107632	0.0841487	0.0900196	0.0645793	0.0215264	0.00195695	0	0	0	0	0	0	0	0	0	0	0	0	0
0	0	0.00201309	0.00150981	0.000503271	0.00251636	0.00754907	0.00301963	0.00452944	0.00956215	0.0135883	0.0145949	0.0286865	0.0251636	0.0367388	0.0362355	0.0422748	0.0608958	0.0739809	0.0795169	0.0991444	0.104177	0.0895823	0.0689482	0.0583795	0.040765	0.0322094	0.0125818	0.0196276	0.00301963	0.0115752	0.00553598	0.00503271	0.0035229	0.00150981	0.00150981	0	0	0	0	0
0	0	0	0	0	0	0.00183486	0	0	0.00366972	0.00733945	0	0.00733945	0.00366972	0.0110092	0.012844	0.0385321	0.0183486	0.0623853	0.0513761	0.0678899	0.0495413	0.0825688	0.0788991	0.066055	0.106422	0.093578	0.0880734	0.0458716	0.0146789	0.0238532	0.0146789	0.0220183	0.00550459	0.012844	0.00917431	0	0	0	0	0
0.00111794	0	0	0	0.0039128	0	0.00838457	0.00670766	0.019005	0.0122974	0.019564	0.0184461	0.0290665	0.0419229	0.0553382	0.0648407	0.0721073	0.0866406	0.0922303	0.098379	0.101733	0.0838457	0.0469536	0.0452767	0.0313024	0.019005	0.0100615	0.00950252	0.0078256	0.00279486	0.00335383	0.0039128	0.000558971	0.00223589	0.00167691	0	0	0	0	0	0
0	0	0	0	0	0	0	0.00485437	0.00161812	0.00647249	0.0161812	0.0161812	0.00647249	0.0226537	0.0436893	0.0291262	0.0420712	0.0582524	0.0695793	0.0809061	0.0631068	0.0760518	0.101942	0.0728155	0.0469256	0.066343	0.0550162	0.0177994	0.0355987	0.0161812	0.0161812	0.00970874	0.00970874	0.00647249	0.00809061	0	0	0	0	0	0
0	0	0	0.00363636	0.00436364	0.00145455	0.000727273	0.000727273	0.0101818	0	0.00363636	0.00581818	0.00581818	0.0167273	0.0356364	0.0298182	0.0363636	0.0785455	0.0930909	0.115636	0.151273	0.2	0.101818	0.0501818	0.0101818	0.0116364	0.008	0.00218182	0.00145455	0.00945455	0.00436364	0	0.00727273	0	0	0	0	0	0	0	0
0	0	0	0	0.0025	0.0025	0	0	0	0.005	0.00625	0.005	0.005	0.0075	0.015	0.01	0.01875	0.02875	0.045	0.0425	0.05125	0.07875	0.0625	0.0625	0.09125	0.14125	0.09	0.0875	0.025	0.01875	0.02	0.0225	0.02125	0.01875	0.00625	0.00875	0	0	0	0	0
0	0	0.00227618	0	0	0.00227618	0.000758725	0	0.0091047	0.0030349	0.00151745	0.00455235	0.0128983	0.0204856	0.0257967	0.0227618	0.0311077	0.0356601	0.0477997	0.0515933	0.0955994	0.103945	0.091047	0.101669	0.0364188	0.0698027	0.0584219	0.0356601	0.030349	0.0311077	0.0227618	0.00834598	0.0151745	0.0182094	0.00682853	0.0030349	0	0	0	0	0
0	0	0	0	0	0	0	0	0.0153846	0	0	0.0307692	0.0307692	0	0.0153846	0.0923077	0.0769231	0.123077	0.184615	0.0307692	0.138462	0.0923077	0.0769231	0	0.0153846	0.0769231	0	0	0	0	0	0	0	0	0	0	0	0	0	0	0
0	0	0	0	0	0	0.0151515	0.010101	0.00505051	0.040404	0.020202	0.0656566	0.040404	0.0353535	0.0454545	0.0909091	0.020202	0.111111	0.212121	0.111111	0.0808081	0.0505051	0.020202	0.020202	0	0.00505051	0	0	0	0	0	0	0	0	0	0	0	0	0	0	0
0	0	0	0	0	0	0	0	0	0	0	0.0118519	0.00740741	0.0148148	0.0222222	0.0459259	0.0148148	0.0325926	0.0548148	0.0518519	0.0533333	0.0681481	0.103704	0.158519	0.140741	0.0962963	0.0725926	0.0266667	0.0162963	0.00148148	0.00296296	0	0.00296296	0	0	0	0	0	0	0	0
0	0	0	0	0	0	0	0	0	0	0	0	0	0	0	0	0	0	0	0	0	0	0.181818	0.0909091	0.0909091	0	0.181818	0.272727	0.0909091	0	0	0	0	0	0.0909091	0	0	0	0	0	0
0.000569801	0.000569801	0.002849	0	0.002849	0	0	0.002849	0.002849	0.0039886	0.00911681	0.00854701	0.0131054	0.0188034	0.0188034	0.0319088	0.0410256	0.0615385	0.0547009	0.0621083	0.0643875	0.0695157	0.107692	0.0900285	0.0678063	0.0826211	0.0626781	0.022792	0.0393162	0.0188034	0.00797721	0.011396	0.011396	0.0045584	0.002849	0	0	0	0	0	0
0	0.000404858	0	0	0.000809717	0.00121457	0.000404858	0.00121457	0.00121457	0.00242915	0.00809717	0.0101215	0.0137652	0.0210526	0.0214575	0.0255061	0.0360324	0.0562753	0.0578947	0.057085	0.0700405	0.0842105	0.0910931	0.091498	0.0753036	0.0995951	0.045749	0.0408907	0.0336032	0.0198381	0.0105263	0.00728745	0.00688259	0.00404858	0.00364372	0.000809717	0	0	0	0	0
0	0	0	0	0	0	0	0.00192308	0.00576923	0.0115385	0.00384615	0.0192308	0.00384615	0.00192308	0.00961538	0.0519231	0.0153846	0.0346154	0.0538462	0.0865385	0.0615385	0.103846	0.0788462	0.0903846	0.0653846	0.117308	0.0673077	0.0269231	0.0173077	0.00769231	0.00961538	0.0115385	0.0269231	0.00384615	0.00576923	0.00576923	0	0	0	0	0
0	0	0	0	0	0	0.0034904	0	0	0	0.0052356	0	0.0226876	0.0191972	0.0296684	0.008726	0.0157068	0.052356	0.0244328	0.069808	0.0575916	0.101222	0.0907504	0.113438	0.0942408	0.0942408	0.0750436	0.0471204	0.017452	0.0191972	0.0069808	0	0.0139616	0.0122164	0.0052356	0	0	0	0	0	0
0	0	0	0	0	0	0	0.010989	0	0	0.021978	0	0.0769231	0.00549451	0	0.0384615	0.0274725	0	0.032967	0.0989011	0.126374	0.0604396	0.0494505	0.0714286	0.148352	0.0769231	0.0604396	0	0.0384615	0.0164835	0	0	0.010989	0.010989	0.0164835	0	0	0	0	0	0
0	0	0	0	0	0.00350877	0.00818713	0.00116959	0.00233918	0.00584795	0.00935673	0.0105263	0.00818713	0.0128655	0.0187135	0.0374269	0.0304094	0.0397661	0.0304094	0.045614	0.0561404	0.0596491	0.11462	0.0959064	0.0947368	0.0795322	0.0526316	0.0432749	0.0280702	0.0269006	0.0116959	0.0105263	0.0128655	0.0280702	0.0210526	0	0	0	0	0	0
0.00213371	0	0.00213371	0	0	0.0056899	0	0.00213371	0.00497866	0.0156472	0.0156472	0.0199147	0.0199147	0.0327169	0.0391181	0.0654339	0.06899	0.0711238	0.0526316	0.0761024	0.0561878	0.0704125	0.0540541	0.0455192	0.0391181	0.041963	0.0405405	0.0384068	0.0263158	0.0263158	0.014936	0.0248933	0.0156472	0.00640114	0.00426743	0.000711238	0	0	0	0	0
0	0	0	0	0.04	0	0	0	0	0	0	0	0.08	0	0.06	0.08	0.04	0.16	0.06	0.06	0.02	0	0	0.04	0	0.12	0.12	0	0.06	0	0.06	0	0	0	0	0	0	0	0	0	0
0	0	0	0	0	0	0	0	0	0.00714286	0.0642857	0.0428571	0	0	0	0.128571	0.0357143	0.142857	0.0571429	0.0928571	0.0285714	0.0214286	0.0928571	0.05	0.05	0.0642857	0.0214286	0.0142857	0.00714286	0.0214286	0.00714286	0.00714286	0.0428571	0	0	0	0	0	0	0	0
0	0	0	0	0	0	0	0	0	0	0.00684932	0	0.0239726	0.010274	0.0182648	0.0125571	0.0159817	0.033105	0.0513699	0.0445205	0.0787671	0.0753425	0.0993151	0.101598	0.0890411	0.119863	0.0753425	0.0479452	0.0285388	0.0319635	0.00114155	0.00799087	0.00456621	0.0136986	0.00684932	0.00114155	0	0	0	0	0
0	0	0	0	0	0	0	0	0	0	0	0	0	0	0	0	0	0.0232558	0	0.0232558	0.139535	0	0.162791	0.232558	0.139535	0.0930233	0	0.0465116	0.139535	0	0	0	0	0	0	0	0	0	0	0	0
0	0	0	0	0.00775194	0	0	0.00332226	0.00664452	0.0221484	0.03433	0.021041	0.0332226	0.0664452	0.0498339	0.0675526	0.0996678	0.0631229	0.0697674	0.076412	0.076412	0.0841639	0.0830565	0.0409745	0.0199336	0.0155039	0.021041	0.013289	0.00664452	0.00442968	0	0.00110742	0.00221484	0.00221484	0.00664452	0.00110742	0	0	0	0	0
0	0	0	0	0.00724638	0	0	0.0217391	0.00724638	0	0.0144928	0.0289855	0.0289855	0	0.115942	0.0362319	0.0362319	0.0434783	0.0434783	0.144928	0.0507246	0.137681	0.101449	0.123188	0	0	0.0144928	0.0144928	0	0.0144928	0	0.0144928	0	0	0	0	0	0	0	0	0
0	0	0	0.00267738	0.00535475	0.0060241	0.00736278	0.00669344	0.0100402	0.00870147	0.0107095	0.0160643	0.019411	0.0381526	0.0455154	0.0381526	0.0515395	0.083668	0.0649264	0.0776439	0.085676	0.0689424	0.0930388	0.0522088	0.0629183	0.0287818	0.0261044	0.0341365	0.0207497	0.00803213	0.00133869	0.00133869	0.00736278	0.00535475	0.00937082	0.00200803	0	0	0	0	0
0	0	0	0	0	0	0	0	0	0.00352113	0	0.00352113	0	0	0.0140845	0.0176056	0.0316901	0.0669014	0.0492958	0.028169	0.0105634	0.0422535	0.130282	0.109155	0.0528169	0.0528169	0.112676	0.0352113	0.0492958	0.0492958	0.056338	0.0211268	0.0211268	0.0316901	0.0105634	0	0	0	0	0	0
0	0	0	0	0.00193424	0.00580271	0	0.00773694	0.0174081	0.0193424	0.0193424	0.0232108	0.0386847	0.0251451	0.0425532	0.0793037	0.073501	0.073501	0.106383	0.0580271	0.0831721	0.0967118	0.0676983	0.0967118	0.0541586	0.00773694	0	0	0	0	0	0	0	0.00193424	0	0	0	0	0	0	0
0	0	0	0	0	0	0	0.0096463	0.0160772	0	0.0321543	0	0	0.0128617	0.00321543	0.00643087	0.0385852	0.022508	0.022508	0.0868167	0.0675241	0.11254	0.106109	0.131833	0.0578778	0.128617	0.0803859	0.0450161	0.0160772	0.00321543	0	0	0	0	0	0	0	0	0	0	0
0	0	0	0.0017301	0	0.0017301	0.000865052	0.00519031	0.000865052	0.00432526	0.00259516	0.00519031	0.0190311	0.00951557	0.0198962	0.0198962	0.0380623	0.033737	0.0527682	0.0769896	0.0899654	0.0873702	0.113322	0.101211	0.0769896	0.0467128	0.0544983	0.0449827	0.033737	0.0155709	0.00346021	0.00346021	0.00692042	0.0198962	0.00519031	0.00432526	0	0	0	0	0
0	0	0.00113766	0.00113766	0	0	0.00568828	0.00113766	0.0102389	0	0.00227531	0.00455063	0.0170648	0.0182025	0.0284414	0.0273038	0.0739477	0.0659841	0.0898749	0.110353	0.13083	0.12628	0.113766	0.0523322	0.039818	0.0409556	0.00796359	0.00113766	0.0136519	0	0.00455063	0.00227531	0.00113766	0.00113766	0.00682594	0	0	0	0	0	0
0	0	0	0.00364166	0	0.000728332	0	0.00291333	0.000728332	0.00291333	0.00582666	0.00145666	0.00946832	0.010925	0.015295	0.0211216	0.0342316	0.0393299	0.0560816	0.0670066	0.0487983	0.0946832	0.0779315	0.123816	0.0997815	0.101238	0.0597232	0.0473416	0.0356883	0.019665	0.00655499	0.00509832	0.00145666	0.00364166	0.00291333	0	0	0	0	0	0
0	0	0	0	0	0	0	0	0	0	0	0	0.0165746	0	0	0.0110497	0.0607735	0.0220994	0.0441989	0.0331492	0.038674	0.0939227	0.0773481	0.0662983	0.121547	0.110497	0.0552486	0.0331492	0.038674	0.0331492	0.0276243	0.0276243	0.038674	0.0331492	0.0165746	0	0	0	0	0	0
0.00833333	0	0	0	0	0	0	0	0	0	0	0	0	0	0	0.0333333	0.05	0.0416667	0	0.0916667	0	0.141667	0.05	0.141667	0.116667	0.15	0.0416667	0.025	0	0.0583333	0.025	0.025	0	0	0	0	0	0	0	0	0
0	0	0	0	0	0	0.00318471	0	0	0.00318471	0.00318471	0.022293	0.0127389	0.0350318	0.00318471	0.0382166	0.0159236	0.0127389	0.0477707	0.0764331	0.0859873	0.101911	0.0764331	0.0923567	0.089172	0.0796178	0.00636943	0.0700637	0.0286624	0.0159236	0.0254777	0.0191083	0.0191083	0.0159236	0	0	0	0	0	0	0
0	0	0	0.00678733	0	0.00452489	0.00678733	0	0.00226244	0	0.0113122	0.0271493	0.0135747	0.0248869	0.0158371	0.0294118	0.020362	0.0520362	0.0316742	0.0429864	0.0859729	0.0588235	0.0633484	0.117647	0.0723982	0.108597	0.106335	0.0452489	0.0113122	0.020362	0.00678733	0.00452489	0.00452489	0	0.00452489	0	0	0	0	0	0
0	0	0	0	0	0	0	0	0	0.0141343	0.00530035	0	0.00176678	0.0106007	0.0159011	0.0282686	0.0212014	0.0318021	0.0300353	0.040636	0.0742049	0.0777385	0.107774	0.102473	0.0971731	0.0795053	0.0759717	0.0795053	0.0724382	0.0212014	0.0123675	0	0	0	0	0	0	0	0	0	0
0	0	0	0	0	0	0	0	0	0	0	0	0	0	0	0	0.056338	0	0	0.028169	0.028169	0.126761	0.0704225	0.169014	0.0422535	0.056338	0.056338	0.15493	0.126761	0	0.0140845	0.0422535	0.028169	0	0	0	0	0	0	0	0
0	0	0	0	0	0.0162866	0	0	0	0	0.0130293	0	0	0	0.019544	0.0325733	0.029316	0.0684039	0.0358306	0.0325733	0.0814332	0.0618893	0.0781759	0.130293	0.123779	0.0846906	0.0651466	0.0553746	0.019544	0.0130293	0.0162866	0.00977199	0	0.00651466	0.00651466	0	0	0	0	0	0
0	0.00110011	0	0	0.00110011	0	0	0	0	0	0.00330033	0	0.0187019	0.00110011	0.0253025	0.0154015	0.00660066	0.0154015	0.0253025	0.0473047	0.0451045	0.0924092	0.0924092	0.0979098	0.0957096	0.080308	0.070407	0.0649065	0.0385039	0.0330033	0.039604	0.0319032	0.0242024	0.0121012	0.0187019	0.00220022	0	0	0	0	0
0	0	0	0	0	0	0	0.00175131	0.00437828	0	0.00262697	0.0113835	0.0183888	0.0227671	0.0166375	0.028021	0.0411559	0.028021	0.0499124	0.061296	0.0604203	0.108581	0.0805604	0.0945709	0.0910683	0.0604203	0.0796848	0.0411559	0.0201401	0.0175131	0.00875657	0.00350263	0.0122592	0.0166375	0.00963222	0.00875657	0	0	0	0	0
0	0	0	0.03125	0	0	0.0078125	0	0	0	0.0390625	0	0	0.03125	0	0.0703125	0.0078125	0.09375	0.0390625	0.0859375	0.078125	0.078125	0.0859375	0.117188	0.015625	0.0625	0.03125	0.015625	0.046875	0.0546875	0	0	0.0078125	0	0	0	0	0	0	0	0
0	0	0	0	0	0	0	0	0	0	0	0	0	0	0	0.136364	0	0	0.0681818	0.0681818	0.181818	0.136364	0.0909091	0.0227273	0.0909091	0	0	0.0909091	0.113636	0	0	0	0	0	0	0	0	0	0	0	0
0	0	0	0.00380518	0	0.00532725	0.00228311	0.00152207	0.00380518	0.00456621	0.00913242	0.0129376	0.00837139	0.0388128	0.0281583	0.0418569	0.0312024	0.0357686	0.0738204	0.0844749	0.0753425	0.0722983	0.0981735	0.0783866	0.0532725	0.0570776	0.0418569	0.0464231	0.0190259	0.0372907	0.0136986	0.00456621	0.00304414	0.00913242	0.00380518	0.000761035	0	0	0	0	0
0	0.00128287	0	0.00192431	0	0.00256575	0.00384862	0.00128287	0.00256575	0.00962155	0.010263	0.0121873	0.0109044	0.035279	0.0365619	0.0474663	0.0416934	0.0372033	0.0942912	0.076331	0.091084	0.0840282	0.0833868	0.0635022	0.0904426	0.0487492	0.035279	0.0404105	0.00513149	0.00577293	0.00641437	0.00384862	0.00769724	0.00898012	0	0	0	0	0	0	0
0.0022805	0	0	0	0.004561	0	0.0022805	0.0022805	0	0.00114025	0.00342075	0.013683	0.00798176	0.0205245	0.022805	0.0250855	0.0399088	0.041049	0.0444698	0.0376283	0.063854	0.0786773	0.063854	0.0729761	0.0912201	0.0649943	0.063854	0.0729761	0.036488	0.0285063	0.0376283	0.018244	0.0114025	0.0159635	0.00570125	0.004561	0	0	0	0	0
0	0	0	0	0	0	0	0	0	0	0	0	0.166667	0	0	0.111111	0	0	0.111111	0.0555556	0.222222	0.222222	0	0.0555556	0	0	0.0555556	0	0	0	0	0	0	0	0	0	0	0	0	0	0
0	0	0	0	0	0.0289855	0	0	0.0144928	0	0.00724638	0	0	0	0.0144928	0.057971	0.0434783	0.0289855	0	0.0289855	0.057971	0.057971	0.0507246	0.0724638	0.130435	0.123188	0.0869565	0.0869565	0.0289855	0.0362319	0.00724638	0	0.0289855	0.00724638	0	0	0	0	0	0	0
0	0	0	0	0	0	0	0.0166667	0	0	0	0	0.00833333	0.025	0.0166667	0.00833333	0.0166667	0.0416667	0.0666667	0.0166667	0.0916667	0.0833333	0.1	0.2	0.0916667	0.075	0.00833333	0.00833333	0.05	0	0.025	0	0.0166667	0.0166667	0.0166667	0	0	0	0	0	0
0	0	0	0.000338983	0	0.00237288	0.00237288	0	0.00305085	0.00169492	0.00610169	0.00881356	0.019661	0.0291525	0.0244068	0.0254237	0.0427119	0.0671186	0.0722034	0.0650847	0.0745763	0.0657627	0.0783051	0.10339	0.0644068	0.0871186	0.0471186	0.0427119	0.0291525	0.0152542	0.0101695	0.00271186	0.00305085	0.00372881	0.000677966	0.00135593	0	0	0	0	0
0.00190658	0.000953289	0	0	0	0	0.00285987	0.00762631	0.0171592	0.000953289	0.00190658	0.00381316	0.00762631	0.0266921	0.0266921	0.0219256	0.0285987	0.0591039	0.0457579	0.0781697	0.0762631	0.0648236	0.0915157	0.0829361	0.0695901	0.0629171	0.0619638	0.0476644	0.0352717	0.0085796	0.0114395	0.0266921	0.00381316	0.0142993	0.0104862	0	0	0	0	0	0
0	0	0	0	0	0	0	0	0	0.148148	0	0	0	0	0	0	0.0740741	0	0.111111	0.0740741	0	0.296296	0.296296	0	0	0	0	0	0	0	0	0	0	0	0	0	0	0	0	0	0
0	0	0	0	0	0	0	0	0.00151057	0.0120846	0	0.00151057	0.00302115	0.00755287	0.0226586	0.0362538	0.0135952	0.0181269	0.0166163	0.0422961	0.0347432	0.0755287	0.0951662	0.10423	0.0906344	0.092145	0.0468278	0.0876133	0.0513595	0.0317221	0.0332326	0.0241692	0.0151057	0.021148	0.00453172	0.0166163	0	0	0	0	0
0.00199601	0	0	0	0	0	0	0	0	0	0	0.00998004	0.011976	0.00798403	0.00898204	0.0149701	0.0279441	0.0528942	0.0399202	0.0309381	0.0618762	0.0648703	0.0798403	0.0718563	0.0978044	0.0888224	0.0608782	0.0419162	0.0698603	0.0309381	0.0499002	0.0219561	0.0149701	0.0239521	0.00898204	0.00399202	0	0	0	0	0
0	0	0	0	0	0	0	0	0	0.0111663	0	0.00744417	0.00372208	0.00496278	0.00744417	0.0124069	0.0148883	0.00124069	0.0297767	0.0669975	0.0533499	0.0632754	0.0868486	0.130273	0.116625	0.115385	0.0657568	0.0942928	0.0434243	0.00868486	0.016129	0.0198511	0.00744417	0.00744417	0.0111663	0	0	0	0	0	0
0	0	0	0	0	0.00200401	0	0	0	0	0.0220441	0.0140281	0.0280561	0.0140281	0.0160321	0.0180361	0.0420842	0.0601202	0.0981964	0.0861723	0.0741483	0.0521042	0.0781563	0.0781563	0.0641283	0.0561122	0.0360721	0.0501002	0.0320641	0.0160321	0.0200401	0.0340681	0.00801603	0	0	0	0	0	0	0	0
0	0	0	0	0	0.00133156	0	0.00133156	0	0.00665779	0.00532623	0.00133156	0	0.0226365	0.0146471	0.0133156	0.0266312	0.0332889	0.0386152	0.0679095	0.0612517	0.0825566	0.081225	0.0585885	0.0905459	0.0785619	0.0772304	0.0585885	0.0559254	0.0505992	0.0159787	0.023968	0.00932091	0.011984	0.00532623	0.00532623	0	0	0	0	0
0	0	0	0	0	0	0	0	0	0	0	0	0	0	0	0	0	0	0	0.111111	0.0555556	0.222222	0	0.111111	0.111111	0	0	0.111111	0	0.0555556	0	0.222222	0	0	0	0	0	0	0	0	0
0	0	0	0	0.00753012	0.0150602	0	0	0	0.00451807	0.0271084	0.0195783	0.0316265	0.0391566	0.0271084	0.0391566	0.0587349	0.115964	0.0903614	0.0858434	0.135542	0.0512048	0.0737952	0.0421687	0.0286145	0.0496988	0.0135542	0.0195783	0.0060241	0.0060241	0	0	0.0060241	0.0060241	0	0	0	0	0	0	0
0	0	0	0	0	0	0	0	0	0	0	0	0	0	0	0.0434783	0	0.0869565	0	0.0434783	0.0434783	0	0.0869565	0.347826	0.0434783	0.0869565	0.130435	0.0869565	0	0	0	0	0	0	0	0	0	0	0	0	0
0	0	0	0	0	0	0	0	0	0.00539084	0.00269542	0	0	0	0.0161725	0.0431267	0.0107817	0.0377358	0.0404313	0.115903	0.06469	0.0592992	0.0700809	0.105121	0.150943	0.0808625	0.0619946	0.0377358	0.0215633	0.00808625	0.0242588	0.00269542	0.0215633	0.00808625	0.0107817	0	0	0	0	0	0
0	0	0	0	0	0	0.00091659	0	0	0	0	0.00274977	0.0119157	0.0109991	0.0119157	0.0100825	0.015582	0.0238313	0.0412466	0.0485793	0.0504125	0.0705775	0.116407	0.0806599	0.0934922	0.096242	0.0971586	0.0549954	0.0329973	0.0430797	0.0229148	0.0109991	0.0174152	0.00458295	0.0229148	0.00733272	0	0	0	0	0
0	0.00863931	0	0.00431965	0	0	0	0	0.0237581	0.0367171	0.0172786	0.0259179	0.0431965	0.0215983	0.0431965	0.0539957	0.0475162	0.0669546	0.0367171	0.0928726	0.0539957	0.0669546	0.0734341	0.0799136	0.0410367	0.0453564	0.0151188	0.0107991	0.0302376	0	0.00215983	0.00215983	0.00647948	0.0215983	0.012959	0.0151188	0	0	0	0	0
0	0	0	0	0	0	0	0.00184162	0	0.00552486	0	0.00184162	0.00184162	0.00828729	0.0156538	0.0156538	0.0220994	0.0101289	0.0405157	0.0331492	0.0561694	0.0488029	0.0616943	0.0699816	0.0626151	0.087477	0.0709024	0.0607735	0.0607735	0.0755064	0.0764273	0.0414365	0.0230203	0.0211786	0.0119705	0.0138122	0.00092081	0	0	0	0
0	0	0	0	0.00155763	0	0	0	0.0046729	0	0.0046729	0.00311526	0.0109034	0	0.0218069	0.0202492	0.0420561	0.0264798	0.0342679	0.0451713	0.0358255	0.0545171	0.0623053	0.05919	0.101246	0.0623053	0.14486	0.0576324	0.0264798	0.0607477	0.0233645	0.0358255	0.0373832	0.0155763	0.00778816	0	0	0	0	0	0
0	0	0	0.00184615	0	0.00307692	0	0.00184615	0	0.00246154	0.00369231	0.00923077	0.0116923	0.00615385	0.0184615	0.0190769	0.0270769	0.0313846	0.0486154	0.0406154	0.0590769	0.0769231	0.0886154	0.105231	0.101538	0.0627692	0.0670769	0.0609231	0.0406154	0.0246154	0.0276923	0.0147692	0.0172308	0.0123077	0.0123077	0.00307692	0	0	0	0	0
0	0	0	0	0	0	0	0	0.000866551	0.0034662	0.00259965	0	0.00606586	0.0129983	0.0190641	0.0103986	0.0372617	0.0285962	0.0277296	0.0450607	0.0667244	0.104853	0.116118	0.115251	0.0953206	0.0649913	0.0909879	0.0519931	0.0242634	0.0216638	0.0225303	0.00433276	0.00866551	0.0112652	0.00693241	0	0	0	0	0	0
0	0	0	0	0.00292398	0	0.0116959	0.0116959	0.0175439	0.00877193	0.0350877	0.0467836	0.0467836	0.0380117	0.0497076	0.0643275	0.0672515	0.0847953	0.0760234	0.0818713	0.0994152	0.0526316	0.0116959	0.0321637	0.0380117	0.0438596	0.0438596	0.0116959	0	0.00584795	0	0.00584795	0	0.00877193	0.00292398	0	0	0	0	0	0
0	0	0	0	0	0	0	0	0.00188679	0	0	0	0	0.00943396	0.0245283	0.00566038	0.0207547	0.00754717	0.0339623	0.0320755	0.0245283	0.0415094	0.0603774	0.0943396	0.0830189	0.0849057	0.0584906	0.090566	0.0660377	0.0603774	0.0735849	0.0320755	0.0433962	0.0245283	0.0207547	0.00566038	0	0	0	0	0
0	0	0	0.00169492	0	0	0	0	0.00677966	0.00677966	0	0	0	0.00338983	0.00677966	0.0220339	0.0135593	0.0135593	0.0389831	0.0881356	0.0711864	0.0576271	0.108475	0.0762712	0.125424	0.115254	0.0457627	0.0898305	0.0372881	0.0440678	0.00338983	0.00847458	0.00508475	0.0101695	0	0	0	0	0	0	0
0	0	0	0	0	0	0	0	0	0	0	0	0	0	0	0	0	0	0	0	0.125	0	0.3125	0	0	0	0.25	0	0	0.1875	0.125	0	0	0	0	0	0	0	0	0	0
0	0	0	0.0225564	0	0.0150376	0	0	0	0.0225564	0	0.0075188	0.075188	0.0526316	0.0225564	0.0526316	0.0150376	0.0676692	0.165414	0.0300752	0.037594	0.0977444	0.0827068	0.0451128	0.0827068	0.0300752	0.0225564	0.0225564	0.0150376	0.0075188	0	0	0	0	0.0075188	0	0	0	0	0	0
0	0.00359712	0	0	0.00959233	0.00479616	0.028777	0.00119904	0.00719424	0.00719424	0.0131894	0.0251799	0.0323741	0.058753	0.0455635	0.0359712	0.0695444	0.11271	0.0923261	0.109113	0.0395683	0.0407674	0.0479616	0.0215827	0.0179856	0.0311751	0.0491607	0.0119904	0.029976	0.0167866	0.0119904	0.00959233	0.00959233	0.00479616	0	0	0	0	0	0	0
0	0.00188857	0	0	0.00472144	0	0.000944287	0.00377715	0.0151086	0.00472144	0.0122757	0.0217186	0.01322	0.0509915	0.0188857	0.0387158	0.0377715	0.0557129	0.0585458	0.0963173	0.068933	0.0802644	0.0604344	0.0736544	0.0793201	0.075543	0.0434372	0.0358829	0.0226629	0.00377715	0.0075543	0.00283286	0.00283286	0.00661001	0.000944287	0	0	0	0	0	0
0	0	0	0	0	0.00273973	0	0	0	0.00684932	0	0.00547945	0.0164384	0.00958904	0.0232877	0.00547945	0.0315068	0.0479452	0.039726	0.069863	0.0547945	0.0739726	0.0589041	0.1	0.105479	0.0794521	0.0479452	0.0410959	0.0205479	0.030137	0.0356164	0.0356164	0.0246575	0.0191781	0.00958904	0.00410959	0	0	0	0	0
0	0	0	0	0	0	0.00262467	0.0131234	0.0131234	0.00787402	0.0209974	0.0314961	0.0262467	0.0104987	0.0288714	0.0761155	0.0734908	0.0839895	0.0944882	0.0866142	0.0761155	0.0918635	0.0577428	0.0367454	0.0419948	0.0314961	0.0209974	0.0104987	0.015748	0.015748	0.00524934	0	0.0104987	0.00262467	0.0104987	0.00262467	0	0	0	0	0
0	0	0	0.000900901	0	0.0018018	0	0	0.00630631	0	0.0018018	0.00720721	0.0045045	0.018018	0.0117117	0.0117117	0.0315315	0.0279279	0.0288288	0.0342342	0.045045	0.0495495	0.0756757	0.0837838	0.109009	0.138739	0.163964	0.0756757	0.0504505	0.00540541	0.0036036	0.0045045	0.00720721	0	0.000900901	0	0	0	0	0	0
0	0	0	0	0	0	0	0.00232919	0.00310559	0.0015528	0.000776398	0.00698758	0	0.0124224	0.00698758	0.0131988	0.0186335	0.011646	0.0395963	0.0372671	0.0504658	0.0590062	0.056677	0.0900621	0.11413	0.177019	0.121894	0.0628882	0.0248447	0.0232919	0.0302795	0.00543478	0.000776398	0.0178571	0.00621118	0.00465839	0	0	0	0	0
0	0	0	0	0	0.0638298	0	0	0	0	0	0	0	0.0638298	0.0851064	0.106383	0	0.0212766	0.0425532	0	0.0851064	0.234043	0.0638298	0.0212766	0.106383	0.0212766	0.0212766	0	0.0638298	0	0	0	0	0	0	0	0	0	0	0	0
0.00167224	0	0.00167224	0	0	0.00167224	0.00334448	0.00501672	0.00501672	0.0100334	0.0284281	0.0326087	0.0158863	0.0384615	0.0401338	0.0685619	0.0610368	0.0986622	0.090301	0.0869565	0.0602007	0.111204	0.0468227	0.0501672	0.0376254	0.0526756	0.0225753	0.0100334	0.0041806	0.0041806	0.00585284	0.00167224	0	0.00334448	0	0	0	0	0	0	0
0	0	0	0	0	0	0	0	0	0.0142857	0	0.0285714	0.0571429	0.0142857	0	0.128571	0.0285714	0.0857143	0.142857	0.0285714	0.128571	0.114286	0.0428571	0	0.0714286	0	0.0428571	0.0428571	0.0285714	0	0	0	0	0	0	0	0	0	0	0	0
0	0	0	0	0	0	0	0.00714286	0	0.00714286	0	0	0.0142857	0.00714286	0.0571429	0.05	0.0428571	0.05	0.05	0.0428571	0.107143	0.157143	0.0714286	0.0642857	0.135714	0.0714286	0.0214286	0.0214286	0	0.0214286	0	0	0	0	0	0	0	0	0	0	0
0	0	0	0	0	0.030303	0	0	0	0	0	0	0	0.030303	0	0	0.0606061	0.030303	0.030303	0.030303	0.181818	0.121212	0	0.151515	0.0909091	0	0	0	0.242424	0	0	0	0	0	0	0	0	0	0	0	0
0	0	0	0	0	0	0	0	0	0	0	0	0	0	0.0425532	0	0.0638298	0.0212766	0.0851064	0.0425532	0.0425532	0.12766	0.0425532	0.12766	0.0425532	0.0638298	0.12766	0.0212766	0.0212766	0.0425532	0	0	0	0	0.0638298	0.0212766	0	0	0	0	0
0	0	0	0	0	0	0	0	0	0	0	0	0.0178571	0.0178571	0.0178571	0	0.0178571	0.0357143	0.0357143	0.125	0.0178571	0.0535714	0	0	0.196429	0.107143	0.0892857	0.142857	0.0535714	0.0535714	0	0.0178571	0	0	0	0	0	0	0	0	0
0	0	0	0	0	0	0.00352113	0.0176056	0.0316901	0.0211268	0	0.0316901	0	0.0528169	0.0809859	0.0316901	0.0352113	0.0774648	0.137324	0.102113	0.102113	0.056338	0.0669014	0.056338	0.0176056	0.0316901	0.0316901	0.00704225	0	0	0.00352113	0	0.00352113	0	0	0	0	0	0	0	0
0	0	0.00250627	0	0	0	0.0162907	0	0	0	0	0.00250627	0.0100251	0.0112782	0.0037594	0.0175439	0.0150376	0.0263158	0.0401003	0.0451128	0.0776942	0.0827068	0.102757	0.137845	0.126566	0.0639098	0.0388471	0.066416	0.0162907	0.0137845	0.0162907	0.00877193	0.0225564	0.0213033	0.0137845	0	0	0	0	0	0
0	0	0	0	0	0	0	0	0.0043573	0.0152505	0	0.0108932	0	0.0261438	0.0196078	0.0305011	0.0196078	0.037037	0.0827887	0.0501089	0.0936819	0.0936819	0.0762527	0.0610022	0.0784314	0.0784314	0.0239651	0.0413943	0.0239651	0.0392157	0.037037	0.00653595	0.0130719	0.0326797	0.0043573	0	0	0	0	0	0
0	0	0	0	0	0	0	0.00243605	0	0	0.00243605	0.00243605	0	0.00121803	0.00974421	0.0219245	0.0109622	0.0304507	0.0267966	0.0255786	0.0267966	0.043849	0.0864799	0.0621194	0.0718636	0.135201	0.0767357	0.0694275	0.0353228	0.0682095	0.0779537	0.0353228	0.0389769	0.00243605	0.0280146	0.00730816	0	0	0	0	0
0	0	0.003125	0	0.00104167	0.003125	0.0166667	0	0.00104167	0	0.0177083	0.01875	0.025	0.0291667	0.0447917	0.0666667	0.0552083	0.0541667	0.0479167	0.114583	0.084375	0.0979167	0.05625	0.0458333	0.08125	0.0479167	0.025	0.025	0.0104167	0.0104167	0.00520833	0.00416667	0	0.00520833	0.00208333	0	0	0	0	0	0
0	0	0	0	0	0	0	0	0	0	0	0	0	0	0	0	0.103448	0.0344828	0	0	0	0	0	0.0344828	0	0.172414	0.103448	0.241379	0.103448	0.0344828	0.0689655	0.0344828	0.0689655	0	0	0	0	0	0	0	0
0	0	0	0	0	0	0	0	0	0.0545455	0.0545455	0.0727273	0.0181818	0	0.0909091	0.0363636	0.0181818	0.181818	0.163636	0.0545455	0.0363636	0	0.0181818	0.0727273	0.0545455	0.0545455	0	0	0.0181818	0	0	0	0	0	0	0	0	0	0	0	0
0	0	0	0.001321	0	0.00396301	0	0	0.00396301	0	0.00264201	0.00396301	0.00792602	0.014531	0.00792602	0.0515192	0.0303831	0.0369881	0.0277411	0.0805812	0.0726552	0.0647292	0.0673712	0.103038	0.0752972	0.0581242	0.0435931	0.0237781	0.0462351	0.0409511	0.0250991	0.014531	0.0369881	0.0356671	0.00792602	0.010568	0	0	0	0	0
0	0	0	0	0	0	0	0	0	0.00478469	0.00637959	0.0015949	0.0143541	0.00318979	0.0239234	0.0255183	0.0287081	0.0350877	0.0526316	0.0590112	0.0590112	0.0653907	0.103668	0.0877193	0.15949	0.0558214	0.0845295	0.0430622	0.0111643	0.0255183	0.0175439	0	0.00637959	0.0111643	0.0111643	0.00318979	0	0	0	0	0
0	0	0	0	0	0	0	0	0	0	0	0	0	0	0.0128205	0.0128205	0	0.0384615	0.0641026	0.0384615	0.0641026	0.141026	0.0897436	0.102564	0.0641026	0.0897436	0.0897436	0	0	0.025641	0.0384615	0	0.115385	0.0128205	0	0	0	0	0	0	0
0	0	0	0	0	0	0	0	0.00449944	0.00112486	0.00674916	0.0134983	0.00787402	0.0292463	0.0247469	0.0404949	0.0404949	0.0416198	0.0506187	0.0517435	0.0607424	0.0944882	0.0652418	0.0753656	0.0776153	0.0731159	0.0618673	0.0269966	0.0179978	0.0438695	0.0281215	0.0247469	0.0134983	0.0134983	0.00337458	0.00674916	0	0	0	0	0
0	0	0	0	0	0	0	0	0.00347423	0.00231616	0.00405327	0.000579039	0.00405327	0.0121598	0.0347423	0.0248987	0.0179502	0.0405327	0.0405327	0.0341633	0.0642733	0.0799074	0.0648523	0.109438	0.0764331	0.0868558	0.0607991	0.0584829	0.0231616	0.0625362	0.0248987	0.0214244	0.015634	0.00926462	0.0196873	0.00289519	0	0	0	0	0
0	0	0	0	0	0	0	0	0	0	0	0	0	0	0	0	0.0526316	0.0460526	0.0131579	0.0131579	0.0394737	0.0657895	0.0263158	0.157895	0.0526316	0.177632	0.0460526	0.0657895	0.0131579	0	0.131579	0.0328947	0.0328947	0.0197368	0.0131579	0	0	0	0	0	0
0	0	0	0	0	0	0.00502513	0	0.0150754	0	0.00502513	0	0.0703518	0.0150754	0.0100503	0.0150754	0.0552764	0.0552764	0.120603	0.080402	0.170854	0.0351759	0.0753769	0.0301508	0.0502513	0.0753769	0	0.0603015	0	0	0.00502513	0.0201005	0	0	0	0.0301508	0	0	0	0	0
0	0	0	0	0	0	0	0	0	0	0.00961538	0	0.00320513	0.025641	0.0160256	0	0.0160256	0.0192308	0.0865385	0.0224359	0.0737179	0.0865385	0.125	0.214744	0.0961538	0.0737179	0.0448718	0.025641	0.00641026	0.00320513	0.0224359	0.00320513	0.00641026	0.00961538	0.00961538	0	0	0	0	0	0
0	0	0	0	0	0	0	0	0	0.00221239	0.0221239	0.0176991	0.0309735	0.0132743	0.0597345	0.0707965	0.0132743	0.050885	0.110619	0.090708	0.110619	0.119469	0.0530973	0.0486726	0.079646	0.0353982	0.0353982	0.00663717	0.00663717	0.00442478	0.00663717	0.00442478	0.00221239	0	0.00221239	0.00221239	0	0	0	0	0
0	0	0	0	0	0	0	0.011811	0	0	0.023622	0.011811	0.00787402	0.023622	0.0472441	0.023622	0.0551181	0.023622	0.011811	0.0472441	0.0708661	0.0787402	0.185039	0.0669291	0.0314961	0.0393701	0.0511811	0.00393701	0.0275591	0.0944882	0	0.0275591	0	0.0275591	0.00787402	0	0	0	0	0	0
0	0	0	0	0	0	0	0	0	0	0	0	0	0	0	0	0	0	0	0	0	0.307692	0.538462	0	0.153846	0	0	0	0	0	0	0	0	0	0	0	0	0	0	0	0
0	0	0	0	0	0	0	0.0041876	0.00167504	0	0.00586265	0.00586265	0.00921273	0.0159129	0.0175879	0.019263	0.0318258	0.0259631	0.0360134	0.0954774	0.0720268	0.0544389	0.0737018	0.0686767	0.10469	0.0678392	0.0728643	0.0452261	0.0393635	0.0335008	0.0184255	0.0276382	0.0159129	0.0242881	0.00670017	0.00586265	0	0	0	0	0
0	0	0	0	0	0	0	0	0	0.025974	0	0	0	0	0	0.038961	0.025974	0.0909091	0.0909091	0	0.012987	0.207792	0.0519481	0.038961	0.0779221	0.0649351	0	0.12987	0.0779221	0	0.0519481	0	0.012987	0	0	0	0	0	0	0	0
0	0	0	0	0.00182149	0.00364299	0	0.00485732	0.00485732	0.00303582	0.00242866	0.0121433	0.0267152	0.0261081	0.0279296	0.0224651	0.0364299	0.0558591	0.0431087	0.0607165	0.0570735	0.0643594	0.0868245	0.129933	0.099575	0.0819672	0.0473588	0.0291439	0.0115361	0.0279296	0.0133576	0.00425015	0.00607165	0.00303582	0.000607165	0.00485732	0	0	0	0	0
0	0	0	0	0	0	0.00341006	0.00170503	0.00682012	0.00341006	0.00341006	0.0102302	0.0196078	0.0315431	0.0323956	0.0400682	0.0485934	0.0409207	0.0630861	0.0554135	0.109974	0.0707587	0.0792839	0.0699062	0.100597	0.0673487	0.0238704	0.0238704	0.0417732	0.0127877	0.0144928	0.0170503	0.0059676	0	0	0.00170503	0	0	0	0	0
0	0	0	0	0	0	0.00453515	0.00453515	0.0136054	0.0113379	0.00907029	0	0.00907029	0.0136054	0.0226757	0.00907029	0.0272109	0.0839002	0.0181406	0.0408163	0.0725624	0.0521542	0.0680272	0.0680272	0.0997732	0.0884354	0.0816327	0.0226757	0.0748299	0.0362812	0.0113379	0.0136054	0.0113379	0.0136054	0.0181406	0	0	0	0	0	0
0.00158228	0.00316456	0.00158228	0	0.00474684	0.0174051	0.00158228	0.0126582	0.0110759	0.00949367	0.0126582	0.028481	0.0379747	0.0458861	0.0553797	0.0474684	0.0585443	0.0759494	0.096519	0.0791139	0.085443	0.0806962	0.107595	0.0632911	0.0316456	0.0110759	0.0126582	0.00316456	0.00158228	0	0	0.00158228	0	0	0	0	0	0	0	0	0
0	0.00247831	0	0	0	0.000413052	0	0.00536968	0.00289137	0.000826105	0.0115655	0.00743494	0.0185874	0.0218918	0.031392	0.0289137	0.0338703	0.0516316	0.0557621	0.0669145	0.0900454	0.0921107	0.0958282	0.0681537	0.0731103	0.0693928	0.0508055	0.0363486	0.0218918	0.0128046	0.0185874	0.00454358	0.00908715	0.00950021	0.00413052	0.00371747	0	0	0	0	0
0	0	0	0	0	0	0	0	0	0	0	0	0	0.0106157	0.0212314	0.00636943	0.0212314	0.014862	0.014862	0.0339703	0.0509554	0.0721868	0.106157	0.089172	0.118896	0.101911	0.0828025	0.0658174	0.0403397	0.0360934	0.0169851	0.0276008	0.00636943	0.0424628	0.00849257	0.0106157	0	0	0	0	0
0	0.00317125	0	0	0	0.00317125	0.00211416	0.00211416	0.0137421	0.00634249	0.0105708	0.0105708	0.00845666	0.0264271	0.0232558	0.0179704	0.0327696	0.0560254	0.0877378	0.0866808	0.102537	0.0739958	0.0951374	0.0792812	0.102537	0.051797	0.0369979	0.0158562	0.0179704	0.0147992	0.012685	0	0	0.00528541	0	0	0	0	0	0	0
0	0	0	0	0	0	0	0.00520833	0	0	0.00694444	0.0208333	0.00520833	0.00868056	0.0138889	0.0225694	0.0104167	0.0642361	0.0590278	0.0416667	0.0972222	0.105903	0.0902778	0.114583	0.0798611	0.0711806	0.0486111	0.0451389	0.00694444	0.0190972	0.0329861	0.0173611	0.00520833	0.00347222	0.00173611	0.00173611	0	0	0	0	0
0	0	0	0	0	0	0	0	0	0.0161031	0	0.00322061	0.00161031	0.0241546	0.0305958	0.0402576	0.0112721	0.0853462	0.078905	0.0660225	0.0756844	0.0740741	0.0756844	0.0724638	0.0499195	0.0322061	0.0531401	0.00966184	0.0434783	0.0225443	0.0128824	0.0193237	0.0257649	0.0273752	0.0483092	0	0	0	0	0	0
0	0	0	0.00808081	0.00606061	0	0	0.0141414	0	0	0.00606061	0.0020202	0	0.0181818	0.020202	0.0484848	0.0161616	0.0363636	0.0606061	0.040404	0.0969697	0.0484848	0.0727273	0.0828283	0.0848485	0.0686869	0.0686869	0.0505051	0.0464646	0.020202	0.0222222	0.0040404	0.020202	0.0121212	0.0121212	0.0121212	0	0	0	0	0
0	0	0	0.000697837	0.000697837	0.00139567	0.000697837	0	0	0	0.00348918	0.00837404	0.0251221	0.0174459	0.0125611	0.0286113	0.0355897	0.0404745	0.0621075	0.0858339	0.118632	0.0872296	0.076762	0.10956	0.0823447	0.0544313	0.0628053	0.0195394	0.0104676	0.00907188	0.0104676	0.0104676	0.0076762	0.0104676	0.00697837	0	0	0	0	0	0
0	0	0	0	0	0	0	0	0.00364078	0.00606796	0.00485437	0.00242718	0.00728155	0.00242718	0.0133495	0.0218447	0.0315534	0.0339806	0.0509709	0.0242718	0.059466	0.0898058	0.0703883	0.0837379	0.092233	0.0837379	0.101942	0.038835	0.0315534	0.0303398	0.0473301	0.00728155	0.0169903	0.0315534	0.00849515	0.00364078	0	0	0	0	0
0	0	0	0	0	0	0	0	0	0.0078329	0.0078329	0	0.0078329	0.0078329	0.0182768	0.0078329	0.0261097	0.0339426	0.0261097	0.0809399	0.0992167	0.101828	0.127937	0.138381	0.0835509	0.0574413	0.0600522	0.0208877	0.0104439	0.0130548	0.0130548	0.0156658	0.0156658	0.00261097	0.0156658	0	0	0	0	0	0
0	0	0	0	0	0	0.00380228	0	0.00190114	0.013308	0	0.0171103	0.0304183	0.0152091	0	0.0114068	0.00760456	0.0285171	0.0551331	0.0304183	0.0836502	0.0931559	0.131179	0.0893536	0.0627376	0.15019	0.0608365	0.0228137	0.0380228	0.0171103	0.0095057	0.0114068	0.00190114	0.00380228	0.0095057	0	0	0	0	0	0
0	0	0	0	0.00790514	0	0.0118577	0	0.0118577	0	0	0	0.0197628	0.0158103	0.00790514	0.0513834	0.0197628	0.0355731	0.0316206	0.0988142	0.0750988	0.055336	0.0513834	0.110672	0.106719	0.0592885	0.0197628	0.0711462	0.0474308	0.0197628	0.0158103	0.00395257	0.0395257	0.00790514	0.00395257	0	0	0	0	0	0
0	0	0	0	0	0	0	0	0	0.0126582	0.0126582	0	0	0	0.0126582	0	0.0253165	0	0.0632911	0.0126582	0.0886076	0.0379747	0.0126582	0.126582	0.0886076	0.113924	0.126582	0.0632911	0.0253165	0.0759494	0.0253165	0.0379747	0.0126582	0.0253165	0	0	0	0	0	0	0
0	0	0	0	0	0	0	0	0	0	0	0	0	0	0	0	0.0483871	0	0.0322581	0.16129	0.129032	0.177419	0.0483871	0.0322581	0.016129	0.0806452	0.0322581	0.0322581	0.0967742	0	0	0.0322581	0.0806452	0	0	0	0	0	0	0	0

## Sheet: Isolated_raw
-10	-9.5	-9	-8.5	-8	-7.5	-7	-6.5	-6	-5.5	-5	-4.5	-4	-3.5	-3	-2.5	-2	-1.5	-1	-0.5	0	0.5	1	1.5	2	2.5	3	3.5	4	4.5	5	5.5	6	6.5	7	7.5	8	8.5	9	9.5	10
0	0	0	0	0	0	0	0	0	0	0	0	0	0	0	0	0.153846	0.153846	0.153846	0	0	0	0	0	0.0769231	0.153846	0	0	0	0	0	0.307692	0	0	0	0	0	0	0	0	0
0	0	0	0	0	0	0	0.00520833	0	0	0	0	0.0104167	0	0.015625	0.0208333	0.0729167	0.0208333	0.0520833	0.0520833	0.114583	0.0520833	0.0885417	0.109375	0.0625	0.078125	0.046875	0.0520833	0.00520833	0	0.0677083	0.015625	0.015625	0.0208333	0.0208333	0	0	0	0	0	0
0	0	0	0	0.00436681	0	0	0.00436681	0	0	0	0.00873362	0	0.0174672	0	0.00873362	0.0567686	0.0611354	0.0524017	0.0480349	0.0480349	0.104803	0.0655022	0.0436681	0.104803	0.117904	0.122271	0.0349345	0.0349345	0.0174672	0.0131004	0.0131004	0.00873362	0.00436681	0	0.00436681	0	0	0	0	0
0	0	0	0	0	0	0	0	0	0	0	0	0	0	0	0	0	0	0	0	0	0	0	0.25	0	0	0.25	0	0	0	0	0.25	0	0	0	0.25	0	0	0	0	0
0	0	0	0	0	0	0	0	0	0	0	0	0	0	0	0	0	0	0	0	0	0	0	0	0	0	0	0	0	0	1	0	0	0	0	0	0	0	0	0	0
0	0	0	0	0	0	0	0	0	0.00869565	0.00869565	0.00869565	0.00869565	0.0173913	0.0173913	0.0347826	0.026087	0.0695652	0.0521739	0.0608696	0.0782609	0.104348	0.104348	0.104348	0.0956522	0.0521739	0.0608696	0.0173913	0.0173913	0.0347826	0	0	0.00869565	0.00869565	0	0	0	0	0	0	0
0	0	0	0	0	0	0	0	0	0.00581395	0	0	0.0174419	0.0174419	0.0116279	0.00581395	0.0348837	0.0406977	0.0465116	0.0523256	0.0813953	0.0465116	0.0872093	0.0930233	0.0930233	0.0697674	0.110465	0.0406977	0.0465116	0.0348837	0.0174419	0.0290698	0.0174419	0	0	0	0	0	0	0	0
0	0	0	0	0	0	0	0.00877193	0	0	0	0.00877193	0.00877193	0.0263158	0.0614035	0.00877193	0.0438596	0.0526316	0.0701754	0.0438596	0.0789474	0.0701754	0.122807	0.114035	0.0614035	0.0964912	0.0701754	0.0263158	0.00877193	0	0	0	0.00877193	0	0.00877193	0	0	0	0	0	0
0	0	0	0	0	0.003125	0	0	0.003125	0.003125	0.0125	0.00625	0.0125	0.015625	0.021875	0.034375	0.034375	0.04375	0.028125	0.08125	0.071875	0.103125	0.08125	0.159375	0.059375	0.06875	0.053125	0.04375	0.01875	0.00625	0	0.009375	0.00625	0.003125	0.0125	0.003125	0	0	0	0	0
0	0	0	0	0	0	0	0	0	0	0	0	0	0	0.166667	0	0	0	0	0.166667	0.166667	0	0	0	0	0.166667	0	0	0	0	0.166667	0	0	0	0.166667	0	0	0	0	0	0
0	0	0	0	0	0	0	0	0	0.0125	0.0125	0	0	0	0.0125	0.025	0.025	0.0375	0.0375	0.075	0.0125	0.0875	0.1125	0.0875	0.1	0.0875	0.15	0.0625	0.0125	0	0.025	0	0.0125	0	0.0125	0	0	0	0	0	0
0	0	0	0	0	0	0	0	0.0273973	0	0.0136986	0	0	0	0.0136986	0.0136986	0.0273973	0	0.0136986	0.0410959	0.0684932	0.0410959	0.0684932	0.0684932	0.0684932	0.136986	0.0410959	0.0547945	0.123288	0.0136986	0.0410959	0.0273973	0.0273973	0.0684932	0	0	0	0	0	0	0
0	0	0	0	0	0	0	0.0333333	0	0	0	0	0	0	0	0	0.0333333	0.0666667	0.0333333	0.0333333	0.0666667	0.133333	0	0.0666667	0	0	0.0333333	0.0333333	0.1	0.0666667	0.1	0.166667	0.0333333	0	0	0	0	0	0	0	0
0	0	0	0	0.00826446	0.00826446	0	0	0.00826446	0	0	0.0247934	0	0.0413223	0.0330579	0.0413223	0.0247934	0.0247934	0.0413223	0.0247934	0.0495868	0.157025	0.0743802	0.0743802	0.0909091	0.0661157	0.0743802	0.0743802	0.0165289	0.0165289	0	0	0	0	0	0.0247934	0	0	0	0	0
0	0	0	0	0	0.0144928	0	0	0	0	0	0.0144928	0.0144928	0.0289855	0.0144928	0.0434783	0.144928	0.0434783	0.0434783	0.101449	0.0869565	0	0.057971	0.115942	0.0724638	0.0144928	0.0289855	0.0289855	0.0144928	0.0869565	0	0	0	0	0	0.0289855	0	0	0	0	0
0	0	0	0	0	0	0	0	0	0	0	0.00694444	0	0.0555556	0.0138889	0.0486111	0.0486111	0.0416667	0.0347222	0.0555556	0.0763889	0.0486111	0.0972222	0.0902778	0.138889	0.0763889	0.0902778	0.0347222	0.0138889	0.00694444	0.0138889	0.00694444	0	0	0	0	0	0	0	0	0
0	0	0	0	0	0	0	0	0	0	0	0	0	0	0	0	0	0	0	0	0.333333	0	0	0	0	0	0.333333	0	0.333333	0	0	0	0	0	0	0	0	0	0	0	0
0	0	0	0	0	0	0	0	0	0.0285714	0	0	0.0857143	0	0	0	0.0285714	0.0285714	0	0.142857	0	0	0.0571429	0.114286	0.0285714	0.0571429	0.171429	0	0.0571429	0.0857143	0	0.0285714	0.0571429	0.0285714	0	0	0	0	0	0	0
0	0	0	0	0	0	0.0131579	0	0	0.0131579	0.0526316	0	0	0.0131579	0	0	0.0526316	0	0.0657895	0.0526316	0.0657895	0.0263158	0.157895	0.144737	0.0921053	0.0263158	0.118421	0.0526316	0.0394737	0.0131579	0	0	0	0	0	0	0	0	0	0	0
0	0	0	0	0	0	0	0.0434783	0	0	0.0434783	0	0.0434783	0	0	0.0869565	0.0434783	0.217391	0.0434783	0.173913	0.0434783	0	0.173913	0	0.0869565	0	0	0	0	0	0	0	0	0	0	0	0	0	0	0	0
0	0	0	0	0	0	0	0.0152672	0.0152672	0.0458015	0	0.0381679	0.0381679	0.0305344	0.0458015	0	0.0687023	0.0687023	0.160305	0.10687	0.0687023	0.0229008	0.0152672	0.0381679	0.0687023	0	0.0610687	0.0381679	0.0152672	0	0.0229008	0.00763359	0.00763359	0	0	0	0	0	0	0	0
0	0	0	0	0	0.00909091	0	0	0	0	0	0	0	0	0.0363636	0.00909091	0.0272727	0.0636364	0	0.0545455	0.0727273	0.118182	0.0363636	0.0636364	0.127273	0.0636364	0.0545455	0.0181818	0.1	0.0363636	0.0272727	0.0636364	0	0.0181818	0	0	0	0	0	0	0
0	0	0	0	0	0	0	0	0	0	0.027027	0.0405405	0.0540541	0.0135135	0	0.027027	0.0135135	0.0405405	0.0945946	0.027027	0.0945946	0.0405405	0.0540541	0.0810811	0.0945946	0.121622	0.121622	0	0.0135135	0	0.0135135	0.0135135	0	0	0.0135135	0	0	0	0	0	0
0	0	0	0	0	0	0	0	0	0	0	0	0	0.0851064	0	0.0425532	0.0212766	0.0212766	0.0851064	0.0425532	0.0212766	0.0425532	0.148936	0.0851064	0.0638298	0.106383	0.0638298	0.148936	0	0	0	0	0.0212766	0	0	0	0	0	0	0	0
0	0	0	0	0	0	0	0	0	0	0	0	0.037037	0	0	0.037037	0.037037	0.037037	0.111111	0	0.037037	0.0740741	0.148148	0.0740741	0.037037	0	0.037037	0.148148	0.0740741	0	0.037037	0	0.037037	0.037037	0	0	0	0	0	0	0
0	0	0	0	0	0	0	0	0	0	0	0	0	0.0227273	0.0454545	0	0.0454545	0.0681818	0	0.181818	0.0454545	0.113636	0.0454545	0.113636	0.0227273	0.0454545	0.0454545	0.0454545	0.0681818	0	0.0227273	0.0227273	0	0.0454545	0	0	0	0	0	0	0
0	0	0	0	0	0	0.0365854	0	0	0	0	0	0	0.0121951	0.097561	0.0487805	0.0243902	0.0731707	0.0609756	0.121951	0.0487805	0.146341	0.0243902	0.0609756	0.0243902	0.0487805	0.0365854	0.0731707	0.0243902	0	0.0243902	0	0.0121951	0	0	0	0	0	0	0	0
0	0	0	0	0	0	0	0	0	0	0	0	0.0526316	0.0526316	0	0.105263	0	0.0526316	0.0526316	0	0.0526316	0	0.0526316	0.105263	0	0	0.0526316	0.0526316	0.0526316	0	0.105263	0	0	0.157895	0	0.0526316	0	0	0	0	0
0	0	0	0	0	0	0	0	0	0	0	0.0300752	0.0150376	0.0150376	0	0.0827068	0.0827068	0.0601504	0.075188	0.0300752	0.0150376	0.0827068	0.172932	0.142857	0.037594	0.0526316	0.0451128	0.0451128	0	0.0075188	0	0	0	0	0.0075188	0	0	0	0	0	0
0	0	0	0	0	0	0.0133333	0	0	0	0	0	0.0266667	0	0.0266667	0.0266667	0.0533333	0.04	0.04	0.04	0.0266667	0.08	0.106667	0.04	0.106667	0.0266667	0.0666667	0.0533333	0.0666667	0.04	0.0133333	0.0133333	0.0133333	0.0266667	0	0.0533333	0	0	0	0	0
0	0	0.00854701	0	0	0	0	0	0	0.025641	0	0.017094	0.017094	0.025641	0.017094	0.00854701	0.111111	0.0854701	0.017094	0.0598291	0.0598291	0.0683761	0.0854701	0.0598291	0.0598291	0.034188	0.0512821	0.0598291	0.0854701	0.017094	0	0.00854701	0.017094	0	0	0	0	0	0	0	0
0	0	0	0	0	0	0	0	0	0	0	0	0	0.0416667	0	0	0	0	0	0.0833333	0.208333	0.0833333	0.0416667	0.0833333	0.0833333	0.0833333	0	0.0833333	0.0416667	0	0	0.0416667	0.125	0	0	0	0	0	0	0	0
0	0	0	0	0	0	0.0120482	0	0.0240964	0	0	0.0120482	0	0.0361446	0	0.060241	0.0240964	0.0481928	0.060241	0.0361446	0.156627	0.0240964	0.0361446	0.060241	0.060241	0.060241	0	0.060241	0.0240964	0	0.060241	0.0120482	0	0.060241	0.0481928	0.0240964	0	0	0	0	0
0	0	0	0	0	0	0	0.0487805	0.0487805	0	0.0243902	0	0	0	0.0243902	0.0731707	0	0.146341	0.097561	0.170732	0.0731707	0.097561	0.0487805	0.0731707	0.0731707	0	0	0	0	0	0	0	0	0	0	0	0	0	0	0	0
0	0	0	0	0	0	0	0.00454545	0	0	0.00454545	0.00909091	0.0181818	0	0.0181818	0.0318182	0.118182	0.0545455	0.0409091	0.0909091	0.0590909	0.0954545	0.104545	0.0590909	0.113636	0.0409091	0.0409091	0.0636364	0	0.0272727	0	0.00454545	0	0	0	0	0	0	0	0	0
0	0	0	0	0	0.010989	0	0.010989	0.00549451	0.00549451	0	0.021978	0.021978	0.0494505	0.0494505	0.0384615	0.032967	0.0164835	0.0604396	0.0714286	0.0714286	0.0274725	0.126374	0.142857	0.0274725	0.0879121	0.0384615	0.010989	0.043956	0.021978	0	0	0.00549451	0	0	0	0	0	0	0	0
0	0	0	0	0	0	0	0	0.0337079	0	0	0.011236	0	0	0.0449438	0.0224719	0.0449438	0.011236	0.011236	0.146067	0.0561798	0.0449438	0.011236	0.0337079	0.146067	0.0786517	0.11236	0.011236	0.0561798	0.0337079	0.011236	0.011236	0.0337079	0	0.0337079	0	0	0	0	0	0
0	0	0	0	0	0	0	0	0	0	0	0	0	0	0.0206186	0.0103093	0	0.0103093	0.0721649	0.103093	0.0721649	0.0206186	0.0618557	0.0412371	0.0824742	0.123711	0.0103093	0.154639	0.0309278	0.103093	0.0103093	0.0206186	0.0103093	0.0206186	0.0206186	0	0	0	0	0	0
0	0	0	0	0	0	0	0	0	0	0	0	0	0.037037	0	0.037037	0.111111	0.037037	0.037037	0	0	0.0740741	0.111111	0.037037	0.037037	0	0.0740741	0	0.0740741	0.111111	0	0.148148	0	0.037037	0	0.037037	0	0	0	0	0
0	0	0	0	0	0	0	0	0	0	0	0	0	0.0714286	0.0357143	0	0.0714286	0.107143	0.0357143	0.0357143	0.0714286	0.0357143	0.0714286	0	0.142857	0.0714286	0.0357143	0	0	0	0.107143	0.0714286	0	0.0357143	0	0	0	0	0	0	0
0.0204082	0	0	0	0	0	0	0	0	0	0	0	0	0.0408163	0.0612245	0.0408163	0.0204082	0.0816327	0.0816327	0.0816327	0.0816327	0.22449	0.0816327	0.0816327	0	0	0	0	0	0.0204082	0	0.0816327	0	0	0	0	0	0	0	0	0
0	0	0	0	0	0	0	0	0	0.0128205	0	0.0320513	0.025641	0.108974	0.025641	0.0961538	0.0576923	0.0833333	0.121795	0.0833333	0.0384615	0.0128205	0.025641	0.025641	0.0705128	0.0833333	0.025641	0.00641026	0.0320513	0.025641	0.00641026	0	0	0	0	0	0	0	0	0	0
0	0	0	0	0	0	0	0	0	0	0	0	0.0263158	0	0	0.131579	0.0526316	0.0263158	0.0263158	0	0.0526316	0.0789474	0.0526316	0.0263158	0.105263	0.131579	0	0	0	0.131579	0	0.105263	0.0526316	0	0	0	0	0	0	0	0
0	0	0	0	0	0	0	0.0277778	0	0	0	0	0	0	0	0	0.0277778	0.0277778	0	0.0277778	0	0.0833333	0.0555556	0.25	0.111111	0.25	0.0277778	0.0277778	0.0277778	0.0277778	0	0.0277778	0	0	0	0	0	0	0	0	0
0	0	0	0	0.0235294	0	0	0	0.0117647	0	0.0352941	0.0588235	0	0.0235294	0.0470588	0.0117647	0	0.0235294	0.0470588	0.0588235	0.0588235	0.105882	0.0823529	0.0705882	0.117647	0.117647	0.0117647	0.0588235	0	0.0352941	0	0	0	0	0	0	0	0	0	0	0
0	0	0	0	0	0.0307692	0	0	0.0153846	0	0.0153846	0.0153846	0.0615385	0.0153846	0.0307692	0	0	0.0461538	0.0307692	0.0615385	0.0615385	0	0.0615385	0.0923077	0.0307692	0.0923077	0.0615385	0.0307692	0.107692	0.0307692	0.0615385	0.0461538	0	0	0	0	0	0	0	0	0
0	0	0	0	0	0	0	0	0	0	0	0	0	0.0666667	0	0	0	0.133333	0	0	0.133333	0.0666667	0.133333	0.0666667	0.0666667	0	0	0	0	0.0666667	0.2	0	0.0666667	0	0	0	0	0	0	0	0
0	0	0	0	0	0	0	0	0.00740741	0	0	0.00740741	0.0296296	0.00740741	0.00740741	0.0222222	0.0296296	0.00740741	0.0444444	0.0740741	0.0518519	0.0888889	0.0814815	0.0814815	0.148148	0.0888889	0.0296296	0.0222222	0.0666667	0.00740741	0.0444444	0.00740741	0.0148148	0	0.0148148	0.0148148	0	0	0	0	0
0	0	0	0	0	0	0	0	0	0	0	0	0	0	0	0	0	0.0441176	0.0882353	0.0147059	0	0.0735294	0.0588235	0.0588235	0.161765	0.176471	0.0147059	0.0882353	0.147059	0	0.0147059	0.0294118	0.0294118	0	0	0	0	0	0	0	0
0	0	0	0	0	0	0	0	0	0	0	0	0	0	0	0.0714286	0.142857	0	0.214286	0	0.142857	0.0714286	0	0.0714286	0.142857	0	0	0	0	0	0	0.142857	0	0	0	0	0	0	0	0	0
0	0	0	0	0	0	0	0	0	0	0	0	0	0	0	0	0	0	0	0	1	0	0	0	0	0	0	0	0	0	0	0	0	0	0	0	0	0	0	0	0
0	0	0	0	0.00689655	0	0.00689655	0.00689655	0	0.00689655	0.00689655	0.0344828	0.0275862	0.0551724	0.0758621	0.062069	0.0275862	0.110345	0.103448	0.0689655	0.062069	0.0965517	0.0689655	0.0206897	0.0413793	0.0344828	0.0137931	0.0137931	0.0137931	0.0206897	0	0	0	0.00689655	0.00689655	0	0	0	0	0	0
0	0	0	0	0	0	0	0	0	0	0	0	0	0	0.0243902	0.0243902	0.097561	0.0487805	0.0731707	0.097561	0	0.0243902	0.121951	0.0487805	0.146341	0	0.0243902	0.219512	0.0243902	0	0	0	0	0	0.0243902	0	0	0	0	0	0
0	0	0	0	0	0.00735294	0	0	0	0.00735294	0	0	0.00735294	0.0147059	0.00735294	0.00735294	0.0441176	0.0220588	0.0441176	0.0661765	0.0735294	0.0808824	0.139706	0.161765	0.132353	0.0514706	0.0735294	0.00735294	0.0220588	0	0	0	0	0.0220588	0.00735294	0	0	0	0	0	0
0	0	0	0	0	0	0	0	0	0	0	0.0135135	0	0.00675676	0	0.027027	0.0405405	0.0202703	0.0135135	0.0608108	0.0608108	0.0540541	0.0810811	0.0810811	0.0608108	0.0608108	0.121622	0.0472973	0.0945946	0.0608108	0.0135135	0.027027	0.0135135	0.027027	0.0135135	0	0	0	0	0	0
0	0	0	0	0	0	0.00714286	0	0.0107143	0	0.0178571	0.0142857	0.0142857	0	0.0178571	0	0.0285714	0.0357143	0.0178571	0.0357143	0.05	0.0714286	0.0892857	0.0892857	0.107143	0.125	0.142857	0.0428571	0.0285714	0	0.00714286	0.0392857	0.00357143	0	0	0.00357143	0	0	0	0	0
0	0	0	0	0	0	0	0	0	0	0.0227273	0	0	0	0	0.0227273	0.0681818	0.0227273	0.113636	0.227273	0.159091	0.0227273	0.0454545	0.181818	0	0.0227273	0.0227273	0.0454545	0	0	0	0	0	0	0.0227273	0	0	0	0	0	0
0	0	0	0	0	0	0	0	0	0	0	0	0	0	0	0.0103093	0.0206186	0.0412371	0.0103093	0.0824742	0.154639	0.0824742	0.103093	0.0824742	0.0515464	0.113402	0.0412371	0.0721649	0.0721649	0.0103093	0	0.0206186	0.0103093	0.0103093	0.0103093	0	0	0	0	0	0
0	0	0	0	0	0	0	0	0	0.0923077	0	0	0	0	0	0.0307692	0.0615385	0.0153846	0.0769231	0.0461538	0.107692	0.0615385	0.123077	0.0769231	0.0615385	0.0307692	0.0307692	0.0461538	0.0153846	0.0307692	0.0153846	0.0153846	0	0	0.0461538	0.0153846	0	0	0	0	0
0	0	0	0	0	0	0	0	0	0	0	0	0	0.153846	0.0769231	0.230769	0	0.0769231	0.0769231	0.153846	0	0	0.0769231	0	0	0	0	0	0	0	0	0	0	0.153846	0	0	0	0	0	0	0
0	0	0	0	0	0	0	0	0	0.0172414	0	0	0.0344828	0	0.0603448	0.00862069	0.0862069	0.0603448	0.0431034	0.0948276	0.0431034	0.146552	0.0603448	0.0775862	0.0689655	0.0344828	0.0431034	0.00862069	0.0258621	0.0517241	0	0.00862069	0.00862069	0.00862069	0	0.00862069	0	0	0	0	0
0	0	0	0	0	0	0	0	0	0	0	0.04	0	0.04	0	0	0	0.12	0	0.08	0.08	0	0.04	0.16	0.08	0.12	0.08	0	0.08	0.04	0	0	0	0.04	0	0	0	0	0	0	0
0.0102564	0	0	0	0	0	0	0	0	0	0	0.0102564	0	0.0205128	0	0.0358974	0.0410256	0.025641	0.0769231	0.0307692	0.0666667	0.0820513	0.112821	0.133333	0.0871795	0.0512821	0.0410256	0.0564103	0.0153846	0.0153846	0.0358974	0.0205128	0.0102564	0.0153846	0.00512821	0	0	0	0	0	0
0.00746269	0	0	0.00746269	0	0	0	0	0	0.00746269	0	0	0	0	0.0223881	0.0223881	0.0298507	0.0746269	0.0447761	0.00746269	0.0522388	0.0597015	0.0522388	0.104478	0.119403	0.0820896	0.0597015	0.119403	0.0373134	0.0597015	0.0149254	0.0149254	0	0	0	0	0	0	0	0	0
0	0	0	0	0	0	0	0	0	0	0	0.0263158	0	0.0263158	0.0263158	0	0	0.0263158	0.0263158	0.0263158	0	0.0263158	0.0526316	0.157895	0.0789474	0.0263158	0.0263158	0.184211	0.0789474	0.0263158	0.157895	0	0	0	0.0263158	0	0	0	0	0	0
0	0	0.0384615	0	0	0	0	0	0	0	0	0	0	0	0	0	0	0	0.0384615	0.0384615	0.0384615	0.0384615	0	0.192308	0.153846	0.0384615	0.0384615	0.153846	0.0384615	0	0	0.0769231	0.0769231	0.0384615	0	0	0	0	0	0	0
0	0	0	0	0	0	0	0.00735294	0	0.0147059	0.0294118	0.00735294	0	0	0.0882353	0.0294118	0.0514706	0.0808824	0.0661765	0.0220588	0.147059	0.139706	0.154412	0.0588235	0.0220588	0.0514706	0.0294118	0	0	0	0	0	0	0	0	0	0	0	0	0	0
0	0	0	0	0	0	0	0	0	0	0	0	0.0204082	0.0408163	0	0.0204082	0.0204082	0.0408163	0.0408163	0	0.0816327	0.102041	0.0816327	0.0612245	0.0816327	0.122449	0.142857	0.0612245	0.0204082	0.0204082	0	0.0408163	0	0	0	0	0	0	0	0	0
0	0	0	0	0	0	0	0	0	0	0	0	0	0	0	0	0	0	0	0.0769231	0.153846	0.0384615	0	0.307692	0.0384615	0	0.0384615	0.192308	0	0.115385	0.0384615	0	0	0	0	0	0	0	0	0	0
0	0	0	0	0	0	0	0	0	0	0	0.00892857	0	0.00892857	0	0	0.0625	0.00892857	0.00892857	0.0357143	0.0357143	0.107143	0.0714286	0.0982143	0.0803571	0.0357143	0.0535714	0.0982143	0.0267857	0.0357143	0.0357143	0.0714286	0.0892857	0.0178571	0	0.00892857	0	0	0	0	0
0	0	0	0	0	0	0	0	0	0.026087	0	0	0.0434783	0.0521739	0.0869565	0.00869565	0.00869565	0.121739	0.0695652	0.0173913	0.156522	0.0521739	0.0782609	0.0608696	0.0608696	0.026087	0.00869565	0.00869565	0	0	0	0.0173913	0.00869565	0.0434783	0.0434783	0	0	0	0	0	0
0	0	0	0	0	0	0	0.0289855	0	0	0	0	0	0.0289855	0.0434783	0.0144928	0	0.0289855	0.101449	0.0434783	0.115942	0	0.173913	0.057971	0.0434783	0.0144928	0.0144928	0.144928	0.0434783	0.0434783	0.0144928	0.0144928	0.0144928	0	0.0144928	0	0	0	0	0	0
0	0	0	0	0	0	0	0.0454545	0	0	0	0	0	0	0	0.0454545	0	0	0	0.272727	0	0	0	0.0454545	0.227273	0.0909091	0.181818	0	0.0454545	0	0	0	0	0	0	0.0454545	0	0	0	0	0
0	0	0	0	0	0	0	0	0	0	0	0	0	0.0204082	0	0	0.0204082	0.0612245	0.0408163	0.0204082	0.0204082	0.0408163	0.22449	0.142857	0.0408163	0.0816327	0.0612245	0.102041	0.0204082	0.0408163	0	0.0612245	0	0	0	0	0	0	0	0	0
0	0	0	0	0	0	0	0	0	0	0	0	0	0	0	0	0.0294118	0.0294118	0	0	0	0	0.0882353	0.0588235	0	0.0882353	0	0.382353	0.176471	0.0882353	0.0588235	0	0	0	0	0	0	0	0	0	0
0	0	0	0	0	0	0	0	0	0	0	0.0425532	0	0	0	0.0212766	0.0212766	0.0425532	0.12766	0.106383	0.276596	0.0212766	0	0.12766	0.0425532	0.0638298	0	0.0212766	0.0638298	0.0212766	0	0	0	0	0	0	0	0	0	0	0
0	0	0	0	0	0	0.0512821	0	0	0.0512821	0.0512821	0	0.025641	0	0	0.025641	0.025641	0.102564	0.025641	0.0512821	0.0512821	0.102564	0.025641	0.0512821	0.128205	0.025641	0.025641	0.0512821	0.025641	0.0769231	0	0.025641	0	0	0	0	0	0	0	0	0
0	0	0	0	0	0	0	0	0	0	0.0684932	0	0.0273973	0.0410959	0.0684932	0.0547945	0.0136986	0.0821918	0.0547945	0.0958904	0.0136986	0.0410959	0.109589	0.0547945	0.0410959	0.0273973	0.0821918	0.0821918	0.0136986	0.0136986	0.0136986	0	0	0	0	0	0	0	0	0	0
0	0	0.0208333	0.0208333	0	0	0	0	0	0	0	0.0208333	0	0	0	0.0416667	0	0.0416667	0.0833333	0.166667	0	0	0.0625	0.0833333	0.0208333	0.0208333	0.166667	0.0833333	0.0416667	0.0625	0.0208333	0	0	0	0.0416667	0	0	0	0	0	0
0	0	0	0.020979	0	0.00699301	0	0	0.041958	0.020979	0	0.034965	0.0909091	0.041958	0.027972	0.048951	0.111888	0.104895	0.0909091	0.111888	0.0769231	0.0559441	0.041958	0.034965	0.00699301	0	0.00699301	0.013986	0	0.00699301	0	0	0	0	0	0	0	0	0	0	0
0	0	0	0	0	0	0	0	0	0	0	0	0	0	0.1	0	0.0666667	0.0333333	0.0333333	0.233333	0.0333333	0.2	0.1	0.0666667	0.0333333	0	0	0.0333333	0	0.0333333	0	0	0.0333333	0	0	0	0	0	0	0	0
0	0	0.00315457	0	0	0	0	0.00315457	0.00315457	0.00315457	0.00630915	0.00315457	0.0536278	0.0630915	0.0315457	0.0252366	0.0599369	0.0504732	0.0347003	0.0757098	0.0851735	0.0567823	0.0946372	0.0694006	0.0567823	0.0473186	0.0347003	0.0347003	0.0347003	0.00946372	0.0189274	0.0252366	0.00630915	0	0.00630915	0.00315457	0	0	0	0	0
0	0	0	0	0	0	0	0	0	0	0	0	0	0	0	0.15	0	0	0.05	0.05	0	0.15	0.2	0.05	0.05	0	0.05	0	0	0.1	0	0	0	0	0.05	0.1	0	0	0	0	0
0	0	0	0	0.00626959	0.00626959	0	0	0.0031348	0.0125392	0.00626959	0.0125392	0	0.031348	0.0344828	0.0125392	0.0344828	0.0125392	0.0282132	0.103448	0.0721003	0.106583	0.109718	0.0783699	0.0752351	0.0752351	0.0438871	0.0344828	0.0438871	0.00626959	0.0031348	0.015674	0.00940439	0.0188088	0.0031348	0	0	0	0	0	0
0.00421941	0	0	0	0	0.00421941	0	0.00421941	0.00421941	0.00421941	0.00421941	0.0253165	0.0168776	0.021097	0.0253165	0.07173	0.0421941	0.0632911	0.0506329	0.0548523	0.105485	0.0843882	0.0886076	0.0337553	0.0886076	0.0590717	0.0168776	0.0548523	0.0337553	0.0168776	0.00843882	0.00421941	0.00421941	0	0.00421941	0	0	0	0	0	0
0	0	0	0	0	0.0153846	0.0153846	0	0	0	0.0153846	0	0	0.0153846	0	0	0	0.0307692	0.0307692	0.0923077	0.0923077	0.0461538	0.123077	0.138462	0.0923077	0.0153846	0.0615385	0	0	0.0615385	0.0307692	0.0461538	0	0	0	0.0769231	0	0	0	0	0
0	0	0	0	0	0.00392157	0	0	0.00392157	0.00784314	0.00392157	0.00392157	0.0156863	0.0117647	0.0156863	0.0470588	0.0392157	0.0666667	0.054902	0.0705882	0.0823529	0.0431373	0.101961	0.0901961	0.0745098	0.054902	0.0470588	0.0352941	0.0156863	0.0509804	0.00392157	0.00392157	0.0392157	0	0.00784314	0.00392157	0	0	0	0	0
0.0103093	0	0	0	0.0515464	0	0	0	0.0309278	0	0	0	0.0103093	0	0	0.0412371	0.0206186	0.0927835	0.0412371	0.0515464	0.0103093	0.134021	0.0927835	0.0412371	0.0721649	0.0824742	0.0515464	0.0412371	0.0309278	0.0103093	0.0206186	0.0206186	0	0	0.0412371	0	0	0	0	0	0
0	0	0	0	0	0	0	0	0	0	0.0414201	0.00591716	0	0.0118343	0.0118343	0.0236686	0.0177515	0.035503	0.0532544	0.0295858	0.0887574	0.0295858	0.0769231	0.0591716	0.0414201	0.118343	0.0769231	0.0532544	0.0532544	0.0414201	0.0473373	0.0414201	0.0236686	0.00591716	0.00591716	0.00591716	0	0	0	0	0
0	0	0	0	0	0	0.00649351	0.00649351	0	0	0	0.00649351	0	0.025974	0.025974	0.012987	0.0194805	0.012987	0.00649351	0.0974026	0.0454545	0.038961	0.0844156	0.0844156	0.142857	0.0779221	0.0779221	0.038961	0.0324675	0.038961	0.025974	0.0194805	0.00649351	0.00649351	0.025974	0.0324675	0	0	0	0	0
0	0	0	0	0	0	0	0	0	0	0	0.00934579	0	0	0	0.0747664	0	0.0560748	0	0.0654206	0.0373832	0.0654206	0.140187	0.149533	0.140187	0.0373832	0.0841121	0.046729	0.0280374	0.0373832	0.0280374	0	0	0	0	0	0	0	0	0	0
0	0	0	0	0	0	0	0	0	0	0	0.0164835	0.010989	0	0.0274725	0.0164835	0.032967	0.032967	0.021978	0.0604396	0.10989	0.0934066	0.0934066	0.0989011	0.0659341	0.153846	0.0714286	0.021978	0.032967	0.010989	0.010989	0	0.0164835	0	0	0	0	0	0	0	0
0	0	0	0	0	0	0	0	0	0	0	0	0.0434783	0.0326087	0.0543478	0.0652174	0.0543478	0	0.0108696	0.0869565	0.076087	0.0326087	0.076087	0.0652174	0.0543478	0.0869565	0.0652174	0.0869565	0.076087	0	0.0108696	0.0108696	0	0	0.0108696	0	0	0	0	0	0
0	0	0	0	0.00429185	0	0	0	0	0.00858369	0.00429185	0.0214592	0	0.00858369	0.0386266	0.00858369	0.0515021	0.0214592	0.0815451	0.0515021	0.0729614	0.055794	0.0772532	0.0944206	0.0901288	0.0815451	0.0944206	0.0257511	0.0171674	0.0128755	0.00429185	0.0128755	0.0257511	0.0214592	0.00858369	0.00429185	0	0	0	0	0
0	0.047619	0	0	0	0	0	0	0	0	0	0.047619	0.0238095	0.0238095	0	0	0.047619	0	0.0238095	0.0238095	0	0.0952381	0.047619	0.0238095	0.0714286	0	0.238095	0.0952381	0.0952381	0	0	0.0238095	0	0	0.0714286	0	0	0	0	0	0
0	0	0	0	0	0	0	0	0	0	0	0	0	0	0	0	0.2	0	0	0	0	0	0	0.2	0.2	0	0.2	0	0	0.2	0	0	0	0	0	0	0	0	0	0	0
0.0276498	0	0	0	0	0	0.00921659	0.00460829	0.00460829	0.0138249	0.0184332	0.00921659	0.00921659	0.0230415	0.0230415	0.0276498	0.0506912	0.0506912	0.0368664	0.0645161	0.0829493	0.0645161	0.0737327	0.0230415	0.0691244	0.0506912	0.0506912	0.0322581	0.0460829	0.0368664	0.0230415	0.0414747	0.0138249	0.00921659	0	0.00921659	0	0	0	0	0
0	0	0	0	0	0	0	0	0	0	0	0	0	0	0	0	0	0.04	0	0	0.12	0	0.16	0.12	0.28	0.08	0.08	0.08	0	0	0	0	0.04	0	0	0	0	0	0	0	0
0	0	0	0.00325733	0	0	0.00325733	0	0	0.00325733	0	0	0.0260586	0.00325733	0.00977199	0.0260586	0.0423453	0.0423453	0.0846906	0.029316	0.0684039	0.0586319	0.0684039	0.100977	0.114007	0.0781759	0.0651466	0.0423453	0.0521173	0.0228013	0.0130293	0.00977199	0.0130293	0.00977199	0.00325733	0.00651466	0	0	0	0	0
0	0	0	0	0	0	0	0	0	0	0.0526316	0	0	0	0.0526316	0.210526	0.315789	0.0526316	0	0.0526316	0	0	0.105263	0.0526316	0	0	0.0526316	0	0	0.0526316	0	0	0	0	0	0	0	0	0	0	0
0	0	0	0	0	0	0	0	0	0	0	0	0	0	0	0.0416667	0.0416667	0.0416667	0	0.0416667	0.0416667	0.125	0.0833333	0.0833333	0.166667	0.0833333	0.0416667	0.0833333	0	0.0833333	0.0416667	0	0	0	0	0	0	0	0	0	0
0	0	0	0	0	0	0.0108696	0	0.00724638	0.0108696	0.0108696	0	0.0217391	0.0362319	0.0217391	0.0289855	0.0289855	0.0289855	0.0688406	0.0724638	0.0797101	0.0905797	0.105072	0.115942	0.0507246	0.0652174	0.0471014	0.0253623	0.0108696	0.00724638	0.0108696	0.0144928	0.0144928	0.00724638	0.00724638	0	0	0	0	0	0
0	0	0	0	0	0	0	0.0119048	0	0	0.0119048	0.0119048	0.0119048	0	0	0	0	0.0238095	0.0238095	0.107143	0.142857	0.130952	0.0595238	0.0714286	0.130952	0.0714286	0.0833333	0.047619	0.0357143	0.0238095	0	0	0	0	0	0	0	0	0	0	0
0	0	0	0	0	0	0	0	0	0.0420168	0	0	0	0	0.00840336	0	0.0504202	0.092437	0.092437	0.0840336	0.0336134	0.0336134	0.0504202	0.0840336	0.0756303	0.0252101	0.0840336	0.0504202	0.0168067	0.0504202	0.0672269	0.0168067	0.00840336	0.0168067	0.00840336	0.00840336	0	0	0	0	0
0	0	0	0	0	0	0	0	0	0	0	0	0	0	0	0	0	0.0306122	0.0306122	0.0612245	0.0408163	0.0612245	0.132653	0.142857	0.142857	0.0612245	0.0816327	0.0306122	0.0714286	0	0.0204082	0.0102041	0	0.0204082	0.0612245	0	0	0	0	0	0
0	0	0	0	0	0	0	0	0	0	0	0	0	0.037037	0	0	0.0555556	0.0185185	0.0185185	0.037037	0.0925926	0.148148	0.166667	0.0740741	0.0555556	0.037037	0.037037	0.0925926	0.111111	0.0185185	0	0	0	0	0	0	0	0	0	0	0
0	0	0	0	0	0	0	0	0	0	0	0	0.0571429	0	0	0.0285714	0.0571429	0	0	0.114286	0	0.228571	0.0571429	0.0571429	0.0285714	0.0857143	0	0.0857143	0	0.0285714	0	0.142857	0.0285714	0	0	0	0	0	0	0	0
0	0	0	0	0	0	0	0.0555556	0	0	0.0277778	0.0138889	0.0833333	0.0138889	0.0416667	0.0555556	0.0416667	0.0416667	0.0138889	0	0.0277778	0.125	0.111111	0.0416667	0.0555556	0.0694444	0.0416667	0.0416667	0	0.0555556	0.0138889	0.0277778	0	0	0	0	0	0	0	0	0
0	0	0	0	0	0	0	0	0	0	0.026087	0	0.00869565	0.00869565	0	0	0.026087	0.0173913	0.0434783	0.0869565	0.121739	0.0521739	0.0521739	0.217391	0.0695652	0.0347826	0.0521739	0.0347826	0.026087	0.0173913	0.00869565	0.0608696	0.00869565	0.00869565	0.0173913	0	0	0	0	0	0
0	0	0	0	0	0	0	0.00925926	0.00925926	0	0.0185185	0	0.037037	0.0277778	0.0462963	0.0740741	0.0648148	0.0555556	0.0277778	0.0740741	0.0648148	0.101852	0.0462963	0.0462963	0.0462963	0.037037	0.00925926	0.0740741	0.037037	0.0277778	0	0	0.00925926	0.0185185	0.00925926	0.0277778	0	0	0	0	0
0	0	0	0	0	0	0	0	0	0.04	0	0	0	0.04	0	0	0.08	0	0.04	0.08	0.16	0	0.16	0.04	0.04	0.04	0.12	0.04	0.08	0.04	0	0	0	0	0	0	0	0	0	0	0
0	0	0	0	0	0	0	0	0	0	0	0	0	0	0	0	0	0	0	0	0.2	0	0	0	0	0.4	0	0	0	0	0	0	0.2	0	0	0.2	0	0	0	0	0
0	0	0	0	0	0	0	0	0	0	0	0	0	0	0	0	0	0	0	0	1	0	0	0	0	0	0	0	0	0	0	0	0	0	0	0	0	0	0	0	0
0	0	0.00719424	0	0.00359712	0	0	0.00359712	0	0.0143885	0.0251799	0.0251799	0.00719424	0.0107914	0.00719424	0.0251799	0.0323741	0.0467626	0.0395683	0.0719424	0.0539568	0.0863309	0.107914	0.111511	0.0611511	0.0395683	0.0683453	0.0395683	0.0395683	0.0251799	0.00719424	0.0179856	0.00719424	0.0107914	0.00359712	0	0	0	0	0	0
0	0	0	0	0	0	0.00287356	0.0114943	0.00574713	0	0	0.0258621	0.0143678	0.0114943	0.0431034	0.0258621	0.0143678	0.0517241	0.0632184	0.0402299	0.0603448	0.0833333	0.0977011	0.091954	0.0862069	0.0574713	0.0890805	0.0201149	0.0229885	0.0229885	0.0258621	0.0201149	0.00287356	0.00574713	0	0.00287356	0	0	0	0	0
0	0	0.00529101	0	0.015873	0	0.00529101	0.00529101	0.010582	0.015873	0.00529101	0.010582	0.015873	0.021164	0.031746	0.047619	0.031746	0.0952381	0.0582011	0.0846561	0.0740741	0.116402	0.0793651	0.0582011	0.037037	0.031746	0.026455	0.021164	0.0529101	0.010582	0.010582	0.00529101	0.00529101	0	0.00529101	0.00529101	0	0	0	0	0
0	0.00373134	0	0.00373134	0	0	0	0.00373134	0	0.00746269	0.0149254	0.0186567	0.00746269	0.00746269	0.0485075	0.0373134	0.0335821	0.0746269	0.0634328	0.108209	0.0932836	0.0708955	0.134328	0.0522388	0.0559701	0.0447761	0.0335821	0.0149254	0.0149254	0.0186567	0.00746269	0.0149254	0.00373134	0.00746269	0	0	0	0	0	0	0
0	0	0	0	0.00288184	0	0	0.00288184	0.00576369	0.0259366	0.0403458	0.0259366	0.0605187	0.0489914	0.0518732	0.0461095	0.054755	0.0662824	0.0778098	0.0634006	0.0720461	0.0518732	0.0489914	0.0259366	0.0576369	0.0230548	0.0345821	0.0201729	0.0345821	0.0144092	0.0172911	0.00288184	0.00576369	0.00576369	0.00288184	0.00864553	0	0	0	0	0
0	0	0	0	0	0	0	0	0	0	0	0.047619	0	0	0	0	0	0	0.0952381	0.428571	0.0952381	0	0.047619	0.0952381	0.047619	0	0.0952381	0	0	0	0.047619	0	0	0	0	0	0	0	0	0	0
0	0	0	0	0	0	0	0	0.00326797	0.00980392	0.00653595	0.0130719	0	0.0196078	0.0196078	0.0196078	0.0424837	0.0163399	0.0261438	0.0784314	0.107843	0.0718954	0.124183	0.130719	0.0784314	0.0784314	0.0261438	0.0294118	0.0490196	0.00326797	0	0.0228758	0.00326797	0	0.00653595	0.0130719	0	0	0	0	0
0	0	0	0	0	0.0142857	0	0	0	0	0	0.0142857	0.0142857	0	0	0	0.0142857	0	0.1	0.0714286	0.0142857	0.1	0.0714286	0.142857	0.0285714	0.171429	0.0714286	0.0428571	0.0285714	0.0285714	0	0	0	0	0.0714286	0	0	0	0	0	0
0.00840336	0	0	0	0	0	0	0	0	0	0	0.0420168	0.00840336	0.0672269	0	0.0252101	0.0336134	0.092437	0.10084	0.0672269	0.0504202	0.0588235	0.0756303	0.0336134	0.0756303	0.0420168	0.0504202	0.0420168	0.0168067	0.0504202	0.0168067	0.00840336	0.0168067	0.00840336	0.00840336	0	0	0	0	0	0
0	0	0	0	0	0	0.00980392	0	0	0	0.0392157	0.00980392	0.0686275	0.0490196	0.0588235	0.0490196	0.0686275	0.117647	0.0686275	0.00980392	0.166667	0.0392157	0.0294118	0.00980392	0	0.0490196	0.0588235	0.00980392	0.0490196	0.00980392	0.0294118	0	0	0	0	0	0	0	0	0	0
0	0	0	0	0	0	0	0	0	0	0	0	0	0	0	0.25	0.25	0	0	0	0	0	0	0	0.25	0.25	0	0	0	0	0	0	0	0	0	0	0	0	0	0	0
0	0	0	0	0	0	0	0	0	0	0	0	0	0	0	0.0769231	0.192308	0	0.192308	0	0.0384615	0.346154	0	0.0384615	0	0.0384615	0	0.0384615	0.0384615	0	0	0	0	0	0	0	0	0	0	0	0
0.00985222	0	0	0	0.00492611	0	0	0	0	0	0	0	0.00985222	0	0.00985222	0.0147783	0.044335	0.0788177	0.0640394	0.0640394	0.142857	0.147783	0.162562	0.0985222	0.0295567	0.0394089	0.00985222	0.0197044	0.0295567	0.00985222	0.00492611	0	0	0	0.00492611	0	0	0	0	0	0
0	0	0	0.0357143	0	0	0	0	0	0.0535714	0	0	0.0714286	0.0178571	0	0	0.0178571	0.0178571	0.0535714	0.0357143	0.0892857	0.0714286	0.0892857	0.125	0.125	0.0357143	0.0535714	0	0.0535714	0	0.0535714	0	0	0	0	0	0	0	0	0	0
0	0	0	0	0	0	0	0	0	0	0	0.0454545	0	0	0.0454545	0	0	0.181818	0.0454545	0.0454545	0.0454545	0	0.0909091	0.136364	0.181818	0.0909091	0	0	0	0.0454545	0.0454545	0	0	0	0	0	0	0	0	0	0
0	0	0	0.001287	0.001287	0	0	0.00643501	0.00514801	0.010296	0.00900901	0.003861	0.016731	0.024453	0.021879	0.033462	0.036036	0.0592021	0.039897	0.039897	0.0939511	0.0926641	0.105534	0.0862291	0.0566281	0.0759331	0.0514801	0.045045	0.02574	0.011583	0.015444	0.003861	0.00772201	0.00643501	0.01287	0	0	0	0	0	0
0	0.00198807	0	0	0	0	0	0	0	0	0.00198807	0.00994036	0.00994036	0.00397614	0.0198807	0.0178926	0.0238569	0.0357853	0.055666	0.0656064	0.0616302	0.0775348	0.127237	0.107356	0.0994036	0.0934394	0.055666	0.0516899	0.0357853	0.0139165	0.00596421	0.0178926	0	0	0.00596421	0	0	0	0	0	0
0	0	0	0.00235294	0	0.00470588	0.00235294	0.0188235	0	0.00470588	0.00705882	0.0164706	0.0141176	0.0258824	0.0211765	0.0517647	0.0117647	0.0517647	0.0282353	0.0517647	0.0729412	0.0541176	0.0870588	0.0941176	0.0894118	0.0564706	0.0588235	0.0423529	0.0211765	0.0235294	0.0164706	0.0117647	0.0117647	0.0211765	0.0188235	0.00705882	0	0	0	0	0
0	0	0	0.0102389	0	0	0	0	0.0102389	0.00682594	0.00682594	0	0.00682594	0.00682594	0.0307167	0.0546075	0.0716724	0.0443686	0.0341297	0.0819113	0.0921502	0.105802	0.0784983	0.0409556	0.0511945	0.0716724	0.0546075	0.0341297	0.0204778	0.0409556	0.0273038	0.00341297	0	0.00682594	0.00682594	0	0	0	0	0	0
0	0	0	0	0	0	0	0	0	0	0	0	0	0	0	0	0.142857	0	0	0	0	0	0	0.285714	0.285714	0.142857	0	0	0	0	0	0	0.142857	0	0	0	0	0	0	0	0
0	0	0	0	0	0	0	0.020202	0	0	0.030303	0	0.020202	0	0.0606061	0.040404	0.040404	0.0808081	0.0707071	0.0707071	0.0808081	0.181818	0.10101	0.0505051	0.040404	0.030303	0.020202	0.010101	0.040404	0	0.010101	0	0	0	0	0	0	0	0	0	0
0	0	0	0	0.00787402	0	0	0	0	0	0	0.0314961	0.015748	0.00787402	0.00787402	0.0629921	0.0787402	0.0472441	0.023622	0.0393701	0.11811	0.015748	0.15748	0.15748	0.102362	0.0393701	0.0314961	0	0.015748	0.00787402	0.023622	0.00787402	0	0	0	0	0	0	0	0	0
0	0	0	0.00343643	0	0	0	0	0	0.0103093	0	0.0103093	0.00687285	0.00343643	0.0412371	0.0412371	0.0412371	0.0996564	0.0137457	0.0515464	0.0378007	0.0378007	0.120275	0.130584	0.14433	0.0687285	0.0446735	0.0137457	0.0171821	0.0171821	0.0171821	0.00343643	0.00343643	0.00687285	0.0137457	0	0	0	0	0	0
0	0	0	0	0	0.00348432	0	0	0	0.00696864	0.00348432	0.00348432	0.0174216	0.0348432	0.00348432	0.010453	0.0174216	0.0418118	0.0592334	0.0278746	0.087108	0.087108	0.101045	0.0801394	0.139373	0.0905923	0.0731707	0.0383275	0.00696864	0.00696864	0.0174216	0.00348432	0.00696864	0.0278746	0.00348432	0	0	0	0	0	0
0	0	0	0.0125	0.0125	0	0.0125	0	0	0.0125	0	0	0.025	0.0375	0.0625	0.0125	0.0875	0.0375	0.0375	0.1	0.0625	0.0375	0.0375	0.0875	0.05	0.05	0.025	0.05	0.0625	0	0.075	0.0125	0	0	0	0	0	0	0	0	0
0	0	0	0	0	0	0	0.0423729	0	0	0.0423729	0.00847458	0.0423729	0.0677966	0.00847458	0.0254237	0	0.110169	0.144068	0.0762712	0.152542	0.0762712	0	0.0338983	0.00847458	0.0338983	0.0423729	0	0	0.0169492	0.0254237	0.0169492	0	0.00847458	0.00847458	0.00847458	0	0	0	0	0
0	0	0	0	0	0	0	0.0206186	0	0	0.0412371	0	0.0309278	0	0.0309278	0.103093	0.0206186	0.0618557	0.14433	0.0309278	0.0721649	0.164948	0.103093	0.0412371	0.0309278	0.0412371	0.0515464	0	0.0103093	0	0	0	0	0	0	0	0	0	0	0	0
0	0	0	0	0	0	0	0	0	0	0.00757576	0	0	0.0151515	0.0151515	0.00757576	0.0227273	0	0.0454545	0.0606061	0.0757576	0.0681818	0.143939	0.0681818	0.0833333	0.113636	0.106061	0.0681818	0.0454545	0	0.00757576	0.0227273	0	0.0151515	0.00757576	0	0	0	0	0	0
0	0	0	0	0	0	0	0.011236	0	0.011236	0	0.0224719	0.011236	0.0337079	0.0337079	0.0224719	0.0337079	0.0337079	0.0561798	0.0561798	0.0449438	0.0224719	0.134831	0.0674157	0.0674157	0.0449438	0.101124	0.0449438	0.0224719	0.0786517	0.0224719	0	0	0	0.0224719	0	0	0	0	0	0
0	0	0	0	0	0	0	0	0	0	0	0	0	0.333333	0	0	0	0	0.666667	0	0	0	0	0	0	0	0	0	0	0	0	0	0	0	0	0	0	0	0	0	0
0	0	0	0	0	0	0	0	0	0	0	0	0.0652174	0	0	0.0434783	0	0.0217391	0	0.0217391	0.0869565	0.0652174	0.130435	0.0652174	0.0869565	0.108696	0.0217391	0.0434783	0.0434783	0.0652174	0.0217391	0.0217391	0.0217391	0.0652174	0	0	0	0	0	0	0
0	0	0	0	0	0	0	0	0	0.0516129	0	0.0645161	0.0451613	0.0129032	0.0387097	0.0451613	0.0967742	0.0258065	0.16129	0.103226	0.0903226	0.0258065	0.0580645	0.0387097	0.0645161	0.0387097	0.0193548	0	0.0129032	0	0	0	0.00645161	0	0	0	0	0	0	0	0
0	0	0	0	0.00328947	0.00328947	0	0.0164474	0.00657895	0	0.00328947	0.0230263	0.00657895	0.0394737	0.00986842	0.0526316	0.0559211	0.0328947	0.0625	0.0197368	0.0921053	0.141447	0.0756579	0.0657895	0.0493421	0.0526316	0.0328947	0.0493421	0.0328947	0.0361842	0.0197368	0.00328947	0.00657895	0	0.00328947	0.00328947	0	0	0	0	0
0	0	0	0	0	0	0	0	0	0.0677966	0.0508475	0	0.118644	0.0847458	0.0508475	0.0338983	0.135593	0	0	0.0169492	0.0847458	0.169492	0.135593	0.0338983	0.0169492	0	0	0	0	0	0	0	0	0	0	0	0	0	0	0	0
0	0	0	0	0	0	0	0.00289855	0	0	0	0.0057971	0.0115942	0.0173913	0.0202899	0.0231884	0.0434783	0.0289855	0.0318841	0.0521739	0.133333	0.107246	0.0898551	0.0869565	0.0550725	0.0666667	0.0492754	0.0289855	0.0521739	0.0231884	0.0376812	0.00869565	0.0144928	0.00869565	0	0	0	0	0	0	0
0	0.00505051	0	0	0	0	0	0.010101	0	0	0.0151515	0.00505051	0.040404	0.0252525	0.00505051	0.0454545	0.020202	0.030303	0.0555556	0.0353535	0.030303	0.0656566	0.146465	0.10101	0.10101	0.10101	0.0353535	0.0252525	0.00505051	0.0252525	0.010101	0.0151515	0.020202	0.010101	0.00505051	0.010101	0	0	0	0	0
0	0	0	0	0	0	0	0	0.0049505	0	0.0049505	0.0049505	0.0049505	0.019802	0	0.00990099	0.029703	0.0049505	0.0693069	0.0346535	0.049505	0.0544554	0.0693069	0.123762	0.123762	0.108911	0.133663	0.039604	0.0693069	0.00990099	0.0148515	0	0	0.00990099	0.0049505	0	0	0	0	0	0
0	0.0243902	0	0	0	0	0	0	0	0	0	0	0	0.0243902	0.0243902	0	0	0	0.0243902	0.0243902	0.146341	0.219512	0.0243902	0.0487805	0.0487805	0	0.121951	0	0.121951	0.0243902	0.0731707	0	0	0.0243902	0	0.0243902	0	0	0	0	0
0	0.00389105	0	0	0	0	0.0155642	0.00389105	0.00389105	0.0272374	0.00389105	0.0194553	0.0194553	0.0155642	0.0116732	0.0194553	0.0428016	0.0272374	0.0700389	0.0933852	0.140078	0.136187	0.11284	0.07393	0.0466926	0.0544747	0.00389105	0.0194553	0	0.0116732	0.0155642	0.0077821	0	0	0	0	0	0	0	0	0
0	0	0	0	0	0	0.00699301	0	0.00699301	0.027972	0	0.00699301	0	0.00699301	0.00699301	0.034965	0.027972	0.020979	0.0699301	0.0769231	0.013986	0.027972	0.0699301	0.0559441	0.125874	0.202797	0.146853	0.041958	0	0.013986	0	0.00699301	0	0	0	0	0	0	0	0	0
0	0	0.00558659	0	0	0	0.0027933	0	0	0.0251397	0.0027933	0.00558659	0.00837989	0.0139665	0.0251397	0.0223464	0.0586592	0.075419	0.075419	0.0977654	0.103352	0.100559	0.125698	0.108939	0.0335196	0.0335196	0.0167598	0.0195531	0.0027933	0.0223464	0.0027933	0	0	0.0027933	0.00837989	0	0	0	0	0	0
0	0	0	0	0	0	0	0	0.0220994	0.038674	0	0	0.0220994	0.038674	0.0441989	0.0110497	0.0165746	0.0165746	0.0165746	0.0441989	0.0220994	0.0773481	0.138122	0.149171	0.0331492	0.132597	0.0773481	0.0607735	0.0220994	0	0.00552486	0.00552486	0	0	0	0.00552486	0	0	0	0	0
0	0	0	0	0.03125	0	0	0.03125	0	0	0	0.0625	0	0	0.125	0.125	0.09375	0.09375	0.1875	0.03125	0.0625	0.0625	0	0.09375	0	0	0	0	0	0	0	0	0	0	0	0	0	0	0	0	0
0	0	0	0	0.0272727	0	0	0	0	0	0	0.00909091	0.00909091	0.0181818	0.0454545	0.0818182	0.0636364	0.00909091	0.118182	0.0454545	0.181818	0.118182	0.0545455	0.1	0.0727273	0.00909091	0	0.00909091	0	0	0	0	0	0.0272727	0	0	0	0	0	0	0
0	0	0	0	0	0	0	0	0.0289855	0.0144928	0	0	0.0144928	0.0144928	0.0289855	0.0434783	0.0434783	0.0869565	0.0434783	0.0289855	0.057971	0.057971	0	0.202899	0.130435	0.115942	0.0289855	0	0	0.0289855	0.0144928	0	0	0.0144928	0	0	0	0	0	0	0
0	0	0	0	0	0	0	0	0	0	0.0277778	0.0277778	0.0277778	0.111111	0.0277778	0.111111	0	0.138889	0.0277778	0.166667	0	0.0277778	0.0277778	0	0	0	0.0277778	0	0.0555556	0	0	0.0277778	0	0.0277778	0	0.138889	0	0	0	0	0
0	0	0	0	0	0	0	0	0.0111111	0	0	0.0111111	0	0.0222222	0.0555556	0.0444444	0.0222222	0.0222222	0.0777778	0.0666667	0.111111	0.0555556	0.133333	0.0888889	0.0777778	0.0888889	0.0111111	0.0333333	0	0.0444444	0	0.0111111	0	0	0.0111111	0	0	0	0	0	0
0	0	0	0	0	0	0	0	0	0	0	0	0	0	0	0	0	0	0.0833333	0.166667	0	0.0416667	0.208333	0.0833333	0.0416667	0.0833333	0.0833333	0	0	0	0	0.0416667	0.0416667	0.0416667	0.0416667	0.0416667	0	0	0	0	0
0	0	0	0	0	0	0	0	0	0	0	0	0	0	0	0.166667	0.166667	0	0.166667	0	0	0.166667	0	0	0.166667	0.166667	0	0	0	0	0	0	0	0	0	0	0	0	0	0	0
0	0	0	0	0	0	0	0.00828729	0	0.00276243	0	0.0248619	0.0165746	0.0110497	0.0276243	0.0276243	0.0276243	0.0414365	0.038674	0.0856354	0.0828729	0.132597	0.157459	0.0994475	0.0524862	0.0414365	0.0524862	0.0165746	0.0138122	0.00552486	0.00552486	0.0138122	0	0.0138122	0	0	0	0	0	0	0
0	0	0	0	0	0	0	0	0	0	0	0	0	0	0	0	0	0.166667	0	0	0	0	0.0833333	0.333333	0	0.0833333	0.0833333	0.166667	0	0.0833333	0	0	0	0	0	0	0	0	0	0	0
0	0	0	0	0	0	0	0	0	0	0.0140845	0.028169	0	0	0	0.0140845	0	0.0140845	0.0422535	0.0422535	0.0422535	0.126761	0.0985915	0.056338	0.140845	0.140845	0.056338	0.0140845	0.084507	0	0	0.084507	0	0	0	0	0	0	0	0	0
0	0	0	0	0	0	0	0	0	0	0	0	0	0	0	0	0	0	0.111111	0	0.111111	0	0.222222	0.222222	0	0	0.111111	0	0.222222	0	0	0	0	0	0	0	0	0	0	0	0
0	0	0	0	0	0	0	0	0	0	0	0	0.0392157	0.137255	0	0.0196078	0	0.0588235	0.0196078	0.0196078	0.0588235	0	0.156863	0.156863	0.0588235	0.0980392	0	0.0392157	0.0196078	0.0784314	0	0	0	0.0392157	0	0	0	0	0	0	0
0	0	0	0	0	0	0.00416667	0.0125	0	0.00833333	0.0125	0.0166667	0.025	0.0291667	0.0208333	0.0208333	0.0625	0.0916667	0.0916667	0.05	0.075	0.0708333	0.108333	0.0625	0.0708333	0.0416667	0.0291667	0.0166667	0.0333333	0.00833333	0.00416667	0	0.00416667	0.025	0	0.00416667	0	0	0	0	0
0	0	0.00694444	0	0.00694444	0	0.0347222	0	0	0	0.0138889	0.00694444	0.0347222	0.0138889	0.00694444	0.0277778	0.0208333	0.00694444	0.0277778	0.0208333	0.0625	0.131944	0.0694444	0.0416667	0.0486111	0.152778	0.0902778	0.125	0.0208333	0.00694444	0.00694444	0	0.0138889	0	0	0	0	0	0	0	0
0	0.00497512	0	0	0.00497512	0	0	0.0149254	0	0.00497512	0.0348259	0.00995025	0.0199005	0.0199005	0.0149254	0.0497512	0.0348259	0.0746269	0.0845771	0.0895522	0.0696517	0.0995025	0.134328	0.0945274	0.039801	0.0248756	0.00995025	0.0149254	0.00995025	0.00497512	0.0298507	0.00497512	0	0	0	0	0	0	0	0	0
0	0	0	0	0	0	0	0	0	0	0.00552486	0	0.0110497	0.0110497	0.0165746	0.0165746	0.038674	0.0497238	0.038674	0.0331492	0.0718232	0.0220994	0.0773481	0.0883978	0.0994475	0.0497238	0.187845	0.0939227	0.0441989	0.0220994	0	0.0110497	0	0.0110497	0	0	0	0	0	0	0
0	0	0	0.00578035	0	0	0	0	0.0115607	0	0.00578035	0	0.0231214	0.00578035	0.0231214	0.0231214	0.0346821	0.0924855	0.0982659	0.0635838	0.202312	0.0982659	0.156069	0.017341	0.0115607	0.0346821	0.0346821	0.0115607	0.017341	0.0115607	0.017341	0	0	0	0	0	0	0	0	0	0
0	0	0	0	0.00763359	0	0	0	0.0229008	0	0.00763359	0.0534351	0.0152672	0.0534351	0.0381679	0.0305344	0.0610687	0.0610687	0.0687023	0.0534351	0.0763359	0.0763359	0.10687	0.0992366	0.0305344	0.0305344	0.0458015	0.0152672	0	0.0152672	0.0152672	0	0.00763359	0.00763359	0	0	0	0	0	0	0
0	0	0	0	0	0.00943396	0	0	0	0	0.00314465	0.00628931	0.00314465	0.00314465	0.0314465	0.0345912	0.0283019	0.0377358	0.0408805	0.0566038	0.0377358	0.128931	0.100629	0.091195	0.106918	0.091195	0.0754717	0.0314465	0.0188679	0.0220126	0.0125786	0.0188679	0	0.00314465	0.00628931	0	0	0	0	0	0
0	0	0	0	0	0.0454545	0	0.0227273	0.113636	0	0.0227273	0	0	0.0681818	0.0681818	0.0454545	0.159091	0.0227273	0.136364	0.136364	0.0681818	0.0454545	0	0.0227273	0	0.0227273	0	0	0	0	0	0	0	0	0	0	0	0	0	0	0
0	0	0	0	0	0	0	0	0	0	0	0	0	0	0	0	0	0.111111	0	0	0.111111	0	0.111111	0	0	0.222222	0	0	0.222222	0	0	0.222222	0	0	0	0	0	0	0	0	0
0	0	0	0	0	0	0	0	0.0689655	0	0	0.0344828	0	0	0	0	0	0	0	0.103448	0.206897	0.137931	0.206897	0.0689655	0.0344828	0.0689655	0	0	0.0344828	0	0	0	0	0.0344828	0	0	0	0	0	0	0
0	0	0	0	0	0	0	0	0	0	0	0	0	0	0	0	0	0.142857	0	0	0.142857	0	0	0	0	0.142857	0	0.285714	0.142857	0	0	0.142857	0	0	0	0	0	0	0	0	0
0	0	0	0	0	0	0	0	0	0	0	0	0.0327869	0.010929	0	0.0437158	0.0218579	0.0437158	0.0601093	0.0765027	0.0327869	0.0874317	0.10929	0.120219	0.0437158	0.0273224	0.0546448	0.0601093	0.0218579	0.0327869	0.0163934	0	0.0218579	0.0218579	0.0327869	0.0273224	0	0	0	0	0
0	0	0	0	0	0	0	0	0	0	0.00297619	0.00892857	0	0.0119048	0.00595238	0.0208333	0.0267857	0.0297619	0.0327381	0.0625	0.0952381	0.0684524	0.0922619	0.0803571	0.0863095	0.0654762	0.0803571	0.0505952	0.0595238	0.0238095	0.0178571	0.0327381	0.0178571	0.00595238	0.00297619	0.0178571	0	0	0	0	0
0	0	0	0	0.0204082	0.00680272	0	0	0	0	0.0136054	0.00680272	0.0272109	0.0136054	0.047619	0.0204082	0.0816327	0.0612245	0.0680272	0.0408163	0.0272109	0.047619	0.108844	0.0952381	0.0816327	0.047619	0.0544218	0.0408163	0.00680272	0.0136054	0.00680272	0	0.0272109	0.0272109	0	0.00680272	0	0	0	0	0
0	0	0	0	0	0	0	0	0	0	0	0	0	0	0.02	0.06	0.08	0.04	0.1	0.06	0.02	0.1	0.04	0	0.22	0.02	0.04	0.06	0.02	0.04	0	0	0.06	0.02	0	0	0	0	0	0	0
0	0	0	0	0	0	0.00724638	0	0.0144928	0.00724638	0	0.0217391	0	0.0434783	0.108696	0.115942	0.0652174	0.0434783	0.101449	0.101449	0.0724638	0.0144928	0.0869565	0	0.057971	0.00724638	0.00724638	0.0362319	0.0144928	0.0144928	0.0217391	0	0	0.0144928	0.0217391	0	0	0	0	0	0
0.00909091	0	0	0.00909091	0	0	0	0.00909091	0.00909091	0.0181818	0	0	0.0181818	0.0545455	0.0272727	0.0545455	0.0181818	0.0545455	0.0363636	0.0636364	0.0636364	0.145455	0.0727273	0.0454545	0.0636364	0.0636364	0.0636364	0.0363636	0.0363636	0	0.00909091	0.00909091	0.00909091	0	0	0	0	0	0	0	0
0	0	0	0	0	0	0.017094	0	0	0.017094	0.00854701	0.00854701	0.00854701	0.0683761	0.025641	0.0940171	0	0.042735	0.111111	0.145299	0.0683761	0.0598291	0.042735	0.025641	0.0512821	0.017094	0.025641	0.034188	0.025641	0.034188	0.025641	0.017094	0	0	0	0.025641	0	0	0	0	0
0	0	0	0	0	0	0	0	0	0	0	0	0.0666667	0.0444444	0.0444444	0.0222222	0	0.0666667	0.0666667	0.0222222	0.133333	0.0888889	0.0666667	0	0.0666667	0.0666667	0.0444444	0.0222222	0.0444444	0	0.0222222	0.0222222	0.0222222	0	0.0444444	0.0222222	0	0	0	0	0
0	0	0	0	0	0	0	0	0	0.0277778	0	0.0277778	0	0	0.0277778	0.0555556	0	0.0833333	0.166667	0	0	0.0555556	0.0277778	0.0833333	0.138889	0.0277778	0.0833333	0	0.0277778	0	0.0277778	0	0.0555556	0.0833333	0	0	0	0	0	0	0
0	0	0	0	0	0	0	0	0	0	0	0	0	0.0208333	0.0625	0	0	0.125	0.0208333	0.0208333	0.0416667	0.104167	0.104167	0.125	0.125	0	0.0208333	0.0833333	0	0	0.0416667	0	0.0833333	0	0.0208333	0	0	0	0	0	0
0	0	0	0	0	0	0	0	0	0	0	0	0	0	0	0	0	0	0	0.0833333	0	0.25	0.0833333	0	0.0833333	0.0833333	0.0833333	0	0	0	0	0.333333	0	0	0	0	0	0	0	0	0
0	0	0	0.00649351	0	0	0.00324675	0	0	0.00324675	0.00649351	0	0.0227273	0.012987	0.00974026	0.0357143	0.0844156	0.0324675	0.0746753	0.0519481	0.0941558	0.103896	0.12987	0.133117	0.0422078	0.0487013	0.0454545	0.00974026	0.012987	0.00974026	0.00649351	0.00649351	0.00974026	0.00324675	0	0	0	0	0	0	0
0	0	0	0	0	0	0	0	0	0	0	0	0	0	0	0	0	0	0	0	0	0.333333	0	0	0	0	0	0.333333	0	0	0	0	0	0.333333	0	0	0	0	0	0	0
0	0	0	0	0	0	0	0	0	0	0	0	0	0	0	0	0	0	0	0	0	0	0	0	0	0	0	0	1	0	0	0	0	0	0	0	0	0	0	0	0
0	0.00628931	0	0	0	0	0	0	0	0.00628931	0.0125786	0.0125786	0	0.0566038	0.0125786	0.0188679	0.0503145	0.0314465	0.132075	0.0566038	0.100629	0.100629	0.0440252	0.144654	0.0628931	0.0691824	0.0440252	0	0	0.0188679	0	0.00628931	0	0	0.00628931	0.00628931	0	0	0	0	0
0	0	0	0	0	0	0	0	0	0	0.028169	0.0422535	0.0140845	0.0140845	0	0.028169	0.056338	0.0704225	0	0.0140845	0.084507	0	0.056338	0.0704225	0.056338	0.112676	0.0140845	0.084507	0.056338	0.0985915	0.0140845	0	0.056338	0	0.028169	0	0	0	0	0	0
0	0	0	0	0	0	0	0	0.0186916	0	0.0280374	0.0186916	0.0373832	0.00934579	0.0186916	0.00934579	0.0280374	0.0280374	0.0747664	0.121495	0.0747664	0.130841	0.0747664	0.0841121	0.0841121	0.0841121	0.0373832	0.0280374	0.00934579	0	0	0	0	0	0	0	0	0	0	0	0
0	0	0	0	0	0	0	0	0	0	0	0	0.03125	0	0.03125	0.03125	0.03125	0.125	0.15625	0.0625	0.15625	0.03125	0	0.09375	0.09375	0	0.15625	0	0	0	0	0	0	0	0	0	0	0	0	0	0
0	0	0	0	0	0	0	0	0	0.00320513	0.00320513	0	0.00320513	0.00320513	0.0352564	0.0192308	0.0608974	0.0224359	0.0801282	0.0512821	0.0705128	0.105769	0.0705128	0.141026	0.0737179	0.0416667	0.0544872	0.0448718	0.0224359	0.0320513	0.0192308	0.00641026	0.0160256	0.0192308	0	0	0	0	0	0	0
0	0	0	0	0	0	0.00588235	0	0.00588235	0	0.0117647	0.0117647	0	0.00588235	0.00588235	0.0176471	0.0294118	0.0588235	0.0705882	0.135294	0.0647059	0.123529	0.164706	0.0352941	0.105882	0.0411765	0.0411765	0.0176471	0.0294118	0	0	0	0	0.0176471	0	0	0	0	0	0	0
0	0	0	0	0	0	0	0	0	0	0	0.0192308	0	0	0	0	0.134615	0.0192308	0.0192308	0.115385	0.134615	0.0769231	0.0576923	0.0961538	0.134615	0.0384615	0	0.0961538	0	0	0	0	0.0576923	0	0	0	0	0	0	0	0
0	0	0	0	0	0	0	0	0	0	0	0	0	0	0.0540541	0.0540541	0.027027	0.027027	0.027027	0.0540541	0.0540541	0.0540541	0.027027	0.027027	0.027027	0.027027	0.135135	0.108108	0.0540541	0	0.162162	0	0	0.0810811	0	0	0	0	0	0	0
0	0	0	0	0	0	0	0	0	0	0	0	0	0	0.0212766	0.0851064	0	0.0638298	0.0638298	0	0.106383	0.0425532	0.0425532	0.12766	0.170213	0.106383	0	0	0.0851064	0	0	0.0212766	0.0212766	0.0425532	0	0	0	0	0	0	0
0	0	0	0	0	0	0	0	0	0	0	0	0	0	0	0	0	0	0	0	0.5	0	0	0	0.25	0	0.25	0	0	0	0	0	0	0	0	0	0	0	0	0	0
0	0	0	0	0	0	0	0	0	0.0142857	0	0	0	0.0285714	0	0.114286	0	0.0428571	0.1	0.0142857	0.0571429	0.114286	0.185714	0.0857143	0.0714286	0.0285714	0.0428571	0.0714286	0	0	0	0.0142857	0	0	0	0.0142857	0	0	0	0	0
0	0	0	0	0	0	0	0	0	0.0176991	0	0	0	0.0353982	0	0.0265487	0	0.0707965	0.00884956	0.0884956	0.0265487	0.115044	0.0619469	0.0707965	0.132743	0.0973451	0.0619469	0.0619469	0.0353982	0.0353982	0.0442478	0.00884956	0	0	0	0	0	0	0	0	0
0	0	0	0	0	0	0	0	0	0.0141844	0	0	0	0.0212766	0.0212766	0.0212766	0	0.035461	0.0780142	0.0425532	0.0425532	0.0921986	0.0070922	0.134752	0.163121	0.113475	0.0992908	0.0567376	0.0070922	0	0	0.0283688	0	0.0070922	0	0.0141844	0	0	0	0	0
0	0	0	0	0	0	0	0	0	0	0	0	0.0222222	0	0	0.0888889	0	0.111111	0.0222222	0.111111	0.0222222	0	0.0222222	0.177778	0.177778	0.0222222	0.133333	0.0888889	0	0	0	0	0	0	0	0	0	0	0	0	0
0	0	0	0	0	0	0	0	0	0	0	0	0	0	0	0	0	0.0833333	0.166667	0.0833333	0.0833333	0.0833333	0.0833333	0.166667	0.0833333	0.0833333	0	0	0	0.0833333	0	0	0	0	0	0	0	0	0	0	0
0	0	0	0	0	0	0.00403226	0	0	0.00403226	0	0.0120968	0	0.0322581	0.00806452	0.00806452	0.0241935	0.0604839	0.0201613	0.0604839	0.0403226	0.0766129	0.0645161	0.104839	0.0564516	0.0887097	0.0564516	0.0766129	0.0725806	0.0362903	0.0403226	0.00806452	0.016129	0.0201613	0.00403226	0.00403226	0	0	0	0	0
0	0	0	0	0	0	0	0	0	0.0188679	0.0226415	0	0.0113208	0.0377358	0	0.0264151	0.0226415	0.0188679	0.0792453	0.0377358	0.090566	0.0603774	0.116981	0.0943396	0.0415094	0.0566038	0.0716981	0.0754717	0.0264151	0.00754717	0.00377358	0.0150943	0.00754717	0.0188679	0.0264151	0.0113208	0	0	0	0	0
0	0	0	0	0	0	0	0	0	0	0	0	0.00729927	0.0364964	0.0510949	0.0218978	0.0145985	0.0364964	0.0729927	0.0875912	0.0656934	0.080292	0.0729927	0.116788	0.116788	0.0291971	0.0656934	0.0218978	0	0.0218978	0.00729927	0.00729927	0.0291971	0.0291971	0	0.00729927	0	0	0	0	0
0.0232558	0	0	0	0	0.0232558	0	0	0.0930233	0.0465116	0.0232558	0	0	0.0697674	0.0465116	0	0.0465116	0	0.0697674	0.0697674	0.116279	0.0465116	0.0697674	0.0232558	0.0697674	0.0465116	0	0	0.0232558	0.0697674	0	0	0	0	0	0.0232558	0	0	0	0	0
0	0	0	0	0	0	0.00591716	0	0	0	0	0.00591716	0.0118343	0.035503	0.0295858	0.035503	0.0177515	0.0414201	0.0591716	0.0295858	0.177515	0.0295858	0.035503	0.0591716	0.100592	0.100592	0.0295858	0.0414201	0.0177515	0.0295858	0	0.035503	0.0591716	0.0118343	0	0	0	0	0	0	0
0	0	0	0	0	0	0	0	0	0.00431034	0.00862069	0	0.0215517	0.0215517	0.0258621	0.0603448	0.0387931	0.0474138	0.0732759	0.12069	0.116379	0.116379	0.0603448	0.0775862	0.0474138	0.0560345	0.0301724	0.0431034	0	0.0172414	0.00862069	0	0	0	0.00431034	0	0	0	0	0	0
0	0	0	0	0	0	0	0	0.00471698	0.00943396	0	0.00943396	0.0141509	0.0188679	0.0660377	0.0424528	0.108491	0.0188679	0.0613208	0.113208	0.122642	0.0613208	0.0849057	0.0566038	0.0518868	0.0707547	0.0283019	0.0330189	0.00943396	0.00471698	0.00471698	0	0	0.00471698	0	0	0	0	0	0	0
0	0	0	0	0	0	0	0	0	0	0	0	0	0	0.0294118	0.0294118	0.117647	0.176471	0.0882353	0.352941	0	0	0.0294118	0.0294118	0.0294118	0.0294118	0.0294118	0.0294118	0	0	0	0	0	0	0.0294118	0	0	0	0	0	0
0	0	0	0	0	0	0	0	0	0	0.00636943	0	0	0.0318471	0.0254777	0.00636943	0.0127389	0.0127389	0.0636943	0.101911	0.0700637	0.0318471	0.089172	0.184713	0.044586	0.0955414	0.11465	0.044586	0.0318471	0	0.0254777	0	0.00636943	0	0	0	0	0	0	0	0
0	0	0	0	0	0	0.0136986	0	0	0	0	0	0	0	0.0273973	0	0.0273973	0.0684932	0.0410959	0.0273973	0.0136986	0.0821918	0.136986	0.232877	0.164384	0.0136986	0.0273973	0.0410959	0.0410959	0.0410959	0	0	0	0	0	0	0	0	0	0	0
0	0	0	0	0	0	0	0	0.00983607	0.00655738	0	0.00655738	0.0196721	0.0196721	0.042623	0.0721311	0.0557377	0.052459	0.042623	0.0885246	0.140984	0.101639	0.0491803	0.0557377	0.0590164	0.0360656	0.0360656	0.0196721	0.0360656	0.00655738	0.0131148	0.00983607	0.00655738	0	0.0131148	0	0	0	0	0	0
0	0	0	0	0	0.0243902	0	0	0.0243902	0	0	0	0.0243902	0	0.0487805	0	0.0243902	0.0243902	0.0487805	0.0243902	0.0731707	0.219512	0.0487805	0.146341	0.0487805	0.0243902	0.097561	0.0243902	0.0487805	0	0.0243902	0	0	0	0	0	0	0	0	0	0
0	0	0.00478469	0.00478469	0	0	0	0	0	0	0.00478469	0.00478469	0.00956938	0.0239234	0.0382775	0.00956938	0.0143541	0.0382775	0.0478469	0.0287081	0.0574163	0.0478469	0.0669856	0.0669856	0.0669856	0.124402	0.062201	0.0717703	0.0334928	0.0574163	0.0382775	0.0430622	0.00956938	0.00478469	0.0191388	0	0	0	0	0	0
0	0	0	0	0	0	0	0	0	0	0	0.0454545	0	0	0	0	0.0454545	0	0.318182	0	0.136364	0	0.0909091	0.0909091	0	0.136364	0.0454545	0.0454545	0.0454545	0	0	0	0	0	0	0	0	0	0	0	0
0	0	0	0	0	0	0	0	0	0	0.0126582	0	0.0126582	0.0126582	0	0.0126582	0.0506329	0.0379747	0.0253165	0.0379747	0.0126582	0.0886076	0.0253165	0.101266	0.0126582	0.126582	0.113924	0.113924	0.0886076	0.0253165	0.0379747	0.0379747	0.0126582	0	0	0	0	0	0	0	0
0	0	0	0	0	0	0	0.015873	0	0	0.015873	0	0.00793651	0.031746	0.031746	0.0555556	0.0238095	0.0714286	0.0238095	0.0396825	0.00793651	0.015873	0.103175	0.119048	0.111111	0.142857	0.0396825	0.031746	0.0238095	0.015873	0.015873	0.0238095	0.00793651	0.00793651	0	0.015873	0	0	0	0	0
0	0	0	0	0.00632911	0	0	0	0	0.0126582	0.0189873	0	0.0253165	0.0126582	0.0253165	0.0126582	0.0379747	0.00632911	0.0443038	0.0632911	0.0822785	0.0822785	0.120253	0.0443038	0.0506329	0.107595	0.0189873	0.0253165	0.0506329	0.056962	0.0506329	0.0253165	0.0126582	0.00632911	0	0	0	0	0	0	0
0	0	0	0	0	0	0	0	0	0	0	0	0	0	0	0	0	0	0.0625	0.0625	0.0625	0	0	0.125	0	0	0	0.25	0.125	0.25	0.0625	0	0	0	0	0	0	0	0	0	0
0	0	0	0	0	0	0	0	0	0	0	0	0	0	0	0	0	0	0	0	0.111111	0	0	0	0	0	0	0.555556	0.222222	0	0	0	0	0	0	0.111111	0	0	0	0	0
0	0	0	0	0	0	0	0	0	0	0	0	0	0	0	0.0185185	0	0	0.0925926	0.0555556	0.166667	0.0740741	0.037037	0.148148	0.148148	0.0555556	0.037037	0.0740741	0.037037	0.0185185	0.037037	0	0	0	0	0	0	0	0	0	0
0	0	0	0	0.00460829	0	0	0.00460829	0	0.00460829	0.0138249	0.00460829	0.00921659	0.00460829	0.0138249	0.0230415	0.0276498	0.0184332	0.0184332	0.0552995	0.078341	0.0875576	0.0829493	0.0737327	0.156682	0.0875576	0.078341	0.0460829	0.0368664	0.0276498	0.00921659	0.00921659	0.00460829	0	0.00921659	0.00921659	0	0	0	0	0
0	0	0	0	0	0	0	0	0	0	0.025641	0	0	0	0.0512821	0	0.0512821	0.0769231	0	0.0769231	0	0.0512821	0	0.0512821	0.0512821	0.0769231	0.0769231	0.128205	0.153846	0.0512821	0.0512821	0	0	0	0.025641	0	0	0	0	0	0
0	0	0	0	0	0	0	0	0	0	0	0.00917431	0	0.0642202	0.0366972	0.0275229	0.0458716	0.0183486	0.0458716	0.100917	0.0183486	0.0275229	0.0642202	0.110092	0.146789	0.0917431	0.0366972	0.0550459	0.0183486	0	0	0.0183486	0.0275229	0.00917431	0.0275229	0	0	0	0	0	0
0	0	0	0	0	0	0	0	0	0	0	0	0	0	0	0	0	0	0	0	0.125	0.125	0	0	0.125	0.125	0	0.125	0.1875	0.1875	0	0	0	0	0	0	0	0	0	0	0
0	0	0	0	0	0	0	0	0	0	0.0126582	0	0	0	0.0253165	0.0253165	0.0126582	0.0253165	0.0379747	0.126582	0.126582	0.0379747	0.0886076	0.139241	0.0886076	0.0759494	0.0632911	0.0126582	0.0126582	0.0253165	0.0126582	0.0253165	0.0126582	0	0	0.0126582	0	0	0	0	0
0	0	0	0	0	0	0	0	0	0	0	0	0.00757576	0	0.00757576	0.0151515	0	0.0530303	0.00757576	0.0681818	0.0833333	0.113636	0.0606061	0.166667	0.121212	0.0681818	0.113636	0.0454545	0.00757576	0.00757576	0.0151515	0.0227273	0.0151515	0	0	0	0	0	0	0	0
0	0	0	0	0.00917431	0	0	0.00917431	0	0.0275229	0	0	0	0	0.0550459	0.0458716	0.0366972	0.0458716	0.0642202	0.119266	0.0825688	0.0917431	0.0550459	0.0642202	0.0733945	0.0275229	0.0458716	0.0917431	0.0275229	0.00917431	0.00917431	0	0	0.00917431	0	0	0	0	0	0	0
0	0	0	0	0	0	0	0	0	0	0	0	0	0	0	0	0	0	0	0	0	0	0.25	0	0	0.5	0	0	0	0	0	0	0	0	0.25	0	0	0	0	0	0
0	0	0	0	0	0	0	0	0	0	0	0	0	0	0	0	0	0.166667	0	0	0	0	0	0.333333	0	0	0	0.166667	0	0	0.166667	0.166667	0	0	0	0	0	0	0	0	0
0	0	0	0	0	0	0	0	0	0.00892857	0.00892857	0.0178571	0	0.00892857	0	0.00892857	0.00892857	0.0357143	0.00892857	0.0446429	0.0982143	0.0982143	0.0892857	0.0892857	0.0892857	0.0267857	0.00892857	0.0267857	0.151786	0.0625	0.0267857	0.0178571	0.0446429	0	0.0178571	0	0	0	0	0	0
0	0	0	0	0.0052356	0	0	0	0.0104712	0	0	0.0052356	0.0157068	0.0209424	0.0104712	0.0471204	0.0104712	0.026178	0.0157068	0.0418848	0.052356	0.0732984	0.0732984	0.167539	0.0628272	0.0732984	0.0366492	0.0628272	0.0471204	0.0575916	0.0104712	0.0418848	0.0104712	0.0104712	0.0052356	0.0052356	0	0	0	0	0
0	0	0	0	0.00549451	0.010989	0	0.010989	0.00549451	0.021978	0	0	0	0.010989	0	0.021978	0.043956	0.0274725	0.043956	0.043956	0.0549451	0.043956	0.0549451	0.0824176	0.10989	0.0934066	0.0549451	0.0604396	0.043956	0.0164835	0.032967	0.021978	0.010989	0.0384615	0.00549451	0.0274725	0	0	0	0	0
0	0	0	0	0	0	0.00549451	0	0	0	0.00549451	0	0.00549451	0.021978	0.0274725	0.032967	0.0164835	0.00549451	0.021978	0.010989	0.0384615	0.0934066	0.120879	0.0879121	0.126374	0.120879	0.0494505	0.021978	0.0714286	0.021978	0	0.00549451	0.0274725	0.0164835	0.043956	0	0	0	0	0	0
0	0	0	0	0	0.0701754	0.0526316	0	0	0	0	0	0	0.0350877	0	0	0.0350877	0.192982	0.105263	0.0350877	0.0350877	0.210526	0.0701754	0.0350877	0.0526316	0.0526316	0	0	0	0	0	0	0.0175439	0	0	0	0	0	0	0	0
0	0	0	0	0	0	0	0	0	0	0	0	0	0	0.0217391	0.0217391	0.0217391	0	0.0217391	0.0434783	0.152174	0.0217391	0.0652174	0.0869565	0.0652174	0.0652174	0.152174	0	0.0652174	0.0652174	0	0.0652174	0.0217391	0	0.0434783	0	0	0	0	0	0
0	0	0	0	0	0.0113636	0	0	0	0	0	0.0113636	0.0113636	0	0.0340909	0.0113636	0.0454545	0.0113636	0.0340909	0.0795455	0.159091	0.0454545	0.0568182	0.0681818	0.0909091	0.0795455	0.0568182	0.0227273	0.113636	0	0	0.0113636	0	0.0454545	0	0	0	0	0	0	0
0	0	0	0	0	0	0	0	0	0	0	0	0	0	0	0	0	0	0	0	0.333333	0	0	0	0.166667	0	0.5	0	0	0	0	0	0	0	0	0	0	0	0	0	0
0	0	0	0	0	0	0	0	0	0	0	0	0	0.0172414	0	0	0.0862069	0	0.0344828	0.0517241	0.0344828	0.0344828	0.189655	0.103448	0.0689655	0.0862069	0.0344828	0.0344828	0	0.0862069	0.0862069	0.0344828	0.0172414	0	0	0	0	0	0	0	0
0	0	0	0	0	0	0	0	0	0	0	0	0.027027	0.0135135	0	0	0.027027	0.0405405	0	0.0405405	0.027027	0.0945946	0.108108	0.108108	0.0810811	0.0405405	0.108108	0.0810811	0.0540541	0.0405405	0.0135135	0.0540541	0	0	0.0405405	0	0	0	0	0	0
0	0	0	0	0	0	0	0	0	0	0.00694444	0.0138889	0.00694444	0.00694444	0	0.0138889	0.0486111	0.0277778	0.0763889	0.0833333	0.111111	0.131944	0.0833333	0.0625	0.111111	0.0902778	0.0486111	0.0138889	0.0347222	0.00694444	0.00694444	0.0138889	0	0	0	0	0	0	0	0	0
0	0	0	0	0	0	0	0.00833333	0.025	0	0	0	0.0166667	0.00833333	0	0.025	0.0166667	0.00833333	0	0.0416667	0.125	0.075	0.116667	0.108333	0.075	0.0583333	0.05	0.0416667	0.0666667	0.00833333	0.025	0.05	0.00833333	0.0333333	0.00833333	0	0	0	0	0	0
0	0	0.0104167	0	0	0.0104167	0	0	0.0104167	0	0.0208333	0	0	0.03125	0	0	0.03125	0.0416667	0.104167	0.0729167	0.03125	0.0520833	0.145833	0.0520833	0.104167	0.0833333	0.0625	0.0416667	0.0520833	0	0.0104167	0.03125	0	0	0	0	0	0	0	0	0
0	0	0	0	0.00617284	0	0	0	0.00617284	0.00617284	0	0.0123457	0.0308642	0.00617284	0.00617284	0.0123457	0.0246914	0.0679012	0.0740741	0.123457	0.0617284	0.0555556	0.0925926	0.0802469	0.123457	0.0432099	0.0802469	0.0246914	0.0308642	0.0123457	0.00617284	0.0123457	0	0	0	0	0	0	0	0	0
0	0	0	0	0	0	0	0	0	0.00413223	0	0	0	0	0.00413223	0	0.0247934	0.0495868	0.00413223	0.0289256	0.0289256	0.0123967	0.0371901	0.0454545	0.0950413	0.169421	0.0991736	0.0702479	0.0743802	0.0619835	0.0289256	0.0206612	0.053719	0.0495868	0.0165289	0.0206612	0	0	0	0	0
0	0	0	0	0	0	0	0	0	0	0	0	0	0	0.166667	0	0	0.416667	0	0.166667	0	0	0.0833333	0.0833333	0	0	0	0	0.0833333	0	0	0	0	0	0	0	0	0	0	0	0
0	0	0	0	0	0	0	0	0	0.00735294	0.0147059	0	0.00735294	0.00735294	0	0.0294118	0.00735294	0.0441176	0.0955882	0.0147059	0.0808824	0.102941	0.0514706	0.0514706	0.117647	0.161765	0.0882353	0.0588235	0.0367647	0	0.0147059	0.00735294	0	0	0	0	0	0	0	0	0
0	0	0	0	0	0	0	0	0	0	0	0	0	0	0	0	0.2	0	0	0.2	0	0.6	0	0	0	0	0	0	0	0	0	0	0	0	0	0	0	0	0	0	0
0	0	0	0	0	0	0	0	0	0	0	0	0	0	0	0	0.0833333	0.0833333	0.0833333	0	0.166667	0	0.0833333	0.0833333	0.0833333	0.166667	0	0	0	0	0	0	0	0	0.166667	0	0	0	0	0	0
0	0	0	0	0	0	0	0	0	0	0	0	0	0	0	0	0	0	0	0	0	0	0	1	0	0	0	0	0	0	0	0	0	0	0	0	0	0	0	0	0
0	0	0	0	0	0	0	0	0	0	0	0.025641	0	0.025641	0.0512821	0.025641	0.025641	0.128205	0.205128	0.025641	0.0512821	0.0769231	0.0769231	0.025641	0.102564	0.102564	0.025641	0	0.025641	0	0	0	0	0	0	0	0	0	0	0	0
0	0	0	0	0	0.0178571	0	0	0	0	0	0.0357143	0	0	0.0178571	0.0535714	0.0178571	0.0357143	0	0.0178571	0.142857	0.125	0.0714286	0.0178571	0.0535714	0.125	0.0714286	0.0892857	0	0.0178571	0	0.0357143	0.0357143	0.0178571	0	0	0	0	0	0	0
0	0	0	0	0	0	0	0	0.0136986	0	0	0.0136986	0.0410959	0	0.0136986	0.0136986	0.0136986	0.0410959	0.0547945	0.0821918	0.0821918	0.0958904	0.0273973	0.109589	0.0958904	0.123288	0.0273973	0.0684932	0.0821918	0	0	0	0	0	0	0	0	0	0	0	0
0	0	0	0	0	0	0.00478469	0.00478469	0	0	0.0143541	0.00478469	0.00478469	0.0430622	0.00478469	0.0239234	0.00478469	0.0143541	0.0813397	0.0191388	0.0956938	0.0717703	0.0861244	0.0382775	0.129187	0.148325	0.0430622	0.0430622	0.0526316	0.00956938	0.00478469	0.0191388	0.0143541	0	0	0.0191388	0	0	0	0	0
0	0	0	0	0	0	0	0	0	0	0	0	0	0	0.2	0	0	0	0	0	0	0.2	0	0.2	0	0	0	0.2	0	0	0.2	0	0	0	0	0	0	0	0	0	0
0	0	0	0	0	0	0	0	0	0	0.0220588	0.00735294	0.0588235	0.0220588	0	0	0.0220588	0.0735294	0.0882353	0.0588235	0.125	0.0808824	0.0808824	0.0882353	0.0661765	0.0441176	0.0367647	0.0441176	0.0294118	0.00735294	0.00735294	0.0147059	0	0.0220588	0	0	0	0	0	0	0
0	0	0	0	0	0	0	0	0	0	0	0	0	0	0	0	0	0	0.333333	0	0.333333	0	0	0	0	0	0	0.333333	0	0	0	0	0	0	0	0	0	0	0	0	0
0	0	0	0	0	0	0	0	0	0	0	0	0	0	0	0	0	0	0	0	0	1	0	0	0	0	0	0	0	0	0	0	0	0	0	0	0	0	0	0	0
0	0	0	0	0	0	0	0	0	0	0	0	0	0	0	0	0	0.0526316	0.0526316	0.105263	0.0526316	0.0526316	0.0526316	0.210526	0.105263	0.0526316	0.105263	0.0526316	0	0.105263	0	0	0	0	0	0	0	0	0	0	0
0	0	0	0	0	0	0	0	0	0	0	0	0	0.0125	0.025	0	0.0375	0.0375	0.0875	0.025	0.0625	0.15	0.0875	0.1	0.0375	0.0625	0.125	0.075	0.0625	0.0125	0	0	0	0	0	0	0	0	0	0	0
0	0	0	0	0	0	0.025641	0	0	0	0	0	0	0	0.025641	0	0	0.102564	0	0.0512821	0.025641	0.0769231	0.025641	0.179487	0.102564	0.0769231	0.0512821	0	0.025641	0	0.0512821	0.102564	0	0.0512821	0.025641	0	0	0	0	0	0
0	0	0	0	0	0	0	0	0	0.0181818	0	0	0.0181818	0	0.0181818	0.0363636	0	0.0545455	0.0363636	0.0363636	0.127273	0.109091	0.0909091	0.127273	0.0727273	0.127273	0.0727273	0.0181818	0.0181818	0	0	0	0.0181818	0	0	0	0	0	0	0	0
0	0	0	0	0	0	0	0	0.0246914	0	0	0	0.0123457	0.0123457	0.0246914	0.0246914	0.0123457	0.0246914	0.0123457	0.0123457	0.037037	0.0864198	0.0493827	0.0493827	0.037037	0.209877	0.037037	0.123457	0.037037	0.0864198	0	0.037037	0.037037	0.0123457	0	0	0	0	0	0	0
0	0	0	0	0	0	0	0	0	0	0.0121951	0	0	0	0.0670732	0.0121951	0.0304878	0.0243902	0.0243902	0.054878	0.0487805	0.0914634	0.054878	0.134146	0.0670732	0.103659	0.054878	0.054878	0.0182927	0.0365854	0.0243902	0.0121951	0.0609756	0.00609756	0.00609756	0	0	0	0	0	0
0	0	0	0	0	0	0	0	0	0	0	0	0.0526316	0.0526316	0.157895	0	0	0.0526316	0.0526316	0	0.157895	0.105263	0	0.105263	0	0.105263	0	0	0	0	0.0526316	0	0.105263	0	0	0	0	0	0	0	0
0	0	0	0	0	0	0	0	0	0	0	0	0.0227273	0.0227273	0	0.0227273	0.0454545	0.0227273	0.0227273	0.0681818	0.136364	0.0909091	0.0909091	0.113636	0.0227273	0	0.159091	0.0454545	0	0	0.0454545	0.0681818	0	0	0	0	0	0	0	0	0
0	0	0	0	0	0	0	0	0	0	0.0186916	0.0280374	0.0186916	0	0.00934579	0.00934579	0	0.0186916	0.0654206	0.0654206	0.102804	0.046729	0.0654206	0.0373832	0.11215	0.140187	0.046729	0.102804	0.00934579	0.046729	0	0.046729	0.00934579	0	0	0	0	0	0	0	0
0	0	0	0	0	0	0	0	0	0	0	0	0	0	0	0	0	0	0.0857143	0	0	0	0.0285714	0.0857143	0.0285714	0.0285714	0.142857	0.0857143	0.0857143	0.142857	0.0571429	0.0285714	0.142857	0	0.0571429	0	0	0	0	0	0
0	0	0	0	0	0	0	0	0	0	0	0	0	0	0	0	0	0	0.2	0.5	0.1	0	0	0	0	0	0.2	0	0	0	0	0	0	0	0	0	0	0	0	0	0
0	0	0	0	0	0	0	0	0	0	0	0	0	0	0	0.025	0	0.125	0	0.025	0.05	0.025	0.05	0.175	0	0.125	0	0.125	0	0.025	0.075	0	0.075	0.075	0.025	0	0	0	0	0	0
0	0	0	0	0	0	0	0	0.0178571	0	0	0.0178571	0	0	0.0178571	0	0	0.0535714	0.0535714	0.107143	0.0714286	0.214286	0.0535714	0.0535714	0.0178571	0.107143	0.0357143	0.0714286	0	0.0714286	0.0178571	0	0	0	0.0178571	0	0	0	0	0	0
0	0	0	0	0	0	0	0	0	0	0.0138889	0	0	0	0	0.0555556	0.0277778	0.0694444	0.0277778	0.0138889	0.125	0.0416667	0.0833333	0.0972222	0.0555556	0.0277778	0.152778	0.0416667	0.0138889	0	0.0694444	0.0138889	0.0694444	0	0	0	0	0	0	0	0
0	0	0	0	0	0	0	0.025974	0.012987	0	0	0.025974	0	0	0.012987	0.103896	0.025974	0.038961	0.116883	0.0649351	0.12987	0.0779221	0.0649351	0.0649351	0.0649351	0.012987	0.012987	0.038961	0.0519481	0	0	0.012987	0	0.038961	0	0	0	0	0	0	0
0	0	0	0	0	0	0	0	0	0	0	0.00952381	0.0380952	0.0571429	0	0.0571429	0	0.047619	0.0571429	0	0.00952381	0.0380952	0.0952381	0.00952381	0.0952381	0.0857143	0.0952381	0.047619	0.0571429	0.0857143	0.0571429	0	0.0190476	0	0.0380952	0	0	0	0	0	0
0	0	0	0	0	0	0	0	0	0	0	0	0	0	0	0	0	0	0	0	0.0384615	0.0769231	0.0384615	0.0384615	0.153846	0.230769	0.192308	0.153846	0.0384615	0.0384615	0	0	0	0	0	0	0	0	0	0	0
0	0	0	0	0	0	0	0	0	0	0	0	0.0181159	0.00362319	0.00362319	0.0181159	0.0362319	0.0217391	0.0253623	0	0.076087	0.0471014	0.0833333	0.0905797	0.0869565	0.105072	0.0797101	0.0507246	0.0471014	0.0326087	0.0615942	0.00724638	0.0833333	0.0144928	0.00724638	0	0	0	0	0	0
0	0	0	0	0.0178571	0	0	0	0	0.00892857	0	0	0	0.00892857	0.0178571	0	0.0892857	0.0357143	0.0535714	0.0625	0.00892857	0.0535714	0.0892857	0.0803571	0.0803571	0.125	0	0.0267857	0.0446429	0.0625	0.0178571	0.0267857	0.0625	0.0178571	0.00892857	0	0	0	0	0	0
0	0	0	0	0	0	0	0	0	0.0425532	0	0.0106383	0.0106383	0	0.0319149	0.0531915	0.0638298	0.0531915	0.0212766	0.0851064	0.106383	0.0425532	0.138298	0.106383	0.0425532	0.0425532	0.0106383	0	0.0638298	0.0106383	0.0212766	0	0.0106383	0	0.0319149	0	0	0	0	0	0
0	0	0	0	0	0	0	0	0	0	0.0512821	0.034188	0.025641	0.00854701	0.111111	0.102564	0.0512821	0.0769231	0.153846	0.0683761	0.0940171	0.042735	0.111111	0.025641	0	0.025641	0.00854701	0	0	0	0	0	0.00854701	0	0	0	0	0	0	0	0
0	0	0	0	0	0	0	0	0	0.00793651	0	0	0.015873	0	0	0.015873	0.015873	0.047619	0.0634921	0.031746	0.00793651	0.0634921	0.047619	0.103175	0.0555556	0.0793651	0.119048	0.0396825	0.0396825	0.0873016	0	0.111111	0	0	0.047619	0	0	0	0	0	0
0	0	0	0	0	0	0	0	0	0.0273973	0	0.0136986	0	0	0	0.0410959	0.0410959	0.0547945	0	0	0.0273973	0.109589	0.0547945	0.0821918	0.123288	0.0410959	0.0684932	0.123288	0.0958904	0.0136986	0.0410959	0.0273973	0	0.0136986	0	0	0	0	0	0	0
0	0	0	0	0	0	0.0103093	0	0	0	0	0	0	0.0309278	0	0.0206186	0	0.113402	0	0.0824742	0.0412371	0.103093	0.0824742	0.0618557	0.123711	0.0721649	0.0824742	0.0309278	0.0515464	0.0618557	0	0	0	0.0103093	0.0103093	0.0103093	0	0	0	0	0
0	0	0	0	0	0	0	0.00558659	0.0167598	0.00558659	0	0	0	0	0.0111732	0.0167598	0.0335196	0.0167598	0.0446927	0.0335196	0.0223464	0.0837989	0.162011	0.111732	0.128492	0.0837989	0.0670391	0.0726257	0.027933	0.00558659	0.00558659	0	0.0167598	0.0111732	0.00558659	0.0111732	0	0	0	0	0
0	0	0	0	0	0	0	0	0	0.0625	0	0	0.0625	0.0625	0.0375	0	0.0125	0.1125	0.05	0.0375	0.05	0.0125	0.075	0.15	0.0875	0.0125	0.0375	0	0.1	0	0.0125	0	0.025	0	0	0	0	0	0	0	0
0	0	0	0	0	0	0	0	0	0	0	0.130435	0	0.173913	0	0	0.130435	0	0.0434783	0	0.26087	0.0434783	0	0.0434783	0.0434783	0	0	0.0434783	0	0	0	0	0.0869565	0	0	0	0	0	0	0	0
0	0	0	0	0	0	0	0	0	0	0	0	0	0	0	0	0	0	0	0	0	0	0.75	0.25	0	0	0	0	0	0	0	0	0	0	0	0	0	0	0	0	0
0	0	0	0	0	0	0	0	0	0.0422535	0	0	0	0	0	0	0	0.028169	0.0422535	0	0.0704225	0.0422535	0.197183	0.112676	0.140845	0.084507	0.0985915	0.028169	0.0140845	0.084507	0	0	0.0140845	0	0	0	0	0	0	0	0
0	0	0	0	0	0	0	0	0	0.0224359	0.00320513	0.00320513	0.00641026	0.00641026	0.0384615	0.0192308	0.0384615	0.0769231	0.0544872	0.0576923	0.0737179	0.125	0.115385	0.0865385	0.0705128	0.0608974	0.0192308	0.0416667	0.00641026	0.025641	0.00961538	0	0.0224359	0	0.0160256	0	0	0	0	0	0
0	0	0	0	0	0	0	0	0	0	0	0	0.0128205	0.025641	0	0.0641026	0.0128205	0.0512821	0.0641026	0.0384615	0.025641	0.115385	0.115385	0.025641	0.0512821	0.179487	0.0512821	0.025641	0.0384615	0.0384615	0.0128205	0	0.0128205	0.025641	0	0.0128205	0	0	0	0	0
0	0	0	0	0	0	0	0	0	0	0	0	0	0.0615385	0.0307692	0.0307692	0.0153846	0	0.0461538	0.0153846	0.0461538	0.0153846	0.138462	0.123077	0.169231	0.107692	0.0461538	0.0153846	0.0769231	0.0615385	0	0	0	0	0	0	0	0	0	0	0
0	0	0	0	0	0	0	0	0	0	0	0	0	0.0416667	0.0520833	0.114583	0.0208333	0.0416667	0.0520833	0.135417	0.0625	0.166667	0.125	0.0416667	0.0625	0.0104167	0.03125	0	0.0208333	0.0104167	0	0	0	0	0.0104167	0	0	0	0	0	0
0	0	0	0	0	0	0	0	0	0.0136986	0	0	0	0	0.0136986	0.0136986	0.0136986	0	0.0273973	0.0410959	0.123288	0.136986	0.0273973	0.0684932	0.191781	0.123288	0.0821918	0.0684932	0.0547945	0	0	0	0	0	0	0	0	0	0	0	0
0	0	0	0	0	0	0	0	0	0	0	0.0181818	0	0	0.0181818	0	0.0363636	0	0	0.0181818	0	0.0909091	0.0727273	0.0545455	0.0909091	0.236364	0.0545455	0.0727273	0.0727273	0.0363636	0.0363636	0.0181818	0.0181818	0.0545455	0	0	0	0	0	0	0
0	0	0	0	0	0	0	0	0	0	0	0	0	0	0.125	0	0	0	0	0.625	0	0	0	0	0	0	0.125	0.125	0	0	0	0	0	0	0	0	0	0	0	0	0

## Sheet: Adjacent_mean_sem
	-10	-9.5	-9	-8.5	-8	-7.5	-7	-6.5	-6	-5.5	-5	-4.5	-4	-3.5	-3	-2.5	-2	-1.5	-1	-0.5	0	0.5	1	1.5	2	2.5	3	3.5	4	4.5	5	5.5	6	6.5	7	7.5	8	8.5	9	9.5	10
Mean	0.00013905	0.00033806	0.000442808	0.000623337	0.000988216	0.00202328	0.00197123	0.00305373	0.00529847	0.00844162	0.00958455	0.0130072	0.0158369	0.0192679	0.023732	0.035637	0.0382832	0.0477744	0.0584668	0.0622303	0.072484	0.0872973	0.0806342	0.0771901	0.0720491	0.0621893	0.051102	0.0394906	0.0318056	0.0200146	0.0161585	0.0122903	0.012452	0.00927196	0.00651639	0.00190842	5.64754e-06	0	0	0	0
sem	4.20695e-05	7.64882e-05	9.66556e-05	0.000156811	0.000197803	0.000364361	0.000236306	0.000316318	0.000569771	0.00113765	0.000904109	0.00114817	0.00122589	0.0010994	0.0012929	0.00234589	0.0019442	0.00210511	0.00245984	0.00201249	0.00258525	0.00354521	0.00308392	0.00267577	0.00297448	0.00231311	0.00246938	0.002597	0.00237807	0.00147488	0.00131133	0.00114565	0.00278734	0.001666	0.000755013	0.000234179	4.03306e-06	0	0	0	0

## Sheet: Isolated_mean_sem
	-10	-9.5	-9	-8.5	-8	-7.5	-7	-6.5	-6	-5.5	-5	-4.5	-4	-3.5	-3	-2.5	-2	-1.5	-1	-0.5	0	0.5	1	1.5	2	2.5	3	3.5	4	4.5	5	5.5	6	6.5	7	7.5	8	8.5	9	9.5	10
Mean	0.00043636	0.000326449	0.000370714	0.000493142	0.00103583	0.00125592	0.00146236	0.00250176	0.00328643	0.00524956	0.00559429	0.00780307	0.0114391	0.0180407	0.0210925	0.0278464	0.0354252	0.0447264	0.0536233	0.0613982	0.0794102	0.0746175	0.0783278	0.0859848	0.0731703	0.0664473	0.0550616	0.0474477	0.0376439	0.0238172	0.0203888	0.018354	0.0119346	0.00987386	0.00823471	0.00587786	0	0	0	0	0
sem	0.000156348	0.000181148	0.000157962	0.000170559	0.000267453	0.000342626	0.000340682	0.000450029	0.000651281	0.000705974	0.000665046	0.000832343	0.00106193	0.00177903	0.00172021	0.00207288	0.00245152	0.00261592	0.00347616	0.00390185	0.00563978	0.00480549	0.00368558	0.00455254	0.00307229	0.00348408	0.00327034	0.00356862	0.00404642	0.00195182	0.00370811	0.00236743	0.00142984	0.00154219	0.0013305	0.00134305	0	0	0	0	0
