# Supplementary material for: Prefrontal cortical activity predicts the occurrence of nonlocal hippocampal representations during spatial navigation
Source: PLoS Biol. 2021 Sep 16;19(9):e3001393. doi: 10.1371/journal.pbio.3001393 (PMC8494358; doi:10.1371/journal.pbio.3001393)
Supplement: S1 Data — S2 Data. Data for Fig 1F. Values are in log10. S3 Data. Data for Fig 2B. S4 Data. Data for Fig 2C. S5 Data. Data for Fig 2D. S6 Data. Data for Fig 3B. S7 Data. Data for Fig 3C. S8 Data. Data for Fig 4B. S9 Data. Data for Fig 4C. S10 Data. Data for Fig 4D. S11 Data. Data for Fig 4E. S12 Data. Data for Fig 4F. S13 Data. Data for Fig 4G. S14 Data. Data for Fig 5B. S15 Data. Data for Fig 6C. NaN values are excluded. S16 Data. Data for Fig 6D. NaN values are excluded. S17 Data. Data for Fig 7B. S18 Data. Data for Fig 7D. S19 Data. Data for S1B Fig. S20 Data. Data for S2A Fig. S21 Data. Data for S2B Fig. S22 Data. Data for S2C Fig. S23 Data. Data for S2D Fig. S24 Data. Data for S2E Fig. S25 Data. Data for S2F Fig. S26 Data. Data for S3A Fig. S27 Data. Data for S3B Fig. S28 Data. Data for S4A Fig. S29 Data. Data for S4B Fig. S30 Data. Data for S5B Fig. S31 Data. Data for S6A Fig panel 1. S32 Data. Data for S6A Fig panel 2. S33 Data. Data for S6A Fig panel 3. S34 Data. Data for S6A Fig panel 4. S35 Data. Data for S6B Fig. S36 Data. Data for S6D Fig. S37 Data. Data for S6E Fig. S38 Data. Data for S7A Fig. S39 Data. Data for S7B Fig. S40 Data. Data for S8A Fig. S41 Data. Data for S8B Fig panel 1. S42 Data. Data for S8B Fig panel 2. S43 Data. Data for S8C Fig. S44 Data. Data for S8D Fig panel 1. S45 Data. Data for S8D Fig panel 2. (ZIP) [file pbio.3001393.s009.zip › Fig_data/S5B_data.xlsx]

## Sheet: Adjacent
	2	3	4	5	6	7	8	9	10	11	12	13	14	15	16	17	18	19	20	21	22	23	24	25	26	27	28	29	30	31	32	33	34	35	36	37	38	39	40	41	42	43	44	45	46	47	48	49	50
0	-0.27867	-0.276289	-0.268384	-0.247157	-0.129195	0.158361	0.168661	-0.0673869	-0.213295	-0.254112	-0.240517	-0.170997	-0.109921	-0.0598551	-0.0556217	-0.0942803	-0.137805	-0.192929	-0.212152	-0.224493	-0.214613	-0.203687	-0.197305	-0.198914	-0.20029	-0.193019	-0.200807	-0.193127	-0.191629	-0.187972	-0.181733	-0.184685	-0.178713	-0.169209	-0.16529	-0.166841	-0.157909	-0.163779	-0.168521	-0.164614	-0.157519	-0.146414	-0.140541	-0.138574	-0.139238	-0.132818	-0.129614	-0.121675	-0.120379
1	-0.278827	-0.27539	-0.268174	-0.245256	-0.127329	0.157906	0.168254	-0.0663974	-0.212067	-0.25279	-0.240346	-0.171236	-0.110475	-0.0597214	-0.0534949	-0.0953614	-0.138083	-0.193521	-0.217213	-0.222247	-0.216631	-0.201878	-0.198084	-0.199867	-0.20144	-0.190077	-0.198737	-0.194613	-0.193689	-0.187403	-0.1801	-0.183179	-0.179497	-0.167631	-0.169242	-0.166566	-0.160759	-0.161546	-0.170393	-0.16438	-0.156303	-0.146201	-0.139975	-0.135981	-0.141159	-0.134323	-0.1276	-0.124637	-0.120141
2	-0.277127	-0.276089	-0.269027	-0.244477	-0.128246	0.158832	0.164762	-0.0680009	-0.210475	-0.253576	-0.241196	-0.173163	-0.112337	-0.0588312	-0.0500001	-0.0974303	-0.138489	-0.194611	-0.218058	-0.224995	-0.215737	-0.206359	-0.201275	-0.196775	-0.199887	-0.190649	-0.199026	-0.1913	-0.190693	-0.18797	-0.181598	-0.18416	-0.176999	-0.169941	-0.166454	-0.168331	-0.163165	-0.163043	-0.171684	-0.163995	-0.152225	-0.147282	-0.141837	-0.135088	-0.137268	-0.129549	-0.128823	-0.119485	-0.123017
3	-0.277468	-0.277173	-0.26746	-0.246808	-0.12746	0.160283	0.166313	-0.0649529	-0.209604	-0.254903	-0.243411	-0.173962	-0.114753	-0.058869	-0.0491216	-0.0968214	-0.139173	-0.191954	-0.214806	-0.223952	-0.215291	-0.20656	-0.198181	-0.195181	-0.197936	-0.191683	-0.195503	-0.190355	-0.193566	-0.186421	-0.183854	-0.184625	-0.179047	-0.168943	-0.167752	-0.169304	-0.164623	-0.161573	-0.17256	-0.165784	-0.153831	-0.144935	-0.139738	-0.135126	-0.13694	-0.130325	-0.128206	-0.118308	-0.122232
4	-0.277432	-0.277834	-0.267183	-0.250196	-0.126547	0.159598	0.168814	-0.0637826	-0.208467	-0.256387	-0.244531	-0.176204	-0.114763	-0.0576828	-0.0437765	-0.0940361	-0.138219	-0.190846	-0.215014	-0.226085	-0.216183	-0.204355	-0.196171	-0.196305	-0.201363	-0.19334	-0.19506	-0.191719	-0.192954	-0.187798	-0.180911	-0.183902	-0.178401	-0.173916	-0.17094	-0.168135	-0.163693	-0.165464	-0.171458	-0.164747	-0.156406	-0.144012	-0.138738	-0.137207	-0.136316	-0.132052	-0.127311	-0.120156	-0.117225
5	-0.276594	-0.279259	-0.267671	-0.250848	-0.125801	0.161835	0.16882	-0.0629404	-0.207636	-0.254122	-0.243685	-0.177132	-0.112621	-0.0582698	-0.0434184	-0.093428	-0.137389	-0.194402	-0.216184	-0.224053	-0.214726	-0.206333	-0.193872	-0.197058	-0.20104	-0.191032	-0.1951	-0.19271	-0.191427	-0.187297	-0.181901	-0.18334	-0.177792	-0.17393	-0.168457	-0.165724	-0.164939	-0.165405	-0.169522	-0.164385	-0.156929	-0.142121	-0.139999	-0.135372	-0.137264	-0.131895	-0.127401	-0.124136	-0.120502
6	-0.275701	-0.278735	-0.266757	-0.250616	-0.126697	0.162911	0.170325	-0.0612099	-0.208769	-0.254348	-0.24547	-0.174579	-0.112123	-0.0548886	-0.0411203	-0.0927797	-0.134177	-0.194188	-0.213647	-0.222064	-0.212543	-0.202528	-0.195245	-0.198426	-0.200766	-0.190148	-0.194193	-0.192677	-0.192221	-0.187546	-0.180607	-0.184843	-0.177678	-0.176003	-0.169054	-0.164707	-0.165675	-0.16857	-0.167354	-0.166091	-0.157124	-0.143107	-0.137381	-0.135375	-0.137773	-0.13214	-0.126564	-0.123401	-0.117765
7	-0.277766	-0.277961	-0.266568	-0.248258	-0.126493	0.162056	0.170143	-0.0636965	-0.208967	-0.255474	-0.246228	-0.175586	-0.112805	-0.053832	-0.0424564	-0.0918834	-0.135064	-0.195772	-0.211177	-0.221544	-0.21614	-0.207796	-0.199289	-0.19891	-0.202105	-0.192102	-0.197253	-0.192825	-0.190795	-0.185247	-0.18461	-0.179813	-0.179205	-0.175835	-0.168405	-0.165075	-0.164647	-0.164987	-0.169946	-0.167736	-0.155577	-0.141199	-0.138011	-0.138174	-0.136804	-0.132197	-0.127117	-0.122817	-0.119792
8	-0.278721	-0.278713	-0.267927	-0.249891	-0.125099	0.163707	0.169335	-0.0661735	-0.21054	-0.256251	-0.244356	-0.176867	-0.112998	-0.0544073	-0.0477097	-0.093499	-0.135773	-0.194488	-0.21589	-0.220774	-0.216816	-0.211314	-0.19984	-0.198189	-0.20318	-0.193416	-0.194985	-0.195257	-0.188516	-0.18084	-0.188143	-0.17513	-0.179537	-0.174628	-0.170113	-0.167858	-0.169643	-0.167977	-0.171676	-0.165847	-0.156	-0.142047	-0.138542	-0.137171	-0.134981	-0.12942	-0.125492	-0.123553	-0.122811
9	-0.27882	-0.277234	-0.268723	-0.247122	-0.126731	0.166028	0.163974	-0.0659849	-0.21227	-0.259278	-0.243305	-0.175808	-0.109818	-0.0522954	-0.0483405	-0.0916687	-0.1393	-0.195898	-0.215214	-0.218757	-0.217643	-0.211361	-0.198372	-0.196264	-0.20207	-0.194858	-0.194563	-0.193932	-0.18977	-0.183884	-0.184383	-0.178719	-0.178178	-0.176477	-0.172347	-0.164316	-0.167303	-0.168157	-0.167499	-0.166085	-0.155754	-0.139742	-0.139421	-0.133551	-0.133497	-0.129463	-0.123453	-0.122885	-0.122821
10	-0.279329	-0.278834	-0.267814	-0.245402	-0.126944	0.16744	0.161747	-0.0656355	-0.21365	-0.259043	-0.244339	-0.174671	-0.111476	-0.0527837	-0.0510751	-0.0910483	-0.138352	-0.193096	-0.213832	-0.217732	-0.215947	-0.210735	-0.198313	-0.191915	-0.205467	-0.194949	-0.192947	-0.196201	-0.190724	-0.18475	-0.184891	-0.181251	-0.17887	-0.173295	-0.174113	-0.166688	-0.166957	-0.17026	-0.16797	-0.162198	-0.154742	-0.140754	-0.138583	-0.133268	-0.137041	-0.129969	-0.124296	-0.120924	-0.121815
11	-0.280264	-0.27908	-0.269016	-0.24148	-0.127941	0.167495	0.16153	-0.0632665	-0.214613	-0.258533	-0.244379	-0.173618	-0.115927	-0.0568687	-0.052016	-0.0884739	-0.136041	-0.193308	-0.215995	-0.216145	-0.214747	-0.211069	-0.200768	-0.190829	-0.206807	-0.197203	-0.198218	-0.193619	-0.190627	-0.18553	-0.183623	-0.182873	-0.17731	-0.173719	-0.176646	-0.165907	-0.165241	-0.17069	-0.168049	-0.164334	-0.151859	-0.140768	-0.138813	-0.132706	-0.133301	-0.134387	-0.122117	-0.122477	-0.120256
12	-0.280634	-0.28025	-0.272066	-0.24379	-0.128408	0.166241	0.164554	-0.0607417	-0.213931	-0.255806	-0.245073	-0.173416	-0.117064	-0.0543757	-0.0525814	-0.0901172	-0.134283	-0.193686	-0.217638	-0.213556	-0.215065	-0.212165	-0.201395	-0.195647	-0.203002	-0.197217	-0.196696	-0.192732	-0.191143	-0.181515	-0.187617	-0.183485	-0.178553	-0.174349	-0.177455	-0.164756	-0.163491	-0.168676	-0.166066	-0.165038	-0.148517	-0.142049	-0.138965	-0.133362	-0.132349	-0.130098	-0.123771	-0.119631	-0.118334
13	-0.280277	-0.282182	-0.272294	-0.243274	-0.127915	0.164054	0.167891	-0.0622055	-0.213625	-0.255065	-0.24521	-0.173036	-0.116831	-0.052607	-0.0493954	-0.0910112	-0.13521	-0.195454	-0.214651	-0.217393	-0.214737	-0.212096	-0.201456	-0.198081	-0.202406	-0.197754	-0.19848	-0.192788	-0.187532	-0.180177	-0.190934	-0.188806	-0.182305	-0.177434	-0.178628	-0.166333	-0.164404	-0.168849	-0.165115	-0.163291	-0.151065	-0.144478	-0.138307	-0.133511	-0.131196	-0.12845	-0.120109	-0.122775	-0.120093
14	-0.281324	-0.281628	-0.27105	-0.243385	-0.124734	0.163311	0.169624	-0.0617876	-0.215315	-0.255184	-0.245514	-0.172812	-0.114021	-0.0512239	-0.0506893	-0.0905221	-0.13477	-0.198154	-0.215263	-0.215246	-0.212531	-0.213005	-0.198944	-0.197101	-0.204298	-0.202638	-0.19652	-0.192538	-0.190236	-0.180232	-0.19197	-0.187513	-0.17934	-0.177212	-0.18032	-0.167011	-0.167837	-0.169143	-0.168021	-0.159393	-0.156165	-0.145055	-0.13748	-0.132995	-0.129794	-0.127669	-0.120656	-0.120894	-0.117673
15	-0.281141	-0.278181	-0.269775	-0.242554	-0.127895	0.165275	0.169159	-0.0617121	-0.213966	-0.255062	-0.24577	-0.171028	-0.11299	-0.0517938	-0.0528691	-0.0891084	-0.135955	-0.196692	-0.215808	-0.218302	-0.212139	-0.212241	-0.204356	-0.193774	-0.203703	-0.199191	-0.197167	-0.192601	-0.190276	-0.179396	-0.190968	-0.18458	-0.184269	-0.175689	-0.178049	-0.167797	-0.169426	-0.171024	-0.166102	-0.163532	-0.154112	-0.147243	-0.132126	-0.135484	-0.130885	-0.130048	-0.121514	-0.124699	-0.122768
16	-0.280963	-0.27857	-0.269271	-0.24403	-0.127941	0.16734	0.167266	-0.0617071	-0.215747	-0.254854	-0.245646	-0.172166	-0.111921	-0.0517952	-0.0554244	-0.0904668	-0.133958	-0.194743	-0.214134	-0.216424	-0.212523	-0.210028	-0.202483	-0.19363	-0.201956	-0.200399	-0.203955	-0.189917	-0.189232	-0.182077	-0.189926	-0.184981	-0.183719	-0.174762	-0.17414	-0.171553	-0.168551	-0.171381	-0.166479	-0.163575	-0.147812	-0.147393	-0.132313	-0.136464	-0.132232	-0.131436	-0.120689	-0.126154	-0.123389
17	-0.281029	-0.282064	-0.272223	-0.243613	-0.127299	0.170612	0.164926	-0.0621264	-0.215299	-0.253546	-0.243457	-0.173248	-0.112368	-0.0520235	-0.0541633	-0.0899405	-0.13708	-0.194633	-0.211069	-0.214879	-0.210083	-0.212155	-0.203722	-0.191486	-0.197674	-0.19728	-0.199872	-0.194452	-0.191435	-0.180873	-0.186346	-0.17972	-0.182798	-0.179867	-0.174617	-0.169072	-0.170235	-0.170926	-0.170061	-0.164864	-0.148599	-0.146153	-0.137929	-0.136683	-0.130157	-0.133992	-0.122603	-0.121814	-0.121357
18	-0.27946	-0.282835	-0.271818	-0.243901	-0.13005	0.171776	0.16252	-0.0657726	-0.215981	-0.251769	-0.242168	-0.174168	-0.109132	-0.0536396	-0.0564079	-0.0907268	-0.135325	-0.196651	-0.213814	-0.210683	-0.211138	-0.212339	-0.202991	-0.192191	-0.197579	-0.198748	-0.19928	-0.193865	-0.190406	-0.181847	-0.186386	-0.182888	-0.187573	-0.177427	-0.174006	-0.172564	-0.171235	-0.170409	-0.169504	-0.162998	-0.149499	-0.1475	-0.138972	-0.133884	-0.13186	-0.12487	-0.125208	-0.121237	-0.123781
19	-0.280019	-0.283701	-0.268077	-0.243995	-0.130467	0.172	0.162332	-0.0655568	-0.218218	-0.252075	-0.245782	-0.172641	-0.108962	-0.0521785	-0.0571868	-0.0885771	-0.14019	-0.195287	-0.21222	-0.215346	-0.208782	-0.208506	-0.203368	-0.193528	-0.197073	-0.198585	-0.196326	-0.195477	-0.18844	-0.183228	-0.18574	-0.182543	-0.183611	-0.178773	-0.173124	-0.173111	-0.172459	-0.171085	-0.168677	-0.161579	-0.149889	-0.14799	-0.135968	-0.135296	-0.131212	-0.129463	-0.124148	-0.116553	-0.123727
20	-0.27938	-0.285787	-0.266626	-0.243717	-0.129871	0.171419	0.164417	-0.0649974	-0.217357	-0.250454	-0.246218	-0.171298	-0.10802	-0.0523883	-0.0562158	-0.0855084	-0.141631	-0.198476	-0.214457	-0.21244	-0.210586	-0.208741	-0.205613	-0.190555	-0.19736	-0.199302	-0.196713	-0.198036	-0.190119	-0.186478	-0.18477	-0.184847	-0.184547	-0.181955	-0.172861	-0.171425	-0.168934	-0.169466	-0.169856	-0.164299	-0.149389	-0.144522	-0.138291	-0.134286	-0.133871	-0.128522	-0.123261	-0.116782	-0.123138
21	-0.280635	-0.285525	-0.265905	-0.242889	-0.129638	0.173467	0.164647	-0.0657844	-0.213671	-0.251566	-0.245529	-0.171725	-0.10785	-0.0514073	-0.0565051	-0.082844	-0.142587	-0.198138	-0.210927	-0.213296	-0.211509	-0.210936	-0.203187	-0.187902	-0.196969	-0.195431	-0.195431	-0.194072	-0.189906	-0.185495	-0.187483	-0.187507	-0.188535	-0.178591	-0.17544	-0.1733	-0.170095	-0.169639	-0.167683	-0.166221	-0.151665	-0.148271	-0.135039	-0.135868	-0.13301	-0.125931	-0.126781	-0.119148	-0.121685
22	-0.283062	-0.284766	-0.265839	-0.242156	-0.130823	0.176253	0.166754	-0.0671855	-0.215571	-0.252426	-0.244444	-0.170183	-0.106934	-0.0494319	-0.0570075	-0.0852967	-0.142167	-0.198923	-0.214262	-0.209228	-0.211253	-0.211372	-0.203517	-0.188827	-0.195795	-0.193619	-0.194191	-0.193767	-0.191223	-0.187125	-0.185977	-0.190448	-0.18834	-0.174939	-0.174199	-0.168445	-0.168944	-0.169716	-0.170111	-0.164284	-0.150045	-0.148124	-0.13338	-0.133573	-0.133183	-0.127704	-0.123906	-0.117623	-0.117709
23	-0.281513	-0.286801	-0.265064	-0.244082	-0.130803	0.176655	0.165283	-0.0654176	-0.215692	-0.25408	-0.243512	-0.170187	-0.10915	-0.0513316	-0.0550002	-0.0868417	-0.144719	-0.199203	-0.213458	-0.211099	-0.213365	-0.212121	-0.205411	-0.192894	-0.195768	-0.194869	-0.192824	-0.194222	-0.190159	-0.186471	-0.181552	-0.189397	-0.182606	-0.177306	-0.176524	-0.171857	-0.166524	-0.174785	-0.168706	-0.165591	-0.150687	-0.148188	-0.132342	-0.133444	-0.128235	-0.128211	-0.122168	-0.121686	-0.120511
24	-0.280913	-0.287507	-0.266264	-0.24248	-0.129511	0.17712	0.171122	-0.0645295	-0.215314	-0.256232	-0.244948	-0.169867	-0.107346	-0.0537978	-0.0520415	-0.0870475	-0.140709	-0.198314	-0.213204	-0.210275	-0.214903	-0.212761	-0.205415	-0.187609	-0.193451	-0.192191	-0.194937	-0.19377	-0.189161	-0.183346	-0.179455	-0.189183	-0.187268	-0.174249	-0.177214	-0.17488	-0.165239	-0.171255	-0.168766	-0.1655	-0.149291	-0.143168	-0.133789	-0.135762	-0.132793	-0.123784	-0.124382	-0.119242	-0.117003
25	-0.276818	-0.287576	-0.26879	-0.241152	-0.130141	0.178696	0.172447	-0.0636247	-0.213774	-0.256456	-0.24478	-0.172049	-0.108601	-0.0529419	-0.0523734	-0.0906389	-0.141022	-0.198813	-0.213754	-0.209491	-0.211246	-0.213322	-0.204891	-0.191232	-0.195071	-0.191585	-0.192886	-0.193403	-0.188518	-0.184621	-0.183839	-0.189938	-0.185639	-0.177367	-0.175805	-0.173433	-0.169112	-0.175441	-0.165767	-0.165914	-0.151072	-0.142511	-0.13133	-0.139564	-0.131836	-0.124993	-0.121026	-0.114876	-0.120267
26	-0.276866	-0.286834	-0.270478	-0.241546	-0.131782	0.179822	0.171951	-0.0646703	-0.213356	-0.254669	-0.241288	-0.1718	-0.110276	-0.0500322	-0.0539526	-0.0919159	-0.14152	-0.198169	-0.211667	-0.21008	-0.213093	-0.211029	-0.205341	-0.19557	-0.197923	-0.194796	-0.194344	-0.194287	-0.188387	-0.186013	-0.186549	-0.186295	-0.183836	-0.176454	-0.174833	-0.17486	-0.169146	-0.175113	-0.166712	-0.164269	-0.14909	-0.144416	-0.132252	-0.136696	-0.130667	-0.127725	-0.120288	-0.117026	-0.113932
27	-0.276596	-0.285908	-0.270413	-0.241871	-0.129719	0.178641	0.170995	-0.0668494	-0.215903	-0.255679	-0.241018	-0.173769	-0.10951	-0.0501106	-0.0532431	-0.0899215	-0.143893	-0.199309	-0.218097	-0.208346	-0.213288	-0.209717	-0.199408	-0.194699	-0.200593	-0.197809	-0.195046	-0.189796	-0.188551	-0.186841	-0.185773	-0.187558	-0.185842	-0.178573	-0.176362	-0.177108	-0.169754	-0.17492	-0.16525	-0.162188	-0.151788	-0.143696	-0.133438	-0.138494	-0.130858	-0.13048	-0.119688	-0.118534	-0.113021
28	-0.276217	-0.287374	-0.269687	-0.243655	-0.131595	0.176293	0.168668	-0.0676721	-0.216704	-0.256975	-0.240954	-0.171205	-0.112402	-0.0512608	-0.0533668	-0.0891514	-0.144231	-0.197911	-0.215714	-0.205228	-0.210661	-0.20643	-0.201761	-0.192448	-0.199292	-0.19602	-0.196688	-0.190423	-0.185138	-0.185182	-0.185104	-0.186125	-0.187379	-0.179418	-0.175422	-0.177087	-0.170873	-0.174487	-0.165517	-0.161614	-0.150065	-0.14615	-0.133869	-0.139857	-0.128357	-0.131491	-0.117772	-0.12064	-0.112769
29	-0.277719	-0.285603	-0.270524	-0.245221	-0.128978	0.175789	0.167432	-0.0686748	-0.216879	-0.255989	-0.238217	-0.171266	-0.113181	-0.0516154	-0.0545947	-0.0887364	-0.143817	-0.197009	-0.213717	-0.210696	-0.212795	-0.208489	-0.201987	-0.189797	-0.198791	-0.192234	-0.196369	-0.191561	-0.184196	-0.185206	-0.185558	-0.187247	-0.187382	-0.181735	-0.171616	-0.17576	-0.173624	-0.173906	-0.164578	-0.162691	-0.151945	-0.143928	-0.134948	-0.140365	-0.128607	-0.127901	-0.117124	-0.117337	-0.110007
30	-0.277866	-0.280189	-0.27001	-0.242897	-0.126608	0.175986	0.166395	-0.067029	-0.216211	-0.253351	-0.236015	-0.17169	-0.114945	-0.0511578	-0.0535767	-0.0866781	-0.14428	-0.19518	-0.213915	-0.208016	-0.213112	-0.210299	-0.202682	-0.19326	-0.201111	-0.193417	-0.194475	-0.191584	-0.184825	-0.18875	-0.186269	-0.186358	-0.184151	-0.182027	-0.174029	-0.17732	-0.172943	-0.166117	-0.162851	-0.158843	-0.148954	-0.142433	-0.139604	-0.139519	-0.127265	-0.128102	-0.120811	-0.11768	-0.106667
31	-0.277515	-0.279587	-0.26607	-0.245229	-0.128069	0.174995	0.165904	-0.0678254	-0.217385	-0.251453	-0.235625	-0.173943	-0.115139	-0.0527714	-0.0555967	-0.0854294	-0.142388	-0.195344	-0.216613	-0.206735	-0.213511	-0.211997	-0.203022	-0.194911	-0.201082	-0.191836	-0.190435	-0.19167	-0.183358	-0.190351	-0.184218	-0.184801	-0.186647	-0.181162	-0.173861	-0.176963	-0.174265	-0.168872	-0.164851	-0.160803	-0.149781	-0.141548	-0.139639	-0.137318	-0.128446	-0.130838	-0.117943	-0.119187	-0.108648
32	-0.278375	-0.27956	-0.267672	-0.246299	-0.129143	0.174005	0.164526	-0.0665403	-0.214627	-0.254529	-0.234443	-0.173959	-0.116257	-0.0542326	-0.0536891	-0.0846961	-0.144464	-0.19259	-0.216781	-0.208922	-0.214028	-0.213483	-0.200993	-0.190985	-0.199779	-0.195779	-0.193182	-0.191963	-0.186296	-0.190819	-0.184954	-0.180822	-0.185989	-0.181746	-0.173846	-0.173492	-0.173423	-0.168969	-0.167265	-0.161703	-0.149823	-0.145034	-0.138521	-0.136871	-0.12936	-0.125812	-0.120485	-0.119441	-0.109497
33	-0.278478	-0.275255	-0.269416	-0.246428	-0.128784	0.1734	0.162197	-0.0655786	-0.21178	-0.254773	-0.235366	-0.173951	-0.117638	-0.0484744	-0.0524601	-0.0855599	-0.145611	-0.195452	-0.21897	-0.207911	-0.21845	-0.213582	-0.198858	-0.189822	-0.198995	-0.198734	-0.189804	-0.192948	-0.188834	-0.188574	-0.182918	-0.180877	-0.186295	-0.17831	-0.175475	-0.175694	-0.170716	-0.168137	-0.163565	-0.161106	-0.150889	-0.143456	-0.13891	-0.137587	-0.126643	-0.12628	-0.120581	-0.120442	-0.109265
34	-0.278057	-0.274784	-0.269676	-0.248492	-0.13017	0.172434	0.160395	-0.0621543	-0.208171	-0.254022	-0.236118	-0.171661	-0.120366	-0.0483129	-0.0513456	-0.085533	-0.146984	-0.199166	-0.215766	-0.204717	-0.214806	-0.21201	-0.200483	-0.188239	-0.196655	-0.198397	-0.191186	-0.194384	-0.186854	-0.187175	-0.181801	-0.183784	-0.189601	-0.179954	-0.174486	-0.17405	-0.172514	-0.167537	-0.163947	-0.163278	-0.150278	-0.146771	-0.139363	-0.135474	-0.126821	-0.130158	-0.121617	-0.120227	-0.115835
35	-0.279266	-0.275583	-0.26781	-0.251175	-0.129771	0.172263	0.160383	-0.0624978	-0.208307	-0.255066	-0.234867	-0.170652	-0.12111	-0.0482329	-0.0511629	-0.0805085	-0.145101	-0.199617	-0.214116	-0.208165	-0.214708	-0.209864	-0.197084	-0.197962	-0.199774	-0.197083	-0.190855	-0.196049	-0.189353	-0.186097	-0.181795	-0.184376	-0.188791	-0.182283	-0.176519	-0.179614	-0.171638	-0.167665	-0.165988	-0.165238	-0.150012	-0.145183	-0.138356	-0.138552	-0.129464	-0.129493	-0.123108	-0.123787	-0.116532
36	-0.280574	-0.277513	-0.266042	-0.25136	-0.131571	0.171376	0.161351	-0.0625405	-0.206767	-0.254114	-0.237379	-0.173671	-0.120582	-0.0485849	-0.0492997	-0.0813251	-0.148261	-0.199926	-0.216364	-0.206802	-0.215688	-0.211731	-0.197041	-0.194938	-0.196531	-0.199233	-0.192622	-0.19409	-0.189228	-0.184914	-0.184419	-0.18488	-0.189504	-0.181483	-0.173969	-0.179883	-0.167602	-0.172356	-0.167921	-0.16513	-0.154146	-0.145882	-0.141784	-0.137321	-0.128537	-0.127161	-0.122491	-0.120984	-0.113798
37	-0.281984	-0.276189	-0.266433	-0.252	-0.131711	0.172287	0.161575	-0.063457	-0.208386	-0.2505	-0.237025	-0.173006	-0.119681	-0.0482231	-0.0492368	-0.0831304	-0.151145	-0.200912	-0.215098	-0.210568	-0.214255	-0.211831	-0.198363	-0.193454	-0.198257	-0.198986	-0.193321	-0.195294	-0.189726	-0.182597	-0.182577	-0.184079	-0.187222	-0.185357	-0.176611	-0.175763	-0.172573	-0.174595	-0.168353	-0.166198	-0.155078	-0.145729	-0.147048	-0.137733	-0.12625	-0.125477	-0.123051	-0.122569	-0.112735
38	-0.284595	-0.277995	-0.26898	-0.251772	-0.129374	0.171447	0.160925	-0.0618753	-0.207019	-0.248896	-0.239108	-0.171604	-0.120473	-0.0461384	-0.0512395	-0.0874459	-0.150547	-0.202004	-0.216199	-0.213106	-0.215219	-0.211565	-0.200544	-0.192096	-0.198717	-0.200335	-0.192272	-0.194489	-0.187917	-0.181404	-0.186195	-0.185469	-0.186281	-0.184094	-0.180014	-0.177827	-0.171675	-0.173473	-0.171489	-0.164854	-0.159182	-0.148516	-0.143921	-0.13851	-0.127993	-0.124444	-0.122102	-0.116921	-0.112167
39	-0.285805	-0.27907	-0.267145	-0.252957	-0.127519	0.1674	0.159343	-0.0638446	-0.206947	-0.251708	-0.238201	-0.172843	-0.119921	-0.0451789	-0.0520242	-0.0853012	-0.147669	-0.202492	-0.216288	-0.213888	-0.215484	-0.212466	-0.200616	-0.188538	-0.197928	-0.200656	-0.191864	-0.197048	-0.189245	-0.18303	-0.181665	-0.186386	-0.185077	-0.181884	-0.17998	-0.180002	-0.172679	-0.1713	-0.172414	-0.161312	-0.15758	-0.149602	-0.142973	-0.13739	-0.131646	-0.125924	-0.124177	-0.120019	-0.112725
40	-0.284746	-0.27884	-0.263286	-0.250279	-0.125038	0.165097	0.157551	-0.0622697	-0.208476	-0.252365	-0.237736	-0.173807	-0.111904	-0.0479869	-0.0501873	-0.0843745	-0.14642	-0.199698	-0.215437	-0.215037	-0.214174	-0.213133	-0.203335	-0.185937	-0.196105	-0.199623	-0.190804	-0.198214	-0.193089	-0.18488	-0.180035	-0.186325	-0.189057	-0.182105	-0.181695	-0.178193	-0.172689	-0.172157	-0.170173	-0.162101	-0.158443	-0.146797	-0.143674	-0.138442	-0.132327	-0.126532	-0.122049	-0.119496	-0.112169
41	-0.284074	-0.278238	-0.264618	-0.249675	-0.126748	0.164515	0.156847	-0.057579	-0.209266	-0.249562	-0.235874	-0.174419	-0.114604	-0.0462284	-0.0556767	-0.0845631	-0.148656	-0.20013	-0.215338	-0.211484	-0.213795	-0.213063	-0.206683	-0.188625	-0.196915	-0.199763	-0.190391	-0.196697	-0.195208	-0.185104	-0.184192	-0.187058	-0.185124	-0.181441	-0.181808	-0.180365	-0.173453	-0.169186	-0.169875	-0.161173	-0.15975	-0.150234	-0.145871	-0.140308	-0.131665	-0.12587	-0.11972	-0.120351	-0.116887
42	-0.283038	-0.276306	-0.266721	-0.246801	-0.1276	0.164241	0.155479	-0.0577968	-0.209063	-0.249025	-0.235791	-0.174997	-0.111588	-0.0471553	-0.0558148	-0.0858431	-0.14855	-0.202043	-0.2142	-0.212466	-0.212379	-0.212848	-0.207081	-0.187845	-0.19821	-0.200451	-0.19005	-0.197645	-0.192426	-0.184469	-0.18653	-0.182515	-0.182283	-0.184624	-0.178935	-0.179133	-0.169768	-0.170682	-0.171712	-0.163077	-0.160574	-0.153817	-0.143248	-0.141864	-0.133944	-0.127384	-0.120073	-0.119097	-0.113269
43	-0.283777	-0.274763	-0.268304	-0.250564	-0.127015	0.162711	0.154886	-0.0598105	-0.206612	-0.250154	-0.234721	-0.172732	-0.112488	-0.0451618	-0.0535985	-0.0838394	-0.149377	-0.203796	-0.214366	-0.212045	-0.212486	-0.211156	-0.206211	-0.19124	-0.19687	-0.200922	-0.1872	-0.197169	-0.195084	-0.182825	-0.183556	-0.184219	-0.182294	-0.186375	-0.183139	-0.179187	-0.173528	-0.169114	-0.169519	-0.163097	-0.158958	-0.152485	-0.142146	-0.140162	-0.133401	-0.127802	-0.12443	-0.121128	-0.115943
44	-0.281708	-0.273629	-0.26862	-0.248861	-0.128201	0.162359	0.15603	-0.0605121	-0.205452	-0.250161	-0.23412	-0.171773	-0.111822	-0.0501739	-0.0542447	-0.0850437	-0.148656	-0.201215	-0.213839	-0.211906	-0.212528	-0.211073	-0.20668	-0.193928	-0.196116	-0.203253	-0.189424	-0.197707	-0.192434	-0.180597	-0.183633	-0.184692	-0.186069	-0.18711	-0.185161	-0.181708	-0.17655	-0.171134	-0.168193	-0.165644	-0.161325	-0.15629	-0.143363	-0.138578	-0.134523	-0.128352	-0.123516	-0.119322	-0.112526
45	-0.281177	-0.27284	-0.265759	-0.24695	-0.128186	0.164331	0.156138	-0.0616572	-0.202362	-0.250133	-0.233894	-0.173708	-0.113934	-0.0521006	-0.0549666	-0.08502	-0.15022	-0.202301	-0.215218	-0.2114	-0.211329	-0.210159	-0.207132	-0.193919	-0.194059	-0.200986	-0.190315	-0.195967	-0.193434	-0.180441	-0.183141	-0.185334	-0.190732	-0.186243	-0.184509	-0.177594	-0.175035	-0.171351	-0.171113	-0.163501	-0.160579	-0.15678	-0.141694	-0.137287	-0.132996	-0.129494	-0.128508	-0.121277	-0.112145
46	-0.281438	-0.273791	-0.265362	-0.248793	-0.127199	0.165554	0.154542	-0.0638657	-0.202862	-0.248763	-0.234162	-0.176721	-0.114045	-0.0509589	-0.0577509	-0.0821901	-0.150542	-0.195984	-0.212876	-0.212022	-0.212163	-0.211632	-0.201155	-0.193621	-0.194172	-0.203926	-0.191337	-0.192434	-0.192947	-0.179881	-0.180442	-0.184743	-0.190502	-0.185987	-0.183223	-0.178616	-0.177528	-0.172975	-0.166763	-0.167847	-0.160529	-0.156234	-0.145445	-0.140966	-0.130011	-0.128647	-0.127975	-0.12298	-0.108868
47	-0.282697	-0.27363	-0.266562	-0.249863	-0.127108	0.169498	0.154293	-0.0653546	-0.205144	-0.248575	-0.230942	-0.176659	-0.114528	-0.0511655	-0.0565565	-0.0783008	-0.147995	-0.195759	-0.21257	-0.210569	-0.211376	-0.207935	-0.201344	-0.192861	-0.196965	-0.202594	-0.192367	-0.191666	-0.194582	-0.182348	-0.184756	-0.187111	-0.189657	-0.183813	-0.183598	-0.178075	-0.179616	-0.168472	-0.167724	-0.168518	-0.156812	-0.15689	-0.144034	-0.14161	-0.126972	-0.126012	-0.131751	-0.124228	-0.109375
48	-0.282211	-0.274606	-0.267291	-0.246822	-0.124899	0.169235	0.153966	-0.0662187	-0.206322	-0.248535	-0.232669	-0.177214	-0.113016	-0.0498442	-0.0611943	-0.0779137	-0.147518	-0.192292	-0.215099	-0.213226	-0.212955	-0.207479	-0.203957	-0.194094	-0.198002	-0.2034	-0.189872	-0.194584	-0.195097	-0.187057	-0.18512	-0.184096	-0.190323	-0.185539	-0.183643	-0.175831	-0.183374	-0.166786	-0.167313	-0.160491	-0.155239	-0.155223	-0.144683	-0.140346	-0.128371	-0.129296	-0.126148	-0.121716	-0.1131
49	-0.282159	-0.277576	-0.268319	-0.245365	-0.125296	0.168075	0.151258	-0.0671191	-0.203481	-0.247775	-0.232615	-0.177733	-0.118748	-0.0508349	-0.0582772	-0.0767932	-0.146714	-0.193549	-0.21291	-0.212146	-0.214471	-0.205939	-0.20323	-0.196954	-0.199397	-0.200565	-0.190106	-0.195666	-0.194128	-0.191398	-0.191687	-0.186758	-0.190264	-0.186387	-0.181609	-0.179207	-0.180147	-0.167599	-0.168613	-0.161563	-0.157009	-0.157259	-0.146588	-0.143874	-0.132423	-0.13692	-0.12963	-0.121946	-0.116786
50	-0.281959	-0.277365	-0.267226	-0.244887	-0.124279	0.168364	0.151695	-0.065701	-0.206257	-0.246288	-0.229668	-0.177098	-0.112904	-0.0500917	-0.0562039	-0.0749159	-0.145634	-0.194683	-0.214789	-0.211431	-0.214623	-0.208198	-0.205378	-0.197119	-0.200066	-0.199	-0.192004	-0.193811	-0.194539	-0.189747	-0.19226	-0.188779	-0.192895	-0.185612	-0.18458	-0.178625	-0.177261	-0.169995	-0.172132	-0.162568	-0.155243	-0.157131	-0.146341	-0.143915	-0.132212	-0.134075	-0.127427	-0.119924	-0.111374
51	-0.282093	-0.278356	-0.267516	-0.244977	-0.123593	0.165785	0.152624	-0.0668454	-0.2064	-0.246155	-0.231166	-0.179022	-0.11362	-0.0471522	-0.0556763	-0.0769842	-0.145231	-0.190511	-0.214736	-0.211488	-0.215719	-0.208406	-0.207442	-0.199021	-0.199761	-0.196295	-0.193988	-0.194165	-0.193732	-0.190725	-0.188868	-0.18756	-0.19205	-0.185048	-0.186896	-0.175773	-0.177965	-0.168328	-0.174498	-0.161685	-0.157485	-0.152246	-0.144567	-0.144814	-0.133758	-0.129691	-0.127771	-0.11894	-0.112385
52	-0.283146	-0.279079	-0.267983	-0.247313	-0.124474	0.16482	0.153147	-0.0685948	-0.204857	-0.245931	-0.230422	-0.178174	-0.114309	-0.0460136	-0.052082	-0.0792702	-0.147451	-0.197863	-0.214901	-0.211831	-0.213528	-0.213436	-0.209036	-0.197254	-0.198547	-0.197836	-0.194207	-0.189868	-0.195629	-0.186492	-0.187297	-0.190397	-0.191978	-0.188269	-0.18849	-0.174099	-0.175214	-0.174593	-0.171403	-0.162228	-0.153873	-0.15507	-0.146056	-0.144401	-0.135974	-0.132287	-0.122198	-0.119411	-0.114855
53	-0.283871	-0.278618	-0.268046	-0.249346	-0.124422	0.164793	0.152521	-0.0676516	-0.203492	-0.244958	-0.231584	-0.177328	-0.112328	-0.0456111	-0.0490661	-0.0797356	-0.14654	-0.19839	-0.214862	-0.214671	-0.214907	-0.213493	-0.208609	-0.194769	-0.195653	-0.195528	-0.190614	-0.190657	-0.196155	-0.185711	-0.185852	-0.187613	-0.192564	-0.190645	-0.190566	-0.174528	-0.177593	-0.174626	-0.174162	-0.160407	-0.151599	-0.153615	-0.147384	-0.14267	-0.135125	-0.135428	-0.120871	-0.12169	-0.122771
54	-0.283327	-0.280011	-0.26974	-0.251403	-0.126268	0.165317	0.150025	-0.0664359	-0.204599	-0.244391	-0.229347	-0.17659	-0.109356	-0.047747	-0.0473697	-0.084348	-0.146945	-0.198394	-0.216255	-0.217613	-0.216121	-0.214337	-0.210164	-0.198944	-0.19866	-0.197988	-0.194056	-0.190958	-0.197164	-0.184187	-0.187854	-0.187463	-0.187503	-0.192929	-0.186509	-0.177827	-0.179779	-0.174866	-0.171011	-0.163626	-0.156285	-0.153475	-0.147559	-0.139821	-0.134213	-0.13313	-0.124346	-0.121405	-0.122033
55	-0.28088	-0.280285	-0.269579	-0.252092	-0.127861	0.164187	0.151439	-0.0673848	-0.2023	-0.243169	-0.228459	-0.176468	-0.110156	-0.0509291	-0.0472957	-0.0910546	-0.149044	-0.195659	-0.215164	-0.213142	-0.214896	-0.214333	-0.210874	-0.197172	-0.19713	-0.198242	-0.194048	-0.194341	-0.19401	-0.180863	-0.186976	-0.184223	-0.185954	-0.191512	-0.181964	-0.178484	-0.18032	-0.171269	-0.170479	-0.160027	-0.15941	-0.154113	-0.147735	-0.142617	-0.1333	-0.128371	-0.124198	-0.124361	-0.117935
56	-0.281142	-0.279959	-0.270506	-0.251587	-0.128037	0.163976	0.151969	-0.0649798	-0.202936	-0.245132	-0.230703	-0.178827	-0.111159	-0.0531551	-0.0451369	-0.0885765	-0.151254	-0.19264	-0.215227	-0.216045	-0.214897	-0.2107	-0.213853	-0.202077	-0.199772	-0.201568	-0.193749	-0.193854	-0.190839	-0.183825	-0.185275	-0.177962	-0.186027	-0.192118	-0.18121	-0.178446	-0.18003	-0.173669	-0.168395	-0.161378	-0.158192	-0.150006	-0.146255	-0.14504	-0.134691	-0.127125	-0.131493	-0.124852	-0.114205
57	-0.283124	-0.281215	-0.272265	-0.251478	-0.127013	0.164267	0.15226	-0.0703299	-0.200525	-0.244947	-0.231423	-0.178087	-0.111622	-0.0499368	-0.0449126	-0.0883115	-0.154312	-0.191994	-0.21424	-0.214798	-0.219401	-0.209624	-0.211413	-0.197302	-0.200552	-0.195918	-0.193726	-0.193632	-0.190836	-0.18436	-0.188961	-0.179197	-0.187979	-0.188408	-0.183477	-0.179631	-0.178462	-0.170757	-0.168417	-0.161568	-0.158357	-0.15255	-0.142376	-0.144043	-0.137274	-0.130537	-0.13337	-0.123841	-0.120636
58	-0.283999	-0.283735	-0.268372	-0.249157	-0.127938	0.164068	0.151736	-0.072259	-0.200809	-0.245538	-0.23046	-0.17627	-0.110309	-0.0489332	-0.0448473	-0.0870574	-0.154494	-0.193847	-0.215336	-0.214897	-0.22051	-0.210698	-0.209344	-0.199368	-0.200444	-0.201354	-0.194469	-0.192953	-0.193881	-0.183849	-0.187389	-0.179814	-0.186107	-0.187905	-0.183174	-0.180506	-0.177224	-0.170538	-0.174381	-0.164238	-0.159754	-0.151106	-0.143687	-0.140788	-0.135797	-0.129135	-0.134079	-0.124021	-0.124077
59	-0.282762	-0.284442	-0.266325	-0.249862	-0.129164	0.163242	0.151083	-0.0722178	-0.203103	-0.246546	-0.229825	-0.17589	-0.111044	-0.0497396	-0.0434807	-0.086419	-0.153206	-0.192948	-0.216693	-0.21282	-0.219777	-0.212206	-0.209445	-0.198509	-0.200129	-0.2006	-0.19069	-0.193359	-0.195237	-0.185769	-0.187228	-0.177655	-0.187246	-0.189442	-0.183066	-0.181374	-0.174809	-0.169648	-0.171291	-0.163599	-0.160439	-0.150923	-0.143812	-0.142378	-0.138253	-0.129903	-0.135838	-0.127824	-0.124942
60	-0.284126	-0.283614	-0.265591	-0.252119	-0.12723	0.163336	0.151279	-0.0735245	-0.204874	-0.248616	-0.23175	-0.176249	-0.107326	-0.0475539	-0.044909	-0.0907213	-0.151988	-0.196494	-0.214443	-0.21259	-0.219529	-0.213054	-0.21068	-0.201208	-0.202505	-0.198699	-0.192047	-0.194658	-0.193255	-0.18741	-0.1867	-0.179515	-0.185519	-0.187379	-0.1837	-0.182542	-0.176991	-0.170385	-0.171563	-0.159201	-0.159115	-0.153217	-0.147108	-0.141943	-0.140184	-0.12924	-0.135884	-0.12683	-0.127766
61	-0.284116	-0.282799	-0.263697	-0.253256	-0.125992	0.163222	0.15245	-0.0756043	-0.201648	-0.24662	-0.233608	-0.177258	-0.108237	-0.0473563	-0.0449761	-0.0885093	-0.149933	-0.195785	-0.21436	-0.215147	-0.221131	-0.21351	-0.211106	-0.204666	-0.199994	-0.196702	-0.1968	-0.194217	-0.193079	-0.189934	-0.186745	-0.180074	-0.185294	-0.188134	-0.185352	-0.177134	-0.176498	-0.172029	-0.167698	-0.161463	-0.15981	-0.151191	-0.148803	-0.138698	-0.139792	-0.126802	-0.127958	-0.127244	-0.121081
62	-0.283931	-0.283225	-0.264441	-0.250985	-0.126434	0.164017	0.151792	-0.0785773	-0.199171	-0.246778	-0.232985	-0.178272	-0.109559	-0.0479303	-0.0482179	-0.0843667	-0.149379	-0.192455	-0.214994	-0.211129	-0.219704	-0.215327	-0.209453	-0.202594	-0.200164	-0.196959	-0.192247	-0.195029	-0.19061	-0.190008	-0.18455	-0.181352	-0.182823	-0.18846	-0.182963	-0.176965	-0.175888	-0.170098	-0.168714	-0.161612	-0.155966	-0.151445	-0.149463	-0.143075	-0.136726	-0.12756	-0.12989	-0.127899	-0.124339
63	-0.284341	-0.282915	-0.266166	-0.248772	-0.126002	0.165055	0.152	-0.0774661	-0.200996	-0.247864	-0.23705	-0.179518	-0.110556	-0.0485877	-0.0479268	-0.0865579	-0.151263	-0.190562	-0.2143	-0.210585	-0.222179	-0.212817	-0.206592	-0.201707	-0.197685	-0.194924	-0.19178	-0.193341	-0.188199	-0.186695	-0.187556	-0.180704	-0.182231	-0.186213	-0.182875	-0.17606	-0.176287	-0.171134	-0.172856	-0.165744	-0.155894	-0.151742	-0.15183	-0.139038	-0.134675	-0.12754	-0.132926	-0.126454	-0.118876
64	-0.282998	-0.281402	-0.266137	-0.249267	-0.124348	0.165821	0.153194	-0.075609	-0.202291	-0.246448	-0.238804	-0.179886	-0.10941	-0.0501101	-0.0443056	-0.0885305	-0.151342	-0.194334	-0.212276	-0.213747	-0.219282	-0.210777	-0.207181	-0.201344	-0.197462	-0.192186	-0.194415	-0.193972	-0.188301	-0.18798	-0.184495	-0.184042	-0.178768	-0.187739	-0.185707	-0.179467	-0.177988	-0.172069	-0.171033	-0.162513	-0.155418	-0.152921	-0.150441	-0.142952	-0.138977	-0.128581	-0.128458	-0.126742	-0.121747
65	-0.28302	-0.279758	-0.267242	-0.250432	-0.124215	0.16756	0.151763	-0.077663	-0.200249	-0.246868	-0.236341	-0.18059	-0.107417	-0.0551071	-0.0499788	-0.0909036	-0.149772	-0.193662	-0.211833	-0.20976	-0.218537	-0.212214	-0.206645	-0.202728	-0.198621	-0.19336	-0.194849	-0.191272	-0.18971	-0.182972	-0.182419	-0.184821	-0.180157	-0.18989	-0.184098	-0.181367	-0.17554	-0.170476	-0.172815	-0.16225	-0.155659	-0.152248	-0.153112	-0.144804	-0.136718	-0.133669	-0.132387	-0.132059	-0.119779
66	-0.282981	-0.280301	-0.267942	-0.254622	-0.124342	0.16807	0.15175	-0.0784093	-0.202155	-0.245345	-0.236016	-0.18105	-0.106465	-0.0544477	-0.0494746	-0.0923558	-0.149229	-0.197053	-0.21107	-0.212567	-0.216159	-0.213947	-0.208922	-0.199825	-0.197518	-0.195343	-0.193427	-0.195364	-0.192738	-0.1856	-0.185261	-0.185544	-0.181764	-0.188286	-0.186502	-0.183599	-0.174681	-0.168793	-0.171338	-0.165652	-0.157886	-0.153631	-0.152757	-0.144696	-0.142223	-0.134219	-0.131832	-0.130996	-0.116398
67	-0.283542	-0.28092	-0.267365	-0.255052	-0.123152	0.167437	0.151578	-0.0780338	-0.205254	-0.245178	-0.23544	-0.178964	-0.108462	-0.0521813	-0.0488407	-0.0942921	-0.149793	-0.19533	-0.214097	-0.211417	-0.217507	-0.214648	-0.207918	-0.204536	-0.198476	-0.196209	-0.193857	-0.192622	-0.188019	-0.188427	-0.183498	-0.187257	-0.183085	-0.190904	-0.183772	-0.179815	-0.172731	-0.165954	-0.170852	-0.164966	-0.154348	-0.156908	-0.151189	-0.146766	-0.141916	-0.132977	-0.128079	-0.126939	-0.117165
68	-0.283719	-0.279781	-0.266112	-0.258745	-0.124322	0.168166	0.151514	-0.0770697	-0.202097	-0.243701	-0.236866	-0.177465	-0.106037	-0.0497553	-0.0454312	-0.0953865	-0.147547	-0.195738	-0.213932	-0.207425	-0.213839	-0.212667	-0.208486	-0.204646	-0.197913	-0.194216	-0.194021	-0.197812	-0.184503	-0.187844	-0.181585	-0.185668	-0.186221	-0.187116	-0.185293	-0.180844	-0.176366	-0.167037	-0.172479	-0.168728	-0.157236	-0.152446	-0.151622	-0.147354	-0.141465	-0.1347	-0.128878	-0.12634	-0.117254
69	-0.284444	-0.281836	-0.264294	-0.259307	-0.12621	0.168488	0.151043	-0.0785907	-0.202658	-0.241835	-0.238375	-0.176559	-0.10882	-0.0507417	-0.04922	-0.0955627	-0.145335	-0.194724	-0.214597	-0.209344	-0.213359	-0.216811	-0.207791	-0.20054	-0.198778	-0.19398	-0.194335	-0.193675	-0.179154	-0.186124	-0.183347	-0.184917	-0.186859	-0.187202	-0.185481	-0.183487	-0.177458	-0.169917	-0.17408	-0.168708	-0.155276	-0.152589	-0.153598	-0.147299	-0.140948	-0.131952	-0.130282	-0.127204	-0.114555
70	-0.284293	-0.281433	-0.263728	-0.25948	-0.126121	0.170247	0.150612	-0.077328	-0.206534	-0.242232	-0.238105	-0.177585	-0.111379	-0.0534814	-0.0481845	-0.0955784	-0.145978	-0.196227	-0.212062	-0.209837	-0.21056	-0.213074	-0.207359	-0.201083	-0.198814	-0.194849	-0.190836	-0.194367	-0.17911	-0.182852	-0.181613	-0.183722	-0.189942	-0.187105	-0.187157	-0.182274	-0.170516	-0.172322	-0.171821	-0.168185	-0.158992	-0.152056	-0.152623	-0.150157	-0.139556	-0.136077	-0.128169	-0.123689	-0.118484
71	-0.284788	-0.280945	-0.263965	-0.258144	-0.125666	0.171295	0.150212	-0.0787337	-0.205841	-0.246164	-0.237798	-0.176951	-0.111009	-0.0533594	-0.0393749	-0.0937367	-0.146927	-0.197241	-0.213478	-0.209389	-0.209049	-0.215125	-0.203534	-0.202055	-0.198989	-0.194785	-0.194195	-0.198063	-0.183674	-0.187416	-0.178246	-0.183692	-0.184159	-0.183942	-0.188117	-0.179919	-0.171476	-0.17265	-0.169195	-0.170191	-0.155243	-0.152259	-0.150326	-0.148338	-0.136123	-0.134717	-0.131884	-0.12402	-0.115997
72	-0.285795	-0.281195	-0.264468	-0.25344	-0.12591	0.172885	0.149923	-0.0771945	-0.204176	-0.25032	-0.237516	-0.177034	-0.11238	-0.0535573	-0.038965	-0.094294	-0.145608	-0.196195	-0.213695	-0.210786	-0.212589	-0.21668	-0.204497	-0.197846	-0.199067	-0.197178	-0.195505	-0.1976	-0.184617	-0.185808	-0.176303	-0.183198	-0.186007	-0.185203	-0.184189	-0.181022	-0.170119	-0.176272	-0.168148	-0.171669	-0.160884	-0.153896	-0.150075	-0.148767	-0.135733	-0.13445	-0.127859	-0.126637	-0.112081
73	-0.285502	-0.281743	-0.262405	-0.252895	-0.126479	0.173429	0.151322	-0.0766266	-0.205849	-0.249736	-0.239438	-0.178661	-0.113376	-0.0552744	-0.0390722	-0.0936872	-0.146784	-0.195507	-0.215078	-0.205283	-0.21262	-0.215578	-0.206155	-0.196175	-0.199576	-0.197201	-0.191539	-0.198104	-0.18525	-0.18776	-0.176332	-0.183236	-0.182327	-0.185796	-0.179657	-0.179577	-0.172539	-0.174549	-0.168622	-0.170489	-0.159466	-0.154764	-0.15388	-0.14517	-0.138173	-0.133329	-0.127968	-0.125641	-0.115128
74	-0.287018	-0.281109	-0.26105	-0.253792	-0.125718	0.175112	0.149215	-0.0738723	-0.206463	-0.247405	-0.243024	-0.179166	-0.113659	-0.0577423	-0.0384788	-0.0967918	-0.149836	-0.195782	-0.213016	-0.207013	-0.212217	-0.219568	-0.207437	-0.201852	-0.202134	-0.195747	-0.194077	-0.196967	-0.184686	-0.190397	-0.178887	-0.18438	-0.184654	-0.185627	-0.177011	-0.1735	-0.171758	-0.171626	-0.166965	-0.16892	-0.159122	-0.157165	-0.152337	-0.145628	-0.143859	-0.137987	-0.126135	-0.125119	-0.113551
75	-0.286318	-0.28121	-0.26079	-0.253518	-0.124688	0.176916	0.151161	-0.0764325	-0.20855	-0.244502	-0.242749	-0.180577	-0.113103	-0.0599313	-0.03857	-0.0971974	-0.152761	-0.196013	-0.214006	-0.207516	-0.212524	-0.217921	-0.207399	-0.204643	-0.200498	-0.197612	-0.191246	-0.192771	-0.184512	-0.189881	-0.182547	-0.181774	-0.179399	-0.186917	-0.176222	-0.172066	-0.175789	-0.17331	-0.166143	-0.16549	-0.159427	-0.157218	-0.149559	-0.14791	-0.142256	-0.13939	-0.126803	-0.124512	-0.109377
76	-0.286609	-0.27993	-0.262235	-0.251688	-0.124394	0.176535	0.151913	-0.0776333	-0.207209	-0.241537	-0.241652	-0.179581	-0.115009	-0.0585975	-0.0383275	-0.095476	-0.153677	-0.195789	-0.211545	-0.207016	-0.212397	-0.214482	-0.20916	-0.202141	-0.199117	-0.197531	-0.191879	-0.197087	-0.186604	-0.186188	-0.180474	-0.184455	-0.177897	-0.185518	-0.174677	-0.173671	-0.174989	-0.177094	-0.165462	-0.162373	-0.157106	-0.157511	-0.15221	-0.149681	-0.143374	-0.138377	-0.128291	-0.124694	-0.117266
77	-0.285762	-0.279901	-0.264385	-0.252874	-0.12268	0.174852	0.152935	-0.0762759	-0.208137	-0.240229	-0.240835	-0.178949	-0.116259	-0.0570005	-0.0403744	-0.0959242	-0.151768	-0.198576	-0.211867	-0.204462	-0.214201	-0.215179	-0.207957	-0.201618	-0.202726	-0.193689	-0.188779	-0.194587	-0.184309	-0.186239	-0.174245	-0.184302	-0.179166	-0.183022	-0.175969	-0.174612	-0.175969	-0.173933	-0.169964	-0.164512	-0.16136	-0.159088	-0.154749	-0.146829	-0.141358	-0.138752	-0.128758	-0.124171	-0.118451
78	-0.286521	-0.27863	-0.263342	-0.252928	-0.123202	0.171808	0.155862	-0.0767327	-0.208237	-0.240356	-0.240961	-0.180226	-0.114043	-0.0586266	-0.0413645	-0.0947913	-0.147191	-0.197601	-0.212095	-0.201058	-0.214948	-0.213891	-0.206686	-0.203587	-0.202099	-0.1943	-0.189821	-0.194882	-0.184255	-0.18563	-0.170871	-0.183657	-0.178934	-0.184997	-0.181526	-0.175848	-0.17482	-0.171113	-0.168716	-0.166533	-0.156924	-0.159367	-0.157171	-0.152577	-0.143467	-0.1386	-0.128461	-0.124002	-0.11495
79	-0.286448	-0.277757	-0.264002	-0.251225	-0.122661	0.168992	0.154715	-0.075731	-0.20927	-0.239685	-0.240506	-0.181858	-0.115261	-0.0600268	-0.0406668	-0.0946373	-0.145303	-0.196611	-0.213396	-0.204431	-0.213963	-0.216937	-0.206456	-0.205392	-0.201031	-0.194967	-0.18791	-0.193366	-0.184588	-0.183543	-0.172256	-0.18546	-0.175599	-0.186992	-0.181751	-0.173277	-0.177823	-0.173011	-0.169768	-0.167742	-0.155924	-0.161099	-0.156858	-0.154332	-0.142026	-0.136056	-0.130137	-0.122866	-0.115208
80	-0.286922	-0.277821	-0.265302	-0.250572	-0.121833	0.167198	0.153896	-0.0745562	-0.210728	-0.238067	-0.242135	-0.180582	-0.114623	-0.0606889	-0.0415881	-0.0958606	-0.144192	-0.197536	-0.212732	-0.206044	-0.214966	-0.2187	-0.209761	-0.205831	-0.203766	-0.196584	-0.188771	-0.191766	-0.186105	-0.181859	-0.175285	-0.18228	-0.173961	-0.187311	-0.179826	-0.17776	-0.177529	-0.171764	-0.169233	-0.166457	-0.157247	-0.162061	-0.15475	-0.152083	-0.142374	-0.137784	-0.132854	-0.124114	-0.119617
81	-0.286492	-0.277582	-0.264233	-0.250909	-0.12368	0.165105	0.155964	-0.0727028	-0.212001	-0.241817	-0.240845	-0.180048	-0.113571	-0.0596462	-0.0430298	-0.0916399	-0.147613	-0.199884	-0.213569	-0.204758	-0.216596	-0.220464	-0.209756	-0.205923	-0.203015	-0.196116	-0.190579	-0.190729	-0.190185	-0.18154	-0.173848	-0.180257	-0.181163	-0.189655	-0.17788	-0.175479	-0.175046	-0.172157	-0.166058	-0.164034	-0.157406	-0.161345	-0.158009	-0.148019	-0.144755	-0.136189	-0.126948	-0.127528	-0.116715
82	-0.286605	-0.279149	-0.264248	-0.250092	-0.125912	0.165669	0.157753	-0.072778	-0.21132	-0.243034	-0.245006	-0.180743	-0.113409	-0.0601178	-0.0423124	-0.0952413	-0.148152	-0.198361	-0.212271	-0.203732	-0.212587	-0.219505	-0.209751	-0.207023	-0.200088	-0.194008	-0.187761	-0.190865	-0.188919	-0.181467	-0.174435	-0.184064	-0.178278	-0.184527	-0.178098	-0.174543	-0.173866	-0.172087	-0.165975	-0.165336	-0.156012	-0.164082	-0.158191	-0.147956	-0.143336	-0.13896	-0.126716	-0.1285	-0.117749
83	-0.286828	-0.280308	-0.263978	-0.249159	-0.123611	0.16649	0.159499	-0.0723026	-0.208445	-0.240038	-0.245597	-0.179468	-0.113649	-0.0577015	-0.0408107	-0.0956526	-0.148915	-0.196389	-0.210577	-0.20468	-0.21578	-0.216182	-0.208482	-0.207511	-0.198452	-0.195118	-0.192853	-0.188515	-0.186985	-0.184478	-0.17516	-0.184035	-0.179944	-0.177222	-0.181541	-0.171531	-0.173704	-0.173456	-0.169007	-0.163389	-0.154798	-0.164047	-0.157152	-0.146831	-0.14437	-0.137131	-0.12916	-0.128869	-0.113894
84	-0.285877	-0.282035	-0.265865	-0.249436	-0.123002	0.163878	0.158604	-0.0737563	-0.205592	-0.241341	-0.245774	-0.180898	-0.113607	-0.058467	-0.0384197	-0.0971648	-0.154193	-0.195728	-0.211675	-0.200959	-0.215985	-0.217059	-0.205671	-0.205865	-0.201477	-0.198021	-0.191572	-0.186087	-0.186982	-0.178518	-0.176408	-0.183159	-0.177734	-0.179145	-0.179161	-0.17225	-0.173157	-0.173015	-0.170506	-0.16108	-0.155012	-0.162962	-0.156912	-0.149027	-0.145105	-0.137635	-0.129938	-0.131389	-0.121203
85	-0.28531	-0.280817	-0.264547	-0.245934	-0.122788	0.161541	0.160757	-0.0742311	-0.208081	-0.239029	-0.247613	-0.179429	-0.113158	-0.0600455	-0.0384092	-0.0959557	-0.154286	-0.196144	-0.213422	-0.198779	-0.21425	-0.214136	-0.206487	-0.203364	-0.203145	-0.199934	-0.194129	-0.185133	-0.18598	-0.18094	-0.177915	-0.180056	-0.174242	-0.177517	-0.173045	-0.171575	-0.171755	-0.176601	-0.172761	-0.163797	-0.15909	-0.162884	-0.157087	-0.143916	-0.143623	-0.134049	-0.131919	-0.131906	-0.122875
86	-0.285747	-0.278557	-0.26492	-0.244049	-0.123767	0.161215	0.160937	-0.0755257	-0.207059	-0.237889	-0.250389	-0.181852	-0.113791	-0.0582799	-0.0387711	-0.0963517	-0.154865	-0.195513	-0.21208	-0.199596	-0.212477	-0.213129	-0.205057	-0.203603	-0.198758	-0.197598	-0.196851	-0.18525	-0.183847	-0.181163	-0.177872	-0.180642	-0.173255	-0.17606	-0.17522	-0.174689	-0.16974	-0.175321	-0.170929	-0.164615	-0.155858	-0.162617	-0.153405	-0.145594	-0.142261	-0.135673	-0.132916	-0.131071	-0.116591
87	-0.286425	-0.27987	-0.26462	-0.245715	-0.124184	0.161545	0.16019	-0.0727475	-0.208034	-0.238962	-0.253177	-0.182724	-0.114835	-0.0567331	-0.0425404	-0.0929958	-0.155914	-0.197267	-0.211747	-0.199904	-0.209138	-0.212912	-0.20702	-0.203274	-0.196662	-0.200566	-0.194566	-0.185678	-0.184569	-0.180685	-0.177477	-0.182077	-0.180358	-0.175132	-0.17203	-0.175841	-0.170271	-0.177018	-0.171601	-0.165875	-0.159212	-0.15963	-0.153737	-0.150851	-0.14332	-0.138236	-0.133715	-0.13417	-0.116548
88	-0.287151	-0.280912	-0.263556	-0.246271	-0.124424	0.160941	0.159603	-0.0721314	-0.205243	-0.244612	-0.253797	-0.182407	-0.112915	-0.0575646	-0.0461232	-0.0912816	-0.156886	-0.196511	-0.211594	-0.202791	-0.217381	-0.214239	-0.208854	-0.205635	-0.200667	-0.202875	-0.193464	-0.189012	-0.18432	-0.178064	-0.176249	-0.181353	-0.174949	-0.176723	-0.170416	-0.173726	-0.172221	-0.17871	-0.171019	-0.162363	-0.157824	-0.16324	-0.152522	-0.148224	-0.1418	-0.140225	-0.131724	-0.132048	-0.117209
89	-0.283425	-0.281693	-0.263392	-0.245871	-0.126071	0.164361	0.159338	-0.0727373	-0.206946	-0.243586	-0.252286	-0.180097	-0.113015	-0.0579769	-0.0460995	-0.0952273	-0.156781	-0.200026	-0.210998	-0.204729	-0.217423	-0.215208	-0.211506	-0.202945	-0.197007	-0.201678	-0.193619	-0.188888	-0.184494	-0.178642	-0.173675	-0.178953	-0.173369	-0.174429	-0.169428	-0.178182	-0.172556	-0.179594	-0.167076	-0.16076	-0.158409	-0.164317	-0.154832	-0.152925	-0.142478	-0.140922	-0.134658	-0.134186	-0.116054
90	-0.285291	-0.279305	-0.263313	-0.243364	-0.12647	0.164129	0.158685	-0.0688932	-0.206776	-0.244029	-0.251651	-0.178836	-0.114906	-0.0559302	-0.0431919	-0.091893	-0.158147	-0.202901	-0.210031	-0.202996	-0.219699	-0.213313	-0.213747	-0.206236	-0.200071	-0.203108	-0.193047	-0.188891	-0.184569	-0.178887	-0.175565	-0.181118	-0.170759	-0.173361	-0.172133	-0.176542	-0.174093	-0.17853	-0.17217	-0.160967	-0.159692	-0.164355	-0.157083	-0.15209	-0.144561	-0.141721	-0.135424	-0.127913	-0.118619
91	-0.286463	-0.277231	-0.262292	-0.242972	-0.127178	0.162582	0.158888	-0.0674365	-0.205286	-0.243695	-0.253229	-0.177418	-0.113041	-0.056832	-0.039215	-0.091817	-0.155006	-0.20099	-0.210439	-0.203544	-0.218391	-0.210622	-0.213388	-0.204141	-0.195923	-0.204665	-0.194566	-0.187038	-0.187311	-0.177189	-0.175713	-0.181952	-0.167902	-0.177185	-0.170272	-0.176536	-0.174587	-0.176525	-0.168993	-0.16128	-0.16022	-0.160978	-0.157143	-0.148478	-0.145809	-0.140094	-0.135682	-0.129778	-0.121061
92	-0.288934	-0.278773	-0.262138	-0.243042	-0.125377	0.161033	0.157379	-0.069766	-0.206669	-0.243045	-0.254699	-0.176593	-0.11358	-0.0572644	-0.041068	-0.0960349	-0.156947	-0.199958	-0.211064	-0.207792	-0.21581	-0.210901	-0.214874	-0.201514	-0.192956	-0.204838	-0.194887	-0.189287	-0.188112	-0.172788	-0.177079	-0.18077	-0.165911	-0.177076	-0.172962	-0.175936	-0.175091	-0.174509	-0.162474	-0.160118	-0.15944	-0.160438	-0.157663	-0.14872	-0.144881	-0.139532	-0.132485	-0.132463	-0.120414
93	-0.288592	-0.279111	-0.262091	-0.243949	-0.123749	0.159482	0.158086	-0.0687907	-0.206758	-0.242383	-0.255965	-0.1747	-0.111154	-0.0554592	-0.0411634	-0.0965481	-0.154898	-0.200834	-0.211366	-0.211523	-0.213684	-0.211552	-0.211598	-0.203179	-0.192661	-0.204924	-0.19445	-0.186548	-0.187941	-0.175766	-0.175851	-0.18072	-0.163276	-0.177309	-0.17636	-0.175943	-0.171902	-0.175623	-0.162372	-0.159047	-0.156282	-0.159452	-0.159966	-0.15001	-0.145371	-0.13896	-0.136145	-0.134799	-0.123114
94	-0.288262	-0.279043	-0.265101	-0.243326	-0.12227	0.158754	0.157825	-0.069841	-0.204483	-0.238829	-0.256229	-0.176165	-0.111164	-0.0531323	-0.045159	-0.0979527	-0.151189	-0.202446	-0.212978	-0.21351	-0.212414	-0.211651	-0.211886	-0.203836	-0.193306	-0.205975	-0.195207	-0.18723	-0.193047	-0.175132	-0.173422	-0.180276	-0.163459	-0.177777	-0.172328	-0.173398	-0.172106	-0.17177	-0.16311	-0.162712	-0.159879	-0.155093	-0.157181	-0.150269	-0.142458	-0.138029	-0.13319	-0.129499	-0.125853
95	-0.287596	-0.278368	-0.263722	-0.242754	-0.123681	0.158184	0.155126	-0.0688917	-0.205875	-0.239258	-0.254519	-0.173819	-0.109102	-0.053655	-0.0453805	-0.09457	-0.151273	-0.200785	-0.209951	-0.215321	-0.210005	-0.209707	-0.211003	-0.203581	-0.192123	-0.206494	-0.19273	-0.18714	-0.191247	-0.17668	-0.173841	-0.178594	-0.168255	-0.177579	-0.171431	-0.173355	-0.171107	-0.171015	-0.162575	-0.163384	-0.158471	-0.157324	-0.152229	-0.14597	-0.146243	-0.138537	-0.13397	-0.130657	-0.125255
96	-0.287573	-0.27853	-0.263402	-0.243198	-0.125551	0.15956	0.152375	-0.0697218	-0.209635	-0.239221	-0.255452	-0.173366	-0.111071	-0.0530495	-0.0430568	-0.0964338	-0.15203	-0.201244	-0.208217	-0.215141	-0.20828	-0.212798	-0.21392	-0.201928	-0.192732	-0.205896	-0.192541	-0.186569	-0.191085	-0.177737	-0.173022	-0.175721	-0.170064	-0.176481	-0.174811	-0.170327	-0.171146	-0.168636	-0.162812	-0.160272	-0.159479	-0.154105	-0.149759	-0.147855	-0.139584	-0.139376	-0.134634	-0.128166	-0.125947
97	-0.2907	-0.277232	-0.263947	-0.244859	-0.127003	0.161245	0.152468	-0.0690073	-0.211394	-0.239624	-0.255631	-0.173997	-0.111771	-0.0489959	-0.0459427	-0.0995798	-0.154173	-0.201007	-0.208218	-0.217957	-0.20754	-0.213533	-0.21585	-0.201093	-0.191044	-0.204	-0.193159	-0.186197	-0.189358	-0.179075	-0.173216	-0.178202	-0.168671	-0.172216	-0.174305	-0.17047	-0.171102	-0.171025	-0.159466	-0.160028	-0.157332	-0.154191	-0.149753	-0.153659	-0.139319	-0.140343	-0.13415	-0.132095	-0.126916
98	-0.291337	-0.278224	-0.263487	-0.244544	-0.125406	0.162877	0.153742	-0.0655408	-0.212904	-0.239888	-0.252863	-0.17583	-0.111909	-0.0488578	-0.0486517	-0.101227	-0.154104	-0.201368	-0.206561	-0.219466	-0.208074	-0.212986	-0.218332	-0.201513	-0.193352	-0.203017	-0.194619	-0.1894	-0.186517	-0.179351	-0.176178	-0.17713	-0.169656	-0.172211	-0.171765	-0.175675	-0.172113	-0.167239	-0.15934	-0.160656	-0.154127	-0.154503	-0.154349	-0.150575	-0.138272	-0.138469	-0.133186	-0.126523	-0.123898
99	-0.291109	-0.27891	-0.265186	-0.24377	-0.12447	0.159593	0.154132	-0.0681399	-0.212797	-0.241062	-0.251686	-0.177923	-0.112675	-0.0510222	-0.047873	-0.0985406	-0.153987	-0.201246	-0.204288	-0.218372	-0.209661	-0.212836	-0.216345	-0.1993	-0.194189	-0.198556	-0.194733	-0.188229	-0.18959	-0.180422	-0.176522	-0.178865	-0.168456	-0.17123	-0.171273	-0.171426	-0.174008	-0.167515	-0.161508	-0.163333	-0.153219	-0.150956	-0.153389	-0.149234	-0.142391	-0.138336	-0.133328	-0.128773	-0.122531
100	-0.290629	-0.280098	-0.265229	-0.245338	-0.126131	0.161065	0.156358	-0.0690851	-0.213589	-0.243309	-0.253063	-0.179665	-0.111533	-0.0491688	-0.049926	-0.0985256	-0.156824	-0.203231	-0.208068	-0.216886	-0.210284	-0.212353	-0.213883	-0.201802	-0.191824	-0.196666	-0.192596	-0.186472	-0.189204	-0.181968	-0.177625	-0.178656	-0.170712	-0.174591	-0.16658	-0.169243	-0.169636	-0.165788	-0.159921	-0.165239	-0.153186	-0.151532	-0.152649	-0.149972	-0.141109	-0.134851	-0.136353	-0.129427	-0.12416
101	-0.28944	-0.281693	-0.26601	-0.246533	-0.127208	0.164158	0.157544	-0.0707235	-0.215068	-0.245842	-0.252445	-0.177483	-0.108424	-0.0488257	-0.0527911	-0.0985578	-0.157794	-0.201593	-0.207446	-0.215854	-0.207038	-0.208494	-0.215153	-0.202847	-0.191841	-0.199342	-0.19358	-0.188425	-0.189711	-0.182715	-0.177408	-0.174185	-0.167915	-0.174102	-0.168354	-0.171901	-0.170698	-0.169235	-0.156581	-0.161699	-0.150062	-0.151454	-0.149669	-0.14676	-0.139013	-0.1377	-0.135879	-0.127815	-0.122289
102	-0.29136	-0.281074	-0.265393	-0.24354	-0.127237	0.164948	0.158969	-0.0744175	-0.211938	-0.250906	-0.253483	-0.177068	-0.109644	-0.0502956	-0.0559442	-0.0967213	-0.157427	-0.204249	-0.211322	-0.214353	-0.206935	-0.207304	-0.212942	-0.200873	-0.191508	-0.199221	-0.194142	-0.188439	-0.192231	-0.184443	-0.176356	-0.175997	-0.172707	-0.1788	-0.165304	-0.172914	-0.167962	-0.165915	-0.157833	-0.161066	-0.146719	-0.150865	-0.148255	-0.145945	-0.13769	-0.137097	-0.135088	-0.126856	-0.125837
103	-0.291909	-0.282423	-0.266938	-0.24069	-0.126518	0.167689	0.160391	-0.0747154	-0.208997	-0.252861	-0.252231	-0.176549	-0.110204	-0.0484113	-0.0567379	-0.09635	-0.157338	-0.206748	-0.210663	-0.218914	-0.20773	-0.208285	-0.211377	-0.201939	-0.192957	-0.198106	-0.192123	-0.189337	-0.191561	-0.186783	-0.176403	-0.174162	-0.177164	-0.177795	-0.165593	-0.169918	-0.168227	-0.166473	-0.157512	-0.157013	-0.149533	-0.151336	-0.15004	-0.145606	-0.134992	-0.137338	-0.136061	-0.127195	-0.12431
104	-0.292367	-0.282659	-0.26785	-0.239946	-0.125458	0.170432	0.160847	-0.0741256	-0.2102	-0.25496	-0.251603	-0.177753	-0.10766	-0.0488169	-0.0572635	-0.0944763	-0.155726	-0.203175	-0.210555	-0.217572	-0.208131	-0.211858	-0.21167	-0.200095	-0.191769	-0.199692	-0.195504	-0.189964	-0.192697	-0.185775	-0.177905	-0.172073	-0.178586	-0.17891	-0.16861	-0.170815	-0.164529	-0.168995	-0.154925	-0.156035	-0.152257	-0.151387	-0.152681	-0.142497	-0.1328	-0.134938	-0.133614	-0.130143	-0.123676
105	-0.292247	-0.283283	-0.267367	-0.239323	-0.125745	0.173208	0.160301	-0.075614	-0.210511	-0.252411	-0.25161	-0.178574	-0.109318	-0.0506432	-0.0569499	-0.095716	-0.154868	-0.203052	-0.21039	-0.21827	-0.208772	-0.212836	-0.210379	-0.200932	-0.191654	-0.201143	-0.190188	-0.186234	-0.188983	-0.187151	-0.175707	-0.171077	-0.175815	-0.179718	-0.167015	-0.170242	-0.165841	-0.169671	-0.156765	-0.153344	-0.149157	-0.151548	-0.149888	-0.143756	-0.135728	-0.135041	-0.133806	-0.127226	-0.12396
106	-0.291785	-0.281927	-0.267821	-0.239325	-0.128121	0.174716	0.160174	-0.0758666	-0.211327	-0.250077	-0.251522	-0.178844	-0.10743	-0.0498164	-0.0553118	-0.0969758	-0.155621	-0.203038	-0.209767	-0.220125	-0.212608	-0.213603	-0.209567	-0.200114	-0.190587	-0.199767	-0.191416	-0.189874	-0.190315	-0.184385	-0.176904	-0.173669	-0.172881	-0.175622	-0.168319	-0.173049	-0.164525	-0.168052	-0.157996	-0.152334	-0.148474	-0.152037	-0.144563	-0.141214	-0.135732	-0.136685	-0.132464	-0.129887	-0.123653
107	-0.290495	-0.282363	-0.26755	-0.239345	-0.127957	0.174463	0.158474	-0.0739725	-0.210892	-0.247818	-0.250104	-0.178298	-0.108875	-0.0521638	-0.0576911	-0.0983674	-0.157149	-0.203554	-0.20923	-0.221733	-0.210676	-0.214705	-0.213259	-0.197363	-0.195126	-0.198128	-0.192412	-0.189252	-0.187751	-0.182452	-0.175073	-0.171117	-0.174854	-0.176347	-0.17395	-0.172128	-0.165153	-0.166132	-0.159699	-0.154473	-0.148849	-0.146444	-0.146001	-0.140085	-0.132129	-0.136595	-0.132873	-0.128182	-0.121808
108	-0.288688	-0.280402	-0.266617	-0.239337	-0.123705	0.173186	0.159263	-0.0715147	-0.209778	-0.248475	-0.251413	-0.178128	-0.107363	-0.0472267	-0.0605457	-0.0956798	-0.155661	-0.203515	-0.207787	-0.216251	-0.210091	-0.213195	-0.208544	-0.200267	-0.193455	-0.198268	-0.190587	-0.188985	-0.187996	-0.18459	-0.170063	-0.171622	-0.176088	-0.175979	-0.170895	-0.171657	-0.164746	-0.164386	-0.159319	-0.151618	-0.146783	-0.151121	-0.143206	-0.140389	-0.134247	-0.137342	-0.13447	-0.130309	-0.119485
109	-0.287734	-0.282029	-0.268299	-0.240221	-0.123149	0.171394	0.15867	-0.0699566	-0.210183	-0.24986	-0.250406	-0.178797	-0.106489	-0.0466641	-0.0603438	-0.0951534	-0.15614	-0.205947	-0.20791	-0.216913	-0.210621	-0.210257	-0.208368	-0.196737	-0.193687	-0.197774	-0.193995	-0.188756	-0.190277	-0.184219	-0.174142	-0.17558	-0.178754	-0.175377	-0.170566	-0.16791	-0.166212	-0.165434	-0.161134	-0.154435	-0.144704	-0.149652	-0.143729	-0.143059	-0.131114	-0.138272	-0.132442	-0.127019	-0.119084
110	-0.287124	-0.283612	-0.267997	-0.239856	-0.124969	0.170172	0.160176	-0.0715575	-0.212836	-0.25019	-0.251597	-0.179363	-0.103867	-0.0483716	-0.0562201	-0.0944494	-0.160181	-0.205078	-0.205934	-0.217751	-0.212806	-0.210022	-0.20978	-0.197275	-0.193037	-0.197814	-0.19278	-0.188849	-0.188469	-0.185106	-0.174247	-0.175177	-0.180631	-0.173989	-0.16896	-0.16678	-0.166479	-0.163081	-0.160387	-0.154767	-0.142872	-0.146611	-0.147234	-0.140483	-0.133776	-0.136471	-0.133085	-0.127463	-0.122013
111	-0.287008	-0.287167	-0.269723	-0.240309	-0.124221	0.169592	0.161243	-0.0729824	-0.212871	-0.25214	-0.25083	-0.179802	-0.102458	-0.0527488	-0.0561476	-0.0960389	-0.158855	-0.202341	-0.203834	-0.216968	-0.211759	-0.211038	-0.207718	-0.196804	-0.192817	-0.198681	-0.194945	-0.184056	-0.18956	-0.188183	-0.175394	-0.171822	-0.177097	-0.175257	-0.166179	-0.164416	-0.167478	-0.161658	-0.160462	-0.156218	-0.143675	-0.147558	-0.151276	-0.140154	-0.137333	-0.133076	-0.132965	-0.129785	-0.119727
112	-0.287355	-0.287746	-0.267628	-0.241817	-0.125492	0.170361	0.161433	-0.0730802	-0.211932	-0.251513	-0.252152	-0.180289	-0.100823	-0.0518809	-0.0522761	-0.095554	-0.161719	-0.201789	-0.206768	-0.21577	-0.21254	-0.211341	-0.209537	-0.195564	-0.19659	-0.19784	-0.197222	-0.185329	-0.188116	-0.184348	-0.175158	-0.172864	-0.176562	-0.174525	-0.168626	-0.165542	-0.164371	-0.160206	-0.159509	-0.15345	-0.141793	-0.146997	-0.146876	-0.137301	-0.132688	-0.138075	-0.132355	-0.127712	-0.118406
113	-0.286377	-0.288324	-0.267763	-0.243844	-0.123542	0.172339	0.16224	-0.0722725	-0.210889	-0.251337	-0.25201	-0.181675	-0.101669	-0.0502071	-0.0540896	-0.0977588	-0.161391	-0.199939	-0.204726	-0.216304	-0.213924	-0.208	-0.209434	-0.195035	-0.191821	-0.200751	-0.195269	-0.188505	-0.183833	-0.188732	-0.177396	-0.174224	-0.175074	-0.176312	-0.171322	-0.162913	-0.161637	-0.163434	-0.160635	-0.152728	-0.143472	-0.144037	-0.150594	-0.140346	-0.132726	-0.133282	-0.131428	-0.128963	-0.119466
114	-0.286815	-0.288902	-0.268152	-0.245606	-0.123914	0.172412	0.160995	-0.0748994	-0.21247	-0.249238	-0.252606	-0.181725	-0.104823	-0.0498662	-0.0513972	-0.0956028	-0.157095	-0.201198	-0.207337	-0.216931	-0.210779	-0.211932	-0.211687	-0.198725	-0.192726	-0.2055	-0.194942	-0.191591	-0.185101	-0.185702	-0.175138	-0.178381	-0.175304	-0.173315	-0.170193	-0.161662	-0.161112	-0.165824	-0.160322	-0.149612	-0.145392	-0.144873	-0.145958	-0.141432	-0.133558	-0.13135	-0.129434	-0.126068	-0.118339
115	-0.286806	-0.290577	-0.268563	-0.245522	-0.125912	0.169242	0.160564	-0.0720655	-0.214026	-0.255852	-0.253874	-0.182643	-0.102971	-0.0490895	-0.0487968	-0.0938172	-0.158924	-0.203346	-0.207001	-0.218119	-0.211334	-0.212901	-0.212375	-0.201172	-0.194591	-0.203296	-0.194928	-0.189307	-0.186515	-0.185039	-0.178107	-0.175995	-0.177698	-0.169483	-0.167683	-0.160237	-0.162526	-0.163142	-0.158697	-0.148744	-0.144967	-0.144155	-0.140951	-0.145452	-0.135968	-0.134099	-0.126884	-0.124112	-0.117492
116	-0.286263	-0.290947	-0.271447	-0.245991	-0.122398	0.166077	0.161329	-0.0707691	-0.212447	-0.253239	-0.253225	-0.182165	-0.10573	-0.0501863	-0.0486375	-0.0941607	-0.156159	-0.202426	-0.205857	-0.221007	-0.210531	-0.212495	-0.212488	-0.202118	-0.198847	-0.197921	-0.195573	-0.185882	-0.189313	-0.189352	-0.180433	-0.17897	-0.178131	-0.170986	-0.166567	-0.160263	-0.161175	-0.159532	-0.157317	-0.14744	-0.144071	-0.148431	-0.141189	-0.140552	-0.138644	-0.130072	-0.127539	-0.120078	-0.119967
117	-0.286024	-0.288778	-0.269074	-0.244433	-0.123332	0.164166	0.160624	-0.0701895	-0.213299	-0.254578	-0.250862	-0.180329	-0.108414	-0.0482689	-0.0505908	-0.0947967	-0.158676	-0.202286	-0.207958	-0.216421	-0.209039	-0.215981	-0.211181	-0.207389	-0.196083	-0.199063	-0.197496	-0.188431	-0.189174	-0.189676	-0.182037	-0.177005	-0.178668	-0.169268	-0.165668	-0.160632	-0.158699	-0.159052	-0.158295	-0.150192	-0.147974	-0.145427	-0.143991	-0.136805	-0.136949	-0.129008	-0.12296	-0.120869	-0.119665
118	-0.288694	-0.288593	-0.268458	-0.244534	-0.125472	0.164138	0.162906	-0.0695035	-0.212435	-0.252156	-0.24977	-0.184138	-0.107425	-0.046323	-0.0506214	-0.0924608	-0.155739	-0.203035	-0.210058	-0.213403	-0.212675	-0.211748	-0.209795	-0.204514	-0.198442	-0.201345	-0.198701	-0.189406	-0.189788	-0.188796	-0.180298	-0.178684	-0.1772	-0.16856	-0.164636	-0.164966	-0.160116	-0.159036	-0.159211	-0.145719	-0.145261	-0.149168	-0.142498	-0.142726	-0.139105	-0.128599	-0.125266	-0.120259	-0.115909
119	-0.288467	-0.290191	-0.268235	-0.243927	-0.12594	0.161158	0.165628	-0.0703196	-0.210676	-0.249299	-0.251363	-0.183855	-0.108258	-0.0492357	-0.0501727	-0.0935491	-0.159235	-0.205332	-0.208443	-0.213881	-0.209534	-0.215238	-0.211401	-0.204948	-0.200619	-0.201561	-0.202665	-0.189268	-0.190685	-0.191305	-0.184865	-0.182091	-0.179234	-0.170126	-0.163846	-0.165583	-0.161753	-0.159197	-0.158632	-0.149007	-0.14615	-0.146667	-0.142159	-0.14829	-0.136697	-0.128988	-0.127201	-0.123239	-0.115465
120	-0.288626	-0.291402	-0.268224	-0.242604	-0.125471	0.160728	0.167369	-0.0711318	-0.211095	-0.249928	-0.253655	-0.182928	-0.106188	-0.0472518	-0.0492727	-0.093117	-0.160978	-0.203855	-0.207245	-0.216784	-0.209386	-0.213817	-0.211504	-0.201878	-0.20179	-0.202861	-0.199697	-0.188563	-0.192468	-0.192619	-0.185004	-0.179103	-0.180572	-0.171546	-0.164128	-0.16184	-0.163525	-0.156952	-0.15877	-0.142875	-0.144631	-0.149342	-0.144405	-0.149692	-0.133243	-0.134017	-0.125797	-0.124539	-0.116535
121	-0.289065	-0.292257	-0.270041	-0.242135	-0.128304	0.162737	0.169176	-0.0756675	-0.210026	-0.254586	-0.251236	-0.184189	-0.10582	-0.0441485	-0.0444744	-0.0936399	-0.163141	-0.204097	-0.207252	-0.217558	-0.208413	-0.212959	-0.215915	-0.201517	-0.202828	-0.199768	-0.199543	-0.188731	-0.190537	-0.193279	-0.186006	-0.179843	-0.180233	-0.172416	-0.162754	-0.15929	-0.161575	-0.160758	-0.160932	-0.14834	-0.14499	-0.150215	-0.148994	-0.14267	-0.127899	-0.132367	-0.123032	-0.118719	-0.115729
122	-0.28947	-0.291983	-0.269818	-0.24162	-0.127946	0.163522	0.169292	-0.0780924	-0.212364	-0.251929	-0.254338	-0.18251	-0.104561	-0.045179	-0.0444838	-0.0924643	-0.165168	-0.204583	-0.208862	-0.213433	-0.20529	-0.214395	-0.215252	-0.201691	-0.203048	-0.202717	-0.201538	-0.184916	-0.191569	-0.193243	-0.188029	-0.181072	-0.182136	-0.1694	-0.158081	-0.15744	-0.160392	-0.160356	-0.156736	-0.147668	-0.14974	-0.14777	-0.146036	-0.146351	-0.131066	-0.130721	-0.122243	-0.116798	-0.11247
123	-0.289729	-0.291664	-0.269787	-0.239876	-0.127697	0.161889	0.169597	-0.0821755	-0.209928	-0.246786	-0.253429	-0.181478	-0.104968	-0.0457919	-0.0455278	-0.0937965	-0.164692	-0.201909	-0.205569	-0.211015	-0.208631	-0.219105	-0.215904	-0.202973	-0.198809	-0.203947	-0.200446	-0.183675	-0.192127	-0.195942	-0.190357	-0.177874	-0.178576	-0.16863	-0.159465	-0.159506	-0.161248	-0.163583	-0.15452	-0.145539	-0.144353	-0.147957	-0.145759	-0.146478	-0.13015	-0.132696	-0.119839	-0.120747	-0.115913
124	-0.290112	-0.293648	-0.271173	-0.240966	-0.126314	0.160937	0.170092	-0.0843806	-0.20907	-0.248856	-0.253336	-0.182586	-0.107632	-0.0437555	-0.0466985	-0.0964418	-0.164388	-0.203519	-0.205041	-0.210695	-0.207592	-0.216827	-0.211652	-0.204587	-0.197438	-0.203711	-0.197521	-0.185322	-0.193029	-0.194621	-0.19326	-0.178807	-0.177123	-0.168046	-0.160086	-0.158626	-0.164637	-0.164419	-0.155711	-0.147871	-0.144321	-0.145371	-0.144463	-0.142392	-0.131751	-0.127977	-0.117111	-0.118566	-0.117894
125	-0.289957	-0.293255	-0.270611	-0.242158	-0.126739	0.160311	0.171527	-0.0848067	-0.210322	-0.247979	-0.251343	-0.182001	-0.104966	-0.0469524	-0.0459393	-0.0955176	-0.162853	-0.205796	-0.202768	-0.208514	-0.20535	-0.221132	-0.212034	-0.200993	-0.201543	-0.2033	-0.195564	-0.188984	-0.191479	-0.193627	-0.193151	-0.181676	-0.181813	-0.168261	-0.160981	-0.16047	-0.158628	-0.161861	-0.160458	-0.147924	-0.139946	-0.141119	-0.147622	-0.142707	-0.132458	-0.124519	-0.119332	-0.116607	-0.115245
126	-0.288619	-0.293697	-0.269655	-0.243417	-0.125324	0.160191	0.173402	-0.0819262	-0.211379	-0.249412	-0.25113	-0.183733	-0.103038	-0.0451005	-0.0500205	-0.096743	-0.163137	-0.204999	-0.207433	-0.208176	-0.206113	-0.21957	-0.211992	-0.203418	-0.200164	-0.20602	-0.192217	-0.18992	-0.19394	-0.196228	-0.198861	-0.17843	-0.18145	-0.167969	-0.163273	-0.157462	-0.159492	-0.160993	-0.161023	-0.148866	-0.14384	-0.14306	-0.148866	-0.145453	-0.132778	-0.120903	-0.118178	-0.116271	-0.1131
127	-0.290329	-0.290873	-0.270495	-0.243649	-0.123836	0.160368	0.175899	-0.0798417	-0.212588	-0.247925	-0.247977	-0.18194	-0.102412	-0.0476357	-0.0524955	-0.0995088	-0.164227	-0.204022	-0.208917	-0.21277	-0.208475	-0.215795	-0.212029	-0.201579	-0.200776	-0.20397	-0.19176	-0.189019	-0.198044	-0.191677	-0.194164	-0.183297	-0.185791	-0.1688	-0.161948	-0.158814	-0.158461	-0.162824	-0.15683	-0.150329	-0.143106	-0.143606	-0.145768	-0.148214	-0.132449	-0.126151	-0.116623	-0.112313	-0.117232
128	-0.29116	-0.28765	-0.268365	-0.244515	-0.12398	0.158934	0.177186	-0.0801063	-0.215573	-0.24865	-0.248634	-0.181757	-0.103095	-0.0492694	-0.0542413	-0.0982947	-0.165394	-0.205402	-0.206809	-0.210204	-0.20566	-0.215995	-0.209262	-0.203037	-0.201698	-0.205178	-0.190837	-0.188098	-0.1962	-0.193583	-0.191395	-0.182644	-0.182222	-0.168657	-0.161835	-0.160179	-0.159196	-0.161943	-0.158789	-0.152217	-0.140402	-0.144997	-0.144518	-0.146447	-0.132482	-0.122996	-0.116449	-0.10959	-0.113003
129	-0.292275	-0.28628	-0.266966	-0.245815	-0.122243	0.159954	0.176735	-0.0809623	-0.215486	-0.249488	-0.246837	-0.182348	-0.102365	-0.0514598	-0.0523237	-0.0993897	-0.165761	-0.203605	-0.208344	-0.213929	-0.203851	-0.214765	-0.212955	-0.202949	-0.200947	-0.202997	-0.196478	-0.1883	-0.195303	-0.196626	-0.19236	-0.186606	-0.184903	-0.168026	-0.164439	-0.158714	-0.159847	-0.158393	-0.157602	-0.15485	-0.14534	-0.141777	-0.149423	-0.14613	-0.132344	-0.126649	-0.117401	-0.11211	-0.111484
130	-0.293059	-0.28779	-0.269786	-0.245304	-0.118704	0.159992	0.175871	-0.082494	-0.21647	-0.251161	-0.246204	-0.18194	-0.0995161	-0.0519078	-0.0475785	-0.0988132	-0.163702	-0.20484	-0.207815	-0.213463	-0.2032	-0.215751	-0.211781	-0.204537	-0.202926	-0.202767	-0.195721	-0.191273	-0.194358	-0.19472	-0.192033	-0.189105	-0.179681	-0.169363	-0.164752	-0.158517	-0.156236	-0.162239	-0.161138	-0.155167	-0.148734	-0.146697	-0.149079	-0.145482	-0.130149	-0.129756	-0.11858	-0.112091	-0.108814
131	-0.293831	-0.289132	-0.272079	-0.244734	-0.120953	0.161333	0.175124	-0.0801138	-0.21739	-0.250333	-0.246807	-0.182373	-0.0986371	-0.051811	-0.0436682	-0.100022	-0.162394	-0.204971	-0.20777	-0.212645	-0.205286	-0.214505	-0.211009	-0.201794	-0.200099	-0.202888	-0.194213	-0.192371	-0.193568	-0.198417	-0.190364	-0.186913	-0.180286	-0.169709	-0.16195	-0.158453	-0.157328	-0.160786	-0.161247	-0.153535	-0.147051	-0.14609	-0.147007	-0.144021	-0.129099	-0.12602	-0.119465	-0.111229	-0.109062
132	-0.294593	-0.291494	-0.268283	-0.244291	-0.118946	0.161817	0.173187	-0.0816497	-0.217134	-0.251592	-0.245847	-0.183063	-0.0975504	-0.0510259	-0.0456627	-0.0987186	-0.163483	-0.20293	-0.208997	-0.210347	-0.207588	-0.211806	-0.210801	-0.201635	-0.199766	-0.202339	-0.197282	-0.194568	-0.193284	-0.195375	-0.18971	-0.186566	-0.18012	-0.169591	-0.162249	-0.155747	-0.1581	-0.162142	-0.157834	-0.151655	-0.146672	-0.146872	-0.149454	-0.141651	-0.133512	-0.124351	-0.118284	-0.1089	-0.108982
133	-0.295345	-0.288067	-0.268666	-0.244086	-0.121385	0.162358	0.172765	-0.083441	-0.218066	-0.252896	-0.247623	-0.183234	-0.0992427	-0.0498213	-0.0457188	-0.0977388	-0.16494	-0.206375	-0.208228	-0.212458	-0.207259	-0.21198	-0.213146	-0.200745	-0.201036	-0.2032	-0.198193	-0.192909	-0.195873	-0.198163	-0.190197	-0.187881	-0.179367	-0.169095	-0.164032	-0.156229	-0.159942	-0.160899	-0.154177	-0.149349	-0.145573	-0.143672	-0.148102	-0.142757	-0.133196	-0.122773	-0.123399	-0.11095	-0.105343
134	-0.295415	-0.287893	-0.267857	-0.244164	-0.11946	0.163499	0.17766	-0.0802094	-0.220771	-0.253395	-0.24812	-0.183454	-0.0978865	-0.0533827	-0.0470291	-0.0968062	-0.160224	-0.206399	-0.205789	-0.213269	-0.209695	-0.212731	-0.215297	-0.202117	-0.20344	-0.202233	-0.191813	-0.189294	-0.19519	-0.199571	-0.188069	-0.189746	-0.177198	-0.169632	-0.161341	-0.15722	-0.160273	-0.161781	-0.156481	-0.146559	-0.147142	-0.143722	-0.145242	-0.139679	-0.136076	-0.124375	-0.119405	-0.107546	-0.105819
135	-0.293406	-0.287039	-0.26838	-0.246494	-0.122756	0.163296	0.18029	-0.0803438	-0.22196	-0.252078	-0.248148	-0.184656	-0.0986685	-0.0533108	-0.0476915	-0.0974014	-0.164451	-0.208992	-0.206877	-0.211331	-0.209752	-0.211449	-0.212307	-0.200465	-0.201737	-0.201831	-0.188781	-0.189716	-0.197104	-0.197721	-0.187189	-0.188866	-0.180503	-0.1697	-0.158715	-0.156725	-0.16047	-0.16199	-0.152734	-0.149674	-0.147678	-0.142501	-0.144718	-0.141824	-0.136618	-0.118625	-0.115996	-0.108337	-0.11189
136	-0.292943	-0.290691	-0.268235	-0.24704	-0.122415	0.163104	0.183962	-0.0788546	-0.221385	-0.250019	-0.24748	-0.18426	-0.0998374	-0.0517822	-0.0471653	-0.0978295	-0.162293	-0.207661	-0.209434	-0.212827	-0.209808	-0.210933	-0.212157	-0.19844	-0.202379	-0.200843	-0.191956	-0.189305	-0.194653	-0.196742	-0.190063	-0.185935	-0.177229	-0.169872	-0.159236	-0.155758	-0.16205	-0.15804	-0.150846	-0.148839	-0.148887	-0.142067	-0.146747	-0.141001	-0.13127	-0.120598	-0.116308	-0.107318	-0.111641
137	-0.292917	-0.292156	-0.267613	-0.246996	-0.121972	0.163165	0.185352	-0.0776354	-0.21999	-0.250126	-0.24788	-0.18032	-0.0994701	-0.0490964	-0.0473089	-0.100416	-0.159909	-0.207105	-0.21036	-0.216956	-0.211534	-0.208869	-0.210886	-0.204959	-0.202693	-0.200521	-0.190582	-0.192609	-0.195107	-0.19515	-0.190344	-0.189377	-0.179103	-0.170621	-0.161733	-0.158027	-0.161558	-0.154615	-0.153157	-0.149071	-0.150673	-0.142532	-0.144813	-0.140513	-0.13511	-0.120942	-0.117905	-0.106647	-0.109039
138	-0.291767	-0.294276	-0.268121	-0.247538	-0.12333	0.163079	0.186274	-0.0773236	-0.220678	-0.24799	-0.247681	-0.180913	-0.0962914	-0.0477559	-0.049924	-0.0991446	-0.158946	-0.20762	-0.212969	-0.217393	-0.211436	-0.213127	-0.212386	-0.204239	-0.203763	-0.195932	-0.19374	-0.188866	-0.196148	-0.193548	-0.190841	-0.188297	-0.182976	-0.170979	-0.164792	-0.15678	-0.164752	-0.157637	-0.15605	-0.149401	-0.151967	-0.148327	-0.144462	-0.140013	-0.132322	-0.120108	-0.118581	-0.107599	-0.113092
139	-0.28974	-0.294426	-0.269401	-0.24792	-0.124334	0.164091	0.186007	-0.077038	-0.222559	-0.251456	-0.24639	-0.182789	-0.0957142	-0.0540178	-0.0511456	-0.0993896	-0.161949	-0.210132	-0.212291	-0.216499	-0.208876	-0.209774	-0.214335	-0.205426	-0.203434	-0.197404	-0.191404	-0.191126	-0.198239	-0.196559	-0.192281	-0.188467	-0.18584	-0.169736	-0.16106	-0.156305	-0.16174	-0.16006	-0.155649	-0.148716	-0.144233	-0.149072	-0.143778	-0.141521	-0.131843	-0.12184	-0.117418	-0.108694	-0.11037
140	-0.288876	-0.294811	-0.269582	-0.247533	-0.125094	0.165916	0.187413	-0.0774717	-0.224338	-0.248973	-0.243963	-0.184763	-0.0983143	-0.0498049	-0.049316	-0.0958011	-0.161869	-0.212315	-0.213303	-0.216654	-0.21048	-0.2098	-0.213932	-0.205835	-0.204929	-0.199532	-0.195919	-0.188186	-0.199568	-0.193883	-0.190289	-0.18779	-0.182853	-0.167985	-0.161615	-0.159531	-0.162182	-0.164033	-0.153203	-0.145482	-0.149239	-0.149335	-0.144577	-0.139383	-0.129289	-0.123977	-0.117064	-0.109484	-0.110795
141	-0.291311	-0.293785	-0.267873	-0.247822	-0.124005	0.168879	0.186979	-0.0771456	-0.223063	-0.250163	-0.244749	-0.182441	-0.100823	-0.047657	-0.048356	-0.0985018	-0.165493	-0.210396	-0.21256	-0.216619	-0.210691	-0.209098	-0.213456	-0.204146	-0.20713	-0.202393	-0.193837	-0.188443	-0.197366	-0.199066	-0.190696	-0.186568	-0.179301	-0.167115	-0.161647	-0.158157	-0.162403	-0.165536	-0.15332	-0.146624	-0.149252	-0.147953	-0.139852	-0.139307	-0.128652	-0.122398	-0.119793	-0.108317	-0.112902
142	-0.293692	-0.293559	-0.267269	-0.246882	-0.123397	0.16861	0.186537	-0.0768422	-0.223711	-0.2495	-0.247065	-0.182358	-0.102274	-0.0473738	-0.050909	-0.098717	-0.167466	-0.214373	-0.214872	-0.216056	-0.210252	-0.206275	-0.210495	-0.202244	-0.209334	-0.199514	-0.191778	-0.189616	-0.197801	-0.198318	-0.191365	-0.18885	-0.177456	-0.166552	-0.158719	-0.158367	-0.162116	-0.160615	-0.154625	-0.148709	-0.148876	-0.148874	-0.142689	-0.141311	-0.128686	-0.118259	-0.119382	-0.111094	-0.109617
143	-0.294617	-0.291952	-0.265879	-0.246409	-0.122509	0.168476	0.186957	-0.0778742	-0.224222	-0.248687	-0.248032	-0.183627	-0.103617	-0.0463209	-0.0496737	-0.0980397	-0.165858	-0.210379	-0.215182	-0.217914	-0.210556	-0.210471	-0.210173	-0.205335	-0.210698	-0.196832	-0.192302	-0.192674	-0.198958	-0.194849	-0.191489	-0.186582	-0.17698	-0.168381	-0.160338	-0.157632	-0.160256	-0.159248	-0.156612	-0.147462	-0.148766	-0.144543	-0.14224	-0.138507	-0.129196	-0.117229	-0.121109	-0.112341	-0.112799
144	-0.295956	-0.290782	-0.265011	-0.247982	-0.121242	0.16635	0.187566	-0.0759052	-0.221974	-0.248078	-0.248684	-0.184834	-0.105801	-0.0490237	-0.0506329	-0.0991874	-0.164782	-0.209421	-0.210926	-0.215899	-0.21123	-0.211328	-0.208857	-0.205044	-0.206255	-0.198408	-0.191324	-0.189078	-0.203065	-0.193838	-0.193111	-0.187293	-0.178612	-0.168522	-0.162342	-0.15755	-0.160699	-0.160787	-0.156241	-0.148195	-0.146086	-0.14648	-0.13937	-0.142274	-0.132666	-0.112393	-0.119179	-0.109421	-0.113536
145	-0.295154	-0.291377	-0.266333	-0.248691	-0.119838	0.167353	0.189354	-0.0745186	-0.219538	-0.248756	-0.248509	-0.185042	-0.104757	-0.0480815	-0.0498341	-0.0992151	-0.168351	-0.208488	-0.210319	-0.214987	-0.210036	-0.209675	-0.209184	-0.205505	-0.205492	-0.199942	-0.194848	-0.189884	-0.204559	-0.19234	-0.19235	-0.186984	-0.177026	-0.17061	-0.160852	-0.156405	-0.159758	-0.160948	-0.155082	-0.148464	-0.145565	-0.145599	-0.141459	-0.142937	-0.133149	-0.115208	-0.116221	-0.111092	-0.111207
146	-0.294358	-0.288227	-0.266195	-0.248863	-0.119495	0.167928	0.186536	-0.0722009	-0.220172	-0.249628	-0.248275	-0.184672	-0.106231	-0.0522699	-0.0496674	-0.0998382	-0.168747	-0.210353	-0.213624	-0.213883	-0.209821	-0.21046	-0.207767	-0.204173	-0.206545	-0.198004	-0.19515	-0.1889	-0.203267	-0.192045	-0.19304	-0.186589	-0.17822	-0.169061	-0.15958	-0.158086	-0.15935	-0.158789	-0.154008	-0.150565	-0.149072	-0.147297	-0.141921	-0.143846	-0.131075	-0.119331	-0.120834	-0.110089	-0.114112
147	-0.292798	-0.289515	-0.264154	-0.251123	-0.117449	0.169388	0.185183	-0.0719364	-0.2179	-0.248286	-0.249534	-0.185778	-0.107468	-0.05164	-0.0534731	-0.0990784	-0.166749	-0.208792	-0.212734	-0.220474	-0.209496	-0.208168	-0.205038	-0.203939	-0.203212	-0.196156	-0.195674	-0.188588	-0.204095	-0.191136	-0.195812	-0.183154	-0.177326	-0.172916	-0.158236	-0.157065	-0.156927	-0.154129	-0.154994	-0.150831	-0.14762	-0.145531	-0.14133	-0.139395	-0.132168	-0.120548	-0.117937	-0.110136	-0.111493
148	-0.291553	-0.291461	-0.264523	-0.250053	-0.117885	0.167571	0.184645	-0.0701974	-0.218227	-0.246526	-0.249125	-0.185871	-0.107886	-0.0506426	-0.05366	-0.0992596	-0.168592	-0.206518	-0.211686	-0.222387	-0.207117	-0.210723	-0.20498	-0.203905	-0.199401	-0.197884	-0.194698	-0.188581	-0.205398	-0.192674	-0.193838	-0.186797	-0.178485	-0.170826	-0.156896	-0.160057	-0.157132	-0.15409	-0.15305	-0.153138	-0.149819	-0.14635	-0.141764	-0.142245	-0.134387	-0.117204	-0.113376	-0.110472	-0.112321
149	-0.291904	-0.292081	-0.265602	-0.252048	-0.1183	0.167923	0.183434	-0.0727008	-0.219637	-0.24516	-0.247311	-0.186945	-0.109527	-0.051984	-0.0533464	-0.101686	-0.167015	-0.211646	-0.210763	-0.223797	-0.210215	-0.206231	-0.198644	-0.205061	-0.194653	-0.192462	-0.191172	-0.190534	-0.20503	-0.194426	-0.190417	-0.18611	-0.175649	-0.174489	-0.159316	-0.157923	-0.156107	-0.155878	-0.152871	-0.150731	-0.149521	-0.146319	-0.138511	-0.144909	-0.127384	-0.119021	-0.111596	-0.111783	-0.115228
150	-0.290682	-0.293083	-0.26535	-0.252407	-0.118534	0.16751	0.183509	-0.0697798	-0.220893	-0.247078	-0.245061	-0.187954	-0.109652	-0.055507	-0.0530835	-0.103585	-0.169572	-0.211037	-0.207415	-0.222708	-0.209003	-0.205782	-0.201604	-0.202962	-0.194475	-0.1945	-0.189798	-0.189658	-0.202416	-0.196328	-0.193151	-0.188622	-0.175431	-0.173617	-0.163638	-0.159779	-0.154143	-0.151728	-0.155527	-0.150833	-0.154891	-0.146219	-0.143165	-0.145136	-0.129777	-0.118735	-0.116511	-0.110684	-0.112316
151	-0.286181	-0.292696	-0.263171	-0.253419	-0.119712	0.167087	0.184806	-0.0705299	-0.220873	-0.250727	-0.248488	-0.188195	-0.108637	-0.0565547	-0.0544516	-0.107361	-0.16799	-0.211524	-0.206729	-0.221986	-0.208831	-0.211609	-0.20182	-0.20666	-0.194358	-0.190862	-0.188034	-0.191111	-0.199968	-0.194267	-0.187289	-0.185449	-0.175876	-0.170959	-0.164051	-0.159272	-0.156244	-0.152441	-0.154842	-0.148528	-0.154666	-0.144249	-0.142365	-0.144549	-0.128134	-0.117655	-0.116852	-0.109739	-0.11285
152	-0.281781	-0.290781	-0.26365	-0.25441	-0.119844	0.165899	0.184497	-0.0731658	-0.219392	-0.250849	-0.2511	-0.188014	-0.108274	-0.0524204	-0.0528148	-0.105073	-0.166973	-0.213411	-0.209161	-0.221333	-0.208148	-0.210992	-0.199961	-0.204578	-0.196535	-0.191219	-0.191689	-0.1898	-0.20358	-0.193271	-0.185904	-0.18236	-0.170711	-0.173039	-0.162812	-0.15998	-0.15706	-0.149053	-0.155003	-0.149338	-0.156001	-0.147935	-0.143254	-0.140722	-0.132244	-0.120809	-0.11314	-0.111779	-0.110954
153	-0.281409	-0.290009	-0.262851	-0.255124	-0.12204	0.16574	0.185983	-0.0757472	-0.220313	-0.250395	-0.252297	-0.19298	-0.107187	-0.0525944	-0.0485386	-0.10452	-0.166549	-0.210502	-0.210134	-0.221559	-0.20974	-0.209017	-0.198064	-0.204914	-0.200301	-0.190661	-0.191445	-0.189085	-0.200109	-0.195191	-0.187472	-0.187337	-0.172291	-0.170845	-0.166488	-0.164262	-0.158586	-0.151898	-0.152611	-0.153827	-0.155131	-0.147867	-0.13976	-0.14141	-0.132852	-0.119344	-0.109879	-0.107773	-0.107563
154	-0.283672	-0.29215	-0.264225	-0.254761	-0.122844	0.166699	0.186225	-0.0785071	-0.220227	-0.250392	-0.251398	-0.192099	-0.107891	-0.0477285	-0.049149	-0.105216	-0.166409	-0.206848	-0.210837	-0.218733	-0.208996	-0.212356	-0.196565	-0.205274	-0.197949	-0.190742	-0.190302	-0.191071	-0.19705	-0.197473	-0.187259	-0.180033	-0.167721	-0.167961	-0.167919	-0.160908	-0.159809	-0.159277	-0.152429	-0.153844	-0.155543	-0.149295	-0.140981	-0.140296	-0.134096	-0.117511	-0.1145	-0.106112	-0.106224
155	-0.282356	-0.293104	-0.263984	-0.253363	-0.122038	0.166962	0.18521	-0.0797568	-0.21992	-0.251607	-0.253596	-0.19379	-0.110808	-0.047695	-0.0506412	-0.106559	-0.166842	-0.206966	-0.207254	-0.220193	-0.210619	-0.213236	-0.198103	-0.205655	-0.196084	-0.1888	-0.189073	-0.195152	-0.194054	-0.194591	-0.189272	-0.180242	-0.167614	-0.170094	-0.166206	-0.157867	-0.160906	-0.156928	-0.15398	-0.15516	-0.15608	-0.150952	-0.142884	-0.143763	-0.132881	-0.123295	-0.110853	-0.105704	-0.102619
156	-0.282487	-0.294786	-0.265631	-0.256068	-0.122	0.165815	0.185576	-0.0797316	-0.221568	-0.250505	-0.253468	-0.193086	-0.11362	-0.0482349	-0.049293	-0.106577	-0.165857	-0.210247	-0.210195	-0.217783	-0.207755	-0.215562	-0.198564	-0.204831	-0.190687	-0.192568	-0.193822	-0.196434	-0.195413	-0.193954	-0.192393	-0.186107	-0.167401	-0.171743	-0.165875	-0.162357	-0.158917	-0.155642	-0.152295	-0.152967	-0.153126	-0.148011	-0.142941	-0.141863	-0.133621	-0.124468	-0.108334	-0.104643	-0.100269
157	-0.283135	-0.294343	-0.266054	-0.257392	-0.122127	0.164849	0.186873	-0.0773937	-0.220919	-0.251615	-0.252585	-0.193359	-0.112903	-0.0491565	-0.0514808	-0.105443	-0.16367	-0.208382	-0.210033	-0.220468	-0.208272	-0.214123	-0.200599	-0.207169	-0.193878	-0.189895	-0.192955	-0.195565	-0.195846	-0.19081	-0.189069	-0.183484	-0.165119	-0.170508	-0.167028	-0.162919	-0.154259	-0.154634	-0.155176	-0.15394	-0.154285	-0.148403	-0.147737	-0.140111	-0.130766	-0.124009	-0.113044	-0.106484	-0.103051
158	-0.284787	-0.293325	-0.264901	-0.255552	-0.123576	0.163763	0.189067	-0.0745099	-0.219643	-0.252788	-0.251969	-0.191648	-0.109426	-0.0489348	-0.0524454	-0.10782	-0.163595	-0.208557	-0.212544	-0.220394	-0.209352	-0.211601	-0.202352	-0.204697	-0.194817	-0.190449	-0.190362	-0.193527	-0.19647	-0.191967	-0.188962	-0.181718	-0.168398	-0.168087	-0.167299	-0.161744	-0.153498	-0.154465	-0.155936	-0.153087	-0.15325	-0.149716	-0.148664	-0.141472	-0.131922	-0.124807	-0.112035	-0.109786	-0.107302
159	-0.284219	-0.292675	-0.265453	-0.255412	-0.123098	0.164206	0.190293	-0.0744458	-0.221485	-0.255799	-0.254654	-0.189945	-0.106427	-0.0487526	-0.0522149	-0.107721	-0.163626	-0.209883	-0.214833	-0.221666	-0.210448	-0.217242	-0.204602	-0.203882	-0.193183	-0.191109	-0.191119	-0.192134	-0.195383	-0.189484	-0.189204	-0.181925	-0.169019	-0.172477	-0.167578	-0.163538	-0.153422	-0.155511	-0.152333	-0.1511	-0.15361	-0.149292	-0.149392	-0.142793	-0.128778	-0.116002	-0.109534	-0.103997	-0.106619
160	-0.285147	-0.295137	-0.26681	-0.254747	-0.122757	0.163654	0.187855	-0.0731518	-0.222724	-0.255539	-0.25349	-0.195331	-0.106585	-0.0503242	-0.0522643	-0.11018	-0.161989	-0.212465	-0.212078	-0.220807	-0.213883	-0.217393	-0.205513	-0.200551	-0.190986	-0.193159	-0.193308	-0.188461	-0.195618	-0.187536	-0.185455	-0.183371	-0.170915	-0.169899	-0.172222	-0.165501	-0.156433	-0.150036	-0.151209	-0.155221	-0.151913	-0.149426	-0.147741	-0.140319	-0.13085	-0.122152	-0.117593	-0.108965	-0.104788
161	-0.287021	-0.295148	-0.26741	-0.256859	-0.12335	0.162291	0.187789	-0.0714417	-0.221483	-0.252906	-0.252874	-0.191401	-0.110234	-0.0515034	-0.0523175	-0.110354	-0.162695	-0.211588	-0.212731	-0.220523	-0.212706	-0.216062	-0.204553	-0.201682	-0.19168	-0.194936	-0.197145	-0.188084	-0.195696	-0.189002	-0.18784	-0.182977	-0.172207	-0.171051	-0.173486	-0.166647	-0.152642	-0.149018	-0.153833	-0.152179	-0.151494	-0.146321	-0.148383	-0.142725	-0.130566	-0.117338	-0.118885	-0.105399	-0.100293
162	-0.288106	-0.297024	-0.267796	-0.257684	-0.124999	0.160748	0.184429	-0.071153	-0.220436	-0.252565	-0.254019	-0.189869	-0.107581	-0.0498076	-0.0493738	-0.10641	-0.161843	-0.209384	-0.21269	-0.215465	-0.213989	-0.214586	-0.204402	-0.198206	-0.190894	-0.196707	-0.194511	-0.188793	-0.193635	-0.189477	-0.183378	-0.183724	-0.171135	-0.170627	-0.172271	-0.170668	-0.152696	-0.152029	-0.154153	-0.151799	-0.149029	-0.146112	-0.147544	-0.144387	-0.13375	-0.119937	-0.118617	-0.109282	-0.104407
163	-0.28763	-0.29619	-0.269802	-0.256387	-0.124801	0.160427	0.182171	-0.071254	-0.220482	-0.251775	-0.253759	-0.193608	-0.10631	-0.0503257	-0.0518506	-0.107762	-0.160984	-0.210684	-0.214623	-0.214874	-0.215857	-0.213611	-0.204068	-0.19644	-0.186206	-0.19659	-0.195157	-0.190595	-0.191603	-0.191531	-0.178005	-0.181319	-0.170624	-0.16951	-0.173016	-0.172534	-0.154894	-0.149408	-0.151237	-0.15281	-0.150869	-0.14538	-0.147188	-0.142517	-0.137666	-0.120412	-0.118188	-0.109607	-0.102475
164	-0.28733	-0.298614	-0.269801	-0.255351	-0.124698	0.159437	0.181776	-0.071875	-0.220119	-0.25027	-0.252529	-0.192469	-0.109251	-0.0503027	-0.0502513	-0.104529	-0.16257	-0.208648	-0.213483	-0.21579	-0.219305	-0.21446	-0.206768	-0.200924	-0.188224	-0.190449	-0.191963	-0.189793	-0.194414	-0.189681	-0.182006	-0.178741	-0.172989	-0.1732	-0.173142	-0.170279	-0.155498	-0.151202	-0.154464	-0.151423	-0.148195	-0.151258	-0.145523	-0.138702	-0.134552	-0.117611	-0.117147	-0.109583	-0.0986036
165	-0.287851	-0.298466	-0.270417	-0.253937	-0.12144	0.158336	0.180059	-0.0716933	-0.219637	-0.249729	-0.251698	-0.19331	-0.110407	-0.0518695	-0.0511273	-0.104553	-0.162294	-0.206156	-0.213	-0.217712	-0.221318	-0.210804	-0.203423	-0.203367	-0.18994	-0.192418	-0.19601	-0.190487	-0.196582	-0.188101	-0.184777	-0.179422	-0.171572	-0.17243	-0.173711	-0.170169	-0.152172	-0.14943	-0.150363	-0.153545	-0.152773	-0.148956	-0.146628	-0.13916	-0.133828	-0.119463	-0.116308	-0.106731	-0.101438
166	-0.288245	-0.298872	-0.270363	-0.255014	-0.119778	0.156925	0.180684	-0.0708998	-0.220923	-0.250485	-0.253142	-0.194729	-0.111484	-0.0535652	-0.0558404	-0.105608	-0.162282	-0.209093	-0.212145	-0.216824	-0.21865	-0.210437	-0.207051	-0.203215	-0.190344	-0.196125	-0.193491	-0.190379	-0.197892	-0.190054	-0.187223	-0.179236	-0.171213	-0.177084	-0.174687	-0.169585	-0.154736	-0.15072	-0.151508	-0.152403	-0.153411	-0.148226	-0.14452	-0.139297	-0.133813	-0.120337	-0.114561	-0.108976	-0.0995371
167	-0.290483	-0.299244	-0.271255	-0.254871	-0.121077	0.156757	0.179815	-0.0700836	-0.220879	-0.249642	-0.252653	-0.195605	-0.107806	-0.0558924	-0.056363	-0.104806	-0.160054	-0.208809	-0.215416	-0.218414	-0.218111	-0.213434	-0.206172	-0.201415	-0.190359	-0.197285	-0.193473	-0.189308	-0.195128	-0.189954	-0.184228	-0.179699	-0.17023	-0.16984	-0.174557	-0.171724	-0.154962	-0.151752	-0.152679	-0.15122	-0.152559	-0.151266	-0.147754	-0.141018	-0.134349	-0.11958	-0.111655	-0.10867	-0.100142
168	-0.290943	-0.299305	-0.273081	-0.254604	-0.122781	0.158724	0.179094	-0.0718137	-0.220403	-0.247006	-0.254659	-0.19319	-0.106993	-0.0544437	-0.0555694	-0.105444	-0.161485	-0.209878	-0.21444	-0.220829	-0.216354	-0.215142	-0.205562	-0.203102	-0.18878	-0.196659	-0.198065	-0.186031	-0.194351	-0.186566	-0.1865	-0.179672	-0.171693	-0.171366	-0.173931	-0.171563	-0.157442	-0.15414	-0.152483	-0.15032	-0.152921	-0.150291	-0.15088	-0.142689	-0.134929	-0.119035	-0.110539	-0.106887	-0.106083
169	-0.291523	-0.298621	-0.272629	-0.255315	-0.124125	0.160677	0.179362	-0.0728024	-0.218597	-0.248954	-0.253151	-0.194653	-0.106649	-0.0575848	-0.0510729	-0.103491	-0.162132	-0.212472	-0.215133	-0.219665	-0.21374	-0.214638	-0.205538	-0.204664	-0.189214	-0.195835	-0.194727	-0.188699	-0.19213	-0.185734	-0.187254	-0.180039	-0.172329	-0.175188	-0.174366	-0.165456	-0.156583	-0.157108	-0.151352	-0.152933	-0.14738	-0.150384	-0.149691	-0.144391	-0.134962	-0.120538	-0.112983	-0.108843	-0.103762
170	-0.290393	-0.295817	-0.270234	-0.25522	-0.124492	0.162616	0.179016	-0.076873	-0.218407	-0.24785	-0.253622	-0.19493	-0.108409	-0.0573434	-0.0522014	-0.106416	-0.165856	-0.214645	-0.215522	-0.219634	-0.216499	-0.216706	-0.203978	-0.205568	-0.188142	-0.197273	-0.199515	-0.189013	-0.192594	-0.184439	-0.186884	-0.176798	-0.17311	-0.17188	-0.174726	-0.172642	-0.159778	-0.154006	-0.149438	-0.149745	-0.149321	-0.14998	-0.143796	-0.140954	-0.127976	-0.116202	-0.110157	-0.112831	-0.100161
171	-0.291338	-0.29665	-0.270085	-0.255918	-0.126319	0.162131	0.179293	-0.0742082	-0.215482	-0.248174	-0.252905	-0.197543	-0.110261	-0.0571559	-0.0516941	-0.107459	-0.165046	-0.216171	-0.217228	-0.21945	-0.214662	-0.216284	-0.200955	-0.202735	-0.187687	-0.198657	-0.200543	-0.192261	-0.194291	-0.185389	-0.18714	-0.178702	-0.177108	-0.170794	-0.174601	-0.170664	-0.161704	-0.1557	-0.15151	-0.150751	-0.151189	-0.149852	-0.146076	-0.142014	-0.127109	-0.115687	-0.113706	-0.109089	-0.0981242
172	-0.290749	-0.297649	-0.271951	-0.256183	-0.127562	0.161416	0.18121	-0.0744309	-0.219268	-0.24917	-0.250383	-0.200804	-0.11065	-0.0576696	-0.0548017	-0.110171	-0.164118	-0.216453	-0.217444	-0.216623	-0.2171	-0.215523	-0.201084	-0.197336	-0.189046	-0.197928	-0.199728	-0.1937	-0.192779	-0.187681	-0.188541	-0.179628	-0.177249	-0.170965	-0.174031	-0.169829	-0.163228	-0.156393	-0.150529	-0.150125	-0.155404	-0.150092	-0.146645	-0.141967	-0.128354	-0.115743	-0.113721	-0.106143	-0.0995918
173	-0.290445	-0.297149	-0.274385	-0.257594	-0.128931	0.163922	0.183294	-0.0754772	-0.222869	-0.25034	-0.251742	-0.19844	-0.109204	-0.0601749	-0.0527311	-0.105403	-0.163926	-0.212458	-0.216966	-0.218708	-0.216485	-0.215404	-0.20072	-0.203008	-0.187513	-0.196835	-0.197773	-0.196449	-0.191698	-0.191299	-0.187912	-0.179286	-0.17829	-0.170524	-0.171082	-0.171483	-0.158406	-0.156218	-0.150646	-0.147928	-0.150715	-0.150846	-0.146285	-0.139776	-0.130662	-0.117143	-0.11376	-0.109581	-0.103119
174	-0.290231	-0.296792	-0.276205	-0.256404	-0.127983	0.165974	0.184077	-0.0769591	-0.223714	-0.253045	-0.251964	-0.199633	-0.108793	-0.0624128	-0.0523662	-0.107973	-0.164506	-0.208163	-0.217148	-0.217291	-0.214729	-0.214938	-0.20327	-0.204818	-0.186453	-0.195891	-0.198051	-0.196383	-0.189639	-0.187108	-0.188218	-0.179147	-0.174722	-0.168518	-0.167903	-0.172762	-0.156959	-0.153388	-0.14981	-0.145939	-0.146587	-0.149782	-0.143998	-0.137657	-0.131785	-0.114054	-0.112995	-0.110203	-0.104507
175	-0.289975	-0.296654	-0.273803	-0.255984	-0.128202	0.166516	0.18191	-0.0791547	-0.225349	-0.256944	-0.25224	-0.199029	-0.106927	-0.0623433	-0.0526217	-0.10609	-0.163459	-0.208041	-0.217239	-0.219273	-0.215118	-0.214767	-0.20255	-0.203244	-0.190076	-0.19499	-0.199203	-0.197741	-0.188348	-0.189182	-0.187451	-0.17897	-0.173092	-0.171654	-0.167667	-0.175273	-0.156851	-0.151124	-0.147656	-0.147101	-0.151191	-0.151766	-0.142428	-0.137765	-0.124406	-0.115835	-0.111854	-0.105267	-0.103272
176	-0.289364	-0.296103	-0.274024	-0.25738	-0.128124	0.167045	0.181886	-0.0801879	-0.224243	-0.253992	-0.253217	-0.200106	-0.108335	-0.0647258	-0.0509666	-0.109314	-0.164897	-0.201519	-0.217226	-0.21823	-0.215548	-0.217314	-0.202031	-0.201197	-0.188967	-0.195627	-0.198633	-0.19745	-0.188457	-0.189298	-0.189533	-0.178968	-0.173047	-0.171669	-0.169495	-0.169868	-0.160133	-0.154039	-0.147157	-0.147289	-0.155641	-0.152328	-0.145415	-0.13511	-0.122973	-0.110984	-0.107342	-0.110164	-0.102181
177	-0.28869	-0.294471	-0.273761	-0.258934	-0.128962	0.167561	0.181091	-0.0778009	-0.222786	-0.253313	-0.251678	-0.200639	-0.10964	-0.0630423	-0.0456418	-0.109436	-0.160675	-0.201077	-0.220118	-0.218175	-0.216712	-0.216084	-0.202593	-0.201893	-0.189787	-0.193239	-0.196523	-0.195095	-0.187348	-0.189946	-0.187212	-0.178903	-0.173493	-0.172356	-0.170797	-0.169473	-0.160964	-0.157045	-0.148532	-0.146938	-0.153941	-0.151466	-0.146963	-0.137186	-0.121816	-0.116345	-0.11102	-0.110157	-0.100228
178	-0.288605	-0.294115	-0.272868	-0.256826	-0.130295	0.168066	0.18055	-0.0769256	-0.224634	-0.251519	-0.252631	-0.202178	-0.110382	-0.0615314	-0.044833	-0.107636	-0.161797	-0.200438	-0.223946	-0.219499	-0.219721	-0.216215	-0.203579	-0.19751	-0.191867	-0.19658	-0.198403	-0.195958	-0.186958	-0.186124	-0.185201	-0.179764	-0.17693	-0.173399	-0.168907	-0.169745	-0.160301	-0.157087	-0.149214	-0.148883	-0.152387	-0.152085	-0.142973	-0.134128	-0.1249	-0.115041	-0.111143	-0.11074	-0.100224
179	-0.288296	-0.292647	-0.274777	-0.257949	-0.131619	0.168558	0.181405	-0.0788837	-0.224721	-0.25195	-0.253218	-0.203574	-0.108084	-0.0589652	-0.0476993	-0.104067	-0.158252	-0.198522	-0.221763	-0.218717	-0.220581	-0.21556	-0.202579	-0.197975	-0.18976	-0.195054	-0.199297	-0.196016	-0.186113	-0.184907	-0.184215	-0.179093	-0.175208	-0.172346	-0.167513	-0.17007	-0.161329	-0.154447	-0.149252	-0.149528	-0.153107	-0.1529	-0.143473	-0.134765	-0.123681	-0.115429	-0.109964	-0.108634	-0.101656
180	-0.28772	-0.291855	-0.274784	-0.256697	-0.133753	0.169039	0.18323	-0.0791969	-0.226089	-0.252629	-0.255463	-0.199121	-0.110695	-0.058634	-0.0510445	-0.105944	-0.160658	-0.203941	-0.22218	-0.218031	-0.21487	-0.218431	-0.206506	-0.199571	-0.191934	-0.194153	-0.193841	-0.19598	-0.186599	-0.185661	-0.183329	-0.177916	-0.175732	-0.170607	-0.171378	-0.166904	-0.157472	-0.153128	-0.151618	-0.146429	-0.15125	-0.152278	-0.141457	-0.135668	-0.124427	-0.113864	-0.104815	-0.109261	-0.100386
181	-0.287325	-0.294436	-0.275395	-0.256875	-0.134673	0.16915	0.18655	-0.0797116	-0.227843	-0.253498	-0.255788	-0.200384	-0.108631	-0.0614373	-0.0525978	-0.105937	-0.159959	-0.20211	-0.22125	-0.218175	-0.216133	-0.219402	-0.205584	-0.198646	-0.189845	-0.194672	-0.191215	-0.195433	-0.189941	-0.185533	-0.185444	-0.179034	-0.173816	-0.170096	-0.170905	-0.171312	-0.159611	-0.154041	-0.149522	-0.148946	-0.153885	-0.155192	-0.143152	-0.132811	-0.123884	-0.112955	-0.110018	-0.108045	-0.101687
182	-0.288499	-0.29725	-0.275736	-0.257909	-0.134175	0.168806	0.189203	-0.0843576	-0.229569	-0.252649	-0.256303	-0.200056	-0.107883	-0.0621886	-0.0571652	-0.105443	-0.16024	-0.201548	-0.220006	-0.21816	-0.220576	-0.218536	-0.208421	-0.19744	-0.189676	-0.198195	-0.193555	-0.192901	-0.189222	-0.183198	-0.185725	-0.180919	-0.176841	-0.173885	-0.171137	-0.171023	-0.160514	-0.157478	-0.152097	-0.149386	-0.152674	-0.154482	-0.145753	-0.135579	-0.128074	-0.116191	-0.113862	-0.108093	-0.10397
183	-0.287254	-0.298171	-0.276572	-0.25756	-0.132753	0.170773	0.190527	-0.0832671	-0.228328	-0.251544	-0.254653	-0.200967	-0.107139	-0.0616051	-0.0542738	-0.10559	-0.163252	-0.203009	-0.216543	-0.215295	-0.217062	-0.216584	-0.20731	-0.199664	-0.191989	-0.197562	-0.192284	-0.189568	-0.189836	-0.187749	-0.184117	-0.1797	-0.178067	-0.172421	-0.172251	-0.170346	-0.163419	-0.156551	-0.148715	-0.14882	-0.151876	-0.154355	-0.147824	-0.136224	-0.125139	-0.11544	-0.113834	-0.107146	-0.105086
184	-0.286903	-0.299059	-0.276063	-0.257319	-0.132634	0.172053	0.189367	-0.0838176	-0.226512	-0.249231	-0.252927	-0.203965	-0.105239	-0.0614339	-0.0547476	-0.108163	-0.164254	-0.202177	-0.214297	-0.216627	-0.217471	-0.214909	-0.209276	-0.196279	-0.191457	-0.19511	-0.192548	-0.188054	-0.186287	-0.18817	-0.181743	-0.174518	-0.174743	-0.171581	-0.170529	-0.171576	-0.165623	-0.158142	-0.151871	-0.15195	-0.150442	-0.155628	-0.144196	-0.13702	-0.124548	-0.118713	-0.113755	-0.108	-0.0973487
185	-0.28909	-0.300387	-0.276205	-0.258671	-0.131142	0.171681	0.188579	-0.0844194	-0.225339	-0.249916	-0.252895	-0.202355	-0.103774	-0.0591073	-0.054338	-0.107594	-0.162352	-0.207666	-0.215605	-0.216282	-0.219272	-0.215903	-0.214413	-0.200763	-0.192243	-0.195036	-0.194885	-0.185825	-0.186697	-0.185794	-0.181515	-0.176888	-0.173179	-0.168703	-0.17509	-0.173325	-0.16465	-0.159673	-0.152111	-0.15079	-0.153136	-0.152011	-0.140898	-0.137265	-0.123121	-0.113667	-0.109446	-0.106544	-0.100161
186	-0.291566	-0.301127	-0.277179	-0.257183	-0.128395	0.171732	0.188376	-0.07953	-0.228256	-0.250909	-0.253645	-0.20182	-0.103393	-0.0558468	-0.0537907	-0.115457	-0.160478	-0.210476	-0.21429	-0.216894	-0.217962	-0.215424	-0.211517	-0.198042	-0.196152	-0.196362	-0.193134	-0.187944	-0.186385	-0.186019	-0.180771	-0.174561	-0.172689	-0.175262	-0.168244	-0.170222	-0.162599	-0.159802	-0.151862	-0.15141	-0.150848	-0.152085	-0.140422	-0.136887	-0.118983	-0.113935	-0.111723	-0.105805	-0.101342
187	-0.290008	-0.300261	-0.278648	-0.257351	-0.126944	0.172896	0.188161	-0.0791675	-0.228826	-0.252909	-0.254436	-0.201797	-0.103571	-0.0574564	-0.0539998	-0.115689	-0.161941	-0.206454	-0.215932	-0.214011	-0.217032	-0.217154	-0.212825	-0.197235	-0.198905	-0.197794	-0.194731	-0.18813	-0.187898	-0.183308	-0.178142	-0.172205	-0.172288	-0.175632	-0.165829	-0.170322	-0.164956	-0.158172	-0.151934	-0.14737	-0.153479	-0.153241	-0.141258	-0.134419	-0.117741	-0.11569	-0.112539	-0.108169	-0.100552
188	-0.288756	-0.300498	-0.276509	-0.255488	-0.127593	0.171971	0.186729	-0.0824627	-0.227963	-0.253376	-0.254432	-0.203202	-0.104038	-0.0561532	-0.0518795	-0.115969	-0.161395	-0.207045	-0.215198	-0.212905	-0.217252	-0.215277	-0.20828	-0.198241	-0.2004	-0.196137	-0.193078	-0.187996	-0.187944	-0.18359	-0.177919	-0.17426	-0.175222	-0.173347	-0.168987	-0.173763	-0.164965	-0.156194	-0.15371	-0.144453	-0.149244	-0.150149	-0.139677	-0.131945	-0.120028	-0.118537	-0.109605	-0.110301	-0.103787
189	-0.287269	-0.300833	-0.277361	-0.254114	-0.127257	0.172517	0.189181	-0.0816616	-0.228416	-0.252739	-0.25294	-0.202374	-0.104313	-0.0532169	-0.048683	-0.118677	-0.161221	-0.206519	-0.215699	-0.211033	-0.215695	-0.21363	-0.210856	-0.196824	-0.200325	-0.195127	-0.189897	-0.188863	-0.189807	-0.181456	-0.182581	-0.171591	-0.175233	-0.17144	-0.168473	-0.169822	-0.164484	-0.154498	-0.153922	-0.149256	-0.14953	-0.152345	-0.139495	-0.130058	-0.120288	-0.120558	-0.113357	-0.111748	-0.105826
190	-0.287134	-0.300999	-0.278413	-0.255602	-0.125793	0.172929	0.187782	-0.080738	-0.227451	-0.25428	-0.25479	-0.201482	-0.1034	-0.0529021	-0.050316	-0.121159	-0.159953	-0.206394	-0.216102	-0.215521	-0.217533	-0.209279	-0.211099	-0.191868	-0.198266	-0.195396	-0.191363	-0.192528	-0.188695	-0.184296	-0.181192	-0.168402	-0.174523	-0.172625	-0.170189	-0.17073	-0.165655	-0.155873	-0.152682	-0.15024	-0.147116	-0.152434	-0.14264	-0.130547	-0.119291	-0.117717	-0.112659	-0.112389	-0.105111
191	-0.288025	-0.298875	-0.277023	-0.25709	-0.123076	0.173311	0.191719	-0.0839024	-0.227691	-0.255908	-0.254166	-0.200898	-0.10388	-0.0551086	-0.0508662	-0.126975	-0.157409	-0.205519	-0.216176	-0.217979	-0.219155	-0.20818	-0.210263	-0.194393	-0.197954	-0.198361	-0.189078	-0.188371	-0.187254	-0.178071	-0.178285	-0.172022	-0.178512	-0.171814	-0.170134	-0.17229	-0.166053	-0.154083	-0.155996	-0.144935	-0.149178	-0.151284	-0.142167	-0.13105	-0.121851	-0.117042	-0.114483	-0.111984	-0.107638
192	-0.286824	-0.299311	-0.273802	-0.256754	-0.120432	0.1724	0.190575	-0.0845548	-0.227059	-0.253868	-0.253988	-0.198954	-0.103518	-0.060208	-0.0512378	-0.126841	-0.158162	-0.208867	-0.215203	-0.214851	-0.215781	-0.2107	-0.212517	-0.19591	-0.198625	-0.194272	-0.191636	-0.190136	-0.19078	-0.182212	-0.179484	-0.172417	-0.175404	-0.17217	-0.172255	-0.170258	-0.163318	-0.15588	-0.155526	-0.149825	-0.152358	-0.150151	-0.137875	-0.13113	-0.124546	-0.11678	-0.119161	-0.110109	-0.102322
193	-0.286077	-0.29926	-0.272008	-0.254633	-0.116739	0.173922	0.1851	-0.0833221	-0.22805	-0.254187	-0.252427	-0.199104	-0.103943	-0.0599839	-0.0544678	-0.127922	-0.156766	-0.21118	-0.216161	-0.214272	-0.217163	-0.212061	-0.209821	-0.195736	-0.198256	-0.192695	-0.193126	-0.189965	-0.192657	-0.181535	-0.180681	-0.17339	-0.173782	-0.172609	-0.169845	-0.171292	-0.166341	-0.158838	-0.151798	-0.148939	-0.151497	-0.148913	-0.145137	-0.138204	-0.121739	-0.112417	-0.11397	-0.109831	-0.104886
194	-0.288009	-0.298751	-0.274401	-0.254317	-0.116864	0.175288	0.183447	-0.0835884	-0.228964	-0.255019	-0.250908	-0.200361	-0.106561	-0.0617239	-0.0546636	-0.127617	-0.154672	-0.210026	-0.21906	-0.217888	-0.221642	-0.212033	-0.211859	-0.196337	-0.198779	-0.191674	-0.192268	-0.187936	-0.190186	-0.18209	-0.180423	-0.172288	-0.171608	-0.17383	-0.169668	-0.170018	-0.165185	-0.16094	-0.151519	-0.143854	-0.15067	-0.148334	-0.142029	-0.133633	-0.12292	-0.116877	-0.115238	-0.112615	-0.10784
195	-0.287836	-0.298704	-0.274098	-0.25673	-0.118634	0.176755	0.181957	-0.0816494	-0.229535	-0.257866	-0.251866	-0.204061	-0.106411	-0.0615005	-0.0543785	-0.127203	-0.152206	-0.212276	-0.221667	-0.219758	-0.222439	-0.210441	-0.208264	-0.194986	-0.196764	-0.19262	-0.188416	-0.191582	-0.189893	-0.181187	-0.178085	-0.169072	-0.175257	-0.174297	-0.174751	-0.171923	-0.159599	-0.160442	-0.153579	-0.144836	-0.148091	-0.147535	-0.143676	-0.136581	-0.120929	-0.114042	-0.113134	-0.109354	-0.108941
196	-0.287159	-0.298803	-0.274083	-0.254341	-0.11933	0.175595	0.182737	-0.0836284	-0.230653	-0.255446	-0.251529	-0.203945	-0.105288	-0.0615308	-0.0537891	-0.122872	-0.155673	-0.212518	-0.223469	-0.219137	-0.220638	-0.20976	-0.212516	-0.196877	-0.197808	-0.193247	-0.189573	-0.193196	-0.191178	-0.181913	-0.177493	-0.167788	-0.172443	-0.173883	-0.174915	-0.170263	-0.165582	-0.161547	-0.151574	-0.146033	-0.14871	-0.145547	-0.141363	-0.133509	-0.119871	-0.112978	-0.112019	-0.107285	-0.103096
197	-0.28676	-0.300236	-0.275337	-0.254981	-0.121291	0.176172	0.184494	-0.0820892	-0.23313	-0.257174	-0.25091	-0.20411	-0.105352	-0.0597831	-0.0543748	-0.119438	-0.161715	-0.209583	-0.225641	-0.21559	-0.220913	-0.211643	-0.207709	-0.197922	-0.19794	-0.194403	-0.19235	-0.197902	-0.189544	-0.18232	-0.174427	-0.172893	-0.175225	-0.171017	-0.174763	-0.169973	-0.167423	-0.162059	-0.149793	-0.144464	-0.148562	-0.145866	-0.139269	-0.140236	-0.117841	-0.11822	-0.11089	-0.108429	-0.102371
198	-0.28665	-0.299398	-0.272925	-0.256959	-0.120971	0.175791	0.187505	-0.0832121	-0.235364	-0.25783	-0.250589	-0.200348	-0.102557	-0.0584141	-0.0544538	-0.118985	-0.163622	-0.210733	-0.222149	-0.21785	-0.21852	-0.210611	-0.207343	-0.200196	-0.195027	-0.193528	-0.19104	-0.197479	-0.188182	-0.184377	-0.168867	-0.169786	-0.171951	-0.170386	-0.173928	-0.169374	-0.165138	-0.159131	-0.151485	-0.14649	-0.147854	-0.145036	-0.137654	-0.136563	-0.117788	-0.111901	-0.109224	-0.103623	-0.104841
199	-0.286564	-0.299607	-0.274707	-0.255983	-0.121128	0.176536	0.186767	-0.0798813	-0.233753	-0.257157	-0.25119	-0.200127	-0.101385	-0.0588912	-0.0547798	-0.115865	-0.162763	-0.206618	-0.222663	-0.220134	-0.219164	-0.212837	-0.210926	-0.201224	-0.194872	-0.193499	-0.188559	-0.196121	-0.191521	-0.185016	-0.170845	-0.167046	-0.172982	-0.168205	-0.170891	-0.168847	-0.167084	-0.157273	-0.154167	-0.14458	-0.147206	-0.144207	-0.13728	-0.135232	-0.118445	-0.109958	-0.110983	-0.105311	-0.102035
200	-0.286324	-0.300627	-0.275413	-0.25385	-0.126627	0.175893	0.186674	-0.0807018	-0.234147	-0.257904	-0.249281	-0.198713	-0.103011	-0.0592763	-0.0548698	-0.117447	-0.164138	-0.207952	-0.223878	-0.220814	-0.215098	-0.212964	-0.205084	-0.20189	-0.195493	-0.196103	-0.187464	-0.196866	-0.190476	-0.183142	-0.169209	-0.170728	-0.176361	-0.169466	-0.173239	-0.171163	-0.164721	-0.158252	-0.149443	-0.140166	-0.146928	-0.143707	-0.141357	-0.135314	-0.120669	-0.112539	-0.10874	-0.10844	-0.101344
201	-0.286685	-0.302684	-0.275336	-0.25466	-0.123514	0.174937	0.186556	-0.0824092	-0.233404	-0.259506	-0.248452	-0.199895	-0.103162	-0.0587371	-0.0563776	-0.118455	-0.16335	-0.207353	-0.220941	-0.223243	-0.217195	-0.214701	-0.206107	-0.200872	-0.197752	-0.193824	-0.185155	-0.197109	-0.189837	-0.179779	-0.168923	-0.16901	-0.17532	-0.169753	-0.171779	-0.173121	-0.167447	-0.158512	-0.146364	-0.13953	-0.147642	-0.146408	-0.139559	-0.131328	-0.119175	-0.113169	-0.107721	-0.107462	-0.101443
202	-0.28539	-0.299097	-0.275487	-0.256829	-0.121054	0.174682	0.183004	-0.0829606	-0.234156	-0.256197	-0.247584	-0.201097	-0.104525	-0.0570866	-0.0545759	-0.119972	-0.16439	-0.208689	-0.221244	-0.221623	-0.216161	-0.216281	-0.205981	-0.199662	-0.199614	-0.190964	-0.190521	-0.198445	-0.193255	-0.181581	-0.1696	-0.17144	-0.173732	-0.164471	-0.172472	-0.172364	-0.163887	-0.161046	-0.147561	-0.141613	-0.145925	-0.14898	-0.137712	-0.131624	-0.117906	-0.109123	-0.10444	-0.111891	-0.101323
203	-0.285044	-0.300007	-0.276389	-0.257002	-0.120942	0.174674	0.178372	-0.0805845	-0.234096	-0.255763	-0.249536	-0.200433	-0.101008	-0.0569364	-0.0541403	-0.116488	-0.166007	-0.211825	-0.223345	-0.22012	-0.215924	-0.216357	-0.209357	-0.196538	-0.198006	-0.194265	-0.19144	-0.198474	-0.191758	-0.181389	-0.168456	-0.172401	-0.175357	-0.164307	-0.166921	-0.171632	-0.166442	-0.160494	-0.14811	-0.140299	-0.149429	-0.14755	-0.138189	-0.131451	-0.11886	-0.112412	-0.10178	-0.109072	-0.0978956
204	-0.286087	-0.300263	-0.276848	-0.256683	-0.121915	0.175004	0.175989	-0.0770534	-0.233859	-0.256408	-0.252803	-0.197789	-0.103707	-0.0569219	-0.0565653	-0.115291	-0.165627	-0.208538	-0.223092	-0.22103	-0.212787	-0.212976	-0.207311	-0.19652	-0.19906	-0.192835	-0.190665	-0.194721	-0.193377	-0.183028	-0.166263	-0.173756	-0.171955	-0.162963	-0.169842	-0.174176	-0.162201	-0.158703	-0.146244	-0.140565	-0.149131	-0.14646	-0.137639	-0.13215	-0.116582	-0.114544	-0.103916	-0.111446	-0.103766
205	-0.286361	-0.29943	-0.277986	-0.254496	-0.123565	0.174214	0.176859	-0.0756521	-0.233967	-0.255396	-0.253099	-0.197828	-0.105556	-0.0561637	-0.0582334	-0.117737	-0.16606	-0.209711	-0.220878	-0.218299	-0.21095	-0.212044	-0.206206	-0.194692	-0.201128	-0.192052	-0.193452	-0.196941	-0.190623	-0.179402	-0.168359	-0.172582	-0.171361	-0.163268	-0.167512	-0.174652	-0.16463	-0.159237	-0.150179	-0.139385	-0.149141	-0.14316	-0.135595	-0.135087	-0.116495	-0.117119	-0.104633	-0.107132	-0.105761
206	-0.288567	-0.299125	-0.279182	-0.253043	-0.122761	0.177819	0.178844	-0.0742716	-0.232985	-0.257873	-0.253037	-0.197955	-0.103572	-0.0559963	-0.0573061	-0.115256	-0.166363	-0.210777	-0.218059	-0.215149	-0.209467	-0.211439	-0.204012	-0.196085	-0.199814	-0.190292	-0.192006	-0.196028	-0.190481	-0.179011	-0.167586	-0.171999	-0.175141	-0.167059	-0.169103	-0.177015	-0.163618	-0.159621	-0.146053	-0.137526	-0.145342	-0.138383	-0.136665	-0.136306	-0.118433	-0.115934	-0.102661	-0.111978	-0.103665
207	-0.29002	-0.296935	-0.278528	-0.251929	-0.12371	0.180536	0.177015	-0.0741268	-0.231586	-0.25636	-0.251775	-0.197093	-0.104088	-0.0558708	-0.0553355	-0.117609	-0.170237	-0.210468	-0.214963	-0.217245	-0.212011	-0.211217	-0.202354	-0.196553	-0.200242	-0.190694	-0.190512	-0.196035	-0.191922	-0.177681	-0.169836	-0.166962	-0.169856	-0.171124	-0.168098	-0.174518	-0.163493	-0.158076	-0.14756	-0.136373	-0.142173	-0.140308	-0.136471	-0.140084	-0.118518	-0.110359	-0.106644	-0.107358	-0.103934
208	-0.289554	-0.294886	-0.281806	-0.252281	-0.123348	0.181608	0.175259	-0.0714764	-0.229405	-0.255647	-0.252519	-0.199431	-0.103652	-0.054999	-0.0578587	-0.114403	-0.171929	-0.209465	-0.216	-0.215547	-0.213762	-0.210641	-0.206009	-0.19917	-0.199804	-0.191105	-0.189475	-0.196415	-0.189981	-0.176185	-0.173199	-0.164672	-0.167846	-0.169809	-0.169112	-0.175848	-0.165045	-0.161145	-0.147176	-0.141214	-0.139558	-0.140007	-0.138169	-0.136981	-0.119579	-0.11285	-0.104036	-0.107532	-0.104053
209	-0.290676	-0.294737	-0.283106	-0.251341	-0.124439	0.18066	0.172527	-0.0699883	-0.22783	-0.256582	-0.251817	-0.200518	-0.107132	-0.0563309	-0.0577302	-0.115733	-0.172319	-0.210292	-0.215474	-0.219868	-0.214443	-0.207918	-0.204691	-0.202509	-0.200624	-0.193557	-0.188264	-0.19596	-0.184281	-0.176883	-0.172927	-0.17379	-0.173109	-0.171807	-0.169268	-0.173637	-0.16702	-0.161193	-0.148459	-0.141858	-0.139771	-0.139447	-0.138152	-0.136639	-0.122971	-0.111603	-0.104887	-0.107837	-0.103108
210	-0.290753	-0.294654	-0.281885	-0.25121	-0.125185	0.17984	0.170786	-0.0713807	-0.227086	-0.254817	-0.251552	-0.200128	-0.106115	-0.0572988	-0.0566235	-0.11704	-0.170553	-0.212289	-0.217662	-0.218163	-0.21226	-0.207888	-0.205035	-0.20422	-0.203956	-0.194562	-0.189261	-0.192432	-0.187509	-0.17545	-0.176107	-0.170923	-0.170688	-0.171655	-0.169265	-0.170981	-0.166471	-0.157794	-0.147116	-0.144584	-0.137784	-0.137566	-0.133988	-0.13815	-0.119575	-0.111386	-0.103044	-0.106037	-0.101004
211	-0.291127	-0.294351	-0.280763	-0.251534	-0.126478	0.178483	0.171381	-0.0721929	-0.22589	-0.255593	-0.251626	-0.196794	-0.106827	-0.0566867	-0.0593415	-0.114107	-0.17036	-0.211784	-0.215997	-0.220649	-0.210499	-0.207627	-0.204845	-0.205376	-0.203738	-0.196915	-0.192827	-0.191724	-0.189031	-0.176478	-0.174086	-0.173088	-0.167767	-0.173997	-0.174458	-0.170511	-0.165622	-0.157139	-0.146271	-0.143538	-0.137753	-0.135853	-0.131737	-0.134377	-0.120348	-0.107916	-0.105789	-0.110711	-0.101802
212	-0.291514	-0.29274	-0.281607	-0.2543	-0.126103	0.176766	0.168733	-0.0717203	-0.226199	-0.256258	-0.249692	-0.195378	-0.10705	-0.0564304	-0.0618304	-0.115463	-0.172356	-0.209594	-0.215671	-0.217259	-0.213953	-0.209113	-0.205036	-0.203334	-0.200473	-0.199094	-0.195211	-0.193356	-0.186998	-0.179608	-0.175223	-0.169213	-0.170657	-0.169994	-0.170322	-0.168346	-0.167873	-0.156707	-0.146139	-0.146389	-0.138984	-0.138438	-0.131095	-0.134716	-0.120646	-0.108864	-0.109356	-0.104523	-0.09893
213	-0.289151	-0.293541	-0.280706	-0.252881	-0.127873	0.17917	0.170051	-0.0737334	-0.226741	-0.256931	-0.250544	-0.196693	-0.106793	-0.0573699	-0.0629789	-0.118768	-0.166369	-0.2079	-0.215473	-0.218551	-0.215755	-0.210715	-0.202335	-0.202695	-0.201682	-0.200224	-0.197321	-0.197479	-0.186596	-0.181605	-0.178022	-0.173472	-0.169266	-0.170185	-0.174439	-0.17045	-0.165433	-0.155471	-0.150258	-0.143856	-0.139662	-0.138501	-0.133757	-0.131216	-0.118474	-0.109298	-0.108603	-0.103483	-0.106414
214	-0.288352	-0.295371	-0.280809	-0.252076	-0.128454	0.18151	0.171766	-0.0744407	-0.227002	-0.254877	-0.2498	-0.197162	-0.105254	-0.0565687	-0.0604719	-0.114615	-0.171074	-0.210216	-0.216608	-0.221904	-0.21444	-0.209349	-0.205268	-0.2024	-0.201931	-0.19951	-0.199729	-0.199956	-0.18868	-0.181133	-0.178676	-0.170406	-0.165735	-0.175354	-0.173793	-0.169145	-0.167228	-0.156866	-0.151316	-0.144453	-0.14033	-0.136669	-0.128095	-0.131402	-0.118436	-0.112598	-0.104573	-0.102687	-0.104615
215	-0.290108	-0.295076	-0.282865	-0.251863	-0.127344	0.181109	0.171566	-0.0753515	-0.226411	-0.256221	-0.247799	-0.198387	-0.103254	-0.0578477	-0.0584861	-0.11566	-0.168215	-0.210772	-0.215416	-0.221542	-0.213316	-0.205127	-0.20148	-0.206084	-0.200496	-0.200847	-0.20077	-0.197501	-0.189137	-0.180167	-0.176067	-0.175299	-0.167539	-0.173402	-0.173992	-0.168985	-0.162945	-0.156035	-0.152861	-0.14354	-0.142471	-0.137818	-0.127416	-0.129975	-0.116431	-0.113683	-0.10879	-0.101081	-0.102458
216	-0.290402	-0.294305	-0.281433	-0.253545	-0.12829	0.180435	0.17309	-0.0762417	-0.227648	-0.254763	-0.24897	-0.197149	-0.103495	-0.0593122	-0.0576357	-0.116408	-0.171999	-0.210006	-0.21717	-0.221346	-0.213665	-0.20623	-0.201159	-0.205456	-0.202675	-0.197352	-0.199887	-0.198757	-0.186006	-0.177223	-0.177377	-0.175321	-0.170807	-0.175122	-0.174098	-0.168361	-0.16457	-0.157403	-0.150231	-0.145294	-0.138597	-0.138617	-0.129887	-0.132423	-0.122235	-0.110245	-0.110068	-0.101196	-0.102021
217	-0.288069	-0.293198	-0.283144	-0.252406	-0.128412	0.179754	0.171929	-0.0780112	-0.229138	-0.25623	-0.250057	-0.199271	-0.102119	-0.0604123	-0.054107	-0.114273	-0.17117	-0.209762	-0.217972	-0.218955	-0.213454	-0.208389	-0.207436	-0.205897	-0.204135	-0.20053	-0.199564	-0.199999	-0.183455	-0.176619	-0.180336	-0.177721	-0.166497	-0.176553	-0.172132	-0.164563	-0.162787	-0.156351	-0.151869	-0.145851	-0.13751	-0.137322	-0.132381	-0.130276	-0.118892	-0.110643	-0.107641	-0.105671	-0.105124
218	-0.286039	-0.293803	-0.283105	-0.251557	-0.129923	0.18202	0.169302	-0.0744625	-0.22694	-0.256857	-0.252249	-0.195762	-0.102277	-0.0602445	-0.0555593	-0.11238	-0.169818	-0.2105	-0.216878	-0.218191	-0.211582	-0.205751	-0.203433	-0.201209	-0.208197	-0.199077	-0.202131	-0.196662	-0.184516	-0.182122	-0.181586	-0.1757	-0.168415	-0.174587	-0.171472	-0.166406	-0.163821	-0.153288	-0.153591	-0.144796	-0.138843	-0.136938	-0.131565	-0.130242	-0.119729	-0.114092	-0.107929	-0.105283	-0.106683
219	-0.285962	-0.293859	-0.28313	-0.251096	-0.129181	0.183892	0.167559	-0.0750446	-0.226185	-0.257095	-0.25218	-0.196294	-0.102313	-0.0598875	-0.0554065	-0.111618	-0.171324	-0.210786	-0.220433	-0.21642	-0.210551	-0.203943	-0.203818	-0.199729	-0.203024	-0.200305	-0.200524	-0.195622	-0.183553	-0.179556	-0.179071	-0.173429	-0.169774	-0.174518	-0.171275	-0.167454	-0.164858	-0.157493	-0.153208	-0.146061	-0.140846	-0.135168	-0.133295	-0.131315	-0.120221	-0.113956	-0.11279	-0.111486	-0.105813
220	-0.28589	-0.294426	-0.28567	-0.248379	-0.130742	0.184391	0.167457	-0.0743237	-0.226627	-0.25795	-0.250869	-0.198724	-0.103969	-0.0543365	-0.0554127	-0.117272	-0.172697	-0.211915	-0.221049	-0.216796	-0.211415	-0.203783	-0.203259	-0.199819	-0.207432	-0.200601	-0.201251	-0.199219	-0.185811	-0.180683	-0.17809	-0.175302	-0.171451	-0.176311	-0.170138	-0.171365	-0.162548	-0.156495	-0.151888	-0.144196	-0.141119	-0.136153	-0.133338	-0.129975	-0.118416	-0.112903	-0.113365	-0.111571	-0.104731
221	-0.286165	-0.295009	-0.285237	-0.249218	-0.126745	0.186233	0.167072	-0.0735387	-0.227702	-0.25897	-0.249874	-0.195292	-0.106037	-0.0520168	-0.0540622	-0.118255	-0.175925	-0.209858	-0.222896	-0.213158	-0.208408	-0.20667	-0.203982	-0.197212	-0.206422	-0.20097	-0.204014	-0.197923	-0.188081	-0.180339	-0.179701	-0.176199	-0.172356	-0.173836	-0.170936	-0.169928	-0.161163	-0.156018	-0.156299	-0.143368	-0.141475	-0.133443	-0.131862	-0.130469	-0.119347	-0.115747	-0.115139	-0.111941	-0.106328
222	-0.288004	-0.294622	-0.28566	-0.248688	-0.124432	0.18739	0.167846	-0.0734302	-0.2251	-0.259996	-0.251533	-0.193326	-0.103814	-0.0517828	-0.055789	-0.118963	-0.176057	-0.211383	-0.223412	-0.214349	-0.209511	-0.207362	-0.199843	-0.194717	-0.206148	-0.201473	-0.203879	-0.198826	-0.187834	-0.179085	-0.178737	-0.176818	-0.175485	-0.171257	-0.171749	-0.170958	-0.159842	-0.156275	-0.153174	-0.142797	-0.142064	-0.133081	-0.129167	-0.128819	-0.120731	-0.113578	-0.115167	-0.114713	-0.104838
223	-0.28901	-0.293304	-0.286088	-0.247947	-0.123264	0.189401	0.16532	-0.0753346	-0.229962	-0.259938	-0.250612	-0.191685	-0.100055	-0.053793	-0.0564271	-0.118176	-0.176902	-0.210795	-0.226369	-0.213868	-0.211346	-0.206105	-0.199564	-0.195879	-0.205897	-0.200667	-0.204674	-0.201383	-0.190698	-0.181557	-0.179897	-0.178985	-0.175937	-0.176309	-0.174692	-0.169729	-0.1597	-0.156284	-0.152981	-0.144865	-0.142969	-0.135023	-0.13162	-0.128262	-0.121462	-0.112184	-0.117376	-0.117955	-0.107628
224	-0.288367	-0.295093	-0.28483	-0.248511	-0.121802	0.18968	0.164527	-0.0758989	-0.228895	-0.25978	-0.251653	-0.191373	-0.0988869	-0.054687	-0.0577584	-0.119104	-0.175738	-0.212381	-0.227958	-0.211821	-0.211006	-0.208204	-0.198982	-0.19793	-0.206831	-0.197578	-0.204418	-0.201069	-0.185591	-0.182273	-0.178005	-0.182167	-0.175625	-0.175532	-0.174064	-0.170349	-0.164479	-0.156234	-0.152866	-0.146874	-0.14359	-0.139245	-0.128386	-0.126982	-0.11947	-0.112283	-0.116225	-0.115146	-0.109519
225	-0.286091	-0.29853	-0.282821	-0.248283	-0.123412	0.186811	0.165734	-0.0747913	-0.226816	-0.258132	-0.250391	-0.193158	-0.0993959	-0.0530271	-0.0591654	-0.121161	-0.174229	-0.216457	-0.227178	-0.211342	-0.212846	-0.209609	-0.201658	-0.196657	-0.207265	-0.198636	-0.205739	-0.200949	-0.188607	-0.18425	-0.178156	-0.182237	-0.175854	-0.173712	-0.173842	-0.168771	-0.162055	-0.15917	-0.153153	-0.147846	-0.144887	-0.137297	-0.124937	-0.126565	-0.120796	-0.114196	-0.111066	-0.117003	-0.109177
226	-0.286083	-0.298212	-0.283466	-0.247614	-0.125007	0.183257	0.168165	-0.0738788	-0.226866	-0.256267	-0.251322	-0.195147	-0.098511	-0.0538427	-0.0596514	-0.119365	-0.174365	-0.217001	-0.225248	-0.213604	-0.20988	-0.205998	-0.202691	-0.199658	-0.205632	-0.200861	-0.209712	-0.201737	-0.186823	-0.184163	-0.183118	-0.181481	-0.174818	-0.174043	-0.173829	-0.168482	-0.163208	-0.157136	-0.151639	-0.1553	-0.145049	-0.137876	-0.123401	-0.127699	-0.121763	-0.111509	-0.113171	-0.115978	-0.10903
227	-0.286519	-0.29815	-0.285114	-0.248323	-0.12417	0.182333	0.169239	-0.074503	-0.224208	-0.255574	-0.251879	-0.194982	-0.100682	-0.051538	-0.0574134	-0.120011	-0.174394	-0.219123	-0.225085	-0.215441	-0.210442	-0.204974	-0.200516	-0.19752	-0.206315	-0.202731	-0.209458	-0.201317	-0.187725	-0.180563	-0.178166	-0.18412	-0.175375	-0.175712	-0.171726	-0.16267	-0.159247	-0.157343	-0.153413	-0.151876	-0.1459	-0.140263	-0.127853	-0.125653	-0.119428	-0.11225	-0.111235	-0.114913	-0.108975
228	-0.286947	-0.295623	-0.28653	-0.248133	-0.125103	0.182996	0.167334	-0.0775074	-0.225457	-0.256731	-0.252718	-0.196345	-0.107603	-0.0508443	-0.0557408	-0.11893	-0.172519	-0.216512	-0.223951	-0.21127	-0.212239	-0.207039	-0.200656	-0.196553	-0.204771	-0.204851	-0.211046	-0.199121	-0.190224	-0.18254	-0.179957	-0.180502	-0.175999	-0.172501	-0.170761	-0.162414	-0.16227	-0.158048	-0.152311	-0.149116	-0.1454	-0.137118	-0.124271	-0.12781	-0.12227	-0.111192	-0.11306	-0.114417	-0.109907
229	-0.286689	-0.295128	-0.286778	-0.248549	-0.127868	0.185258	0.166049	-0.0763591	-0.226523	-0.25991	-0.254665	-0.198589	-0.10863	-0.0515276	-0.0557967	-0.118113	-0.174203	-0.215659	-0.223786	-0.214795	-0.212603	-0.210904	-0.199559	-0.198433	-0.209112	-0.201967	-0.209439	-0.199498	-0.184652	-0.179369	-0.176985	-0.182602	-0.176133	-0.173647	-0.168857	-0.162077	-0.161871	-0.158741	-0.153702	-0.153386	-0.142278	-0.137601	-0.12654	-0.125738	-0.12423	-0.109857	-0.112039	-0.115202	-0.110071
230	-0.286572	-0.293722	-0.28593	-0.249171	-0.124991	0.185513	0.165938	-0.0767736	-0.230534	-0.257601	-0.252358	-0.196594	-0.105781	-0.0525688	-0.0582581	-0.119826	-0.174432	-0.21665	-0.221279	-0.212604	-0.214202	-0.210892	-0.199615	-0.20271	-0.208085	-0.203876	-0.209108	-0.200925	-0.1845	-0.182738	-0.179977	-0.181578	-0.17931	-0.17216	-0.170568	-0.160944	-0.16318	-0.156179	-0.155193	-0.152994	-0.138985	-0.133082	-0.130525	-0.123091	-0.121012	-0.114095	-0.111201	-0.116277	-0.112838
231	-0.286475	-0.293978	-0.286193	-0.250105	-0.124724	0.183096	0.167087	-0.0765429	-0.228875	-0.259624	-0.252359	-0.19529	-0.103374	-0.0484168	-0.0585755	-0.116076	-0.175017	-0.218214	-0.221274	-0.213461	-0.215398	-0.213286	-0.202756	-0.202173	-0.207235	-0.206591	-0.205702	-0.201086	-0.188151	-0.181868	-0.182465	-0.184043	-0.177673	-0.168774	-0.166473	-0.159682	-0.161098	-0.16025	-0.154661	-0.153457	-0.139263	-0.137228	-0.132898	-0.125828	-0.121993	-0.11322	-0.113657	-0.117223	-0.107457
232	-0.28709	-0.292823	-0.285486	-0.250911	-0.124663	0.181131	0.166864	-0.0735388	-0.228331	-0.261668	-0.250573	-0.19543	-0.104235	-0.0463286	-0.0558295	-0.115453	-0.170121	-0.217876	-0.218609	-0.209506	-0.214625	-0.214583	-0.195983	-0.200324	-0.210569	-0.207659	-0.204564	-0.197352	-0.18699	-0.1817	-0.183374	-0.18269	-0.177737	-0.16825	-0.16672	-0.162881	-0.165641	-0.160714	-0.157616	-0.152688	-0.140474	-0.139568	-0.133608	-0.126014	-0.125419	-0.113948	-0.114866	-0.117285	-0.10902
233	-0.287036	-0.293521	-0.285249	-0.248428	-0.124621	0.182113	0.168877	-0.0722762	-0.226577	-0.26203	-0.249967	-0.197234	-0.105275	-0.0456438	-0.0587133	-0.109484	-0.16815	-0.218582	-0.219192	-0.209607	-0.21601	-0.216705	-0.194394	-0.205243	-0.208425	-0.208973	-0.204092	-0.201016	-0.184578	-0.185577	-0.182546	-0.185118	-0.174615	-0.16668	-0.165158	-0.162226	-0.162799	-0.162365	-0.157306	-0.15179	-0.141794	-0.138244	-0.130089	-0.129098	-0.126283	-0.11766	-0.11271	-0.114434	-0.109262
234	-0.288872	-0.292988	-0.283722	-0.24695	-0.125824	0.183123	0.16944	-0.0747809	-0.226342	-0.262876	-0.249272	-0.201335	-0.106148	-0.046077	-0.0548881	-0.110174	-0.173326	-0.213817	-0.222478	-0.211327	-0.214063	-0.21248	-0.201465	-0.204206	-0.206812	-0.209554	-0.20487	-0.202372	-0.181187	-0.183496	-0.181749	-0.187409	-0.174226	-0.166746	-0.167924	-0.159434	-0.162121	-0.162965	-0.158241	-0.152428	-0.145074	-0.143598	-0.130927	-0.129287	-0.124719	-0.115258	-0.116633	-0.112971	-0.112434
235	-0.290795	-0.29388	-0.283704	-0.248803	-0.128115	0.185129	0.168708	-0.0743307	-0.225491	-0.264022	-0.249198	-0.199644	-0.108593	-0.0509711	-0.057783	-0.11106	-0.169445	-0.214128	-0.222247	-0.210676	-0.214569	-0.21175	-0.20013	-0.208055	-0.208936	-0.209694	-0.207323	-0.195096	-0.184984	-0.186519	-0.180354	-0.188932	-0.173195	-0.166127	-0.165273	-0.16337	-0.163532	-0.164092	-0.158635	-0.154565	-0.143072	-0.14393	-0.134418	-0.130071	-0.12674	-0.115407	-0.117305	-0.115127	-0.111059
236	-0.291549	-0.294063	-0.283292	-0.248021	-0.130115	0.186953	0.16996	-0.0752148	-0.227451	-0.26167	-0.250778	-0.201898	-0.110278	-0.0525368	-0.0579084	-0.112439	-0.169971	-0.212337	-0.220457	-0.209214	-0.214945	-0.212814	-0.19896	-0.208963	-0.208921	-0.208512	-0.208174	-0.195807	-0.187524	-0.185516	-0.181375	-0.186612	-0.174996	-0.166908	-0.170039	-0.168524	-0.161971	-0.16161	-0.160225	-0.153819	-0.143328	-0.144874	-0.136941	-0.128837	-0.124107	-0.117638	-0.116898	-0.111923	-0.111193
237	-0.291298	-0.294249	-0.28494	-0.246493	-0.129216	0.187282	0.170925	-0.0752872	-0.228711	-0.262399	-0.251138	-0.200988	-0.108741	-0.0491884	-0.0588168	-0.112052	-0.170921	-0.212101	-0.220689	-0.20821	-0.216676	-0.212272	-0.196419	-0.208918	-0.207981	-0.206198	-0.207756	-0.197402	-0.188664	-0.181776	-0.181416	-0.184098	-0.176054	-0.169456	-0.16626	-0.161674	-0.161662	-0.166225	-0.160854	-0.153492	-0.145785	-0.14469	-0.135233	-0.129056	-0.125206	-0.114614	-0.112109	-0.111501	-0.112495
238	-0.291123	-0.292168	-0.286866	-0.246874	-0.125647	0.187011	0.170066	-0.0741505	-0.229654	-0.265271	-0.254299	-0.201476	-0.106563	-0.0499839	-0.0554458	-0.113205	-0.16671	-0.213352	-0.218465	-0.210215	-0.215666	-0.208562	-0.195964	-0.207601	-0.209938	-0.206472	-0.204563	-0.19668	-0.190906	-0.175231	-0.181989	-0.18212	-0.176361	-0.174189	-0.165098	-0.162021	-0.161772	-0.162019	-0.160594	-0.152142	-0.142214	-0.144473	-0.133693	-0.132379	-0.125391	-0.11281	-0.110223	-0.114589	-0.110857
239	-0.289363	-0.292651	-0.287115	-0.246968	-0.124657	0.184674	0.169386	-0.0758244	-0.230204	-0.265069	-0.256737	-0.201641	-0.108856	-0.0468167	-0.0536153	-0.113235	-0.161399	-0.215242	-0.220328	-0.212267	-0.21377	-0.209584	-0.198836	-0.203911	-0.212793	-0.206224	-0.20736	-0.199552	-0.186741	-0.179622	-0.182668	-0.178877	-0.177917	-0.17867	-0.163448	-0.162469	-0.161863	-0.16291	-0.156462	-0.154594	-0.145728	-0.142108	-0.135705	-0.132745	-0.126824	-0.115623	-0.10863	-0.116905	-0.112887
240	-0.291181	-0.291098	-0.285869	-0.248331	-0.124057	0.182737	0.167642	-0.0736434	-0.228884	-0.263469	-0.251606	-0.203561	-0.111522	-0.0470007	-0.0535055	-0.115869	-0.165491	-0.219643	-0.216266	-0.211104	-0.213165	-0.212092	-0.199396	-0.205006	-0.212492	-0.20357	-0.202752	-0.19605	-0.190666	-0.17741	-0.180093	-0.180107	-0.176841	-0.174813	-0.162956	-0.161899	-0.161715	-0.163873	-0.154755	-0.149835	-0.145019	-0.142782	-0.138069	-0.13296	-0.122173	-0.116786	-0.111692	-0.111495	-0.112038
241	-0.288616	-0.289044	-0.284224	-0.247998	-0.124987	0.182125	0.167037	-0.0721244	-0.227026	-0.264474	-0.249661	-0.20033	-0.110083	-0.047191	-0.0550208	-0.1129	-0.166218	-0.219475	-0.216789	-0.215075	-0.209434	-0.209299	-0.200094	-0.204937	-0.21041	-0.204004	-0.20193	-0.197061	-0.192319	-0.179149	-0.182298	-0.185362	-0.179795	-0.174239	-0.167528	-0.161291	-0.160317	-0.163619	-0.154104	-0.152338	-0.147833	-0.140526	-0.132769	-0.135415	-0.127601	-0.121778	-0.117065	-0.113783	-0.115417
242	-0.288408	-0.289536	-0.286244	-0.247677	-0.126187	0.180942	0.16831	-0.0726614	-0.22765	-0.263458	-0.249345	-0.201829	-0.110225	-0.0512481	-0.0521786	-0.110197	-0.167566	-0.214379	-0.218582	-0.213507	-0.211657	-0.210159	-0.199021	-0.20781	-0.213501	-0.205077	-0.204333	-0.195745	-0.192496	-0.181002	-0.17997	-0.183552	-0.17459	-0.170269	-0.164913	-0.15965	-0.159455	-0.163351	-0.158841	-0.148167	-0.14682	-0.141772	-0.138013	-0.138614	-0.128907	-0.11637	-0.11903	-0.112682	-0.115223
243	-0.289063	-0.289199	-0.287392	-0.247666	-0.127006	0.179967	0.17033	-0.0719715	-0.226933	-0.266742	-0.248201	-0.204481	-0.108693	-0.0476622	-0.0558367	-0.109366	-0.171485	-0.215936	-0.219829	-0.213179	-0.211357	-0.211046	-0.200225	-0.207844	-0.210568	-0.203652	-0.204177	-0.198249	-0.1937	-0.183958	-0.181853	-0.186989	-0.173522	-0.169371	-0.165069	-0.157287	-0.1619	-0.163933	-0.154315	-0.146613	-0.14384	-0.140035	-0.135533	-0.132227	-0.128582	-0.117666	-0.116848	-0.117547	-0.118087
244	-0.287675	-0.290417	-0.286657	-0.247181	-0.130337	0.179797	0.170367	-0.0727652	-0.226766	-0.262646	-0.250635	-0.204371	-0.109696	-0.0444517	-0.0548942	-0.112443	-0.168742	-0.21823	-0.225131	-0.212619	-0.206073	-0.209334	-0.20068	-0.210647	-0.211958	-0.204319	-0.210144	-0.195979	-0.193587	-0.182726	-0.177986	-0.181707	-0.176398	-0.171616	-0.16666	-0.156938	-0.16295	-0.162506	-0.157063	-0.144778	-0.141502	-0.140324	-0.13626	-0.131464	-0.128678	-0.118381	-0.118592	-0.118846	-0.108633
245	-0.287016	-0.293402	-0.286636	-0.246201	-0.129564	0.179001	0.168812	-0.0741922	-0.225469	-0.261544	-0.253833	-0.203548	-0.107406	-0.0460759	-0.052596	-0.113255	-0.17007	-0.218088	-0.229082	-0.210204	-0.209005	-0.208684	-0.200072	-0.210875	-0.211773	-0.203405	-0.208606	-0.195039	-0.195196	-0.181933	-0.181582	-0.18373	-0.177612	-0.171874	-0.167421	-0.163564	-0.160585	-0.163239	-0.152324	-0.144365	-0.141775	-0.137795	-0.13828	-0.132579	-0.131149	-0.115205	-0.118084	-0.118113	-0.104701
246	-0.287679	-0.294795	-0.2888	-0.244611	-0.131041	0.17945	0.167254	-0.0754053	-0.223599	-0.263309	-0.251267	-0.201231	-0.105768	-0.0463306	-0.0509034	-0.114419	-0.170087	-0.21545	-0.222751	-0.209734	-0.211447	-0.209035	-0.200473	-0.210741	-0.21217	-0.202199	-0.209647	-0.194272	-0.192833	-0.183464	-0.18519	-0.185992	-0.177818	-0.171875	-0.167723	-0.16489	-0.163438	-0.163426	-0.156208	-0.146384	-0.140355	-0.138721	-0.140536	-0.133482	-0.12777	-0.118317	-0.11477	-0.124004	-0.107103
247	-0.28635	-0.294762	-0.290427	-0.247465	-0.130559	0.180687	0.166678	-0.0749819	-0.223027	-0.261554	-0.250811	-0.199901	-0.10634	-0.0450439	-0.0514186	-0.115198	-0.168638	-0.218654	-0.221253	-0.212712	-0.212794	-0.208645	-0.197877	-0.209937	-0.211888	-0.204103	-0.207914	-0.197344	-0.196162	-0.181054	-0.187464	-0.181534	-0.17883	-0.172719	-0.159724	-0.167636	-0.159681	-0.162094	-0.155308	-0.144299	-0.136887	-0.135073	-0.139085	-0.130854	-0.128113	-0.115299	-0.118253	-0.117538	-0.107254
248	-0.28725	-0.295701	-0.289929	-0.246223	-0.127795	0.181174	0.165614	-0.0728964	-0.224176	-0.263907	-0.252767	-0.201719	-0.106597	-0.0445464	-0.0519287	-0.112961	-0.170976	-0.218512	-0.225804	-0.210542	-0.214719	-0.20866	-0.197984	-0.205845	-0.210143	-0.204046	-0.209	-0.196169	-0.191879	-0.177401	-0.18335	-0.184915	-0.180479	-0.171254	-0.163672	-0.165667	-0.161772	-0.157579	-0.157106	-0.143756	-0.137244	-0.134537	-0.139349	-0.12995	-0.122699	-0.115502	-0.117829	-0.113024	-0.108081
249	-0.286239	-0.296128	-0.290615	-0.247546	-0.128973	0.179595	0.164951	-0.0747661	-0.225282	-0.260911	-0.254024	-0.20095	-0.101999	-0.0453727	-0.053363	-0.112446	-0.17031	-0.215916	-0.22355	-0.211538	-0.213483	-0.20895	-0.200508	-0.21089	-0.211022	-0.20535	-0.206489	-0.198257	-0.191104	-0.179365	-0.185329	-0.183769	-0.178362	-0.171426	-0.161548	-0.165108	-0.161831	-0.159181	-0.157025	-0.142471	-0.134015	-0.13637	-0.13813	-0.127561	-0.123505	-0.11922	-0.122634	-0.107687	-0.112098
250	-0.284423	-0.296227	-0.29148	-0.245789	-0.127106	0.177722	0.168661	-0.0734019	-0.2262	-0.261554	-0.25201	-0.202066	-0.103252	-0.0489633	-0.0540003	-0.113654	-0.169465	-0.212269	-0.222313	-0.209992	-0.20866	-0.20536	-0.202037	-0.210513	-0.2115	-0.204836	-0.206824	-0.197012	-0.190993	-0.180114	-0.186388	-0.182358	-0.178796	-0.175091	-0.164952	-0.164595	-0.162034	-0.157671	-0.152137	-0.141335	-0.139592	-0.13588	-0.13828	-0.129996	-0.124125	-0.117661	-0.123297	-0.111598	-0.113437
251	-0.284792	-0.295151	-0.291523	-0.247193	-0.126578	0.180484	0.170127	-0.0748378	-0.228185	-0.260336	-0.251185	-0.199525	-0.103339	-0.0481751	-0.0527679	-0.115269	-0.171301	-0.213066	-0.222869	-0.209492	-0.210759	-0.204543	-0.202001	-0.20982	-0.209852	-0.209769	-0.202338	-0.194579	-0.190553	-0.18296	-0.184195	-0.182453	-0.176045	-0.174514	-0.166082	-0.164694	-0.164789	-0.158872	-0.149808	-0.143995	-0.138468	-0.138309	-0.138215	-0.130415	-0.126969	-0.11688	-0.121958	-0.112547	-0.111813
252	-0.285117	-0.294591	-0.291974	-0.246071	-0.128449	0.180426	0.170008	-0.0767411	-0.229945	-0.260638	-0.250058	-0.196951	-0.104447	-0.0464021	-0.0554297	-0.116128	-0.170432	-0.211799	-0.226455	-0.2108	-0.213061	-0.206317	-0.203313	-0.207844	-0.212573	-0.207937	-0.203515	-0.194608	-0.191737	-0.181323	-0.183465	-0.181066	-0.175456	-0.175683	-0.172873	-0.164729	-0.161874	-0.163278	-0.147271	-0.143958	-0.139315	-0.138151	-0.138431	-0.129366	-0.124978	-0.120536	-0.120114	-0.108383	-0.118023
253	-0.283991	-0.296059	-0.291618	-0.245932	-0.126315	0.183358	0.166288	-0.081014	-0.228695	-0.260608	-0.249265	-0.195738	-0.10546	-0.0437797	-0.0570666	-0.116076	-0.174265	-0.211861	-0.226939	-0.2103	-0.216132	-0.207752	-0.199506	-0.209551	-0.212368	-0.207383	-0.20387	-0.193227	-0.191288	-0.18299	-0.184413	-0.180211	-0.176173	-0.175399	-0.17215	-0.163749	-0.163167	-0.160561	-0.149926	-0.142748	-0.141107	-0.139005	-0.136663	-0.12947	-0.12403	-0.120437	-0.121639	-0.114251	-0.113188
254	-0.283401	-0.295373	-0.292579	-0.245447	-0.129423	0.183596	0.164203	-0.0824608	-0.229777	-0.258283	-0.247359	-0.195676	-0.106086	-0.0422395	-0.0550968	-0.115625	-0.17948	-0.211425	-0.224461	-0.210266	-0.209973	-0.207588	-0.2032	-0.20912	-0.212218	-0.206482	-0.201976	-0.192685	-0.190188	-0.180547	-0.181561	-0.182719	-0.177108	-0.177726	-0.172848	-0.163472	-0.157747	-0.159337	-0.147351	-0.14087	-0.140638	-0.137953	-0.134096	-0.128814	-0.128148	-0.122927	-0.121816	-0.115201	-0.115751
255	-0.284203	-0.292988	-0.292183	-0.245246	-0.127727	0.185447	0.164391	-0.0802695	-0.227361	-0.259538	-0.246626	-0.192953	-0.103592	-0.0462065	-0.053529	-0.116442	-0.177156	-0.212797	-0.222544	-0.209852	-0.207628	-0.208008	-0.204165	-0.209644	-0.213423	-0.208469	-0.199155	-0.191857	-0.191338	-0.185888	-0.181831	-0.1829	-0.178437	-0.177646	-0.174399	-0.164311	-0.155901	-0.161875	-0.149171	-0.141809	-0.143656	-0.141587	-0.13323	-0.127269	-0.129168	-0.121936	-0.123058	-0.117184	-0.113291
256	-0.286395	-0.292871	-0.291591	-0.24466	-0.12496	0.188524	0.163795	-0.0811639	-0.226122	-0.254649	-0.245247	-0.19261	-0.101458	-0.0460734	-0.0542129	-0.116909	-0.173658	-0.216089	-0.220598	-0.212748	-0.209133	-0.204347	-0.204596	-0.207192	-0.213715	-0.209562	-0.198922	-0.19356	-0.191604	-0.187468	-0.183929	-0.187743	-0.178253	-0.176187	-0.170083	-0.164896	-0.160031	-0.160929	-0.149864	-0.144144	-0.13997	-0.142542	-0.134164	-0.126044	-0.124891	-0.120204	-0.125327	-0.116705	-0.109657
257	-0.288798	-0.292425	-0.292007	-0.243956	-0.125237	0.190504	0.162033	-0.0803222	-0.225138	-0.255224	-0.245086	-0.192409	-0.0982379	-0.0469143	-0.0526344	-0.11925	-0.17227	-0.21707	-0.222051	-0.209617	-0.210474	-0.207964	-0.201884	-0.206013	-0.211705	-0.210376	-0.200776	-0.19842	-0.191443	-0.183125	-0.183731	-0.190089	-0.178112	-0.17696	-0.170987	-0.160613	-0.158387	-0.158649	-0.152788	-0.142545	-0.142299	-0.142181	-0.136589	-0.129163	-0.127159	-0.123148	-0.125866	-0.114679	-0.113245
258	-0.290441	-0.294252	-0.291101	-0.247012	-0.126873	0.190349	0.163922	-0.0807717	-0.223412	-0.253614	-0.246963	-0.190984	-0.0992007	-0.0475463	-0.0552585	-0.117172	-0.174643	-0.216228	-0.221623	-0.211006	-0.210202	-0.20909	-0.203668	-0.207453	-0.213686	-0.207539	-0.202435	-0.199014	-0.193495	-0.188235	-0.177938	-0.186474	-0.177614	-0.175305	-0.172418	-0.162404	-0.156987	-0.160845	-0.152697	-0.143635	-0.146888	-0.138197	-0.135231	-0.126538	-0.12636	-0.12531	-0.126057	-0.116994	-0.114937
259	-0.288085	-0.293423	-0.291268	-0.247015	-0.128006	0.18939	0.165027	-0.0812174	-0.222741	-0.252419	-0.246202	-0.189834	-0.10029	-0.0480349	-0.0545265	-0.116141	-0.170925	-0.215046	-0.221094	-0.215031	-0.207942	-0.210922	-0.207224	-0.207113	-0.211637	-0.208417	-0.205054	-0.198236	-0.196658	-0.184219	-0.179092	-0.186294	-0.180094	-0.177888	-0.169776	-0.163725	-0.15757	-0.160534	-0.154753	-0.144627	-0.144387	-0.14181	-0.13596	-0.128387	-0.123387	-0.126517	-0.126792	-0.116775	-0.112798
260	-0.288368	-0.29314	-0.29209	-0.247331	-0.130437	0.187152	0.161953	-0.0814046	-0.222445	-0.253448	-0.246729	-0.18967	-0.102307	-0.0502208	-0.0522898	-0.116603	-0.172182	-0.213108	-0.221659	-0.21324	-0.209287	-0.210398	-0.207513	-0.207618	-0.208736	-0.206223	-0.20344	-0.200978	-0.191964	-0.181341	-0.177694	-0.187539	-0.17881	-0.176074	-0.166523	-0.163611	-0.161627	-0.159792	-0.155273	-0.139655	-0.143184	-0.143466	-0.135479	-0.12819	-0.127408	-0.121049	-0.123452	-0.118015	-0.112476
261	-0.290571	-0.294548	-0.293172	-0.248681	-0.13016	0.187839	0.162237	-0.0817224	-0.222214	-0.253271	-0.249255	-0.190953	-0.102183	-0.0493816	-0.0507556	-0.115847	-0.172814	-0.209174	-0.22315	-0.214354	-0.208815	-0.208669	-0.211774	-0.207529	-0.206151	-0.210251	-0.20103	-0.1984	-0.190974	-0.183979	-0.176406	-0.184949	-0.175422	-0.178893	-0.169996	-0.160347	-0.157721	-0.159061	-0.154799	-0.141526	-0.14371	-0.142649	-0.137319	-0.132654	-0.123393	-0.120891	-0.121323	-0.118755	-0.10864
262	-0.289859	-0.29546	-0.291953	-0.249972	-0.132298	0.188101	0.165029	-0.0824917	-0.223533	-0.252539	-0.247222	-0.193131	-0.102974	-0.0516525	-0.0491457	-0.114838	-0.174204	-0.21026	-0.225479	-0.218942	-0.209794	-0.210117	-0.206664	-0.206748	-0.20863	-0.209626	-0.202081	-0.200783	-0.193298	-0.190171	-0.17909	-0.183876	-0.176056	-0.175563	-0.167943	-0.162891	-0.156904	-0.158602	-0.15314	-0.146184	-0.140904	-0.143528	-0.138052	-0.130626	-0.126505	-0.128125	-0.126677	-0.116614	-0.112667
263	-0.288084	-0.298257	-0.292478	-0.250166	-0.12915	0.188362	0.164733	-0.0848945	-0.223556	-0.254843	-0.247813	-0.194464	-0.0997483	-0.0522133	-0.0484096	-0.118133	-0.172388	-0.212424	-0.228201	-0.218255	-0.210309	-0.209191	-0.209403	-0.202888	-0.211293	-0.20807	-0.201066	-0.204111	-0.195574	-0.187914	-0.177461	-0.184062	-0.176198	-0.176772	-0.165913	-0.159177	-0.15571	-0.158826	-0.1551	-0.149698	-0.139016	-0.142708	-0.138724	-0.134801	-0.124935	-0.127561	-0.126135	-0.117031	-0.109675
264	-0.288686	-0.299317	-0.294026	-0.250049	-0.125956	0.188243	0.164115	-0.0851951	-0.223182	-0.256519	-0.248757	-0.194816	-0.097563	-0.0592834	-0.0503288	-0.116677	-0.174075	-0.21071	-0.222575	-0.217998	-0.210829	-0.210218	-0.210491	-0.208618	-0.210295	-0.206473	-0.204733	-0.20103	-0.197893	-0.190111	-0.1815	-0.184198	-0.178144	-0.178547	-0.168991	-0.160322	-0.157367	-0.155339	-0.159809	-0.152405	-0.140949	-0.144192	-0.14011	-0.134621	-0.126601	-0.12789	-0.121834	-0.119433	-0.112365
265	-0.289017	-0.302627	-0.291028	-0.249202	-0.126012	0.186476	0.161313	-0.0897352	-0.22341	-0.254926	-0.250749	-0.196154	-0.0970687	-0.0573146	-0.0482323	-0.117308	-0.177966	-0.212139	-0.22214	-0.218848	-0.212815	-0.211656	-0.213379	-0.209902	-0.207318	-0.206136	-0.205973	-0.206861	-0.199822	-0.189506	-0.181521	-0.185797	-0.179648	-0.180003	-0.167197	-0.158869	-0.158324	-0.156019	-0.157763	-0.15013	-0.142913	-0.144721	-0.139182	-0.13251	-0.125786	-0.124652	-0.119358	-0.116806	-0.111773
266	-0.28716	-0.298654	-0.288328	-0.248813	-0.129649	0.184545	0.159074	-0.0909693	-0.22134	-0.251813	-0.251788	-0.196381	-0.100957	-0.0539008	-0.0517204	-0.116873	-0.176049	-0.215218	-0.221457	-0.217344	-0.211567	-0.210651	-0.212738	-0.209357	-0.207589	-0.210497	-0.206081	-0.205188	-0.203062	-0.190187	-0.181655	-0.185374	-0.179284	-0.179129	-0.169972	-0.161509	-0.158091	-0.153929	-0.156366	-0.146185	-0.144931	-0.144142	-0.135734	-0.136304	-0.128892	-0.123954	-0.116619	-0.118001	-0.113231
267	-0.287768	-0.300825	-0.289221	-0.25016	-0.132691	0.182881	0.159238	-0.0925419	-0.222687	-0.250244	-0.249128	-0.196479	-0.102009	-0.0566823	-0.0538022	-0.117685	-0.172246	-0.214549	-0.223941	-0.215257	-0.212953	-0.209656	-0.215823	-0.207565	-0.208574	-0.209618	-0.205188	-0.202785	-0.198506	-0.192081	-0.183211	-0.188214	-0.179237	-0.176808	-0.171059	-0.160775	-0.158954	-0.156927	-0.158749	-0.149725	-0.143094	-0.143815	-0.137564	-0.133173	-0.127633	-0.123792	-0.119491	-0.116917	-0.111488
268	-0.288697	-0.301586	-0.291608	-0.249002	-0.131269	0.182741	0.159291	-0.0897203	-0.222781	-0.249413	-0.247043	-0.194016	-0.10204	-0.0557216	-0.0532058	-0.116576	-0.169505	-0.215457	-0.224853	-0.215652	-0.212943	-0.211467	-0.216645	-0.211879	-0.206634	-0.208596	-0.20996	-0.203134	-0.197717	-0.191088	-0.184797	-0.187813	-0.181314	-0.175354	-0.170912	-0.163259	-0.160334	-0.156873	-0.153112	-0.150105	-0.143679	-0.143398	-0.134331	-0.131932	-0.128072	-0.124067	-0.118967	-0.119483	-0.114492
269	-0.290904	-0.30281	-0.293169	-0.249837	-0.130426	0.181717	0.161053	-0.0849168	-0.222754	-0.247791	-0.2481	-0.196852	-0.0982767	-0.057417	-0.0565601	-0.117566	-0.170628	-0.21899	-0.224874	-0.212528	-0.212958	-0.210414	-0.217	-0.209011	-0.206522	-0.208356	-0.208896	-0.202528	-0.200355	-0.190028	-0.183074	-0.18531	-0.182573	-0.171513	-0.170618	-0.165361	-0.163546	-0.156657	-0.155466	-0.150676	-0.140874	-0.140579	-0.134847	-0.132956	-0.130639	-0.120071	-0.123088	-0.112502	-0.112743
270	-0.29072	-0.299067	-0.295555	-0.249644	-0.127786	0.180982	0.162514	-0.0881056	-0.224203	-0.247746	-0.24691	-0.195455	-0.0980664	-0.0566077	-0.0580913	-0.116469	-0.171929	-0.219572	-0.224889	-0.211066	-0.212784	-0.210487	-0.214098	-0.207375	-0.20674	-0.209022	-0.207339	-0.202517	-0.200442	-0.192213	-0.183083	-0.189006	-0.181604	-0.175797	-0.168359	-0.160989	-0.163728	-0.15721	-0.158118	-0.1489	-0.139988	-0.143717	-0.135943	-0.127533	-0.1324	-0.119461	-0.122766	-0.114353	-0.112194
271	-0.290246	-0.296771	-0.296885	-0.24804	-0.128336	0.181482	0.159993	-0.0905457	-0.223625	-0.247721	-0.246671	-0.19327	-0.0984488	-0.0548662	-0.0567426	-0.116039	-0.169052	-0.222095	-0.225407	-0.213438	-0.210228	-0.208791	-0.214114	-0.206577	-0.207297	-0.208922	-0.204196	-0.202831	-0.201077	-0.192967	-0.181527	-0.188373	-0.180257	-0.174692	-0.169178	-0.163359	-0.162286	-0.159067	-0.159502	-0.150897	-0.145137	-0.142613	-0.134628	-0.12844	-0.131143	-0.123187	-0.125676	-0.115535	-0.11764
272	-0.289014	-0.297892	-0.299283	-0.249422	-0.125707	0.181432	0.159193	-0.0900314	-0.228178	-0.248505	-0.249866	-0.194566	-0.0964409	-0.055244	-0.057161	-0.117	-0.16753	-0.216929	-0.223924	-0.211674	-0.21035	-0.207475	-0.212712	-0.207392	-0.203436	-0.211474	-0.204067	-0.20632	-0.20238	-0.190651	-0.179927	-0.18994	-0.179478	-0.173901	-0.165346	-0.164915	-0.163332	-0.160238	-0.15895	-0.154003	-0.144673	-0.142162	-0.132099	-0.128772	-0.128709	-0.124465	-0.120668	-0.117719	-0.118184
273	-0.28988	-0.297999	-0.298752	-0.248725	-0.123085	0.181466	0.160235	-0.0905821	-0.225806	-0.247842	-0.249683	-0.19388	-0.0964718	-0.0545701	-0.0567894	-0.119572	-0.172722	-0.215284	-0.224212	-0.212332	-0.212165	-0.207554	-0.212735	-0.20573	-0.203062	-0.209407	-0.203125	-0.20633	-0.204936	-0.187725	-0.179646	-0.190247	-0.182493	-0.175451	-0.168503	-0.1645	-0.164145	-0.157103	-0.157756	-0.14976	-0.148274	-0.142991	-0.133296	-0.132025	-0.130363	-0.12676	-0.119713	-0.117238	-0.114596
274	-0.290649	-0.30177	-0.301852	-0.247502	-0.122874	0.180597	0.161548	-0.0888526	-0.223622	-0.249824	-0.248969	-0.191983	-0.0978008	-0.0545717	-0.0593336	-0.121059	-0.170253	-0.216996	-0.222593	-0.215076	-0.211984	-0.207253	-0.214216	-0.205773	-0.201274	-0.209415	-0.202216	-0.211396	-0.203579	-0.191092	-0.183336	-0.190548	-0.178324	-0.176541	-0.169144	-0.164017	-0.160646	-0.156071	-0.156896	-0.152635	-0.146383	-0.142712	-0.136898	-0.131596	-0.130221	-0.1273	-0.118704	-0.119099	-0.115357
275	-0.289729	-0.302636	-0.299309	-0.244649	-0.124327	0.180356	0.163342	-0.0864072	-0.224057	-0.24869	-0.249568	-0.193351	-0.0978164	-0.05638	-0.0588708	-0.122292	-0.171013	-0.216724	-0.222756	-0.219059	-0.212718	-0.205444	-0.211009	-0.20797	-0.201217	-0.210632	-0.201463	-0.213635	-0.203482	-0.188332	-0.18307	-0.193086	-0.178807	-0.173905	-0.169988	-0.166687	-0.157828	-0.15507	-0.155463	-0.151283	-0.145823	-0.145333	-0.135534	-0.133144	-0.130826	-0.124533	-0.121351	-0.122235	-0.118489
276	-0.291249	-0.304148	-0.298433	-0.244608	-0.124833	0.178855	0.16328	-0.0880955	-0.226001	-0.25054	-0.249113	-0.192103	-0.0969758	-0.0550032	-0.0595906	-0.119759	-0.171589	-0.214204	-0.22645	-0.220375	-0.216124	-0.202685	-0.212408	-0.20687	-0.201729	-0.207236	-0.202086	-0.211123	-0.20094	-0.186801	-0.184398	-0.185858	-0.179339	-0.174304	-0.16607	-0.163939	-0.156385	-0.155149	-0.154507	-0.150984	-0.147036	-0.144172	-0.13119	-0.138651	-0.13187	-0.126893	-0.120963	-0.12174	-0.115045
277	-0.289537	-0.304119	-0.297032	-0.24443	-0.126167	0.178425	0.164708	-0.0881996	-0.226675	-0.250994	-0.247874	-0.194836	-0.0960459	-0.0548479	-0.0624867	-0.120152	-0.169873	-0.209552	-0.226997	-0.218079	-0.21625	-0.203655	-0.214545	-0.205854	-0.197992	-0.207841	-0.201168	-0.207781	-0.202195	-0.18617	-0.183977	-0.187023	-0.179055	-0.172928	-0.165852	-0.164948	-0.156676	-0.153534	-0.154823	-0.152633	-0.144736	-0.142164	-0.131306	-0.138159	-0.134051	-0.123004	-0.118132	-0.121761	-0.112767
278	-0.289298	-0.303626	-0.297843	-0.24416	-0.128425	0.181111	0.166234	-0.090749	-0.226396	-0.250654	-0.245215	-0.192363	-0.0930567	-0.055603	-0.062833	-0.120867	-0.170589	-0.212322	-0.228529	-0.218642	-0.215537	-0.201288	-0.213248	-0.205435	-0.199726	-0.205267	-0.202071	-0.206553	-0.200547	-0.185646	-0.185174	-0.186693	-0.180186	-0.176568	-0.162819	-0.164877	-0.157643	-0.155661	-0.155026	-0.148241	-0.143396	-0.141541	-0.135288	-0.139443	-0.137768	-0.120955	-0.122109	-0.121561	-0.109608
279	-0.291059	-0.304053	-0.296191	-0.24521	-0.129876	0.18348	0.164297	-0.0902363	-0.224475	-0.251079	-0.244434	-0.192628	-0.0920403	-0.0545358	-0.062733	-0.120088	-0.17252	-0.216058	-0.228283	-0.221672	-0.214285	-0.201713	-0.212389	-0.203739	-0.198679	-0.209456	-0.20304	-0.208159	-0.200939	-0.186482	-0.183922	-0.183584	-0.182036	-0.172967	-0.165954	-0.164512	-0.159429	-0.153294	-0.154383	-0.151061	-0.146386	-0.142637	-0.137553	-0.137122	-0.13622	-0.125186	-0.122169	-0.121482	-0.113825
280	-0.291992	-0.303785	-0.296075	-0.24775	-0.12618	0.185781	0.161843	-0.0891541	-0.224046	-0.252397	-0.242163	-0.19307	-0.0930963	-0.0510079	-0.0637422	-0.119472	-0.172822	-0.215772	-0.226292	-0.219585	-0.213987	-0.200868	-0.20937	-0.205502	-0.203609	-0.209356	-0.20028	-0.206248	-0.200428	-0.185793	-0.180966	-0.185985	-0.180893	-0.176533	-0.168498	-0.163773	-0.158897	-0.154704	-0.153638	-0.15202	-0.147021	-0.143294	-0.135547	-0.139619	-0.135222	-0.125135	-0.122129	-0.120098	-0.114903
281	-0.292539	-0.303154	-0.298218	-0.247612	-0.124516	0.187592	0.161258	-0.0884591	-0.225425	-0.255643	-0.242552	-0.193761	-0.0928754	-0.0501131	-0.0620436	-0.119028	-0.173227	-0.216885	-0.227588	-0.219549	-0.214229	-0.20237	-0.207935	-0.204815	-0.204807	-0.207465	-0.201192	-0.207327	-0.198248	-0.187143	-0.182313	-0.184642	-0.176686	-0.175984	-0.165818	-0.166685	-0.161996	-0.155984	-0.15645	-0.148333	-0.148868	-0.142923	-0.137717	-0.136948	-0.131013	-0.126133	-0.121608	-0.121985	-0.116653
282	-0.292481	-0.304771	-0.298449	-0.247198	-0.124317	0.18798	0.160574	-0.0901409	-0.226615	-0.255949	-0.243288	-0.194203	-0.0911957	-0.0520652	-0.0634975	-0.119333	-0.174526	-0.214253	-0.229088	-0.219727	-0.214675	-0.202043	-0.209183	-0.205816	-0.203179	-0.207228	-0.203842	-0.208685	-0.199659	-0.187801	-0.18619	-0.185732	-0.18181	-0.177146	-0.168211	-0.163634	-0.160003	-0.152627	-0.153732	-0.147818	-0.147619	-0.144593	-0.136107	-0.136272	-0.133478	-0.125554	-0.120793	-0.120623	-0.116577
283	-0.292811	-0.305644	-0.298356	-0.24817	-0.124911	0.186921	0.163173	-0.0900262	-0.228082	-0.255845	-0.242944	-0.194545	-0.0901754	-0.0520597	-0.0605434	-0.119742	-0.173009	-0.212276	-0.23167	-0.219657	-0.213203	-0.202754	-0.207692	-0.20618	-0.200486	-0.20835	-0.206531	-0.21014	-0.197325	-0.188323	-0.184313	-0.186004	-0.180057	-0.175142	-0.170912	-0.163299	-0.158204	-0.153599	-0.153622	-0.148046	-0.146256	-0.142651	-0.13722	-0.134906	-0.131692	-0.125006	-0.121752	-0.119926	-0.119126
284	-0.293012	-0.304921	-0.300238	-0.247518	-0.124422	0.18433	0.164748	-0.0907283	-0.228835	-0.259136	-0.244194	-0.19275	-0.0926462	-0.0531259	-0.0609449	-0.119973	-0.174266	-0.213337	-0.230865	-0.217745	-0.216603	-0.204128	-0.20689	-0.206318	-0.200062	-0.206995	-0.203933	-0.211405	-0.19906	-0.189306	-0.185974	-0.180978	-0.176781	-0.173633	-0.169459	-0.16215	-0.158068	-0.153283	-0.154053	-0.147941	-0.146379	-0.142476	-0.134178	-0.130113	-0.130167	-0.123469	-0.121807	-0.117906	-0.116388
285	-0.292104	-0.303646	-0.302488	-0.248589	-0.12468	0.183722	0.165478	-0.0900412	-0.2299	-0.257879	-0.245259	-0.190474	-0.093543	-0.052311	-0.0616313	-0.12106	-0.170157	-0.210829	-0.230514	-0.215223	-0.214186	-0.203852	-0.209929	-0.204881	-0.1999	-0.205255	-0.206783	-0.210281	-0.197826	-0.185892	-0.18732	-0.181508	-0.172966	-0.170337	-0.170934	-0.163206	-0.156461	-0.153389	-0.151756	-0.147174	-0.145327	-0.140735	-0.134226	-0.13306	-0.1296	-0.124967	-0.122399	-0.120271	-0.121963
286	-0.292167	-0.303056	-0.302641	-0.248353	-0.124161	0.182727	0.163244	-0.0889015	-0.230066	-0.254437	-0.244265	-0.189854	-0.0969977	-0.0503899	-0.0621781	-0.119283	-0.172875	-0.210609	-0.230097	-0.21624	-0.21615	-0.204837	-0.209047	-0.206775	-0.199813	-0.204609	-0.205552	-0.210604	-0.19682	-0.188558	-0.186271	-0.18243	-0.172008	-0.175284	-0.169774	-0.161044	-0.157448	-0.15419	-0.15173	-0.146669	-0.148379	-0.143493	-0.131573	-0.134261	-0.12692	-0.126485	-0.12698	-0.117414	-0.123797
287	-0.291781	-0.302007	-0.302272	-0.249025	-0.126706	0.180203	0.163752	-0.088131	-0.229025	-0.254753	-0.242149	-0.188679	-0.101389	-0.0489157	-0.0621321	-0.122184	-0.173126	-0.209017	-0.228221	-0.217339	-0.216919	-0.205422	-0.209278	-0.204083	-0.199944	-0.202918	-0.202779	-0.208723	-0.19746	-0.18473	-0.185936	-0.181279	-0.172752	-0.173883	-0.167161	-0.16226	-0.15787	-0.15084	-0.14995	-0.146875	-0.144695	-0.140044	-0.133186	-0.135842	-0.129389	-0.124806	-0.121948	-0.121828	-0.12267
288	-0.291383	-0.302851	-0.303668	-0.248351	-0.127458	0.178648	0.1617	-0.0869877	-0.226465	-0.256353	-0.242663	-0.185674	-0.10066	-0.0484906	-0.0595211	-0.121763	-0.171019	-0.2128	-0.229565	-0.218047	-0.217676	-0.20429	-0.206195	-0.201762	-0.200261	-0.202446	-0.205835	-0.208113	-0.196144	-0.185922	-0.187712	-0.180269	-0.177023	-0.172049	-0.164238	-0.160806	-0.15677	-0.150282	-0.150131	-0.146929	-0.139422	-0.142067	-0.13217	-0.132622	-0.127308	-0.124288	-0.11907	-0.122987	-0.123878
289	-0.293461	-0.305047	-0.304862	-0.24709	-0.126871	0.180195	0.164203	-0.0876944	-0.227006	-0.259134	-0.242252	-0.186386	-0.0980408	-0.0458934	-0.0565885	-0.123157	-0.17362	-0.212809	-0.229825	-0.21885	-0.216983	-0.208384	-0.206296	-0.205517	-0.202629	-0.200814	-0.202296	-0.206684	-0.191125	-0.181395	-0.185034	-0.18161	-0.174063	-0.174562	-0.167298	-0.161822	-0.154533	-0.151338	-0.148951	-0.148494	-0.141994	-0.141652	-0.13378	-0.134457	-0.129923	-0.125711	-0.120141	-0.124163	-0.118914
290	-0.29491	-0.302599	-0.30327	-0.24665	-0.125693	0.180699	0.162496	-0.0878523	-0.228168	-0.259748	-0.245007	-0.188353	-0.100331	-0.0435385	-0.0543496	-0.123076	-0.173335	-0.213671	-0.230318	-0.220454	-0.216886	-0.209041	-0.207302	-0.203706	-0.201915	-0.204507	-0.203127	-0.20753	-0.188493	-0.184525	-0.185304	-0.175856	-0.171255	-0.171181	-0.167205	-0.15843	-0.156929	-0.151707	-0.147853	-0.146562	-0.142852	-0.143263	-0.13209	-0.134794	-0.130037	-0.122491	-0.11985	-0.123541	-0.11655
291	-0.297962	-0.301777	-0.304214	-0.245849	-0.126581	0.181344	0.159291	-0.0882387	-0.22912	-0.259031	-0.245028	-0.188017	-0.101096	-0.0430809	-0.0536368	-0.123424	-0.173743	-0.214285	-0.23025	-0.219969	-0.216369	-0.208793	-0.206898	-0.203561	-0.199956	-0.205281	-0.202201	-0.207666	-0.193913	-0.186232	-0.184231	-0.177366	-0.169937	-0.169988	-0.169699	-0.159453	-0.156583	-0.154654	-0.146713	-0.148731	-0.144778	-0.140343	-0.135447	-0.134482	-0.132014	-0.121221	-0.119248	-0.122733	-0.120947
292	-0.298401	-0.299205	-0.30841	-0.244717	-0.1288	0.18033	0.158016	-0.0891611	-0.227733	-0.259123	-0.244735	-0.185718	-0.0996428	-0.0442703	-0.0556668	-0.124671	-0.173357	-0.215018	-0.231465	-0.21823	-0.214206	-0.206998	-0.205656	-0.202793	-0.201555	-0.204869	-0.204394	-0.208414	-0.196239	-0.187812	-0.180358	-0.176693	-0.169595	-0.170823	-0.167883	-0.158579	-0.158536	-0.154882	-0.148426	-0.148006	-0.144107	-0.139019	-0.135651	-0.133613	-0.125762	-0.124762	-0.118615	-0.121153	-0.118224
293	-0.297213	-0.299338	-0.308881	-0.245033	-0.125216	0.180656	0.157162	-0.0875886	-0.22942	-0.258054	-0.242137	-0.188663	-0.098668	-0.0468615	-0.059823	-0.123862	-0.169244	-0.21363	-0.230633	-0.219486	-0.214617	-0.207077	-0.206086	-0.203462	-0.203929	-0.203779	-0.202881	-0.205537	-0.196099	-0.187873	-0.183934	-0.179025	-0.171447	-0.171068	-0.168402	-0.162789	-0.158915	-0.157457	-0.149342	-0.147419	-0.143117	-0.13914	-0.139641	-0.131738	-0.129346	-0.124942	-0.119861	-0.122902	-0.118354
294	-0.297104	-0.300038	-0.310071	-0.245981	-0.125646	0.181079	0.155734	-0.0871436	-0.23112	-0.256234	-0.244796	-0.190296	-0.098505	-0.0486062	-0.0594418	-0.124546	-0.170966	-0.213004	-0.226701	-0.215559	-0.214529	-0.207317	-0.202822	-0.201794	-0.204826	-0.20351	-0.19996	-0.206857	-0.192488	-0.188794	-0.184976	-0.178937	-0.172745	-0.176511	-0.165918	-0.162841	-0.157073	-0.153803	-0.149142	-0.145851	-0.143293	-0.137956	-0.139867	-0.133527	-0.128663	-0.125332	-0.117888	-0.122492	-0.121307
295	-0.296477	-0.300155	-0.310775	-0.24742	-0.124688	0.181261	0.155838	-0.0851885	-0.227931	-0.254169	-0.244446	-0.188334	-0.0972695	-0.0505432	-0.0584087	-0.126045	-0.171141	-0.215299	-0.222845	-0.216878	-0.215901	-0.208814	-0.204282	-0.201505	-0.203635	-0.202859	-0.199955	-0.206606	-0.190969	-0.191069	-0.185528	-0.179319	-0.17	-0.178627	-0.165096	-0.163775	-0.157291	-0.150359	-0.151161	-0.142939	-0.145512	-0.141212	-0.137358	-0.130976	-0.130934	-0.126946	-0.118802	-0.119569	-0.122628
296	-0.295792	-0.301302	-0.31043	-0.251649	-0.126431	0.183674	0.156988	-0.0870078	-0.226547	-0.254851	-0.241462	-0.190151	-0.100867	-0.050912	-0.0608662	-0.124402	-0.172532	-0.216377	-0.222377	-0.217602	-0.216036	-0.209998	-0.201122	-0.199093	-0.204429	-0.2069	-0.199828	-0.207528	-0.191754	-0.18464	-0.182433	-0.179281	-0.17436	-0.176243	-0.16696	-0.164177	-0.162764	-0.153457	-0.148037	-0.142569	-0.147143	-0.145598	-0.137086	-0.132452	-0.131075	-0.126094	-0.118905	-0.116447	-0.119715
297	-0.295505	-0.301227	-0.311243	-0.252385	-0.127836	0.184675	0.158126	-0.0865875	-0.227509	-0.253642	-0.240823	-0.190528	-0.0990205	-0.0498358	-0.0608977	-0.122917	-0.172982	-0.220892	-0.224828	-0.218975	-0.215418	-0.209484	-0.202272	-0.198914	-0.203672	-0.200764	-0.199077	-0.205931	-0.192218	-0.190266	-0.180138	-0.180367	-0.174957	-0.172882	-0.167767	-0.164742	-0.160612	-0.152021	-0.14895	-0.144473	-0.144304	-0.142618	-0.135598	-0.131473	-0.130078	-0.124626	-0.119964	-0.118844	-0.116854
298	-0.295458	-0.301872	-0.310211	-0.252241	-0.125488	0.182959	0.158039	-0.0881488	-0.227831	-0.255373	-0.241293	-0.191797	-0.101038	-0.0481395	-0.0612791	-0.123521	-0.170538	-0.218991	-0.223245	-0.217086	-0.21601	-0.210593	-0.20393	-0.198343	-0.205998	-0.199514	-0.198412	-0.206888	-0.194652	-0.191199	-0.183523	-0.177506	-0.173473	-0.170249	-0.167221	-0.161693	-0.159149	-0.150903	-0.149242	-0.140907	-0.143694	-0.141117	-0.13608	-0.126814	-0.127942	-0.125317	-0.118914	-0.118052	-0.118665
299	-0.297865	-0.303224	-0.309098	-0.24898	-0.121665	0.182233	0.159869	-0.0888441	-0.229873	-0.256916	-0.241937	-0.190657	-0.10162	-0.0511377	-0.0600199	-0.122119	-0.168024	-0.216939	-0.219462	-0.21732	-0.211787	-0.209389	-0.202571	-0.197334	-0.207381	-0.200755	-0.19987	-0.203156	-0.196711	-0.19131	-0.185681	-0.17808	-0.172634	-0.167617	-0.165678	-0.16438	-0.158486	-0.152697	-0.147073	-0.139837	-0.144085	-0.142479	-0.136131	-0.130551	-0.130143	-0.126549	-0.118387	-0.117742	-0.118366
300	-0.296782	-0.303934	-0.306651	-0.247522	-0.117177	0.181836	0.160757	-0.0862177	-0.230701	-0.255701	-0.243192	-0.19147	-0.098606	-0.0535474	-0.0613447	-0.123813	-0.169499	-0.220913	-0.219474	-0.221177	-0.212348	-0.210652	-0.203047	-0.196869	-0.204008	-0.201403	-0.201189	-0.205431	-0.197886	-0.193351	-0.182423	-0.176434	-0.172584	-0.172918	-0.164367	-0.164632	-0.15704	-0.153762	-0.145028	-0.139418	-0.144524	-0.141085	-0.140714	-0.130852	-0.129921	-0.123312	-0.115826	-0.116217	-0.120527
301	-0.297074	-0.304116	-0.304503	-0.246227	-0.119575	0.184175	0.160469	-0.0856626	-0.231902	-0.255417	-0.242546	-0.192079	-0.0979618	-0.0522645	-0.0624821	-0.125163	-0.173373	-0.222361	-0.217696	-0.219186	-0.211523	-0.213668	-0.20274	-0.199505	-0.202687	-0.201053	-0.200838	-0.204416	-0.200139	-0.193658	-0.180161	-0.175581	-0.173531	-0.175142	-0.161838	-0.163733	-0.15717	-0.152815	-0.145571	-0.13467	-0.144336	-0.141861	-0.139384	-0.132666	-0.131899	-0.124551	-0.116369	-0.117434	-0.121842
302	-0.295397	-0.304186	-0.303967	-0.247336	-0.12065	0.186503	0.160612	-0.0840016	-0.230443	-0.258288	-0.243418	-0.191191	-0.100216	-0.0504252	-0.0602648	-0.125911	-0.175083	-0.219516	-0.217928	-0.21951	-0.211722	-0.213181	-0.202266	-0.198161	-0.201882	-0.197274	-0.201945	-0.202999	-0.196347	-0.191173	-0.180872	-0.174077	-0.174427	-0.172241	-0.164347	-0.161668	-0.152349	-0.152839	-0.145656	-0.140299	-0.142168	-0.138873	-0.139509	-0.133257	-0.130656	-0.124763	-0.117904	-0.116366	-0.121711
303	-0.295515	-0.304193	-0.305341	-0.248276	-0.121415	0.186211	0.162618	-0.0814253	-0.231339	-0.254892	-0.244573	-0.193152	-0.103819	-0.0471766	-0.0607108	-0.125063	-0.174457	-0.217767	-0.219967	-0.220871	-0.214768	-0.215452	-0.203768	-0.198238	-0.204517	-0.192504	-0.203192	-0.207395	-0.195581	-0.184307	-0.184622	-0.17842	-0.1742	-0.171329	-0.163546	-0.161084	-0.152485	-0.152264	-0.146988	-0.140887	-0.142741	-0.137867	-0.138999	-0.135012	-0.130058	-0.121421	-0.119757	-0.115336	-0.120027
304	-0.295018	-0.304649	-0.304615	-0.247402	-0.120565	0.185747	0.162772	-0.0826736	-0.229899	-0.255326	-0.244558	-0.196175	-0.10241	-0.0442568	-0.0607836	-0.124481	-0.174761	-0.216151	-0.219363	-0.21861	-0.211284	-0.215758	-0.205191	-0.198681	-0.204238	-0.193292	-0.204209	-0.206243	-0.197617	-0.186708	-0.186096	-0.176111	-0.174421	-0.173028	-0.161837	-0.162677	-0.153007	-0.154713	-0.147935	-0.13737	-0.140277	-0.141322	-0.139056	-0.136577	-0.129979	-0.119143	-0.118484	-0.113266	-0.119707
305	-0.293693	-0.30335	-0.30581	-0.248545	-0.121279	0.186454	0.163188	-0.0825452	-0.22854	-0.252152	-0.244189	-0.193976	-0.101873	-0.0473684	-0.0578555	-0.123849	-0.174624	-0.211796	-0.215124	-0.215256	-0.21161	-0.215064	-0.208463	-0.199025	-0.203745	-0.197848	-0.207142	-0.206139	-0.194336	-0.186103	-0.184414	-0.174643	-0.173877	-0.171112	-0.163817	-0.162651	-0.150512	-0.155351	-0.149263	-0.139945	-0.142496	-0.143735	-0.141205	-0.132249	-0.128748	-0.12253	-0.114916	-0.118386	-0.120202
306	-0.292883	-0.304202	-0.305312	-0.248922	-0.124847	0.184538	0.163828	-0.0849913	-0.226977	-0.252209	-0.245731	-0.194124	-0.100011	-0.0469298	-0.0589189	-0.126488	-0.175817	-0.215879	-0.213975	-0.214927	-0.210678	-0.217176	-0.207838	-0.198219	-0.203198	-0.196949	-0.202987	-0.204606	-0.195219	-0.183269	-0.180982	-0.174791	-0.175207	-0.173256	-0.161164	-0.163635	-0.151121	-0.15706	-0.14939	-0.138189	-0.140063	-0.1426	-0.14051	-0.133482	-0.127012	-0.118977	-0.114819	-0.117293	-0.118155
307	-0.293207	-0.303356	-0.304534	-0.247517	-0.126984	0.182511	0.161585	-0.0877484	-0.227863	-0.253194	-0.244318	-0.189352	-0.0988391	-0.0392072	-0.0596136	-0.127716	-0.174681	-0.217914	-0.219976	-0.216332	-0.208197	-0.216632	-0.205579	-0.197807	-0.201537	-0.196727	-0.203885	-0.204494	-0.192709	-0.190168	-0.181455	-0.174248	-0.174415	-0.175488	-0.161574	-0.163924	-0.150864	-0.15077	-0.150018	-0.138123	-0.1399	-0.141014	-0.140248	-0.134061	-0.129871	-0.116716	-0.117276	-0.117046	-0.11976
308	-0.293055	-0.30389	-0.304101	-0.24793	-0.125838	0.181973	0.159724	-0.0886317	-0.226901	-0.255471	-0.243509	-0.190257	-0.0974882	-0.0388475	-0.0604354	-0.127224	-0.174085	-0.215645	-0.225457	-0.216096	-0.208845	-0.214702	-0.201606	-0.195161	-0.201644	-0.197946	-0.200472	-0.200224	-0.192139	-0.18906	-0.184072	-0.170897	-0.172273	-0.174895	-0.162318	-0.163493	-0.152191	-0.152056	-0.150528	-0.143013	-0.136656	-0.138661	-0.139803	-0.134997	-0.131254	-0.119812	-0.117746	-0.114922	-0.118825
309	-0.294667	-0.302756	-0.304551	-0.246847	-0.129129	0.181539	0.158952	-0.0880156	-0.2272	-0.252419	-0.243008	-0.194157	-0.0976267	-0.0388355	-0.0618804	-0.128082	-0.17395	-0.216814	-0.226366	-0.215874	-0.206988	-0.216152	-0.201595	-0.195165	-0.202003	-0.196774	-0.196145	-0.203153	-0.193076	-0.190127	-0.181586	-0.172072	-0.173737	-0.173546	-0.161632	-0.164673	-0.14996	-0.150206	-0.151407	-0.142965	-0.136098	-0.135452	-0.140871	-0.133826	-0.130252	-0.117775	-0.118637	-0.114111	-0.115774
310	-0.294545	-0.301629	-0.303359	-0.246907	-0.129346	0.179435	0.16041	-0.08741	-0.228748	-0.248903	-0.243991	-0.192005	-0.096621	-0.0390306	-0.062839	-0.128712	-0.17449	-0.216282	-0.224353	-0.215308	-0.209007	-0.213598	-0.199411	-0.193975	-0.19971	-0.197268	-0.19616	-0.198593	-0.191191	-0.187788	-0.184361	-0.172952	-0.171804	-0.168383	-0.164215	-0.16715	-0.154298	-0.150352	-0.146976	-0.141453	-0.135633	-0.132068	-0.138375	-0.133324	-0.130044	-0.116702	-0.118927	-0.115618	-0.117135
311	-0.294134	-0.303347	-0.303035	-0.24661	-0.130229	0.177508	0.160592	-0.0871638	-0.229919	-0.249541	-0.245396	-0.192204	-0.0972581	-0.0392676	-0.0626829	-0.126799	-0.174342	-0.216282	-0.222388	-0.216152	-0.20828	-0.21496	-0.197175	-0.193859	-0.198154	-0.196062	-0.198774	-0.199167	-0.194128	-0.187876	-0.184628	-0.173235	-0.176745	-0.169931	-0.165609	-0.163604	-0.152372	-0.152201	-0.15033	-0.141819	-0.136767	-0.13487	-0.135664	-0.136071	-0.124434	-0.118245	-0.125238	-0.116631	-0.116466
312	-0.294122	-0.304183	-0.300989	-0.248606	-0.132433	0.175562	0.161156	-0.0889935	-0.229811	-0.250365	-0.245199	-0.190271	-0.100537	-0.0411783	-0.0645032	-0.12292	-0.175797	-0.217713	-0.222318	-0.216543	-0.209984	-0.214205	-0.197023	-0.192969	-0.19992	-0.196966	-0.196741	-0.20123	-0.195212	-0.191981	-0.185446	-0.170678	-0.176524	-0.172219	-0.165282	-0.165588	-0.152511	-0.151151	-0.151992	-0.143249	-0.138725	-0.13474	-0.138218	-0.132145	-0.13017	-0.117662	-0.12362	-0.115177	-0.11638
313	-0.293212	-0.302888	-0.303068	-0.251721	-0.130804	0.173597	0.159386	-0.087614	-0.228308	-0.248493	-0.244674	-0.190793	-0.102416	-0.0428122	-0.0638175	-0.123282	-0.177675	-0.218617	-0.219653	-0.214778	-0.207313	-0.214095	-0.19646	-0.192516	-0.20029	-0.198599	-0.197082	-0.200691	-0.192939	-0.186245	-0.183985	-0.171209	-0.178789	-0.170845	-0.165507	-0.164161	-0.156333	-0.146357	-0.152563	-0.142199	-0.141844	-0.135041	-0.137476	-0.13532	-0.125668	-0.117995	-0.1206	-0.11468	-0.116051
314	-0.292259	-0.304994	-0.304635	-0.252522	-0.130308	0.17246	0.155522	-0.0891194	-0.225739	-0.253181	-0.242235	-0.193732	-0.101669	-0.0438635	-0.0633727	-0.122124	-0.178481	-0.216334	-0.221689	-0.215048	-0.207179	-0.216135	-0.194941	-0.195773	-0.202617	-0.199701	-0.196777	-0.199529	-0.196169	-0.190327	-0.186666	-0.174275	-0.174314	-0.171257	-0.165462	-0.163943	-0.155368	-0.148872	-0.152996	-0.142591	-0.141506	-0.138393	-0.138587	-0.13653	-0.125766	-0.116838	-0.120755	-0.115673	-0.114508
315	-0.293157	-0.307635	-0.304177	-0.252629	-0.130354	0.17195	0.156354	-0.0924524	-0.226347	-0.253978	-0.244368	-0.193437	-0.102288	-0.0421439	-0.0627579	-0.121614	-0.178186	-0.216138	-0.221854	-0.215185	-0.21076	-0.212213	-0.194795	-0.194608	-0.202699	-0.197001	-0.199147	-0.197598	-0.198259	-0.190604	-0.190043	-0.176185	-0.173474	-0.17469	-0.163577	-0.161636	-0.152392	-0.150696	-0.154371	-0.143265	-0.14207	-0.138634	-0.136787	-0.138192	-0.124595	-0.120601	-0.119102	-0.117746	-0.114664
316	-0.292061	-0.309177	-0.304832	-0.253179	-0.130119	0.174673	0.158568	-0.0920709	-0.226479	-0.254018	-0.244925	-0.193312	-0.101522	-0.0434128	-0.0616729	-0.122667	-0.176731	-0.219312	-0.224578	-0.214927	-0.211544	-0.213096	-0.193749	-0.196596	-0.200254	-0.192684	-0.19688	-0.196555	-0.192616	-0.184195	-0.186212	-0.177144	-0.171307	-0.176529	-0.163171	-0.16186	-0.152353	-0.150834	-0.154724	-0.142231	-0.142816	-0.13643	-0.135907	-0.134092	-0.129367	-0.12468	-0.117591	-0.116643	-0.117356
317	-0.292701	-0.309873	-0.303787	-0.253301	-0.131796	0.177435	0.16006	-0.0936638	-0.226597	-0.255303	-0.245601	-0.192507	-0.10134	-0.0432257	-0.0618189	-0.122411	-0.175891	-0.220457	-0.227611	-0.214382	-0.213379	-0.213768	-0.195008	-0.196636	-0.197684	-0.19438	-0.197624	-0.199572	-0.196017	-0.18428	-0.185027	-0.176483	-0.169984	-0.1765	-0.15938	-0.160347	-0.149944	-0.154164	-0.152	-0.143238	-0.142003	-0.133901	-0.136785	-0.136337	-0.130413	-0.123152	-0.117156	-0.114222	-0.112642
318	-0.291164	-0.309118	-0.301996	-0.250508	-0.129393	0.179757	0.159263	-0.0959607	-0.226469	-0.257281	-0.244568	-0.19228	-0.103937	-0.0442149	-0.0629078	-0.12301	-0.178347	-0.219801	-0.227514	-0.215284	-0.211629	-0.214353	-0.194242	-0.194476	-0.196689	-0.19268	-0.196348	-0.195953	-0.194598	-0.184757	-0.187216	-0.179934	-0.167218	-0.17239	-0.15788	-0.162035	-0.152821	-0.148629	-0.155736	-0.141953	-0.136751	-0.136401	-0.137423	-0.132411	-0.126237	-0.125394	-0.119259	-0.115047	-0.115547
319	-0.291833	-0.307924	-0.298215	-0.249894	-0.130277	0.180246	0.158214	-0.0964575	-0.225505	-0.254848	-0.24515	-0.189221	-0.106031	-0.0439057	-0.0626676	-0.120737	-0.179863	-0.222138	-0.220599	-0.215354	-0.210345	-0.213076	-0.196717	-0.190663	-0.197058	-0.193694	-0.195388	-0.194964	-0.195585	-0.185121	-0.184794	-0.180973	-0.167249	-0.169269	-0.158013	-0.16287	-0.153511	-0.14719	-0.152063	-0.140507	-0.139662	-0.136691	-0.13986	-0.132828	-0.130619	-0.126368	-0.120909	-0.117864	-0.11106
320	-0.292587	-0.306348	-0.29715	-0.247433	-0.130787	0.178369	0.158464	-0.0952534	-0.2255	-0.252552	-0.245772	-0.187991	-0.103471	-0.0428022	-0.0651096	-0.121333	-0.179903	-0.221438	-0.223081	-0.213875	-0.209287	-0.211458	-0.199247	-0.191684	-0.197491	-0.197796	-0.195578	-0.196321	-0.199879	-0.181414	-0.179224	-0.180587	-0.165071	-0.166378	-0.161911	-0.161249	-0.154209	-0.150856	-0.152974	-0.141787	-0.134476	-0.134349	-0.139949	-0.131461	-0.130255	-0.123159	-0.121378	-0.114651	-0.114996
321	-0.293417	-0.305516	-0.297334	-0.245447	-0.129727	0.173789	0.157439	-0.0956337	-0.223951	-0.253518	-0.244562	-0.189463	-0.104308	-0.0469874	-0.0630104	-0.123408	-0.178903	-0.221532	-0.220601	-0.215909	-0.208213	-0.213562	-0.198259	-0.194207	-0.194413	-0.20241	-0.194064	-0.195861	-0.19772	-0.184186	-0.181443	-0.180758	-0.167152	-0.166645	-0.159896	-0.161628	-0.155987	-0.151217	-0.155026	-0.139526	-0.134144	-0.134392	-0.142475	-0.134132	-0.127876	-0.119128	-0.119822	-0.11601	-0.115739
322	-0.292776	-0.305628	-0.296788	-0.245072	-0.130952	0.169217	0.158	-0.0921276	-0.223275	-0.255773	-0.244669	-0.189071	-0.104658	-0.0479919	-0.0648892	-0.125231	-0.1804	-0.221213	-0.22157	-0.217579	-0.210765	-0.211382	-0.197153	-0.19004	-0.194465	-0.19713	-0.194865	-0.197344	-0.198157	-0.185442	-0.1865	-0.179185	-0.168467	-0.165724	-0.16046	-0.163013	-0.15663	-0.152654	-0.153717	-0.138104	-0.133041	-0.13605	-0.141425	-0.134963	-0.12699	-0.120007	-0.123356	-0.117012	-0.114471
323	-0.292124	-0.304355	-0.297697	-0.245936	-0.133789	0.167749	0.160481	-0.0908848	-0.223287	-0.257114	-0.245889	-0.189703	-0.1056	-0.0450754	-0.06281	-0.126772	-0.181457	-0.220503	-0.218721	-0.218566	-0.209437	-0.212875	-0.195012	-0.19066	-0.19434	-0.200667	-0.194468	-0.196119	-0.192335	-0.188376	-0.181452	-0.178393	-0.169337	-0.166667	-0.165867	-0.163063	-0.158653	-0.15227	-0.152627	-0.138156	-0.137161	-0.133824	-0.140691	-0.13501	-0.12538	-0.120751	-0.123706	-0.114888	-0.11238
324	-0.294074	-0.303843	-0.298379	-0.246941	-0.135298	0.167112	0.16096	-0.0901638	-0.224503	-0.256119	-0.24631	-0.190506	-0.104498	-0.0414496	-0.0637822	-0.124682	-0.181579	-0.219889	-0.22268	-0.216644	-0.211339	-0.208322	-0.197333	-0.190425	-0.192684	-0.199377	-0.193995	-0.195357	-0.192967	-0.188327	-0.181124	-0.172573	-0.168037	-0.164544	-0.161882	-0.160081	-0.162106	-0.153651	-0.14998	-0.136535	-0.137291	-0.133758	-0.139665	-0.138713	-0.126976	-0.120032	-0.12201	-0.11257	-0.108509
325	-0.293977	-0.304364	-0.299032	-0.247043	-0.13542	0.167266	0.161594	-0.0891678	-0.224576	-0.254483	-0.24532	-0.188639	-0.104902	-0.0384948	-0.0617714	-0.126006	-0.18214	-0.219575	-0.224031	-0.219075	-0.212102	-0.213591	-0.194919	-0.187349	-0.195267	-0.195968	-0.191215	-0.196883	-0.191545	-0.190062	-0.179916	-0.174892	-0.169143	-0.164985	-0.163351	-0.161646	-0.160785	-0.152836	-0.148756	-0.140775	-0.137187	-0.135159	-0.139585	-0.138392	-0.129893	-0.124742	-0.122514	-0.116097	-0.10846
326	-0.294097	-0.303532	-0.300227	-0.24539	-0.135612	0.167334	0.161305	-0.0901031	-0.224398	-0.252553	-0.246311	-0.187779	-0.106617	-0.0390385	-0.0606811	-0.128277	-0.18208	-0.219067	-0.221071	-0.221337	-0.214341	-0.214234	-0.196634	-0.192283	-0.196021	-0.195987	-0.194142	-0.194273	-0.187421	-0.188042	-0.182322	-0.173584	-0.168905	-0.166151	-0.161761	-0.162483	-0.162706	-0.155775	-0.150274	-0.141419	-0.136056	-0.136124	-0.138985	-0.137122	-0.125738	-0.125992	-0.120868	-0.115437	-0.108868
327	-0.292867	-0.302409	-0.299789	-0.245558	-0.137223	0.165141	0.160795	-0.091393	-0.224346	-0.254415	-0.247271	-0.182718	-0.104458	-0.0377411	-0.0614879	-0.128388	-0.183328	-0.220536	-0.224237	-0.219886	-0.214856	-0.215494	-0.19639	-0.19138	-0.196226	-0.193532	-0.191166	-0.192939	-0.185185	-0.188961	-0.181978	-0.173431	-0.168581	-0.165907	-0.163873	-0.165546	-0.164578	-0.151167	-0.147226	-0.136844	-0.136225	-0.14046	-0.13817	-0.134079	-0.12728	-0.125716	-0.118345	-0.113551	-0.109286
328	-0.291981	-0.301916	-0.296814	-0.24451	-0.137672	0.162543	0.160178	-0.0954548	-0.223696	-0.25088	-0.247937	-0.184127	-0.105106	-0.0385241	-0.0622801	-0.128623	-0.182907	-0.221086	-0.222436	-0.220827	-0.211434	-0.217725	-0.195067	-0.193644	-0.196231	-0.195391	-0.188207	-0.192589	-0.186175	-0.186289	-0.17866	-0.171009	-0.17019	-0.164761	-0.165545	-0.163742	-0.16193	-0.155734	-0.147962	-0.135708	-0.135776	-0.13958	-0.144262	-0.131368	-0.128989	-0.12532	-0.120836	-0.11442	-0.108756
329	-0.292115	-0.301476	-0.29334	-0.242271	-0.138446	0.161013	0.160666	-0.0908517	-0.224748	-0.246691	-0.248267	-0.188455	-0.106833	-0.0359735	-0.0644214	-0.128933	-0.182218	-0.21989	-0.220525	-0.223174	-0.209826	-0.216512	-0.198682	-0.19491	-0.195075	-0.192346	-0.18971	-0.195935	-0.185781	-0.18713	-0.186875	-0.17144	-0.169118	-0.167915	-0.16706	-0.161925	-0.161245	-0.155426	-0.148024	-0.13629	-0.133755	-0.139427	-0.138418	-0.134635	-0.127393	-0.124927	-0.118682	-0.114584	-0.104859
330	-0.290863	-0.301072	-0.293826	-0.238806	-0.136996	0.161331	0.16267	-0.0922181	-0.224338	-0.249621	-0.250036	-0.188178	-0.108076	-0.0353234	-0.0629766	-0.129266	-0.179099	-0.220321	-0.221714	-0.218802	-0.209926	-0.214152	-0.196659	-0.197424	-0.195608	-0.190932	-0.188533	-0.195839	-0.180706	-0.184642	-0.180302	-0.174827	-0.170285	-0.165674	-0.165245	-0.164477	-0.165081	-0.152963	-0.14811	-0.140053	-0.13978	-0.137439	-0.138985	-0.137446	-0.126383	-0.123166	-0.118205	-0.113603	-0.109269
331	-0.29029	-0.301479	-0.29548	-0.240362	-0.136295	0.162599	0.163208	-0.0890425	-0.222832	-0.252515	-0.251006	-0.188607	-0.105262	-0.0372403	-0.0608445	-0.126259	-0.175175	-0.21833	-0.220663	-0.218612	-0.210951	-0.216124	-0.197782	-0.198738	-0.198279	-0.189388	-0.191328	-0.192368	-0.177982	-0.184427	-0.185918	-0.177496	-0.169134	-0.172106	-0.166038	-0.163324	-0.167308	-0.155061	-0.149977	-0.135346	-0.136322	-0.137241	-0.135369	-0.13318	-0.129803	-0.123324	-0.118818	-0.113759	-0.111652
332	-0.289969	-0.30352	-0.296542	-0.240681	-0.13758	0.163606	0.162138	-0.0898353	-0.222326	-0.250688	-0.248717	-0.188968	-0.104643	-0.0393192	-0.0600096	-0.124969	-0.174127	-0.214548	-0.220849	-0.221517	-0.21184	-0.214644	-0.198725	-0.197804	-0.201575	-0.19081	-0.181664	-0.19332	-0.184188	-0.184267	-0.182831	-0.175953	-0.171646	-0.170657	-0.164895	-0.160548	-0.165302	-0.159359	-0.147151	-0.136581	-0.136033	-0.142296	-0.127963	-0.131881	-0.124278	-0.126116	-0.117291	-0.117674	-0.11306
333	-0.290654	-0.30213	-0.299264	-0.239733	-0.135562	0.164303	0.163119	-0.0897054	-0.22221	-0.252933	-0.247716	-0.191685	-0.106001	-0.0406669	-0.0593589	-0.126335	-0.173256	-0.214342	-0.220165	-0.225384	-0.212713	-0.21408	-0.197934	-0.195394	-0.202417	-0.189569	-0.183257	-0.193229	-0.186967	-0.184084	-0.182905	-0.17977	-0.174753	-0.17174	-0.165853	-0.16461	-0.165477	-0.158495	-0.149176	-0.142668	-0.135328	-0.138923	-0.133182	-0.129222	-0.125638	-0.124797	-0.122223	-0.115423	-0.110639
334	-0.29201	-0.302216	-0.299975	-0.240459	-0.134761	0.164344	0.163346	-0.0889007	-0.221457	-0.253698	-0.247091	-0.191863	-0.105494	-0.0419428	-0.0558802	-0.125051	-0.171723	-0.213681	-0.220814	-0.224882	-0.218197	-0.213101	-0.198158	-0.196282	-0.202844	-0.191771	-0.186223	-0.19642	-0.183389	-0.185287	-0.18178	-0.17807	-0.170453	-0.169525	-0.162749	-0.16461	-0.163442	-0.160938	-0.150851	-0.142018	-0.133451	-0.140946	-0.132289	-0.130568	-0.128091	-0.121221	-0.123576	-0.115484	-0.11665
335	-0.292393	-0.299955	-0.297519	-0.240563	-0.133436	0.162402	0.162389	-0.0887361	-0.221032	-0.253667	-0.248997	-0.190336	-0.10455	-0.0399671	-0.0562608	-0.124146	-0.170406	-0.212368	-0.220634	-0.2255	-0.21471	-0.216468	-0.200623	-0.197374	-0.200374	-0.192145	-0.185928	-0.193494	-0.182563	-0.183984	-0.181711	-0.18051	-0.174247	-0.170135	-0.16571	-0.167631	-0.161236	-0.160053	-0.15051	-0.142373	-0.133577	-0.139625	-0.138977	-0.128994	-0.130591	-0.122579	-0.124763	-0.118241	-0.113984
336	-0.293726	-0.296887	-0.294956	-0.242771	-0.132054	0.162011	0.160395	-0.0897716	-0.21911	-0.251158	-0.245867	-0.192657	-0.107526	-0.036932	-0.0584767	-0.124379	-0.174754	-0.213065	-0.219232	-0.226461	-0.21432	-0.216072	-0.20037	-0.19519	-0.195898	-0.195401	-0.186175	-0.19537	-0.181504	-0.183403	-0.178885	-0.179073	-0.173247	-0.174121	-0.167371	-0.164943	-0.163156	-0.161096	-0.146811	-0.141853	-0.134039	-0.138343	-0.139689	-0.130987	-0.133194	-0.122831	-0.124712	-0.115428	-0.115329
337	-0.294284	-0.29569	-0.292296	-0.243418	-0.131277	0.163458	0.16044	-0.0904076	-0.220196	-0.251423	-0.244667	-0.194948	-0.105615	-0.0392046	-0.0574468	-0.123148	-0.173421	-0.214854	-0.218203	-0.224319	-0.218507	-0.215317	-0.201431	-0.191105	-0.197848	-0.194361	-0.185865	-0.193455	-0.182443	-0.182254	-0.179284	-0.174936	-0.17205	-0.171778	-0.16651	-0.163619	-0.162293	-0.159549	-0.149456	-0.14213	-0.136251	-0.13928	-0.140652	-0.134331	-0.132131	-0.124568	-0.124899	-0.119046	-0.116889
338	-0.293976	-0.295758	-0.292429	-0.240824	-0.133121	0.163479	0.161423	-0.0897853	-0.21877	-0.247967	-0.249746	-0.194414	-0.106487	-0.0441496	-0.0604273	-0.12463	-0.174478	-0.21541	-0.220003	-0.222877	-0.216458	-0.213902	-0.201777	-0.1947	-0.200747	-0.192288	-0.187904	-0.194463	-0.18722	-0.180879	-0.181429	-0.177009	-0.17125	-0.167973	-0.164655	-0.160927	-0.163086	-0.159269	-0.14784	-0.140163	-0.139595	-0.140305	-0.144853	-0.135761	-0.133285	-0.126655	-0.127042	-0.118544	-0.112959
339	-0.29256	-0.296623	-0.295461	-0.239336	-0.13047	0.166055	0.159775	-0.0904699	-0.220546	-0.247136	-0.247154	-0.195916	-0.106459	-0.041701	-0.0605811	-0.126814	-0.173436	-0.216331	-0.215833	-0.223287	-0.219859	-0.213855	-0.201344	-0.201106	-0.197973	-0.191961	-0.188063	-0.192106	-0.186082	-0.180437	-0.178553	-0.176511	-0.172445	-0.168421	-0.165979	-0.163554	-0.16148	-0.160038	-0.146721	-0.14095	-0.139882	-0.138598	-0.141675	-0.137715	-0.134768	-0.129739	-0.126299	-0.115804	-0.107521
340	-0.290991	-0.297493	-0.297014	-0.24135	-0.130923	0.167377	0.156116	-0.0936171	-0.222057	-0.246942	-0.246963	-0.194079	-0.105663	-0.0403856	-0.0593212	-0.127877	-0.175776	-0.218152	-0.22046	-0.221276	-0.22205	-0.215289	-0.20161	-0.200314	-0.201585	-0.195449	-0.188083	-0.190672	-0.182481	-0.177411	-0.177882	-0.178001	-0.173631	-0.171575	-0.16129	-0.165886	-0.160096	-0.158998	-0.149883	-0.144246	-0.137608	-0.134304	-0.133351	-0.137892	-0.135112	-0.128481	-0.124916	-0.118252	-0.109166
341	-0.291865	-0.297718	-0.297975	-0.237223	-0.132539	0.170369	0.16019	-0.0918886	-0.22399	-0.252227	-0.247558	-0.192774	-0.104668	-0.0408989	-0.0574379	-0.124511	-0.175542	-0.216464	-0.217084	-0.221932	-0.220012	-0.213746	-0.199446	-0.201377	-0.200376	-0.190312	-0.185743	-0.188759	-0.179428	-0.178212	-0.180281	-0.176172	-0.17346	-0.169733	-0.162467	-0.161241	-0.162142	-0.15478	-0.149699	-0.141897	-0.136854	-0.137098	-0.135454	-0.135945	-0.134676	-0.133536	-0.124201	-0.119505	-0.111554
342	-0.292141	-0.298753	-0.298952	-0.235324	-0.133466	0.172154	0.162767	-0.0887647	-0.225921	-0.251857	-0.246853	-0.191884	-0.104472	-0.0399581	-0.0572832	-0.126835	-0.175334	-0.213598	-0.218328	-0.222536	-0.223081	-0.214897	-0.199087	-0.19786	-0.198466	-0.193451	-0.189759	-0.19159	-0.18012	-0.178543	-0.176567	-0.174196	-0.171036	-0.167871	-0.160797	-0.16398	-0.159755	-0.157857	-0.148437	-0.141206	-0.13858	-0.134542	-0.139354	-0.144154	-0.137285	-0.130161	-0.121051	-0.122265	-0.110649
343	-0.292901	-0.298789	-0.298166	-0.235993	-0.134659	0.173211	0.162203	-0.091116	-0.225365	-0.251109	-0.245865	-0.191633	-0.101369	-0.0383041	-0.0586816	-0.124837	-0.174297	-0.213948	-0.220572	-0.217466	-0.224529	-0.216521	-0.199303	-0.198774	-0.196851	-0.191659	-0.190916	-0.190223	-0.181755	-0.180324	-0.17642	-0.171976	-0.174052	-0.170562	-0.162723	-0.16667	-0.159528	-0.156596	-0.144497	-0.14256	-0.13889	-0.135909	-0.135871	-0.137271	-0.138038	-0.132829	-0.12071	-0.119796	-0.111054
344	-0.290564	-0.298896	-0.297406	-0.236772	-0.131526	0.174548	0.160551	-0.0937078	-0.226092	-0.2533	-0.242262	-0.191815	-0.103409	-0.0359184	-0.0602055	-0.125416	-0.176291	-0.217534	-0.221834	-0.217477	-0.224142	-0.217183	-0.199964	-0.198748	-0.198733	-0.191007	-0.1877	-0.191988	-0.184082	-0.180969	-0.178316	-0.168955	-0.171952	-0.163328	-0.158814	-0.16276	-0.157398	-0.155477	-0.145777	-0.139673	-0.137993	-0.133342	-0.136162	-0.137473	-0.142523	-0.132175	-0.125981	-0.118972	-0.113647
345	-0.289678	-0.297056	-0.29732	-0.235636	-0.130453	0.176818	0.158147	-0.0936438	-0.222351	-0.253625	-0.240094	-0.192034	-0.103755	-0.0372588	-0.0604233	-0.125591	-0.180262	-0.214682	-0.222274	-0.220616	-0.223503	-0.21638	-0.199812	-0.19919	-0.198453	-0.19259	-0.187012	-0.190941	-0.182803	-0.182898	-0.176978	-0.169951	-0.166519	-0.165603	-0.160289	-0.163095	-0.156973	-0.151401	-0.143744	-0.136739	-0.139226	-0.134517	-0.139921	-0.135329	-0.142165	-0.128823	-0.124135	-0.121622	-0.115192
346	-0.291264	-0.301208	-0.297549	-0.236332	-0.12914	0.17759	0.158371	-0.0914349	-0.222433	-0.252165	-0.240035	-0.194407	-0.102861	-0.0403808	-0.0573814	-0.127796	-0.180741	-0.212047	-0.222027	-0.218966	-0.220105	-0.216061	-0.201322	-0.196114	-0.194507	-0.196053	-0.18979	-0.187052	-0.184327	-0.183247	-0.177323	-0.169971	-0.163864	-0.166353	-0.160123	-0.163213	-0.158867	-0.153033	-0.143302	-0.140056	-0.138962	-0.133772	-0.140306	-0.141525	-0.144044	-0.127315	-0.126087	-0.121946	-0.109387
347	-0.292015	-0.30134	-0.297267	-0.238311	-0.128568	0.180121	0.158224	-0.0925845	-0.220485	-0.249988	-0.243126	-0.19522	-0.10348	-0.0415491	-0.0615644	-0.129071	-0.180085	-0.211424	-0.223287	-0.22052	-0.217759	-0.215993	-0.201286	-0.196872	-0.196055	-0.19613	-0.188609	-0.185375	-0.186257	-0.182598	-0.17911	-0.169668	-0.164101	-0.164901	-0.158573	-0.164028	-0.158964	-0.151201	-0.145445	-0.14097	-0.139793	-0.136642	-0.138055	-0.135085	-0.139544	-0.125564	-0.126533	-0.124236	-0.109222
348	-0.291198	-0.303512	-0.297401	-0.237923	-0.128834	0.183965	0.15723	-0.0915915	-0.220964	-0.249329	-0.241886	-0.194125	-0.105732	-0.0422553	-0.0623004	-0.126958	-0.178537	-0.209116	-0.223404	-0.21962	-0.216465	-0.214573	-0.205189	-0.198958	-0.195993	-0.193277	-0.188476	-0.183354	-0.182982	-0.185096	-0.181501	-0.168097	-0.164251	-0.165598	-0.157027	-0.1649	-0.156685	-0.154249	-0.146598	-0.13946	-0.142432	-0.139331	-0.138712	-0.14005	-0.140562	-0.127064	-0.126311	-0.120449	-0.112314
349	-0.291853	-0.304269	-0.295839	-0.237696	-0.129289	0.184663	0.155743	-0.0882689	-0.222542	-0.251876	-0.243776	-0.195566	-0.104984	-0.0412071	-0.0631712	-0.130174	-0.177677	-0.212562	-0.222054	-0.222509	-0.216291	-0.213947	-0.203298	-0.200777	-0.19562	-0.190382	-0.190843	-0.182351	-0.18347	-0.184469	-0.183254	-0.165411	-0.16358	-0.163781	-0.157602	-0.162644	-0.15749	-0.152772	-0.149561	-0.142473	-0.137683	-0.141599	-0.139236	-0.143493	-0.138087	-0.125466	-0.124088	-0.121559	-0.115443
350	-0.290786	-0.302183	-0.295401	-0.237699	-0.131012	0.18601	0.156237	-0.0857638	-0.223059	-0.251801	-0.243754	-0.194249	-0.102238	-0.0432329	-0.0620278	-0.129981	-0.178873	-0.211931	-0.224295	-0.22296	-0.218142	-0.213782	-0.205448	-0.202176	-0.196989	-0.187997	-0.190478	-0.184821	-0.182178	-0.182448	-0.176119	-0.163507	-0.164775	-0.162302	-0.156473	-0.16093	-0.157049	-0.15265	-0.149236	-0.141251	-0.138387	-0.139437	-0.139838	-0.142676	-0.136527	-0.131156	-0.123497	-0.12181	-0.11191
351	-0.288885	-0.303018	-0.29488	-0.238143	-0.130136	0.185076	0.155143	-0.0864708	-0.222698	-0.249486	-0.242306	-0.192093	-0.101234	-0.0394156	-0.0627938	-0.13141	-0.177812	-0.214018	-0.222472	-0.224618	-0.218828	-0.212319	-0.205543	-0.202293	-0.194856	-0.191132	-0.186608	-0.186037	-0.177153	-0.181569	-0.176897	-0.164621	-0.167678	-0.161755	-0.160894	-0.163944	-0.155535	-0.153424	-0.147308	-0.140472	-0.139506	-0.145328	-0.141358	-0.143064	-0.136586	-0.129326	-0.124888	-0.122302	-0.115395
352	-0.288493	-0.303227	-0.29471	-0.238514	-0.13021	0.183335	0.155409	-0.086328	-0.220165	-0.25001	-0.244548	-0.191943	-0.103624	-0.0430079	-0.0631737	-0.132978	-0.177269	-0.208976	-0.223515	-0.225685	-0.221963	-0.211189	-0.206264	-0.202151	-0.195582	-0.197238	-0.188396	-0.191424	-0.175986	-0.178563	-0.177799	-0.167782	-0.166921	-0.160923	-0.158985	-0.164028	-0.151254	-0.153416	-0.15172	-0.136846	-0.137386	-0.144816	-0.142551	-0.141574	-0.135726	-0.130197	-0.124229	-0.120313	-0.116708
353	-0.28945	-0.305469	-0.292623	-0.236859	-0.130208	0.181599	0.152826	-0.0850258	-0.220516	-0.25063	-0.243776	-0.19154	-0.104678	-0.0405247	-0.0591312	-0.132446	-0.177789	-0.20586	-0.222424	-0.221239	-0.222925	-0.210968	-0.206888	-0.207147	-0.196311	-0.194413	-0.188997	-0.193604	-0.180131	-0.177074	-0.178193	-0.168256	-0.165476	-0.162243	-0.15583	-0.162632	-0.15238	-0.155611	-0.148816	-0.140021	-0.140147	-0.141639	-0.139678	-0.142829	-0.139326	-0.13435	-0.126271	-0.119627	-0.116609
354	-0.289706	-0.303746	-0.292439	-0.237432	-0.129735	0.180765	0.15133	-0.0843725	-0.218362	-0.252511	-0.24639	-0.191833	-0.104617	-0.0422931	-0.0583831	-0.12992	-0.174468	-0.206902	-0.223814	-0.222086	-0.221523	-0.214433	-0.20448	-0.207649	-0.198683	-0.193159	-0.189131	-0.192858	-0.179369	-0.178556	-0.181031	-0.166299	-0.168285	-0.162997	-0.15517	-0.160964	-0.153632	-0.1552	-0.148979	-0.144067	-0.14101	-0.143057	-0.142818	-0.143658	-0.135791	-0.136485	-0.12309	-0.120342	-0.114122
355	-0.291433	-0.30393	-0.293343	-0.238222	-0.130288	0.17829	0.149835	-0.0838672	-0.219099	-0.252117	-0.242155	-0.191849	-0.103096	-0.0460268	-0.0591048	-0.126195	-0.175222	-0.209371	-0.223349	-0.222108	-0.21948	-0.214916	-0.206283	-0.209098	-0.197901	-0.193447	-0.189689	-0.193779	-0.180176	-0.18031	-0.18101	-0.168286	-0.169279	-0.165326	-0.157824	-0.163904	-0.155382	-0.151868	-0.148317	-0.144314	-0.1433	-0.147091	-0.141314	-0.141629	-0.139607	-0.139989	-0.119593	-0.123459	-0.110689
356	-0.291052	-0.303441	-0.295114	-0.237905	-0.129139	0.176408	0.148337	-0.083633	-0.219338	-0.252668	-0.238987	-0.191534	-0.102471	-0.0427837	-0.0613464	-0.12848	-0.178185	-0.214331	-0.226426	-0.223196	-0.219875	-0.216288	-0.201948	-0.208152	-0.196474	-0.193576	-0.187401	-0.189781	-0.180477	-0.178438	-0.182263	-0.169326	-0.17136	-0.164083	-0.157471	-0.165171	-0.1545	-0.153412	-0.151997	-0.146018	-0.143927	-0.14745	-0.141005	-0.141936	-0.136722	-0.135757	-0.118748	-0.119974	-0.112128
357	-0.28963	-0.300745	-0.294414	-0.237742	-0.129442	0.177504	0.146411	-0.0844644	-0.221254	-0.255181	-0.240553	-0.190961	-0.101996	-0.0404822	-0.0634868	-0.132079	-0.180063	-0.215803	-0.22495	-0.22165	-0.220438	-0.215568	-0.206048	-0.208341	-0.196104	-0.194533	-0.187336	-0.189991	-0.175683	-0.180805	-0.181002	-0.166806	-0.171947	-0.166667	-0.160574	-0.165029	-0.159775	-0.151999	-0.149973	-0.14809	-0.146675	-0.147914	-0.143628	-0.144845	-0.138805	-0.137505	-0.123174	-0.118586	-0.115183
358	-0.288653	-0.297303	-0.292996	-0.237029	-0.129851	0.178975	0.145054	-0.0853642	-0.220531	-0.254742	-0.240472	-0.190751	-0.100402	-0.0403898	-0.0633179	-0.134326	-0.182089	-0.213849	-0.224657	-0.22128	-0.221379	-0.215069	-0.207656	-0.212747	-0.194375	-0.192799	-0.188376	-0.193495	-0.174017	-0.182039	-0.175485	-0.16966	-0.172589	-0.167794	-0.15821	-0.164248	-0.156706	-0.150136	-0.146175	-0.152352	-0.150373	-0.151644	-0.148206	-0.140989	-0.138469	-0.133321	-0.126815	-0.123066	-0.116207
359	-0.28602	-0.295491	-0.290373	-0.237727	-0.128963	0.180717	0.143575	-0.0877874	-0.21679	-0.255648	-0.2401	-0.192977	-0.100923	-0.039148	-0.0640727	-0.13278	-0.182812	-0.213197	-0.225705	-0.221414	-0.221376	-0.211844	-0.207674	-0.20894	-0.194761	-0.194563	-0.187252	-0.19685	-0.172231	-0.181874	-0.173743	-0.167793	-0.171139	-0.16784	-0.160426	-0.164654	-0.156974	-0.151302	-0.155534	-0.149192	-0.150053	-0.149171	-0.143868	-0.138772	-0.136131	-0.130434	-0.123207	-0.120057	-0.116709
360	-0.285863	-0.297873	-0.288499	-0.238667	-0.127268	0.183911	0.144866	-0.0892076	-0.215772	-0.254025	-0.238885	-0.192559	-0.101595	-0.0369542	-0.0642825	-0.130235	-0.183837	-0.210539	-0.227257	-0.22385	-0.223119	-0.212674	-0.204579	-0.204487	-0.196295	-0.193973	-0.184357	-0.19687	-0.177983	-0.180161	-0.173708	-0.167601	-0.167342	-0.167	-0.161105	-0.165452	-0.155628	-0.150452	-0.153185	-0.150906	-0.149325	-0.150715	-0.142167	-0.136118	-0.137377	-0.131317	-0.123267	-0.118524	-0.114439
361	-0.287526	-0.297961	-0.286551	-0.24022	-0.126081	0.185866	0.144348	-0.0905687	-0.214334	-0.253851	-0.237769	-0.196669	-0.100869	-0.0367636	-0.0653971	-0.127617	-0.18058	-0.212131	-0.224002	-0.225935	-0.223612	-0.212406	-0.202809	-0.207092	-0.195641	-0.193672	-0.188494	-0.192424	-0.177294	-0.182775	-0.179359	-0.170489	-0.168366	-0.166189	-0.16223	-0.163321	-0.15861	-0.149018	-0.153533	-0.151593	-0.148463	-0.148417	-0.144643	-0.136048	-0.135467	-0.128064	-0.121043	-0.118915	-0.111777
362	-0.28603	-0.298086	-0.285466	-0.24076	-0.125679	0.186108	0.144401	-0.0922231	-0.214307	-0.253996	-0.236545	-0.197466	-0.101607	-0.0353051	-0.0668261	-0.12877	-0.178877	-0.215731	-0.222927	-0.226606	-0.219513	-0.212155	-0.202713	-0.207779	-0.19306	-0.192133	-0.190654	-0.192394	-0.180047	-0.179509	-0.178267	-0.171487	-0.168142	-0.164003	-0.163373	-0.162951	-0.153513	-0.146865	-0.154559	-0.150675	-0.150493	-0.145494	-0.146095	-0.139842	-0.129219	-0.127665	-0.125495	-0.119664	-0.116618
363	-0.288117	-0.297001	-0.285993	-0.239149	-0.128195	0.186557	0.147458	-0.0935579	-0.216148	-0.256933	-0.238221	-0.197613	-0.0999571	-0.0340549	-0.0669073	-0.127423	-0.176833	-0.215134	-0.225744	-0.222663	-0.221773	-0.214072	-0.201117	-0.208999	-0.192376	-0.190068	-0.192276	-0.188733	-0.179481	-0.177925	-0.176985	-0.172789	-0.168001	-0.166666	-0.164394	-0.163238	-0.158877	-0.145733	-0.153591	-0.150547	-0.147972	-0.146785	-0.145548	-0.142925	-0.131179	-0.1233	-0.12699	-0.120985	-0.118664
364	-0.289884	-0.295708	-0.284477	-0.238294	-0.129853	0.187246	0.150387	-0.0937009	-0.21625	-0.254778	-0.239425	-0.200915	-0.0984699	-0.0356823	-0.0682421	-0.129833	-0.175615	-0.215341	-0.225391	-0.219708	-0.215931	-0.215319	-0.201652	-0.208764	-0.198048	-0.189274	-0.193338	-0.188753	-0.183598	-0.18013	-0.173651	-0.172818	-0.16938	-0.167518	-0.167586	-0.163437	-0.156525	-0.15189	-0.157076	-0.149738	-0.151315	-0.151286	-0.148289	-0.139538	-0.134762	-0.124908	-0.12903	-0.121425	-0.116636
365	-0.288126	-0.293777	-0.283313	-0.240686	-0.129549	0.18869	0.150552	-0.0937577	-0.218355	-0.256302	-0.239372	-0.200112	-0.100402	-0.0371559	-0.0687122	-0.132039	-0.176181	-0.212726	-0.223635	-0.221193	-0.214857	-0.21683	-0.201022	-0.20745	-0.20054	-0.186785	-0.194793	-0.187531	-0.179488	-0.178713	-0.173903	-0.172126	-0.169832	-0.165201	-0.167441	-0.165571	-0.159214	-0.149302	-0.159421	-0.151924	-0.154686	-0.152871	-0.148203	-0.142269	-0.135365	-0.123992	-0.126494	-0.120629	-0.114987
366	-0.28845	-0.293572	-0.284916	-0.242797	-0.127401	0.189773	0.151486	-0.092027	-0.218667	-0.255121	-0.242227	-0.200936	-0.102264	-0.0405908	-0.0673916	-0.132433	-0.174494	-0.211395	-0.223016	-0.218789	-0.2151	-0.216515	-0.201511	-0.204872	-0.199067	-0.193711	-0.194995	-0.192342	-0.180791	-0.179684	-0.173212	-0.173362	-0.169408	-0.166567	-0.163109	-0.164931	-0.162187	-0.147976	-0.156203	-0.152552	-0.152224	-0.150895	-0.150009	-0.142193	-0.132015	-0.125345	-0.127731	-0.121461	-0.117529
367	-0.287636	-0.293621	-0.288272	-0.241582	-0.123828	0.190655	0.149895	-0.0923219	-0.218757	-0.255004	-0.242307	-0.202991	-0.10007	-0.0440613	-0.0666345	-0.129862	-0.171683	-0.213056	-0.21991	-0.220292	-0.218169	-0.21604	-0.200872	-0.208975	-0.200265	-0.189243	-0.194976	-0.194644	-0.182378	-0.178324	-0.174061	-0.171397	-0.168396	-0.166385	-0.163851	-0.164226	-0.160534	-0.149974	-0.151755	-0.152989	-0.155349	-0.149399	-0.148561	-0.144255	-0.133789	-0.126583	-0.126217	-0.120996	-0.117053
368	-0.289244	-0.296095	-0.285239	-0.241183	-0.121714	0.19023	0.147881	-0.0917056	-0.219672	-0.255334	-0.244053	-0.200333	-0.0970926	-0.0393168	-0.0651032	-0.129314	-0.171076	-0.213378	-0.22308	-0.218621	-0.216986	-0.21616	-0.199661	-0.208527	-0.200079	-0.192417	-0.194893	-0.192268	-0.182074	-0.178772	-0.174567	-0.170353	-0.169074	-0.170659	-0.165772	-0.165998	-0.159658	-0.150506	-0.154434	-0.150098	-0.157572	-0.150628	-0.147885	-0.143195	-0.136649	-0.127551	-0.125697	-0.11903	-0.115257
369	-0.289799	-0.292882	-0.284401	-0.240826	-0.123111	0.189503	0.150487	-0.0891692	-0.221037	-0.256556	-0.244687	-0.199648	-0.0971084	-0.039291	-0.0656176	-0.130952	-0.172749	-0.218049	-0.220947	-0.218622	-0.217538	-0.220661	-0.199656	-0.207629	-0.200128	-0.192422	-0.194348	-0.193317	-0.177408	-0.181379	-0.174963	-0.171831	-0.170458	-0.169994	-0.163768	-0.164401	-0.160003	-0.151798	-0.157318	-0.1511	-0.159716	-0.150307	-0.150632	-0.145179	-0.13273	-0.127041	-0.128828	-0.120434	-0.114973
370	-0.289497	-0.289375	-0.284159	-0.243049	-0.122273	0.19023	0.151016	-0.087192	-0.221354	-0.254339	-0.246125	-0.1991	-0.0967163	-0.0390679	-0.0657609	-0.131356	-0.171727	-0.220306	-0.221794	-0.218259	-0.217486	-0.219334	-0.199401	-0.212152	-0.204255	-0.192538	-0.194422	-0.195089	-0.180807	-0.182921	-0.171566	-0.172028	-0.168452	-0.169014	-0.162094	-0.165986	-0.156493	-0.147083	-0.158543	-0.154724	-0.156559	-0.147999	-0.147283	-0.14135	-0.130096	-0.122286	-0.128279	-0.1195	-0.118673
371	-0.289674	-0.288409	-0.284222	-0.243254	-0.123832	0.189064	0.150656	-0.0881684	-0.221861	-0.254012	-0.246125	-0.201253	-0.0985116	-0.0412778	-0.0643217	-0.128948	-0.170971	-0.220088	-0.222554	-0.220434	-0.215599	-0.221329	-0.201428	-0.208028	-0.204529	-0.192487	-0.199023	-0.194697	-0.181806	-0.180034	-0.173054	-0.172734	-0.168699	-0.16906	-0.16424	-0.16199	-0.156427	-0.148355	-0.158418	-0.152125	-0.154736	-0.150235	-0.147108	-0.139638	-0.132357	-0.12283	-0.126855	-0.12059	-0.117833
372	-0.287664	-0.286853	-0.286066	-0.241385	-0.123633	0.188288	0.150355	-0.0901378	-0.220731	-0.253567	-0.245367	-0.201209	-0.0996309	-0.0432047	-0.0637452	-0.128533	-0.170871	-0.216936	-0.22289	-0.219747	-0.215376	-0.222421	-0.201517	-0.201067	-0.202273	-0.196829	-0.198052	-0.195522	-0.178472	-0.178221	-0.171772	-0.1711	-0.169229	-0.168531	-0.160065	-0.160914	-0.160644	-0.14571	-0.155744	-0.151482	-0.153137	-0.151465	-0.146241	-0.142629	-0.135379	-0.124582	-0.12761	-0.118232	-0.117567
373	-0.289396	-0.287651	-0.285903	-0.241332	-0.122525	0.188252	0.151253	-0.0899691	-0.220264	-0.253196	-0.244309	-0.200554	-0.103529	-0.0445384	-0.0629209	-0.131061	-0.170908	-0.215914	-0.224019	-0.220569	-0.219196	-0.221272	-0.202158	-0.206681	-0.20316	-0.194018	-0.198134	-0.198176	-0.183033	-0.180228	-0.168128	-0.16885	-0.171201	-0.166641	-0.164799	-0.159787	-0.157442	-0.148378	-0.153596	-0.152615	-0.148342	-0.148469	-0.147669	-0.141717	-0.137632	-0.120185	-0.12934	-0.121332	-0.119738
374	-0.288215	-0.287633	-0.285359	-0.241717	-0.122987	0.188596	0.151615	-0.0902457	-0.219139	-0.251816	-0.24319	-0.200098	-0.105355	-0.044235	-0.0608465	-0.13095	-0.17295	-0.216309	-0.228129	-0.219606	-0.217448	-0.21964	-0.20622	-0.204886	-0.203287	-0.195097	-0.200095	-0.196448	-0.18195	-0.178576	-0.171216	-0.166661	-0.169691	-0.170077	-0.167343	-0.161257	-0.158676	-0.151876	-0.150214	-0.15167	-0.149694	-0.151439	-0.148383	-0.143904	-0.135787	-0.121851	-0.131375	-0.121454	-0.11772
375	-0.28567	-0.286017	-0.286101	-0.240603	-0.119989	0.187772	0.152806	-0.0897849	-0.220441	-0.248816	-0.243207	-0.198582	-0.103256	-0.0434894	-0.0635961	-0.132646	-0.172712	-0.214602	-0.22489	-0.218426	-0.21935	-0.218939	-0.206467	-0.203812	-0.205558	-0.195579	-0.199546	-0.197919	-0.184809	-0.179573	-0.168718	-0.165808	-0.170941	-0.169122	-0.169324	-0.162009	-0.161	-0.148466	-0.15117	-0.150171	-0.146672	-0.151255	-0.149361	-0.143373	-0.130491	-0.120143	-0.127361	-0.121898	-0.118602
376	-0.286338	-0.285247	-0.28348	-0.242016	-0.121214	0.188251	0.152366	-0.0869262	-0.221702	-0.249194	-0.245733	-0.201066	-0.100681	-0.0422237	-0.0609559	-0.132751	-0.174604	-0.211237	-0.225985	-0.216187	-0.219434	-0.219966	-0.204895	-0.201812	-0.202351	-0.199367	-0.202559	-0.201684	-0.185874	-0.179462	-0.175177	-0.167883	-0.169664	-0.168395	-0.169223	-0.165995	-0.159062	-0.149418	-0.152358	-0.15391	-0.148993	-0.154061	-0.14991	-0.147504	-0.135204	-0.123148	-0.124791	-0.124173	-0.122448
377	-0.286264	-0.284591	-0.282874	-0.242144	-0.121159	0.190085	0.153136	-0.0862882	-0.219613	-0.249518	-0.246733	-0.201718	-0.102785	-0.0433233	-0.0594334	-0.129692	-0.174116	-0.213129	-0.226163	-0.21352	-0.219535	-0.219426	-0.203309	-0.203195	-0.205132	-0.201787	-0.19903	-0.195476	-0.182777	-0.181587	-0.173777	-0.168964	-0.16666	-0.168465	-0.167897	-0.165573	-0.159046	-0.146819	-0.149865	-0.153546	-0.146431	-0.148437	-0.146317	-0.148488	-0.130561	-0.124026	-0.127314	-0.124979	-0.125711
378	-0.285647	-0.283825	-0.28352	-0.243223	-0.120922	0.188888	0.154978	-0.0869457	-0.219796	-0.248775	-0.249687	-0.199183	-0.102313	-0.0430605	-0.0574843	-0.128914	-0.169893	-0.21037	-0.227045	-0.217118	-0.219198	-0.218992	-0.206448	-0.203056	-0.203795	-0.199962	-0.200114	-0.195569	-0.187548	-0.175535	-0.171819	-0.167565	-0.166623	-0.168074	-0.166937	-0.159972	-0.156791	-0.147362	-0.153572	-0.15506	-0.146899	-0.150316	-0.146033	-0.145785	-0.130796	-0.12554	-0.127748	-0.125919	-0.125015
379	-0.286581	-0.284135	-0.284035	-0.244445	-0.121563	0.187729	0.156608	-0.0888245	-0.219659	-0.250416	-0.251213	-0.198735	-0.102468	-0.0422591	-0.057906	-0.129052	-0.17103	-0.212137	-0.223665	-0.217357	-0.218393	-0.219774	-0.20651	-0.209842	-0.203654	-0.202909	-0.199423	-0.19793	-0.187833	-0.179944	-0.174783	-0.167517	-0.168555	-0.169305	-0.1685	-0.164706	-0.156961	-0.150655	-0.15463	-0.151934	-0.148805	-0.152273	-0.148038	-0.14562	-0.129571	-0.125274	-0.126333	-0.124905	-0.125706
380	-0.284494	-0.280505	-0.282761	-0.246853	-0.121498	0.187842	0.157304	-0.0887545	-0.218725	-0.252507	-0.253524	-0.196902	-0.101024	-0.0452412	-0.0564252	-0.129372	-0.168999	-0.213404	-0.23042	-0.218483	-0.218714	-0.217066	-0.20836	-0.208917	-0.205606	-0.200826	-0.200279	-0.195117	-0.188964	-0.180904	-0.174919	-0.166602	-0.16975	-0.171564	-0.168225	-0.160867	-0.161431	-0.149206	-0.156043	-0.154707	-0.146985	-0.153985	-0.148294	-0.146238	-0.128965	-0.126298	-0.125907	-0.127778	-0.124787
381	-0.284846	-0.278725	-0.284559	-0.246181	-0.123343	0.186555	0.156944	-0.089115	-0.219166	-0.255805	-0.251618	-0.198764	-0.101466	-0.0439691	-0.0552406	-0.12466	-0.169835	-0.211017	-0.230917	-0.219714	-0.221495	-0.219806	-0.20853	-0.203705	-0.20254	-0.197912	-0.198534	-0.197743	-0.190899	-0.185826	-0.175886	-0.165316	-0.1683	-0.169794	-0.169466	-0.15995	-0.159231	-0.152198	-0.156365	-0.155266	-0.146829	-0.152636	-0.146671	-0.146014	-0.128532	-0.126099	-0.126854	-0.129885	-0.125444
382	-0.287687	-0.277978	-0.284095	-0.24507	-0.124939	0.18642	0.157451	-0.0904041	-0.219551	-0.257577	-0.251235	-0.198523	-0.0987129	-0.0442824	-0.0564022	-0.12635	-0.171804	-0.209219	-0.230674	-0.219544	-0.219979	-0.216324	-0.207346	-0.208217	-0.204045	-0.199327	-0.197355	-0.192732	-0.190931	-0.187267	-0.179187	-0.162741	-0.170096	-0.171276	-0.169155	-0.163264	-0.157414	-0.15164	-0.157801	-0.155535	-0.14707	-0.148822	-0.147104	-0.13972	-0.128698	-0.122659	-0.126454	-0.127294	-0.128564
383	-0.290619	-0.278978	-0.283402	-0.246195	-0.127874	0.185451	0.156467	-0.0879301	-0.22226	-0.254553	-0.252498	-0.195016	-0.0961935	-0.0434578	-0.0540955	-0.12759	-0.175882	-0.209328	-0.227913	-0.219488	-0.213845	-0.215369	-0.205156	-0.210623	-0.207179	-0.201572	-0.202609	-0.197664	-0.187379	-0.183806	-0.176617	-0.167242	-0.168865	-0.173136	-0.170942	-0.163728	-0.15703	-0.150974	-0.156956	-0.157129	-0.147436	-0.149939	-0.149354	-0.142295	-0.129989	-0.122339	-0.125276	-0.129885	-0.124734
384	-0.291065	-0.28061	-0.283566	-0.249383	-0.126132	0.185518	0.155231	-0.0865531	-0.224043	-0.254139	-0.252742	-0.197714	-0.094678	-0.0458129	-0.0527163	-0.129167	-0.180664	-0.209931	-0.224093	-0.219006	-0.211072	-0.214435	-0.20577	-0.210494	-0.207264	-0.200405	-0.203593	-0.19579	-0.183397	-0.182581	-0.174337	-0.165524	-0.168442	-0.172072	-0.166222	-0.161315	-0.155017	-0.151827	-0.153975	-0.153325	-0.150176	-0.149441	-0.150408	-0.145644	-0.130214	-0.123137	-0.125532	-0.13167	-0.119849
385	-0.291355	-0.280177	-0.283181	-0.251198	-0.124822	0.185744	0.153648	-0.0860671	-0.223946	-0.254025	-0.252637	-0.197527	-0.0938255	-0.0523406	-0.046847	-0.129658	-0.18258	-0.208883	-0.223162	-0.22119	-0.209479	-0.21632	-0.204767	-0.2129	-0.207146	-0.201127	-0.2042	-0.198893	-0.184435	-0.18185	-0.175766	-0.167626	-0.167562	-0.170566	-0.167173	-0.160196	-0.155367	-0.152793	-0.150947	-0.150024	-0.152356	-0.153946	-0.150076	-0.145343	-0.127118	-0.123279	-0.124775	-0.134116	-0.120245
386	-0.292079	-0.278796	-0.285712	-0.248817	-0.124993	0.186324	0.15493	-0.086283	-0.224442	-0.255919	-0.252396	-0.19516	-0.0938726	-0.0539119	-0.0462832	-0.131277	-0.181384	-0.209763	-0.221955	-0.220208	-0.209239	-0.213795	-0.204822	-0.20687	-0.20812	-0.20183	-0.2032	-0.195604	-0.185831	-0.182822	-0.17672	-0.166443	-0.168335	-0.170286	-0.168583	-0.15942	-0.15764	-0.154971	-0.153466	-0.148925	-0.154481	-0.153798	-0.149507	-0.143648	-0.129146	-0.12318	-0.126548	-0.132335	-0.122282
387	-0.292136	-0.277294	-0.288026	-0.246078	-0.125414	0.186148	0.156254	-0.0857977	-0.225194	-0.253449	-0.254045	-0.193481	-0.0936994	-0.0503092	-0.046119	-0.131314	-0.183765	-0.208094	-0.220249	-0.223917	-0.209884	-0.215207	-0.201407	-0.204738	-0.206569	-0.198546	-0.202579	-0.195057	-0.189911	-0.17695	-0.178838	-0.169883	-0.168404	-0.167521	-0.166792	-0.159484	-0.158039	-0.150625	-0.153757	-0.149075	-0.153454	-0.150243	-0.15019	-0.143634	-0.132205	-0.122253	-0.128637	-0.132118	-0.123424
388	-0.2912	-0.277047	-0.28842	-0.247074	-0.121216	0.186068	0.157198	-0.0846499	-0.224831	-0.256734	-0.251989	-0.192043	-0.0951729	-0.0494401	-0.0449566	-0.133102	-0.186487	-0.210294	-0.223788	-0.226683	-0.210772	-0.210774	-0.201925	-0.204122	-0.211213	-0.199549	-0.205227	-0.193124	-0.188494	-0.182427	-0.176863	-0.167585	-0.165034	-0.166573	-0.165954	-0.159662	-0.157048	-0.152985	-0.152608	-0.148791	-0.150156	-0.151177	-0.147901	-0.142502	-0.128868	-0.129261	-0.127079	-0.131973	-0.127443
389	-0.289998	-0.278116	-0.289614	-0.247601	-0.118179	0.188369	0.15811	-0.0834626	-0.224061	-0.257445	-0.252922	-0.190147	-0.098191	-0.0502705	-0.0421191	-0.133406	-0.187493	-0.210953	-0.231057	-0.228228	-0.214782	-0.212727	-0.198403	-0.205363	-0.213278	-0.201083	-0.203842	-0.194285	-0.189383	-0.181714	-0.174127	-0.170207	-0.166911	-0.168173	-0.166316	-0.159389	-0.158565	-0.151671	-0.154242	-0.150141	-0.151234	-0.155813	-0.146705	-0.144085	-0.129718	-0.129287	-0.125564	-0.135025	-0.127063
390	-0.291353	-0.280695	-0.287645	-0.247319	-0.118066	0.189322	0.1599	-0.0833378	-0.223204	-0.255354	-0.25192	-0.193025	-0.0940135	-0.0506295	-0.0427829	-0.128862	-0.186654	-0.212301	-0.234214	-0.224577	-0.217021	-0.212486	-0.197207	-0.203191	-0.212659	-0.20076	-0.205837	-0.191458	-0.189097	-0.183868	-0.176707	-0.170145	-0.17105	-0.165082	-0.169026	-0.160011	-0.159531	-0.150281	-0.15692	-0.152576	-0.154754	-0.154761	-0.145929	-0.143697	-0.129698	-0.129928	-0.1284	-0.126027	-0.124353
391	-0.290698	-0.278686	-0.286965	-0.248934	-0.117898	0.191077	0.158051	-0.0837043	-0.223646	-0.253067	-0.251973	-0.195016	-0.0960353	-0.0483741	-0.0425448	-0.127438	-0.183565	-0.210199	-0.232492	-0.224805	-0.212044	-0.212222	-0.196132	-0.205545	-0.213998	-0.205338	-0.201719	-0.189361	-0.189119	-0.183686	-0.174978	-0.173878	-0.170111	-0.166041	-0.168505	-0.163983	-0.158153	-0.152328	-0.157391	-0.152323	-0.152574	-0.153694	-0.145327	-0.142378	-0.130528	-0.126752	-0.125086	-0.128269	-0.123953
392	-0.29014	-0.280624	-0.288316	-0.250233	-0.11933	0.192277	0.1573	-0.0850562	-0.226523	-0.254198	-0.252694	-0.191206	-0.0943383	-0.046026	-0.0430305	-0.126755	-0.182681	-0.212982	-0.232074	-0.226981	-0.210204	-0.214649	-0.194561	-0.206518	-0.214135	-0.207411	-0.201201	-0.191124	-0.187649	-0.184564	-0.174705	-0.173843	-0.169803	-0.167999	-0.165525	-0.165137	-0.156577	-0.154871	-0.157732	-0.155337	-0.152335	-0.154655	-0.14536	-0.143775	-0.131281	-0.127526	-0.125612	-0.126232	-0.127441
393	-0.290933	-0.280475	-0.28636	-0.254534	-0.120165	0.189626	0.15619	-0.082567	-0.225989	-0.253041	-0.250673	-0.187474	-0.0966713	-0.0466959	-0.048214	-0.127174	-0.183537	-0.209139	-0.231625	-0.229345	-0.211291	-0.21207	-0.19546	-0.205064	-0.212043	-0.205973	-0.201868	-0.1912	-0.187357	-0.187755	-0.176218	-0.169393	-0.171546	-0.168415	-0.163197	-0.163722	-0.158023	-0.156797	-0.157541	-0.15463	-0.150757	-0.153399	-0.146523	-0.142229	-0.131443	-0.127725	-0.126558	-0.123574	-0.12454
394	-0.292271	-0.280601	-0.288559	-0.254944	-0.122525	0.186444	0.157002	-0.0841342	-0.224943	-0.254361	-0.252035	-0.186825	-0.0989969	-0.044473	-0.046979	-0.128789	-0.181188	-0.207102	-0.231898	-0.228901	-0.212828	-0.209842	-0.196933	-0.205238	-0.212649	-0.208083	-0.201079	-0.191174	-0.190463	-0.180542	-0.174634	-0.170894	-0.168594	-0.164289	-0.162769	-0.16732	-0.157135	-0.157181	-0.157651	-0.154318	-0.152263	-0.152252	-0.149296	-0.145461	-0.136041	-0.128092	-0.125495	-0.124566	-0.122339
395	-0.292649	-0.281537	-0.289759	-0.254346	-0.123905	0.182582	0.158218	-0.0827414	-0.224544	-0.254176	-0.252133	-0.189237	-0.098712	-0.0451849	-0.045362	-0.127713	-0.178717	-0.205507	-0.229987	-0.229349	-0.214486	-0.21149	-0.19895	-0.20342	-0.213619	-0.209484	-0.20272	-0.190369	-0.19095	-0.18633	-0.176297	-0.17128	-0.17174	-0.169404	-0.166621	-0.171086	-0.155639	-0.158321	-0.158054	-0.154115	-0.150259	-0.151854	-0.149684	-0.146637	-0.133241	-0.126592	-0.127767	-0.124297	-0.125867
396	-0.288897	-0.282144	-0.290904	-0.253763	-0.120845	0.182056	0.157877	-0.0833353	-0.225687	-0.254063	-0.250353	-0.188011	-0.0989195	-0.0414164	-0.0480612	-0.129637	-0.180122	-0.214095	-0.228839	-0.226164	-0.212246	-0.215841	-0.201257	-0.206132	-0.211851	-0.20825	-0.199106	-0.190591	-0.191693	-0.187925	-0.176175	-0.172196	-0.173783	-0.166305	-0.167234	-0.172206	-0.159945	-0.159838	-0.160315	-0.150902	-0.151381	-0.150703	-0.146916	-0.143596	-0.131557	-0.133944	-0.124591	-0.123541	-0.127774
397	-0.289963	-0.28265	-0.290864	-0.250577	-0.122184	0.180411	0.157804	-0.0842699	-0.2254	-0.254257	-0.250924	-0.188341	-0.0987656	-0.0390564	-0.0512284	-0.127027	-0.178456	-0.210303	-0.22762	-0.226379	-0.215144	-0.212523	-0.200646	-0.210011	-0.212165	-0.207829	-0.199258	-0.194229	-0.190214	-0.187119	-0.178736	-0.167999	-0.173728	-0.166402	-0.163439	-0.169214	-0.161802	-0.156926	-0.156679	-0.152979	-0.149802	-0.150636	-0.14566	-0.141868	-0.132411	-0.133733	-0.130839	-0.12582	-0.124844
398	-0.292563	-0.282822	-0.290051	-0.249088	-0.122258	0.179762	0.157863	-0.0852161	-0.224052	-0.254483	-0.251103	-0.188845	-0.0981887	-0.0400722	-0.049177	-0.124459	-0.179513	-0.211749	-0.227054	-0.227109	-0.213481	-0.212026	-0.202438	-0.204045	-0.211505	-0.205993	-0.197664	-0.189899	-0.192096	-0.18524	-0.177233	-0.167902	-0.174425	-0.170206	-0.165985	-0.163655	-0.155902	-0.157702	-0.158948	-0.1528	-0.147798	-0.147048	-0.14586	-0.142532	-0.133669	-0.132253	-0.130496	-0.126568	-0.12574
399	-0.293917	-0.282686	-0.289132	-0.247643	-0.12258	0.179115	0.158751	-0.0855998	-0.223716	-0.254911	-0.250989	-0.186909	-0.0961979	-0.0399219	-0.0484179	-0.127258	-0.177256	-0.212512	-0.225689	-0.226452	-0.210112	-0.211531	-0.203225	-0.203944	-0.210328	-0.205743	-0.194539	-0.185661	-0.188217	-0.185139	-0.173272	-0.171433	-0.174176	-0.165489	-0.165363	-0.164667	-0.161574	-0.156664	-0.160652	-0.151915	-0.148087	-0.14334	-0.14325	-0.144622	-0.133881	-0.13447	-0.133412	-0.12316	-0.123223
400	-0.294459	-0.282375	-0.287135	-0.244469	-0.124044	0.177882	0.158403	-0.0886254	-0.227918	-0.257649	-0.248344	-0.187627	-0.0961566	-0.0394494	-0.0487885	-0.126347	-0.178098	-0.213012	-0.224173	-0.225162	-0.210721	-0.214001	-0.20161	-0.206445	-0.210452	-0.206944	-0.196897	-0.184905	-0.189296	-0.183687	-0.174229	-0.168296	-0.176179	-0.165697	-0.166618	-0.159234	-0.162231	-0.156374	-0.157456	-0.151963	-0.147111	-0.144442	-0.143376	-0.147514	-0.136619	-0.135002	-0.135156	-0.124803	-0.125267
401	-0.293997	-0.284052	-0.285397	-0.244611	-0.123731	0.176898	0.160012	-0.0923775	-0.22826	-0.260439	-0.249198	-0.189715	-0.0967263	-0.0377328	-0.0484039	-0.125264	-0.177639	-0.213669	-0.227795	-0.222685	-0.212145	-0.21219	-0.201065	-0.208632	-0.210886	-0.20498	-0.196387	-0.186263	-0.188962	-0.184337	-0.173519	-0.164787	-0.174661	-0.167821	-0.16427	-0.159272	-0.165414	-0.152995	-0.156732	-0.147359	-0.148703	-0.141299	-0.141185	-0.149329	-0.139212	-0.135134	-0.133632	-0.127596	-0.125399
402	-0.292813	-0.285871	-0.285016	-0.24543	-0.123291	0.174784	0.161387	-0.0916296	-0.227759	-0.260453	-0.249943	-0.190384	-0.096577	-0.0368552	-0.0445808	-0.12219	-0.178862	-0.214542	-0.226822	-0.223029	-0.212905	-0.211574	-0.201638	-0.209552	-0.209855	-0.204165	-0.197974	-0.183946	-0.188936	-0.185915	-0.169731	-0.169697	-0.173014	-0.172561	-0.163324	-0.160567	-0.162743	-0.15321	-0.155641	-0.147947	-0.148748	-0.143137	-0.138771	-0.147188	-0.140175	-0.136581	-0.131111	-0.125843	-0.12605
403	-0.292433	-0.284838	-0.286064	-0.248674	-0.120569	0.174168	0.16455	-0.091411	-0.227888	-0.26192	-0.249371	-0.189946	-0.0984944	-0.0368503	-0.042807	-0.121673	-0.179862	-0.213284	-0.225699	-0.223871	-0.212454	-0.211874	-0.203711	-0.205457	-0.205381	-0.202375	-0.199709	-0.185787	-0.184762	-0.184128	-0.167637	-0.168856	-0.16975	-0.170008	-0.164248	-0.161618	-0.160376	-0.151256	-0.155798	-0.148827	-0.15014	-0.140179	-0.139301	-0.145933	-0.14239	-0.139588	-0.131978	-0.126811	-0.127246
404	-0.29277	-0.283766	-0.286919	-0.249235	-0.120047	0.172881	0.165968	-0.0906126	-0.22779	-0.259179	-0.248729	-0.192395	-0.0998373	-0.0346927	-0.0455308	-0.125461	-0.179769	-0.213289	-0.225807	-0.223971	-0.211855	-0.214789	-0.205827	-0.207782	-0.209382	-0.201001	-0.200789	-0.189644	-0.188088	-0.186676	-0.169492	-0.172822	-0.17099	-0.166198	-0.16273	-0.16287	-0.157806	-0.155338	-0.155555	-0.146469	-0.150326	-0.139482	-0.14305	-0.14537	-0.14279	-0.140538	-0.126938	-0.121448	-0.123436
405	-0.292135	-0.282577	-0.288183	-0.252915	-0.120777	0.173852	0.165272	-0.0944224	-0.225745	-0.257472	-0.249138	-0.189836	-0.102055	-0.0352345	-0.0448441	-0.124801	-0.177881	-0.21267	-0.227788	-0.222003	-0.213257	-0.210159	-0.205381	-0.206821	-0.205917	-0.199951	-0.200578	-0.190109	-0.189494	-0.18362	-0.169288	-0.172864	-0.171417	-0.165299	-0.16101	-0.161887	-0.155451	-0.154328	-0.154974	-0.146699	-0.146783	-0.139233	-0.146664	-0.140836	-0.141425	-0.137019	-0.12376	-0.122037	-0.122656
406	-0.291279	-0.28263	-0.290445	-0.25106	-0.122703	0.173072	0.163848	-0.0954347	-0.224962	-0.258469	-0.247858	-0.190441	-0.101117	-0.035766	-0.0443246	-0.121745	-0.176273	-0.215324	-0.222948	-0.222829	-0.212261	-0.211968	-0.20321	-0.203693	-0.208941	-0.2008	-0.202857	-0.190505	-0.187604	-0.187038	-0.169882	-0.170646	-0.174019	-0.16721	-0.160446	-0.163207	-0.153541	-0.15345	-0.15422	-0.150482	-0.149456	-0.139153	-0.146476	-0.144141	-0.143152	-0.137886	-0.127219	-0.123738	-0.120278
407	-0.29184	-0.28345	-0.292768	-0.249916	-0.122464	0.172301	0.164688	-0.0950229	-0.224821	-0.25965	-0.24832	-0.190704	-0.10201	-0.0349293	-0.0420347	-0.118819	-0.179519	-0.212283	-0.225394	-0.220638	-0.212424	-0.209641	-0.206046	-0.205662	-0.208301	-0.201601	-0.196744	-0.192333	-0.189095	-0.186995	-0.174263	-0.167601	-0.173279	-0.165733	-0.158935	-0.161862	-0.155353	-0.159108	-0.156748	-0.143512	-0.147979	-0.140621	-0.145451	-0.143791	-0.139356	-0.137614	-0.126161	-0.124878	-0.11701
408	-0.292829	-0.284175	-0.290646	-0.249362	-0.122086	0.171539	0.163492	-0.0978471	-0.224412	-0.261567	-0.248153	-0.191527	-0.100538	-0.0351958	-0.0446471	-0.117217	-0.179453	-0.210873	-0.222798	-0.220426	-0.21386	-0.20969	-0.206254	-0.206999	-0.205134	-0.199365	-0.197846	-0.188876	-0.189126	-0.187303	-0.172777	-0.172796	-0.172723	-0.160815	-0.159829	-0.164288	-0.160144	-0.158361	-0.154997	-0.147139	-0.14624	-0.141181	-0.145104	-0.143329	-0.139704	-0.135415	-0.124736	-0.123261	-0.120666
409	-0.293984	-0.283962	-0.291288	-0.252185	-0.122349	0.170785	0.160618	-0.101146	-0.223864	-0.261813	-0.251186	-0.190668	-0.100151	-0.0361378	-0.0494147	-0.120685	-0.173716	-0.208863	-0.221015	-0.220154	-0.213561	-0.209166	-0.208189	-0.204271	-0.207309	-0.198348	-0.196628	-0.188332	-0.190018	-0.188852	-0.175942	-0.172563	-0.168557	-0.158942	-0.160461	-0.160367	-0.160822	-0.158601	-0.156016	-0.150407	-0.14923	-0.140218	-0.142359	-0.143466	-0.141336	-0.134822	-0.125933	-0.120491	-0.11833
410	-0.295008	-0.283186	-0.292121	-0.253341	-0.122814	0.167839	0.159317	-0.101276	-0.223832	-0.262368	-0.248468	-0.193584	-0.100255	-0.0378552	-0.0520225	-0.119961	-0.172711	-0.210364	-0.221746	-0.219325	-0.211689	-0.208781	-0.207923	-0.206432	-0.208636	-0.197851	-0.196456	-0.190847	-0.192684	-0.189166	-0.173576	-0.169552	-0.169223	-0.161646	-0.16274	-0.162127	-0.163302	-0.159874	-0.157386	-0.149445	-0.147732	-0.142145	-0.143828	-0.142676	-0.138716	-0.133359	-0.127634	-0.119405	-0.115224
411	-0.295004	-0.283731	-0.291842	-0.253912	-0.12284	0.167053	0.158022	-0.0997665	-0.222046	-0.264359	-0.250091	-0.192411	-0.100016	-0.0367581	-0.0548471	-0.117603	-0.170323	-0.21057	-0.222218	-0.216716	-0.213778	-0.213791	-0.205935	-0.202761	-0.205362	-0.199227	-0.196687	-0.188482	-0.189692	-0.186187	-0.17024	-0.166204	-0.172939	-0.163958	-0.164657	-0.162584	-0.164611	-0.1631	-0.155403	-0.151421	-0.144889	-0.141287	-0.143536	-0.141475	-0.139463	-0.128822	-0.126454	-0.11713	-0.114975
412	-0.295472	-0.286792	-0.291858	-0.25387	-0.124198	0.170229	0.155515	-0.100111	-0.220586	-0.26688	-0.252767	-0.194709	-0.0994796	-0.0362826	-0.0566225	-0.118981	-0.175275	-0.21231	-0.223189	-0.217315	-0.207772	-0.21325	-0.207607	-0.20475	-0.207103	-0.202828	-0.199429	-0.192869	-0.188936	-0.186279	-0.170762	-0.165847	-0.169242	-0.166794	-0.164635	-0.163695	-0.162354	-0.162849	-0.155077	-0.15008	-0.150782	-0.144908	-0.145484	-0.141482	-0.138113	-0.135176	-0.122914	-0.122431	-0.115544
413	-0.296615	-0.287514	-0.291983	-0.253468	-0.122993	0.172555	0.157594	-0.103516	-0.220434	-0.266938	-0.253988	-0.196894	-0.0996908	-0.034729	-0.0583835	-0.122548	-0.175907	-0.2111	-0.224702	-0.217866	-0.20854	-0.21363	-0.20833	-0.205097	-0.205179	-0.201459	-0.198916	-0.188488	-0.191137	-0.179992	-0.170485	-0.166542	-0.163369	-0.166753	-0.163243	-0.164507	-0.159939	-0.161694	-0.15523	-0.147762	-0.149683	-0.144458	-0.147237	-0.142955	-0.137636	-0.133833	-0.124103	-0.123941	-0.120567
414	-0.297411	-0.286075	-0.292871	-0.253722	-0.123467	0.175046	0.160071	-0.100275	-0.223271	-0.263597	-0.253891	-0.1913	-0.0991009	-0.0360527	-0.0552823	-0.122722	-0.17656	-0.214215	-0.226444	-0.218494	-0.211007	-0.213946	-0.210077	-0.208253	-0.202695	-0.201024	-0.198362	-0.190838	-0.190733	-0.181072	-0.170526	-0.164512	-0.166422	-0.167931	-0.164477	-0.160747	-0.165101	-0.161736	-0.153266	-0.14545	-0.145839	-0.146372	-0.146631	-0.145663	-0.132928	-0.130585	-0.128623	-0.121323	-0.119921
415	-0.295451	-0.28633	-0.292976	-0.254432	-0.123095	0.17681	0.161109	-0.0973037	-0.224169	-0.264103	-0.254656	-0.191936	-0.10055	-0.0345343	-0.0536992	-0.121992	-0.1764	-0.209117	-0.224309	-0.215724	-0.209524	-0.212015	-0.203993	-0.20705	-0.205477	-0.204078	-0.19737	-0.190636	-0.192411	-0.181164	-0.169105	-0.163629	-0.163297	-0.168231	-0.167024	-0.162974	-0.161987	-0.163826	-0.153881	-0.146556	-0.145751	-0.146655	-0.143539	-0.14035	-0.130604	-0.132115	-0.127183	-0.122895	-0.116925
416	-0.294148	-0.285062	-0.293064	-0.254367	-0.122777	0.175421	0.163607	-0.0994972	-0.225174	-0.265311	-0.25484	-0.19162	-0.100258	-0.0319318	-0.0533032	-0.121827	-0.176558	-0.212379	-0.226502	-0.217149	-0.206646	-0.214818	-0.207589	-0.205225	-0.205477	-0.202422	-0.197888	-0.191679	-0.192819	-0.179501	-0.172273	-0.164988	-0.159969	-0.16969	-0.164326	-0.162847	-0.164504	-0.162199	-0.154321	-0.148829	-0.145673	-0.14426	-0.143296	-0.137206	-0.133254	-0.12703	-0.128533	-0.121268	-0.11507
417	-0.295061	-0.284712	-0.287771	-0.253292	-0.123086	0.173233	0.164907	-0.101007	-0.223412	-0.26738	-0.254287	-0.193214	-0.101355	-0.029393	-0.0547983	-0.118291	-0.181021	-0.213304	-0.226734	-0.216932	-0.211421	-0.216492	-0.203762	-0.204317	-0.203016	-0.200013	-0.197433	-0.190474	-0.18836	-0.180452	-0.169419	-0.167291	-0.159546	-0.168997	-0.165906	-0.161569	-0.165245	-0.161881	-0.153477	-0.149367	-0.145277	-0.145043	-0.140677	-0.1368	-0.13071	-0.130196	-0.122007	-0.12054	-0.118667
418	-0.296414	-0.284613	-0.286819	-0.25456	-0.120155	0.172182	0.16432	-0.0979434	-0.223821	-0.265894	-0.252073	-0.193347	-0.101629	-0.0283602	-0.0540642	-0.11877	-0.181746	-0.215033	-0.228617	-0.219141	-0.212437	-0.218232	-0.202575	-0.205447	-0.204384	-0.204401	-0.198337	-0.193322	-0.186455	-0.179039	-0.164254	-0.166728	-0.154974	-0.167451	-0.163093	-0.161579	-0.165847	-0.161977	-0.154118	-0.147923	-0.148253	-0.146232	-0.141749	-0.136408	-0.130294	-0.128924	-0.122115	-0.123015	-0.124427
419	-0.295993	-0.285283	-0.289434	-0.252431	-0.121046	0.171267	0.165522	-0.0964439	-0.224549	-0.264465	-0.251199	-0.191271	-0.102279	-0.0268413	-0.0510606	-0.116511	-0.181114	-0.216399	-0.227112	-0.216614	-0.205841	-0.219851	-0.204678	-0.209753	-0.204818	-0.20267	-0.198193	-0.193133	-0.185036	-0.177596	-0.164609	-0.168175	-0.160175	-0.165911	-0.162708	-0.163098	-0.169767	-0.162045	-0.156296	-0.151661	-0.147145	-0.147894	-0.141527	-0.13205	-0.130301	-0.128557	-0.120606	-0.122182	-0.120728
420	-0.293806	-0.285337	-0.290291	-0.254652	-0.122803	0.171484	0.164715	-0.0985561	-0.224702	-0.26531	-0.25229	-0.190319	-0.102016	-0.0275676	-0.0490981	-0.117512	-0.179023	-0.21715	-0.227857	-0.216864	-0.206797	-0.219097	-0.202919	-0.21031	-0.206366	-0.202619	-0.198011	-0.192446	-0.1843	-0.178586	-0.166755	-0.16649	-0.164285	-0.16531	-0.161568	-0.161752	-0.167314	-0.162675	-0.153102	-0.150805	-0.148704	-0.146667	-0.141882	-0.133254	-0.129916	-0.126001	-0.11924	-0.121069	-0.11739
421	-0.292157	-0.28781	-0.290651	-0.255894	-0.123035	0.168915	0.164264	-0.0993751	-0.226449	-0.262231	-0.252369	-0.190097	-0.101732	-0.0305109	-0.0491364	-0.119582	-0.180518	-0.214888	-0.228585	-0.215348	-0.205544	-0.216712	-0.199101	-0.208438	-0.207653	-0.205311	-0.196357	-0.193622	-0.183228	-0.176076	-0.163165	-0.16479	-0.163573	-0.165255	-0.16339	-0.161314	-0.170163	-0.162355	-0.151638	-0.150316	-0.149192	-0.146907	-0.13777	-0.135889	-0.131416	-0.126331	-0.121943	-0.121036	-0.116797
422	-0.292141	-0.289393	-0.293373	-0.25856	-0.123659	0.168832	0.16397	-0.0973064	-0.227251	-0.261594	-0.253005	-0.189693	-0.102472	-0.0326769	-0.0505642	-0.118478	-0.182465	-0.216118	-0.226449	-0.215904	-0.203594	-0.211633	-0.199273	-0.207198	-0.207326	-0.205084	-0.195286	-0.189887	-0.1844	-0.176131	-0.167206	-0.163798	-0.162872	-0.165437	-0.162957	-0.164285	-0.171312	-0.159875	-0.155655	-0.151118	-0.15016	-0.143101	-0.139286	-0.133291	-0.129823	-0.129393	-0.121249	-0.120426	-0.117089
423	-0.292579	-0.28752	-0.293558	-0.257309	-0.121508	0.169667	0.164131	-0.0965798	-0.228008	-0.259071	-0.252337	-0.190121	-0.103112	-0.0318836	-0.0468215	-0.116874	-0.181713	-0.216895	-0.228398	-0.216827	-0.20627	-0.213926	-0.203507	-0.205292	-0.206909	-0.206023	-0.197806	-0.188877	-0.184732	-0.17428	-0.170449	-0.163652	-0.164316	-0.167139	-0.160506	-0.16582	-0.166523	-0.16071	-0.154616	-0.152598	-0.151106	-0.144376	-0.140136	-0.134172	-0.130001	-0.127486	-0.120706	-0.119773	-0.120967
424	-0.293399	-0.287122	-0.291949	-0.258618	-0.122466	0.1714	0.165584	-0.0967388	-0.227409	-0.257985	-0.251447	-0.191894	-0.10164	-0.0289844	-0.0447094	-0.11803	-0.17734	-0.218521	-0.228389	-0.21715	-0.203766	-0.215298	-0.203843	-0.20565	-0.207761	-0.213199	-0.198626	-0.187765	-0.186434	-0.173209	-0.168575	-0.163324	-0.161434	-0.169433	-0.162344	-0.168565	-0.167672	-0.160467	-0.151122	-0.149439	-0.147241	-0.142187	-0.139743	-0.131484	-0.130197	-0.126069	-0.124073	-0.12088	-0.120749
425	-0.295728	-0.285837	-0.290121	-0.256802	-0.124112	0.171185	0.166299	-0.0955518	-0.229119	-0.257821	-0.253651	-0.190964	-0.101165	-0.0283632	-0.0461008	-0.118442	-0.17876	-0.212692	-0.228487	-0.215782	-0.201841	-0.216973	-0.202172	-0.203486	-0.208176	-0.205701	-0.202834	-0.191577	-0.184198	-0.172838	-0.166772	-0.166376	-0.16218	-0.165622	-0.161632	-0.17025	-0.165701	-0.163387	-0.151415	-0.151631	-0.147861	-0.143402	-0.137854	-0.132616	-0.130065	-0.127379	-0.124943	-0.120136	-0.123205
426	-0.297166	-0.28648	-0.289054	-0.258624	-0.124659	0.169884	0.166354	-0.0940747	-0.229808	-0.257741	-0.256919	-0.190373	-0.0991698	-0.0266097	-0.0459002	-0.117318	-0.180857	-0.212943	-0.230293	-0.220049	-0.206985	-0.216398	-0.203651	-0.202217	-0.206072	-0.208624	-0.199701	-0.194834	-0.182217	-0.175126	-0.167336	-0.166524	-0.16105	-0.169044	-0.160478	-0.168855	-0.165946	-0.165785	-0.152382	-0.150319	-0.148112	-0.142803	-0.135326	-0.132249	-0.130084	-0.128313	-0.128958	-0.118199	-0.114402
427	-0.296912	-0.286012	-0.288839	-0.259249	-0.123849	0.168792	0.165869	-0.0941474	-0.22869	-0.260647	-0.256568	-0.190423	-0.100064	-0.0290781	-0.0449124	-0.120876	-0.181716	-0.212498	-0.231086	-0.220601	-0.207197	-0.214144	-0.201444	-0.201574	-0.206291	-0.206856	-0.201913	-0.195119	-0.184837	-0.176019	-0.166605	-0.1692	-0.157275	-0.168582	-0.16261	-0.171365	-0.166676	-0.163923	-0.153483	-0.152972	-0.151621	-0.142262	-0.135622	-0.135545	-0.12827	-0.128875	-0.126703	-0.118706	-0.114413
428	-0.29869	-0.287905	-0.289108	-0.260951	-0.12404	0.169049	0.165103	-0.0966136	-0.228659	-0.257622	-0.254945	-0.190759	-0.102308	-0.0278774	-0.0465726	-0.120588	-0.182527	-0.208486	-0.231216	-0.218818	-0.209102	-0.216027	-0.200981	-0.200304	-0.203768	-0.206014	-0.201943	-0.197703	-0.178997	-0.178015	-0.166273	-0.171572	-0.160245	-0.166825	-0.162506	-0.170048	-0.166035	-0.165305	-0.153828	-0.150619	-0.152689	-0.138573	-0.136278	-0.135393	-0.128176	-0.129391	-0.12952	-0.119341	-0.117654
429	-0.299222	-0.2904	-0.288825	-0.259128	-0.122793	0.169801	0.164194	-0.0982022	-0.227672	-0.252424	-0.256573	-0.188583	-0.103935	-0.0266755	-0.0495259	-0.121604	-0.18141	-0.212398	-0.230877	-0.217903	-0.209318	-0.221828	-0.201982	-0.198033	-0.205332	-0.206124	-0.199457	-0.202176	-0.186254	-0.176735	-0.166725	-0.169716	-0.159038	-0.163109	-0.163411	-0.167902	-0.167454	-0.16596	-0.157027	-0.148685	-0.151746	-0.140116	-0.137212	-0.129778	-0.129496	-0.129046	-0.122208	-0.116222	-0.111237
430	-0.300123	-0.291743	-0.29005	-0.258322	-0.125282	0.168725	0.163833	-0.0982456	-0.228395	-0.258239	-0.256005	-0.189026	-0.105039	-0.0261956	-0.0482481	-0.12086	-0.181376	-0.212406	-0.234401	-0.218698	-0.205821	-0.21941	-0.202445	-0.200256	-0.203896	-0.208481	-0.198413	-0.201364	-0.183525	-0.178255	-0.168684	-0.168699	-0.162067	-0.167392	-0.164985	-0.167951	-0.165803	-0.163992	-0.155235	-0.145156	-0.147748	-0.137521	-0.13465	-0.129962	-0.128122	-0.127736	-0.123474	-0.117099	-0.110421
431	-0.300469	-0.291266	-0.290496	-0.258937	-0.125098	0.167634	0.165012	-0.0935532	-0.229314	-0.259133	-0.257347	-0.187086	-0.105634	-0.0301939	-0.0492982	-0.119041	-0.180162	-0.211312	-0.2321	-0.219723	-0.206609	-0.22158	-0.201679	-0.201443	-0.204318	-0.208951	-0.199698	-0.200861	-0.184121	-0.179256	-0.168158	-0.166472	-0.163616	-0.166456	-0.165279	-0.168084	-0.167905	-0.167166	-0.153145	-0.151353	-0.149177	-0.136023	-0.133988	-0.130946	-0.125281	-0.126769	-0.121147	-0.117151	-0.114255
432	-0.300632	-0.29212	-0.29074	-0.25959	-0.123724	0.168454	0.165938	-0.0939415	-0.227699	-0.256093	-0.259875	-0.186124	-0.104586	-0.0296848	-0.0488468	-0.119763	-0.17989	-0.210618	-0.230207	-0.219495	-0.206421	-0.218021	-0.201618	-0.198872	-0.204235	-0.208004	-0.200266	-0.200794	-0.184464	-0.17555	-0.169859	-0.165234	-0.161388	-0.167938	-0.165873	-0.168702	-0.167638	-0.167739	-0.155894	-0.148069	-0.147997	-0.138955	-0.135395	-0.128123	-0.125352	-0.126301	-0.119789	-0.114974	-0.111362
433	-0.29897	-0.291856	-0.294266	-0.25865	-0.12483	0.169144	0.167007	-0.0940222	-0.226697	-0.256887	-0.260246	-0.187363	-0.104518	-0.0288001	-0.0473499	-0.118368	-0.180202	-0.208045	-0.229639	-0.220615	-0.206522	-0.214424	-0.202956	-0.200976	-0.203386	-0.208289	-0.200826	-0.199939	-0.18346	-0.175409	-0.166506	-0.161872	-0.161094	-0.166268	-0.166604	-0.167606	-0.171506	-0.166927	-0.155446	-0.149132	-0.149313	-0.136375	-0.13528	-0.125223	-0.126607	-0.125073	-0.118986	-0.115045	-0.110899
434	-0.297663	-0.292792	-0.295977	-0.259628	-0.124731	0.169465	0.167943	-0.095267	-0.226489	-0.257799	-0.257876	-0.190304	-0.101887	-0.0302932	-0.0477534	-0.119542	-0.181151	-0.208494	-0.230777	-0.219016	-0.206668	-0.210537	-0.202722	-0.200434	-0.203292	-0.205673	-0.201743	-0.199843	-0.184535	-0.176616	-0.167081	-0.168077	-0.162755	-0.167078	-0.166127	-0.167705	-0.163849	-0.164694	-0.155037	-0.151644	-0.144492	-0.139204	-0.13404	-0.124766	-0.130961	-0.125699	-0.117682	-0.111283	-0.112917
435	-0.295354	-0.292884	-0.295116	-0.262315	-0.12722	0.167879	0.168601	-0.0956087	-0.227721	-0.258497	-0.258404	-0.192618	-0.10335	-0.0326415	-0.0488099	-0.118976	-0.179803	-0.209285	-0.23042	-0.216781	-0.206594	-0.208293	-0.203774	-0.206032	-0.203854	-0.205999	-0.20111	-0.198422	-0.18574	-0.178271	-0.170333	-0.163922	-0.162227	-0.166011	-0.16589	-0.168113	-0.166012	-0.163799	-0.160733	-0.152733	-0.148005	-0.139901	-0.135794	-0.124693	-0.129831	-0.123085	-0.117651	-0.111771	-0.10706
436	-0.296135	-0.292722	-0.294068	-0.263261	-0.126055	0.168196	0.168651	-0.0952854	-0.224296	-0.258867	-0.258919	-0.192988	-0.103576	-0.0335046	-0.052548	-0.123781	-0.181572	-0.210211	-0.230811	-0.21601	-0.211015	-0.208983	-0.204942	-0.203345	-0.206156	-0.210231	-0.204582	-0.195842	-0.186239	-0.180094	-0.175211	-0.164809	-0.164648	-0.167711	-0.167734	-0.166743	-0.166515	-0.16197	-0.157812	-0.152083	-0.146665	-0.137867	-0.134064	-0.123237	-0.124764	-0.122124	-0.117501	-0.109065	-0.111762
437	-0.297097	-0.293396	-0.294043	-0.262651	-0.126526	0.17043	0.169769	-0.0955017	-0.225635	-0.260893	-0.259408	-0.189668	-0.103543	-0.0359674	-0.0540152	-0.125196	-0.182459	-0.211941	-0.22926	-0.219864	-0.213065	-0.210512	-0.203841	-0.203172	-0.210333	-0.210538	-0.201135	-0.197387	-0.187423	-0.176574	-0.174515	-0.164647	-0.167857	-0.16518	-0.169487	-0.168723	-0.16347	-0.164926	-0.159853	-0.151171	-0.147786	-0.134697	-0.133531	-0.123455	-0.121257	-0.122664	-0.114913	-0.111567	-0.110098
438	-0.296677	-0.295246	-0.292324	-0.261918	-0.127076	0.172965	0.17127	-0.0946247	-0.226976	-0.260657	-0.255884	-0.188817	-0.104929	-0.0327354	-0.0523909	-0.124452	-0.180475	-0.213532	-0.227746	-0.218297	-0.210809	-0.209472	-0.204897	-0.204489	-0.206971	-0.209847	-0.201379	-0.194159	-0.188767	-0.175921	-0.176156	-0.16721	-0.169077	-0.168764	-0.167828	-0.168019	-0.165268	-0.163937	-0.157817	-0.149696	-0.145553	-0.133152	-0.13325	-0.126996	-0.119455	-0.122018	-0.114878	-0.107728	-0.109428
439	-0.296749	-0.298625	-0.291981	-0.263454	-0.126179	0.175589	0.172866	-0.09246	-0.225482	-0.259839	-0.255405	-0.189871	-0.105064	-0.0337675	-0.052177	-0.123906	-0.182443	-0.216064	-0.22511	-0.218216	-0.20749	-0.206549	-0.203805	-0.20163	-0.208955	-0.205498	-0.200283	-0.195091	-0.191935	-0.175993	-0.176982	-0.166195	-0.16984	-0.167014	-0.167585	-0.16389	-0.164238	-0.165099	-0.154563	-0.151852	-0.146666	-0.134948	-0.135293	-0.123871	-0.12505	-0.119301	-0.109389	-0.108682	-0.111959
440	-0.296635	-0.29963	-0.294295	-0.262701	-0.126571	0.176778	0.174415	-0.0919962	-0.22605	-0.257499	-0.254339	-0.187947	-0.103812	-0.0328442	-0.0546439	-0.125804	-0.184712	-0.21378	-0.226134	-0.219823	-0.206153	-0.206385	-0.20671	-0.202349	-0.205638	-0.210225	-0.202637	-0.19335	-0.193759	-0.178407	-0.174769	-0.166309	-0.171553	-0.170512	-0.166932	-0.166925	-0.161687	-0.16815	-0.158289	-0.156264	-0.148565	-0.134866	-0.132764	-0.123716	-0.125176	-0.117943	-0.109743	-0.113043	-0.109667
441	-0.296458	-0.298972	-0.294142	-0.262954	-0.126553	0.176113	0.175207	-0.0928153	-0.227075	-0.257311	-0.258453	-0.189033	-0.105491	-0.032897	-0.0572497	-0.126446	-0.186173	-0.212223	-0.225724	-0.219289	-0.207893	-0.206529	-0.206586	-0.205967	-0.203454	-0.207867	-0.202713	-0.194119	-0.189365	-0.179061	-0.175514	-0.165232	-0.167081	-0.171166	-0.166738	-0.169071	-0.161622	-0.166866	-0.160156	-0.155265	-0.148528	-0.13793	-0.135031	-0.124772	-0.121899	-0.117592	-0.112284	-0.108523	-0.109709
442	-0.297665	-0.296789	-0.293809	-0.262385	-0.126636	0.175111	0.1748	-0.0942152	-0.229199	-0.258733	-0.256724	-0.188465	-0.105892	-0.0308959	-0.0562558	-0.123744	-0.184456	-0.209226	-0.223956	-0.224257	-0.205296	-0.206973	-0.206168	-0.204975	-0.202518	-0.208158	-0.20435	-0.192471	-0.193824	-0.178859	-0.174085	-0.167756	-0.162947	-0.171184	-0.162175	-0.163173	-0.160012	-0.168093	-0.15942	-0.153362	-0.148281	-0.136391	-0.134931	-0.125431	-0.121018	-0.113979	-0.116567	-0.113855	-0.109158
443	-0.296828	-0.293631	-0.294761	-0.262256	-0.125441	0.175149	0.175439	-0.0920587	-0.230847	-0.259845	-0.257693	-0.189988	-0.103335	-0.0320305	-0.0580521	-0.122302	-0.18271	-0.208082	-0.224208	-0.221321	-0.208602	-0.20597	-0.208805	-0.204857	-0.202081	-0.205244	-0.208522	-0.192428	-0.196007	-0.181753	-0.173135	-0.164766	-0.163672	-0.168481	-0.163958	-0.16405	-0.163881	-0.163708	-0.155438	-0.152814	-0.147631	-0.136312	-0.136009	-0.128071	-0.121322	-0.116249	-0.119598	-0.111082	-0.109431
444	-0.297648	-0.291581	-0.295841	-0.263282	-0.125515	0.175311	0.177765	-0.090118	-0.231385	-0.25969	-0.255111	-0.19184	-0.104273	-0.0305146	-0.0562017	-0.120754	-0.180119	-0.208122	-0.223039	-0.218551	-0.207657	-0.205446	-0.210265	-0.206169	-0.201075	-0.2056	-0.207937	-0.193127	-0.191623	-0.183644	-0.176803	-0.16509	-0.167858	-0.168785	-0.164489	-0.164454	-0.164353	-0.164094	-0.15703	-0.152011	-0.146676	-0.140529	-0.13329	-0.126402	-0.125042	-0.114545	-0.114099	-0.109371	-0.107051
445	-0.296769	-0.291904	-0.29749	-0.263485	-0.125053	0.17641	0.177189	-0.0924449	-0.228234	-0.260741	-0.254474	-0.189602	-0.104235	-0.032658	-0.052251	-0.12203	-0.184545	-0.211214	-0.225868	-0.217183	-0.209833	-0.205444	-0.20935	-0.207607	-0.204027	-0.206171	-0.207721	-0.188951	-0.190752	-0.186703	-0.1701	-0.169769	-0.167673	-0.168257	-0.162976	-0.163857	-0.164942	-0.163404	-0.163257	-0.152918	-0.141697	-0.136613	-0.132699	-0.125665	-0.124464	-0.113113	-0.110199	-0.107619	-0.104861
446	-0.297234	-0.295598	-0.295723	-0.262286	-0.12627	0.177749	0.175198	-0.0942258	-0.229902	-0.261109	-0.253155	-0.191331	-0.10485	-0.0295497	-0.0532068	-0.121733	-0.183873	-0.210132	-0.226842	-0.215892	-0.208265	-0.207333	-0.208961	-0.206816	-0.203074	-0.209149	-0.207591	-0.190519	-0.190796	-0.186079	-0.174227	-0.16761	-0.16814	-0.169275	-0.164049	-0.165814	-0.162398	-0.162895	-0.161627	-0.153378	-0.142284	-0.139006	-0.13444	-0.127071	-0.120718	-0.118345	-0.110558	-0.109556	-0.106709
447	-0.296068	-0.300562	-0.296213	-0.264726	-0.126614	0.178309	0.172982	-0.0934468	-0.229015	-0.261423	-0.253359	-0.191304	-0.108132	-0.0253442	-0.0515834	-0.119656	-0.182036	-0.210188	-0.225653	-0.212753	-0.210257	-0.207379	-0.20669	-0.206099	-0.207456	-0.205985	-0.207006	-0.189994	-0.188993	-0.18815	-0.171644	-0.165003	-0.169922	-0.167879	-0.16718	-0.164958	-0.165467	-0.160234	-0.16306	-0.155687	-0.141005	-0.135168	-0.134539	-0.125463	-0.123389	-0.116251	-0.110474	-0.10987	-0.106728
448	-0.298253	-0.300506	-0.298284	-0.262147	-0.127386	0.178535	0.170113	-0.0948567	-0.227456	-0.261836	-0.252347	-0.192214	-0.106708	-0.0257966	-0.0513124	-0.122852	-0.181905	-0.212945	-0.2262	-0.213961	-0.211717	-0.20465	-0.206669	-0.20653	-0.204204	-0.205635	-0.206311	-0.193212	-0.185557	-0.184181	-0.174394	-0.168137	-0.171629	-0.166201	-0.167674	-0.167218	-0.165442	-0.160672	-0.161028	-0.156868	-0.141999	-0.134903	-0.1372	-0.128585	-0.11981	-0.116563	-0.11496	-0.108343	-0.107281
449	-0.297083	-0.300064	-0.29927	-0.263656	-0.126952	0.180259	0.167191	-0.093641	-0.227223	-0.260849	-0.254299	-0.190431	-0.104577	-0.0279019	-0.0504497	-0.123718	-0.179989	-0.211932	-0.223258	-0.213925	-0.212509	-0.204329	-0.204999	-0.206591	-0.20187	-0.204645	-0.207441	-0.193364	-0.186578	-0.182974	-0.168754	-0.168811	-0.17022	-0.166531	-0.16292	-0.162447	-0.164895	-0.163355	-0.157839	-0.157119	-0.142895	-0.135339	-0.133113	-0.129207	-0.121215	-0.119186	-0.11709	-0.107143	-0.107101
450	-0.29685	-0.298816	-0.300093	-0.263262	-0.12602	0.181989	0.164257	-0.0910235	-0.22763	-0.261438	-0.252823	-0.18854	-0.10531	-0.0268395	-0.0487221	-0.123049	-0.182875	-0.213292	-0.226509	-0.218303	-0.211099	-0.208257	-0.202808	-0.208048	-0.202072	-0.206066	-0.207781	-0.190185	-0.186997	-0.181961	-0.170153	-0.172168	-0.16756	-0.169493	-0.164611	-0.162319	-0.162149	-0.163824	-0.159392	-0.156817	-0.142722	-0.140044	-0.133058	-0.127088	-0.123306	-0.121574	-0.114936	-0.109819	-0.110943
451	-0.294963	-0.298347	-0.298346	-0.264319	-0.126927	0.183305	0.161239	-0.0902312	-0.23025	-0.262901	-0.254112	-0.186716	-0.10211	-0.0318848	-0.0462548	-0.123568	-0.187311	-0.215148	-0.226672	-0.222007	-0.212539	-0.210073	-0.202711	-0.206928	-0.205676	-0.206097	-0.208229	-0.191946	-0.191869	-0.185578	-0.168943	-0.170827	-0.166051	-0.165964	-0.163641	-0.164054	-0.164486	-0.162949	-0.160564	-0.154597	-0.141115	-0.141705	-0.1315	-0.130302	-0.12516	-0.115364	-0.116211	-0.109801	-0.108895
452	-0.296152	-0.299795	-0.299344	-0.265587	-0.123364	0.183006	0.160253	-0.0928077	-0.229807	-0.262202	-0.254916	-0.187303	-0.101364	-0.0330665	-0.0416432	-0.122253	-0.18551	-0.215822	-0.2237	-0.215691	-0.214979	-0.21049	-0.201935	-0.207965	-0.205001	-0.204157	-0.208032	-0.189596	-0.186115	-0.18846	-0.172838	-0.167695	-0.165392	-0.165686	-0.159034	-0.161738	-0.162259	-0.16344	-0.157831	-0.155492	-0.144628	-0.140811	-0.131402	-0.129342	-0.121995	-0.115972	-0.116062	-0.110927	-0.106064
453	-0.29473	-0.301115	-0.301052	-0.266794	-0.124016	0.182342	0.160754	-0.0964224	-0.230171	-0.261394	-0.256896	-0.185517	-0.103461	-0.0294613	-0.0422763	-0.119758	-0.185189	-0.217547	-0.225926	-0.217528	-0.214915	-0.21118	-0.202576	-0.207947	-0.203726	-0.204459	-0.20745	-0.193198	-0.186449	-0.189237	-0.173584	-0.168703	-0.168194	-0.165027	-0.161007	-0.162902	-0.162594	-0.159046	-0.15796	-0.157013	-0.146426	-0.139173	-0.128988	-0.129576	-0.123127	-0.115345	-0.113165	-0.110819	-0.102626
454	-0.29384	-0.29938	-0.301491	-0.268105	-0.124151	0.181688	0.162757	-0.0969032	-0.228705	-0.261969	-0.259154	-0.189392	-0.104017	-0.026033	-0.0415666	-0.118965	-0.185134	-0.218353	-0.224842	-0.217891	-0.213733	-0.210563	-0.204928	-0.208371	-0.206645	-0.203414	-0.209898	-0.190331	-0.184879	-0.188753	-0.172132	-0.169448	-0.168588	-0.167888	-0.158605	-0.162473	-0.162122	-0.157935	-0.158405	-0.154942	-0.143565	-0.138856	-0.129097	-0.127464	-0.125633	-0.119303	-0.119039	-0.109853	-0.105477
455	-0.293611	-0.303008	-0.30299	-0.26818	-0.122748	0.181061	0.163854	-0.0970002	-0.22697	-0.262899	-0.259225	-0.189233	-0.105319	-0.0271088	-0.0394544	-0.120341	-0.185279	-0.216206	-0.228018	-0.218891	-0.214292	-0.210884	-0.204884	-0.208385	-0.201895	-0.204214	-0.207922	-0.189765	-0.178973	-0.185609	-0.176835	-0.168441	-0.168577	-0.168067	-0.15802	-0.163061	-0.16005	-0.162875	-0.159169	-0.156161	-0.14369	-0.140387	-0.128699	-0.124044	-0.124551	-0.121482	-0.120217	-0.113719	-0.104281
456	-0.293988	-0.302959	-0.303384	-0.267642	-0.123171	0.181073	0.165635	-0.0979542	-0.228232	-0.263229	-0.255882	-0.189571	-0.1036	-0.0304444	-0.0401202	-0.123307	-0.182909	-0.216265	-0.225562	-0.21833	-0.212539	-0.208616	-0.205598	-0.210492	-0.203246	-0.203364	-0.208322	-0.188477	-0.182536	-0.186345	-0.177505	-0.167899	-0.169632	-0.169405	-0.160924	-0.157852	-0.16158	-0.162809	-0.160495	-0.156499	-0.145207	-0.138307	-0.130606	-0.12444	-0.120733	-0.118328	-0.12078	-0.10712	-0.103936
457	-0.296089	-0.300508	-0.302567	-0.266437	-0.124021	0.183625	0.167413	-0.0958278	-0.23209	-0.262393	-0.256886	-0.190893	-0.103579	-0.0323681	-0.0392627	-0.124895	-0.184746	-0.216122	-0.22315	-0.215673	-0.214734	-0.208368	-0.20407	-0.20848	-0.205352	-0.204731	-0.208713	-0.18947	-0.186046	-0.186243	-0.179633	-0.167916	-0.171509	-0.167861	-0.162724	-0.161313	-0.159735	-0.157986	-0.160418	-0.155703	-0.144239	-0.138651	-0.131923	-0.12523	-0.118356	-0.112369	-0.120112	-0.112367	-0.108572
458	-0.294963	-0.298058	-0.301793	-0.268138	-0.122749	0.184038	0.168111	-0.0962424	-0.232287	-0.259705	-0.258532	-0.189936	-0.102582	-0.0288865	-0.0403191	-0.123546	-0.185169	-0.21333	-0.222284	-0.214604	-0.213679	-0.208854	-0.202022	-0.208633	-0.206914	-0.202406	-0.206075	-0.189185	-0.187611	-0.183881	-0.181	-0.170562	-0.172252	-0.167617	-0.163247	-0.160478	-0.162683	-0.163052	-0.159583	-0.1571	-0.141244	-0.136428	-0.127999	-0.12343	-0.117866	-0.115984	-0.119133	-0.112556	-0.107017
459	-0.294057	-0.298111	-0.300926	-0.267412	-0.121993	0.185747	0.168333	-0.0959713	-0.232988	-0.256425	-0.256388	-0.187055	-0.102085	-0.0261958	-0.0404134	-0.119441	-0.186106	-0.214264	-0.224194	-0.215987	-0.214596	-0.207445	-0.200589	-0.209438	-0.207441	-0.20353	-0.204944	-0.189237	-0.188855	-0.183924	-0.1838	-0.174783	-0.168863	-0.167689	-0.161086	-0.1578	-0.163143	-0.163261	-0.158374	-0.156268	-0.140062	-0.138424	-0.127453	-0.124605	-0.118532	-0.112863	-0.117783	-0.110544	-0.106322
460	-0.294979	-0.298128	-0.300525	-0.266556	-0.122913	0.187001	0.168135	-0.0962299	-0.232688	-0.255852	-0.256566	-0.185916	-0.101804	-0.0258815	-0.0422604	-0.11713	-0.186392	-0.21222	-0.227397	-0.215482	-0.216445	-0.208638	-0.201432	-0.208214	-0.210552	-0.206328	-0.203605	-0.188165	-0.187255	-0.183294	-0.184869	-0.170492	-0.167146	-0.166203	-0.162587	-0.155195	-0.164259	-0.160535	-0.158287	-0.150982	-0.138106	-0.141403	-0.126853	-0.121484	-0.122082	-0.115095	-0.114174	-0.109201	-0.107595
461	-0.294046	-0.297475	-0.301281	-0.265485	-0.124502	0.186539	0.165389	-0.0949079	-0.23222	-0.257891	-0.254879	-0.186698	-0.101801	-0.0246397	-0.0424594	-0.117857	-0.186607	-0.208769	-0.226356	-0.215892	-0.214604	-0.20697	-0.201238	-0.20647	-0.209025	-0.201408	-0.205687	-0.188427	-0.186348	-0.187629	-0.185358	-0.175683	-0.164825	-0.16737	-0.159745	-0.155906	-0.164416	-0.159735	-0.158073	-0.149445	-0.13991	-0.141159	-0.127979	-0.121131	-0.118695	-0.119561	-0.119255	-0.113092	-0.107258
462	-0.294963	-0.299712	-0.299784	-0.265514	-0.123778	0.184189	0.163779	-0.0949798	-0.228494	-0.258055	-0.255233	-0.188254	-0.10061	-0.0247005	-0.0392597	-0.114969	-0.185534	-0.211455	-0.226046	-0.21521	-0.210828	-0.207138	-0.204243	-0.207665	-0.20836	-0.204791	-0.203712	-0.191154	-0.186064	-0.188451	-0.183698	-0.174	-0.167445	-0.167126	-0.159721	-0.15312	-0.163667	-0.16467	-0.160099	-0.146295	-0.140383	-0.137274	-0.131127	-0.121613	-0.11624	-0.120376	-0.116481	-0.108094	-0.105344
463	-0.298418	-0.300306	-0.299532	-0.264787	-0.123684	0.181437	0.164381	-0.0929952	-0.227823	-0.261227	-0.257621	-0.190329	-0.100301	-0.0249499	-0.0391447	-0.113742	-0.18592	-0.21187	-0.224415	-0.216717	-0.211092	-0.208724	-0.203821	-0.209847	-0.210398	-0.204848	-0.204178	-0.193328	-0.187365	-0.189091	-0.180083	-0.171762	-0.164474	-0.16417	-0.159305	-0.154989	-0.161902	-0.161514	-0.158181	-0.14589	-0.142762	-0.137468	-0.132233	-0.119346	-0.115621	-0.118084	-0.117142	-0.108344	-0.106442
464	-0.297813	-0.299993	-0.299017	-0.265673	-0.1233	0.180265	0.165763	-0.0937651	-0.228864	-0.265962	-0.25893	-0.192694	-0.105219	-0.0257811	-0.0371182	-0.115272	-0.184149	-0.211297	-0.223325	-0.215996	-0.214961	-0.209707	-0.206935	-0.208171	-0.207204	-0.204312	-0.203611	-0.190376	-0.184448	-0.188538	-0.183153	-0.174742	-0.166257	-0.15795	-0.15699	-0.156006	-0.164052	-0.156737	-0.160295	-0.148349	-0.138894	-0.139214	-0.130759	-0.123715	-0.114146	-0.119	-0.117589	-0.107219	-0.108911
465	-0.298624	-0.299898	-0.30195	-0.264159	-0.121674	0.181587	0.163464	-0.0948783	-0.228788	-0.263838	-0.256925	-0.190366	-0.107989	-0.0289678	-0.0377975	-0.117532	-0.18274	-0.213322	-0.224372	-0.217517	-0.213327	-0.210196	-0.205523	-0.208223	-0.208497	-0.202061	-0.205461	-0.189575	-0.186603	-0.185599	-0.185435	-0.173954	-0.168216	-0.160071	-0.156738	-0.157414	-0.160991	-0.155064	-0.164488	-0.151398	-0.14387	-0.137372	-0.129132	-0.123775	-0.117397	-0.119004	-0.117008	-0.110831	-0.107411
466	-0.298144	-0.29897	-0.301373	-0.265221	-0.120684	0.183356	0.16341	-0.095478	-0.227229	-0.262521	-0.256201	-0.194112	-0.108544	-0.0295385	-0.0378534	-0.118058	-0.183933	-0.212375	-0.227119	-0.21972	-0.212507	-0.207006	-0.20095	-0.20563	-0.209197	-0.203651	-0.2056	-0.189514	-0.18451	-0.188474	-0.180768	-0.175939	-0.167156	-0.160282	-0.159297	-0.157615	-0.160591	-0.159343	-0.158543	-0.149263	-0.146955	-0.140002	-0.131615	-0.125518	-0.112842	-0.117233	-0.118013	-0.113395	-0.11042
467	-0.297429	-0.298503	-0.301043	-0.266164	-0.121161	0.185246	0.162118	-0.093237	-0.22648	-0.262342	-0.256958	-0.194835	-0.109067	-0.0306768	-0.0378871	-0.114795	-0.186919	-0.212714	-0.225385	-0.220524	-0.217914	-0.211722	-0.203706	-0.208073	-0.208832	-0.203199	-0.203838	-0.188818	-0.183293	-0.185555	-0.183863	-0.175871	-0.169724	-0.161226	-0.157392	-0.160711	-0.160731	-0.161723	-0.157389	-0.14903	-0.143771	-0.138502	-0.129406	-0.128434	-0.114783	-0.118192	-0.116567	-0.107119	-0.113686
468	-0.296315	-0.294863	-0.300902	-0.263717	-0.122236	0.18798	0.162603	-0.0944679	-0.226497	-0.262987	-0.254757	-0.188212	-0.110758	-0.0344214	-0.0375889	-0.117532	-0.183992	-0.210205	-0.226072	-0.219553	-0.215408	-0.208541	-0.202876	-0.208184	-0.208997	-0.202186	-0.204976	-0.188563	-0.186811	-0.182591	-0.182399	-0.173713	-0.167708	-0.159744	-0.156672	-0.161382	-0.16072	-0.158431	-0.158098	-0.152266	-0.142556	-0.140773	-0.127089	-0.127487	-0.119109	-0.119042	-0.115167	-0.10612	-0.106943
469	-0.296387	-0.293891	-0.298779	-0.263869	-0.120088	0.190333	0.164679	-0.0923866	-0.226715	-0.263868	-0.256946	-0.189852	-0.109604	-0.0359612	-0.0373568	-0.118356	-0.184281	-0.212909	-0.226999	-0.220647	-0.215204	-0.208891	-0.20247	-0.207734	-0.20678	-0.202322	-0.202773	-0.189478	-0.18561	-0.182311	-0.178802	-0.17382	-0.173649	-0.160188	-0.158546	-0.160035	-0.160829	-0.155369	-0.156744	-0.152054	-0.139127	-0.13978	-0.128005	-0.124337	-0.120023	-0.116883	-0.115428	-0.108627	-0.111379
470	-0.296087	-0.29391	-0.296534	-0.263613	-0.122842	0.191767	0.165333	-0.0913744	-0.228841	-0.265182	-0.256598	-0.19288	-0.108984	-0.0331824	-0.0398679	-0.114074	-0.180201	-0.214561	-0.227859	-0.220391	-0.215812	-0.204132	-0.204387	-0.207394	-0.207936	-0.202647	-0.201811	-0.189146	-0.187033	-0.182519	-0.184933	-0.172981	-0.170823	-0.162394	-0.15838	-0.161765	-0.161126	-0.153788	-0.1561	-0.147969	-0.137225	-0.136217	-0.129366	-0.125696	-0.115864	-0.118111	-0.114226	-0.102696	-0.111365
471	-0.295424	-0.292329	-0.297612	-0.262402	-0.123628	0.191958	0.163581	-0.08839	-0.230366	-0.265245	-0.256507	-0.192341	-0.109389	-0.0337765	-0.0434513	-0.113427	-0.181365	-0.217826	-0.22659	-0.221594	-0.213802	-0.206302	-0.205169	-0.20957	-0.210324	-0.203146	-0.202388	-0.189235	-0.187721	-0.187986	-0.183667	-0.173538	-0.170432	-0.162479	-0.159309	-0.165129	-0.159272	-0.155153	-0.155237	-0.147088	-0.140418	-0.137197	-0.132017	-0.125746	-0.117742	-0.116317	-0.115492	-0.10931	-0.110604
472	-0.294951	-0.289766	-0.300439	-0.263594	-0.121974	0.192261	0.16284	-0.0912403	-0.231245	-0.265637	-0.258569	-0.1908	-0.109949	-0.0404366	-0.0426747	-0.113679	-0.18157	-0.214338	-0.228169	-0.222395	-0.215264	-0.206037	-0.203605	-0.209127	-0.209956	-0.201456	-0.199783	-0.18801	-0.185555	-0.187605	-0.18543	-0.175185	-0.168562	-0.163442	-0.154781	-0.157409	-0.163635	-0.154212	-0.157607	-0.148358	-0.143762	-0.140298	-0.131057	-0.12323	-0.119975	-0.114726	-0.116617	-0.111727	-0.107049
473	-0.295286	-0.289142	-0.299849	-0.263741	-0.122401	0.193926	0.163536	-0.092309	-0.23236	-0.266427	-0.259498	-0.194139	-0.107631	-0.0442997	-0.0441269	-0.11648	-0.183596	-0.214514	-0.226656	-0.225172	-0.21384	-0.207623	-0.210018	-0.209464	-0.208059	-0.201263	-0.203984	-0.187573	-0.185323	-0.192138	-0.185249	-0.178224	-0.171024	-0.160378	-0.154236	-0.156993	-0.159555	-0.155704	-0.159917	-0.151594	-0.14558	-0.135869	-0.129825	-0.123805	-0.118194	-0.118546	-0.117193	-0.112159	-0.109129
474	-0.294947	-0.289477	-0.299444	-0.262169	-0.122302	0.196295	0.164847	-0.0903007	-0.233188	-0.266071	-0.2567	-0.193348	-0.106922	-0.0429069	-0.0419037	-0.118933	-0.184218	-0.214246	-0.230725	-0.224744	-0.214755	-0.210275	-0.211426	-0.20853	-0.206933	-0.203082	-0.200074	-0.187597	-0.188283	-0.189433	-0.179815	-0.176669	-0.174006	-0.162825	-0.154857	-0.155692	-0.161244	-0.158321	-0.158084	-0.150107	-0.141166	-0.137115	-0.128282	-0.128833	-0.123019	-0.120597	-0.118825	-0.112424	-0.109534
475	-0.295805	-0.290266	-0.29903	-0.262255	-0.121812	0.198118	0.165811	-0.0909404	-0.2333	-0.264168	-0.255546	-0.19238	-0.109906	-0.0367033	-0.040286	-0.114456	-0.18556	-0.213603	-0.228452	-0.224515	-0.214119	-0.20847	-0.211079	-0.205652	-0.204795	-0.200324	-0.197394	-0.191338	-0.188311	-0.190242	-0.184264	-0.175126	-0.173793	-0.166977	-0.155843	-0.158661	-0.161707	-0.153251	-0.158438	-0.150253	-0.143129	-0.133624	-0.130913	-0.1282	-0.121921	-0.118938	-0.121558	-0.11139	-0.103191
476	-0.294148	-0.288895	-0.298368	-0.263606	-0.122283	0.200864	0.164923	-0.0926518	-0.230996	-0.266108	-0.25894	-0.194507	-0.110487	-0.0346906	-0.0394253	-0.111325	-0.186142	-0.213845	-0.227464	-0.223736	-0.214422	-0.210991	-0.211835	-0.204213	-0.207545	-0.204158	-0.199657	-0.188841	-0.186483	-0.191427	-0.185158	-0.173938	-0.171138	-0.167007	-0.157149	-0.157497	-0.159777	-0.156513	-0.154945	-0.15113	-0.144755	-0.134504	-0.131834	-0.123192	-0.122938	-0.121103	-0.12252	-0.114656	-0.107139
477	-0.293741	-0.288528	-0.300285	-0.264767	-0.122216	0.201248	0.164901	-0.0908556	-0.231315	-0.263602	-0.259905	-0.197025	-0.110443	-0.0345294	-0.037914	-0.112986	-0.184153	-0.216346	-0.231801	-0.226502	-0.214182	-0.206418	-0.209671	-0.207387	-0.209383	-0.203051	-0.203806	-0.186644	-0.187143	-0.193506	-0.185763	-0.174688	-0.169965	-0.160896	-0.158853	-0.155097	-0.155469	-0.152507	-0.154338	-0.151204	-0.141479	-0.133629	-0.131148	-0.1292	-0.123918	-0.121877	-0.120889	-0.113842	-0.108138
478	-0.293975	-0.288768	-0.299374	-0.266251	-0.121742	0.202315	0.166378	-0.0892138	-0.234342	-0.265944	-0.253385	-0.194587	-0.113676	-0.0335398	-0.0397711	-0.116163	-0.184695	-0.215588	-0.23199	-0.225741	-0.214752	-0.208787	-0.210012	-0.208523	-0.208167	-0.205008	-0.205316	-0.184054	-0.190516	-0.195001	-0.183411	-0.17857	-0.165352	-0.160055	-0.155604	-0.154224	-0.157719	-0.154147	-0.152189	-0.147984	-0.14709	-0.129236	-0.130942	-0.129293	-0.121483	-0.119835	-0.123667	-0.115698	-0.106597
479	-0.2911	-0.292464	-0.298908	-0.268674	-0.121465	0.202198	0.167941	-0.0920979	-0.232531	-0.266744	-0.25139	-0.194543	-0.112172	-0.0331933	-0.0400553	-0.117945	-0.185796	-0.21502	-0.230624	-0.224598	-0.21589	-0.20889	-0.209737	-0.204567	-0.208032	-0.200169	-0.20137	-0.184594	-0.192211	-0.19243	-0.182656	-0.173657	-0.171473	-0.158447	-0.155761	-0.156617	-0.157117	-0.152407	-0.151844	-0.149987	-0.143977	-0.128083	-0.13041	-0.128449	-0.122924	-0.118763	-0.120201	-0.117374	-0.104639
480	-0.291556	-0.291633	-0.298611	-0.267299	-0.122061	0.201251	0.171538	-0.0934625	-0.232012	-0.266291	-0.247473	-0.193115	-0.112096	-0.0329192	-0.0391951	-0.119507	-0.184972	-0.214331	-0.228926	-0.225877	-0.215029	-0.207294	-0.207779	-0.209785	-0.208838	-0.20381	-0.202833	-0.188577	-0.188453	-0.189996	-0.184756	-0.175386	-0.168112	-0.160808	-0.156417	-0.154754	-0.159531	-0.151753	-0.150677	-0.148127	-0.139696	-0.128012	-0.130408	-0.127817	-0.118511	-0.12058	-0.111327	-0.115706	-0.108522
481	-0.292044	-0.293582	-0.299533	-0.266428	-0.121639	0.201526	0.174726	-0.0919593	-0.233256	-0.265696	-0.249474	-0.190232	-0.113487	-0.0355671	-0.0399196	-0.118676	-0.184969	-0.214882	-0.227709	-0.223334	-0.219517	-0.207758	-0.206429	-0.211377	-0.211318	-0.205581	-0.201822	-0.188544	-0.187536	-0.187486	-0.182265	-0.173857	-0.170835	-0.161552	-0.159377	-0.157395	-0.158082	-0.149429	-0.151372	-0.146013	-0.139153	-0.131941	-0.134137	-0.127139	-0.117607	-0.121571	-0.115079	-0.112656	-0.113878
482	-0.291955	-0.292481	-0.30013	-0.26839	-0.121653	0.200496	0.174209	-0.0908393	-0.230437	-0.265379	-0.249428	-0.191871	-0.113913	-0.0382595	-0.0368035	-0.120123	-0.185105	-0.217182	-0.229929	-0.22419	-0.217899	-0.210473	-0.2072	-0.206138	-0.207834	-0.204463	-0.201685	-0.190131	-0.186372	-0.191315	-0.18498	-0.173105	-0.169082	-0.167134	-0.158774	-0.159535	-0.16114	-0.14947	-0.146879	-0.144622	-0.140099	-0.130657	-0.13225	-0.123496	-0.118647	-0.121727	-0.117641	-0.113794	-0.108122
483	-0.293406	-0.291706	-0.300558	-0.268404	-0.119052	0.198932	0.173766	-0.0916919	-0.232517	-0.262292	-0.248298	-0.193055	-0.116135	-0.0365773	-0.037504	-0.121473	-0.1841	-0.214579	-0.232883	-0.227916	-0.22141	-0.211575	-0.206891	-0.208153	-0.204656	-0.204305	-0.203064	-0.19066	-0.19119	-0.194096	-0.186461	-0.173992	-0.171438	-0.167436	-0.161336	-0.158619	-0.159321	-0.149135	-0.151439	-0.14524	-0.138985	-0.134764	-0.128898	-0.126909	-0.120532	-0.119943	-0.117133	-0.115638	-0.109852
484	-0.292941	-0.29135	-0.300972	-0.270443	-0.119215	0.196525	0.171674	-0.0930856	-0.232485	-0.261424	-0.247001	-0.193157	-0.112344	-0.0375927	-0.0406061	-0.119427	-0.184396	-0.21478	-0.231733	-0.225217	-0.219285	-0.211009	-0.205942	-0.204917	-0.208649	-0.205389	-0.202735	-0.19175	-0.190742	-0.191898	-0.186321	-0.172451	-0.172485	-0.167344	-0.164558	-0.160364	-0.155261	-0.151354	-0.149639	-0.144138	-0.140494	-0.135171	-0.126939	-0.127836	-0.123592	-0.122022	-0.123172	-0.115343	-0.113527
485	-0.293687	-0.290697	-0.301373	-0.270342	-0.119315	0.195817	0.171506	-0.0948635	-0.232818	-0.260991	-0.24649	-0.191962	-0.111256	-0.0388161	-0.0395641	-0.118295	-0.186555	-0.213544	-0.23061	-0.224707	-0.22011	-0.210058	-0.204805	-0.204152	-0.207872	-0.199272	-0.205945	-0.192326	-0.191197	-0.190027	-0.186582	-0.178005	-0.174895	-0.165337	-0.166944	-0.162975	-0.158991	-0.150687	-0.150446	-0.14323	-0.141981	-0.135219	-0.129138	-0.124381	-0.12292	-0.126146	-0.122038	-0.115402	-0.110598
486	-0.293589	-0.292056	-0.30097	-0.269307	-0.118382	0.196208	0.173377	-0.0988891	-0.231293	-0.258593	-0.24859	-0.188343	-0.110703	-0.0384952	-0.0342822	-0.116114	-0.18633	-0.215557	-0.229586	-0.225638	-0.222094	-0.212689	-0.206395	-0.203878	-0.208541	-0.201777	-0.206138	-0.190701	-0.188663	-0.191614	-0.184307	-0.175557	-0.173194	-0.16289	-0.166434	-0.164427	-0.156561	-0.151904	-0.14982	-0.141549	-0.141017	-0.134169	-0.127791	-0.125009	-0.126121	-0.122467	-0.12362	-0.118186	-0.109871
487	-0.292939	-0.292631	-0.302942	-0.268188	-0.120493	0.197333	0.174656	-0.0977809	-0.230664	-0.256649	-0.247643	-0.187091	-0.114942	-0.0354829	-0.0354629	-0.114637	-0.183707	-0.216919	-0.230884	-0.227754	-0.221026	-0.214543	-0.20829	-0.204455	-0.208614	-0.20519	-0.20644	-0.191558	-0.188102	-0.193025	-0.186201	-0.175346	-0.173669	-0.16616	-0.161636	-0.16398	-0.156881	-0.148486	-0.147548	-0.142806	-0.138215	-0.137856	-0.131741	-0.128411	-0.127525	-0.121806	-0.118083	-0.118774	-0.110186
488	-0.290974	-0.286725	-0.303659	-0.270352	-0.121492	0.196461	0.176142	-0.0963753	-0.233505	-0.258879	-0.246429	-0.187358	-0.115059	-0.0343582	-0.0339844	-0.116264	-0.183135	-0.217317	-0.22951	-0.228525	-0.218623	-0.215028	-0.206479	-0.203403	-0.205936	-0.205771	-0.204992	-0.194702	-0.188898	-0.190881	-0.186479	-0.170593	-0.172403	-0.164433	-0.162541	-0.165306	-0.159366	-0.148862	-0.144341	-0.140844	-0.134036	-0.139554	-0.130105	-0.128225	-0.126347	-0.121811	-0.117867	-0.116939	-0.109703
489	-0.28878	-0.283242	-0.302315	-0.269826	-0.122651	0.196097	0.178877	-0.0989855	-0.232682	-0.257381	-0.245602	-0.187829	-0.115238	-0.0379167	-0.0341644	-0.112983	-0.183426	-0.218869	-0.230939	-0.226557	-0.219966	-0.214283	-0.208426	-0.203454	-0.20635	-0.205154	-0.206119	-0.192764	-0.188304	-0.188261	-0.188608	-0.171852	-0.169866	-0.165955	-0.164693	-0.167915	-0.16116	-0.152085	-0.145012	-0.146251	-0.131912	-0.136606	-0.130837	-0.128418	-0.127025	-0.121269	-0.120533	-0.114788	-0.11247
490	-0.289513	-0.282951	-0.299701	-0.268591	-0.122547	0.196562	0.18076	-0.0994867	-0.234941	-0.256255	-0.245268	-0.190857	-0.113202	-0.0392145	-0.036654	-0.111613	-0.18159	-0.218509	-0.230969	-0.225391	-0.219545	-0.21444	-0.207947	-0.201893	-0.202867	-0.201846	-0.20677	-0.193992	-0.189875	-0.1898	-0.187076	-0.175727	-0.169841	-0.168534	-0.16793	-0.16501	-0.161846	-0.149671	-0.145712	-0.143436	-0.139298	-0.137585	-0.129187	-0.128408	-0.125431	-0.124447	-0.120842	-0.113285	-0.114093
491	-0.290784	-0.282969	-0.30123	-0.269777	-0.121739	0.198006	0.178601	-0.0975889	-0.235697	-0.256356	-0.246	-0.190981	-0.112343	-0.0399205	-0.0388766	-0.113085	-0.186593	-0.216654	-0.233714	-0.224341	-0.215487	-0.21728	-0.208618	-0.203067	-0.207355	-0.205527	-0.205838	-0.192903	-0.188883	-0.189093	-0.189215	-0.176313	-0.172972	-0.168748	-0.162323	-0.163146	-0.1609	-0.150321	-0.14658	-0.143237	-0.14147	-0.135867	-0.130895	-0.125809	-0.13029	-0.124195	-0.121793	-0.116814	-0.111224
492	-0.291265	-0.284986	-0.303274	-0.271141	-0.123477	0.200515	0.178042	-0.0969047	-0.234643	-0.257694	-0.244735	-0.189948	-0.110446	-0.0404795	-0.0407783	-0.112622	-0.185608	-0.211048	-0.233522	-0.228688	-0.215579	-0.21482	-0.208593	-0.20535	-0.206477	-0.205004	-0.202932	-0.192141	-0.187989	-0.190147	-0.188017	-0.174954	-0.17314	-0.169883	-0.164709	-0.160281	-0.162065	-0.15305	-0.14714	-0.146084	-0.138396	-0.141966	-0.132356	-0.126197	-0.130115	-0.121983	-0.122149	-0.122275	-0.115401
493	-0.293649	-0.288408	-0.303893	-0.271613	-0.124661	0.203654	0.178494	-0.0960706	-0.233286	-0.255657	-0.246629	-0.189386	-0.109231	-0.0388199	-0.0392645	-0.116854	-0.186771	-0.21356	-0.23122	-0.228866	-0.216833	-0.212628	-0.211185	-0.2068	-0.207066	-0.205861	-0.205305	-0.191444	-0.187041	-0.189696	-0.191055	-0.175873	-0.1746	-0.169943	-0.160511	-0.161798	-0.165251	-0.152688	-0.146755	-0.141062	-0.135175	-0.141745	-0.131933	-0.126432	-0.128729	-0.124055	-0.122808	-0.12152	-0.112217
494	-0.294352	-0.291981	-0.305305	-0.272433	-0.123461	0.204226	0.177534	-0.0964906	-0.231122	-0.254867	-0.248299	-0.188363	-0.107681	-0.0358249	-0.0408791	-0.114555	-0.182389	-0.213802	-0.231371	-0.228202	-0.219758	-0.214379	-0.212335	-0.206808	-0.207939	-0.205131	-0.203904	-0.190193	-0.18805	-0.184876	-0.192798	-0.176134	-0.172411	-0.169013	-0.163459	-0.160213	-0.165469	-0.150803	-0.145225	-0.13958	-0.140728	-0.141339	-0.128552	-0.127503	-0.129295	-0.125182	-0.121034	-0.120402	-0.115662
495	-0.294855	-0.293808	-0.305337	-0.271481	-0.116592	0.204714	0.175136	-0.0975487	-0.231854	-0.258388	-0.250333	-0.186203	-0.107225	-0.0321161	-0.0399172	-0.112383	-0.184398	-0.215483	-0.230656	-0.229066	-0.21956	-0.216215	-0.214328	-0.208294	-0.208358	-0.205859	-0.204835	-0.189325	-0.188592	-0.18596	-0.193518	-0.17933	-0.174293	-0.169011	-0.165251	-0.163295	-0.163744	-0.154048	-0.141617	-0.138114	-0.141523	-0.140533	-0.127331	-0.125587	-0.12787	-0.123491	-0.11757	-0.117889	-0.118474
496	-0.295431	-0.29637	-0.304237	-0.272408	-0.116609	0.203928	0.172424	-0.0998459	-0.23382	-0.26483	-0.249929	-0.187991	-0.109611	-0.0347338	-0.0379838	-0.109282	-0.185673	-0.217606	-0.231184	-0.228148	-0.211792	-0.216636	-0.214607	-0.208239	-0.212623	-0.205135	-0.202907	-0.18925	-0.190947	-0.183347	-0.192388	-0.176192	-0.176156	-0.171751	-0.166823	-0.158612	-0.162988	-0.153568	-0.145593	-0.139778	-0.139857	-0.138995	-0.128894	-0.124129	-0.127511	-0.123083	-0.116318	-0.118969	-0.117953
497	-0.295399	-0.299159	-0.302256	-0.272201	-0.116626	0.205247	0.172159	-0.0987371	-0.235464	-0.263976	-0.251113	-0.188321	-0.11197	-0.0347856	-0.0384023	-0.110278	-0.182442	-0.215356	-0.228968	-0.230184	-0.21553	-0.212857	-0.214072	-0.207105	-0.212503	-0.206796	-0.20206	-0.190121	-0.189736	-0.183746	-0.191392	-0.176104	-0.176695	-0.171454	-0.162398	-0.160438	-0.16496	-0.155364	-0.147602	-0.138769	-0.139134	-0.142619	-0.131283	-0.127281	-0.130846	-0.125979	-0.118743	-0.12186	-0.115361
498	-0.296264	-0.298183	-0.302359	-0.272773	-0.117866	0.209695	0.175585	-0.0977796	-0.23355	-0.261545	-0.251665	-0.187448	-0.111205	-0.0397502	-0.0376162	-0.113519	-0.181859	-0.215248	-0.231562	-0.229266	-0.220949	-0.216205	-0.214424	-0.208523	-0.214854	-0.206979	-0.196633	-0.190873	-0.191169	-0.181172	-0.187539	-0.178983	-0.17443	-0.171153	-0.164245	-0.161122	-0.163505	-0.155718	-0.149403	-0.139184	-0.138408	-0.141715	-0.13028	-0.125634	-0.133314	-0.127696	-0.118623	-0.118355	-0.117366
499	-0.294972	-0.297692	-0.304482	-0.272708	-0.116483	0.210026	0.175996	-0.0986182	-0.233924	-0.261804	-0.252667	-0.185132	-0.111575	-0.0399444	-0.0363786	-0.117883	-0.185604	-0.216897	-0.23203	-0.231532	-0.220586	-0.215408	-0.213037	-0.204904	-0.213725	-0.206752	-0.196434	-0.188257	-0.186499	-0.18329	-0.184972	-0.177205	-0.176386	-0.169374	-0.168249	-0.165386	-0.160402	-0.1578	-0.149804	-0.136318	-0.140664	-0.142698	-0.128381	-0.125264	-0.129395	-0.123392	-0.117108	-0.11774	-0.117272
500	-0.296005	-0.300693	-0.302537	-0.272613	-0.115946	0.206616	0.174145	-0.10063	-0.237048	-0.260661	-0.25555	-0.185936	-0.112304	-0.0357437	-0.0404772	-0.121063	-0.186327	-0.216588	-0.23288	-0.225043	-0.221039	-0.215427	-0.215156	-0.202631	-0.214862	-0.209572	-0.197884	-0.189012	-0.187609	-0.185227	-0.188669	-0.181239	-0.173785	-0.17286	-0.168831	-0.16683	-0.159918	-0.157868	-0.146856	-0.136701	-0.141843	-0.140982	-0.130211	-0.122677	-0.129621	-0.121611	-0.120671	-0.119276	-0.11678
501	-0.294116	-0.299312	-0.300072	-0.270671	-0.114861	0.201208	0.177274	-0.101964	-0.235653	-0.260857	-0.259287	-0.18625	-0.107674	-0.0370714	-0.0430824	-0.122498	-0.183597	-0.216318	-0.233158	-0.228826	-0.221566	-0.21407	-0.21502	-0.20434	-0.211684	-0.207868	-0.196232	-0.19127	-0.187596	-0.180907	-0.188153	-0.180366	-0.177245	-0.171398	-0.166047	-0.166045	-0.1622	-0.15546	-0.146669	-0.135938	-0.144465	-0.140751	-0.128084	-0.121854	-0.127916	-0.125629	-0.120552	-0.119154	-0.115699
502	-0.293014	-0.297787	-0.299469	-0.270673	-0.114718	0.195799	0.177666	-0.105936	-0.23556	-0.259027	-0.257664	-0.185464	-0.109224	-0.0417567	-0.0440984	-0.124797	-0.18363	-0.215686	-0.231971	-0.225847	-0.22147	-0.214965	-0.212822	-0.202771	-0.2124	-0.207442	-0.195503	-0.191502	-0.188921	-0.183305	-0.185996	-0.180147	-0.177596	-0.170503	-0.170105	-0.166488	-0.159162	-0.154658	-0.146694	-0.13723	-0.139704	-0.141147	-0.129914	-0.123469	-0.129338	-0.12581	-0.11919	-0.119642	-0.114314
503	-0.294733	-0.297552	-0.299301	-0.267233	-0.114807	0.194607	0.17156	-0.106816	-0.237341	-0.260924	-0.258312	-0.185911	-0.109548	-0.04245	-0.0447352	-0.124572	-0.180486	-0.216522	-0.232155	-0.225076	-0.219888	-0.217303	-0.211157	-0.20696	-0.210509	-0.206166	-0.197824	-0.190376	-0.185693	-0.184592	-0.186374	-0.18031	-0.17526	-0.169075	-0.168961	-0.166532	-0.15953	-0.155389	-0.147247	-0.13776	-0.139249	-0.141649	-0.128624	-0.126478	-0.126855	-0.123373	-0.119792	-0.116911	-0.118473
504	-0.295105	-0.298639	-0.299249	-0.265522	-0.113089	0.192715	0.172007	-0.107098	-0.236375	-0.264212	-0.257891	-0.184609	-0.108763	-0.0437928	-0.0431425	-0.123093	-0.180511	-0.215479	-0.232044	-0.227834	-0.221236	-0.21928	-0.215808	-0.202351	-0.213065	-0.209868	-0.199849	-0.194409	-0.181837	-0.184109	-0.185234	-0.180995	-0.176332	-0.171337	-0.168022	-0.167523	-0.158843	-0.152211	-0.150424	-0.139751	-0.140646	-0.138496	-0.128044	-0.128292	-0.122902	-0.122414	-0.116621	-0.117195	-0.120403
505	-0.296125	-0.298579	-0.300681	-0.268059	-0.111755	0.191835	0.173303	-0.104599	-0.237258	-0.265341	-0.25678	-0.183707	-0.108422	-0.0440539	-0.0432714	-0.122436	-0.179736	-0.218244	-0.234426	-0.227055	-0.221125	-0.215376	-0.216965	-0.207428	-0.211561	-0.207945	-0.198797	-0.194337	-0.180738	-0.186276	-0.185048	-0.183102	-0.177736	-0.169752	-0.167803	-0.163962	-0.156703	-0.153367	-0.146519	-0.145317	-0.141032	-0.140003	-0.129919	-0.128968	-0.123061	-0.119931	-0.119515	-0.117128	-0.117806
506	-0.296212	-0.29852	-0.302384	-0.269878	-0.110166	0.192856	0.173522	-0.103672	-0.238106	-0.266224	-0.259057	-0.182785	-0.108433	-0.041203	-0.0413685	-0.118652	-0.17982	-0.216472	-0.233069	-0.22953	-0.222867	-0.217094	-0.217206	-0.207485	-0.213918	-0.206213	-0.200891	-0.19391	-0.177558	-0.185146	-0.185146	-0.181636	-0.178784	-0.173519	-0.167772	-0.164869	-0.158631	-0.156104	-0.144792	-0.145598	-0.144492	-0.143333	-0.132229	-0.129967	-0.125797	-0.119712	-0.118598	-0.118204	-0.117048
507	-0.295871	-0.295852	-0.302452	-0.267535	-0.11186	0.19426	0.172409	-0.103433	-0.238827	-0.264221	-0.258074	-0.18211	-0.107952	-0.0415782	-0.041109	-0.119075	-0.179826	-0.218203	-0.233543	-0.228594	-0.225013	-0.214638	-0.216987	-0.205906	-0.213521	-0.204185	-0.197966	-0.193891	-0.180345	-0.188122	-0.187939	-0.185441	-0.175045	-0.172173	-0.17079	-0.169492	-0.160341	-0.153125	-0.14719	-0.145115	-0.14068	-0.1418	-0.13182	-0.128574	-0.125055	-0.121476	-0.11645	-0.12001	-0.114794
508	-0.297195	-0.293751	-0.303022	-0.26643	-0.110828	0.195667	0.171712	-0.104255	-0.237947	-0.264248	-0.255128	-0.183177	-0.106144	-0.0437169	-0.039096	-0.117698	-0.17971	-0.218003	-0.23077	-0.230872	-0.222711	-0.213966	-0.216621	-0.209119	-0.213278	-0.204598	-0.197541	-0.189353	-0.181728	-0.185183	-0.186607	-0.188452	-0.17244	-0.171098	-0.167925	-0.163793	-0.161415	-0.150213	-0.146865	-0.145128	-0.136854	-0.140515	-0.135566	-0.130843	-0.122291	-0.121227	-0.117388	-0.115294	-0.112517
509	-0.298263	-0.292305	-0.303736	-0.266684	-0.110653	0.197076	0.170213	-0.104733	-0.238493	-0.269102	-0.257919	-0.185299	-0.104984	-0.0451939	-0.0388289	-0.11508	-0.18469	-0.216017	-0.23158	-0.230425	-0.223521	-0.210308	-0.213292	-0.209387	-0.211026	-0.205173	-0.196261	-0.188806	-0.183157	-0.186636	-0.18816	-0.183917	-0.170842	-0.173943	-0.168346	-0.16557	-0.160127	-0.151061	-0.147274	-0.149366	-0.138625	-0.134798	-0.138566	-0.130689	-0.125916	-0.121144	-0.117107	-0.113583	-0.112741
510	-0.298454	-0.291145	-0.304252	-0.26894	-0.109833	0.196846	0.169129	-0.108579	-0.239193	-0.267199	-0.258583	-0.184707	-0.1075	-0.0422167	-0.0386103	-0.119666	-0.18178	-0.212956	-0.231391	-0.231119	-0.223258	-0.216425	-0.215027	-0.205605	-0.209464	-0.204231	-0.193888	-0.190512	-0.181172	-0.188655	-0.18779	-0.186782	-0.173334	-0.170565	-0.166835	-0.163414	-0.159485	-0.148348	-0.148451	-0.145317	-0.135136	-0.136198	-0.139	-0.132305	-0.127905	-0.119828	-0.11649	-0.114872	-0.11311
511	-0.297908	-0.290432	-0.302666	-0.269948	-0.110262	0.198821	0.170384	-0.109777	-0.240368	-0.266447	-0.261708	-0.186892	-0.105578	-0.0435602	-0.038767	-0.122223	-0.183996	-0.216478	-0.232309	-0.233394	-0.220522	-0.218703	-0.213676	-0.209274	-0.207877	-0.20306	-0.194858	-0.189573	-0.181214	-0.189917	-0.190113	-0.18759	-0.172899	-0.172729	-0.164301	-0.160817	-0.161673	-0.149933	-0.148063	-0.142964	-0.135534	-0.136854	-0.132508	-0.131969	-0.129462	-0.118431	-0.116585	-0.11833	-0.112238
512	-0.297859	-0.290757	-0.304841	-0.2712	-0.111381	0.200785	0.171871	-0.109375	-0.241512	-0.269783	-0.265123	-0.186695	-0.102254	-0.0446104	-0.0399674	-0.119683	-0.179987	-0.217748	-0.23312	-0.233354	-0.222068	-0.217958	-0.213508	-0.208273	-0.209049	-0.201107	-0.195547	-0.191132	-0.181022	-0.183904	-0.191519	-0.18652	-0.173511	-0.17051	-0.159981	-0.158205	-0.159843	-0.155503	-0.14557	-0.141855	-0.13609	-0.138205	-0.133185	-0.129684	-0.128803	-0.120629	-0.119951	-0.117586	-0.115293
513	-0.2978	-0.290095	-0.305922	-0.270975	-0.111743	0.203568	0.172329	-0.109866	-0.242664	-0.269368	-0.263119	-0.189463	-0.104606	-0.0456821	-0.0404683	-0.120051	-0.181718	-0.218662	-0.233887	-0.234545	-0.220386	-0.217738	-0.214208	-0.208469	-0.209241	-0.201085	-0.194508	-0.191922	-0.182101	-0.189211	-0.190464	-0.185369	-0.171477	-0.173875	-0.158398	-0.158825	-0.159499	-0.155138	-0.148405	-0.142536	-0.135305	-0.139889	-0.133691	-0.128459	-0.129286	-0.121901	-0.120275	-0.116831	-0.108273
514	-0.300141	-0.290106	-0.304696	-0.26949	-0.11354	0.208283	0.171037	-0.108296	-0.241977	-0.269324	-0.260882	-0.188391	-0.106274	-0.0431865	-0.0389284	-0.119413	-0.179039	-0.218539	-0.231248	-0.230297	-0.219809	-0.21368	-0.210314	-0.20676	-0.209255	-0.202105	-0.19528	-0.191102	-0.185245	-0.185017	-0.189357	-0.184678	-0.170769	-0.170798	-0.159564	-0.163018	-0.161585	-0.153361	-0.148733	-0.144104	-0.138699	-0.135811	-0.134174	-0.127544	-0.12686	-0.120666	-0.122026	-0.116209	-0.106985
515	-0.301508	-0.288983	-0.304021	-0.268476	-0.116215	0.212555	0.169738	-0.109602	-0.238075	-0.270305	-0.260696	-0.186023	-0.107569	-0.0429658	-0.0417202	-0.119363	-0.178371	-0.21929	-0.23071	-0.222699	-0.218177	-0.21758	-0.209091	-0.202046	-0.211004	-0.195489	-0.193051	-0.18998	-0.18682	-0.186978	-0.188422	-0.184083	-0.170676	-0.167563	-0.158504	-0.161105	-0.158927	-0.151373	-0.149586	-0.14245	-0.13678	-0.138343	-0.132734	-0.128829	-0.126648	-0.119349	-0.118808	-0.110893	-0.108886
516	-0.301868	-0.28924	-0.304478	-0.268708	-0.118904	0.211287	0.168902	-0.110279	-0.238708	-0.269216	-0.262501	-0.187013	-0.106996	-0.0456624	-0.0435522	-0.120809	-0.181735	-0.22061	-0.230546	-0.225924	-0.218872	-0.219301	-0.210599	-0.203626	-0.209135	-0.197738	-0.194977	-0.192239	-0.190484	-0.188585	-0.19281	-0.182953	-0.17136	-0.167492	-0.159081	-0.159372	-0.160971	-0.155666	-0.152731	-0.142458	-0.138247	-0.138835	-0.130315	-0.129068	-0.123884	-0.121554	-0.123675	-0.11459	-0.105151
517	-0.302955	-0.289224	-0.306901	-0.271415	-0.119861	0.204285	0.169008	-0.110858	-0.240695	-0.269705	-0.262557	-0.18428	-0.107831	-0.0418193	-0.0451354	-0.121675	-0.181665	-0.219898	-0.231882	-0.226968	-0.218765	-0.218589	-0.212744	-0.211227	-0.208531	-0.202218	-0.19593	-0.193445	-0.18788	-0.189222	-0.192726	-0.181074	-0.169431	-0.169293	-0.158411	-0.160364	-0.159539	-0.155624	-0.150324	-0.141214	-0.137184	-0.136393	-0.126392	-0.127519	-0.118584	-0.121853	-0.118931	-0.111863	-0.105905
518	-0.303776	-0.291075	-0.305796	-0.270682	-0.120979	0.200766	0.167448	-0.11114	-0.237817	-0.268154	-0.26354	-0.184666	-0.105988	-0.040244	-0.0431631	-0.124132	-0.182448	-0.219847	-0.231825	-0.228806	-0.21907	-0.217446	-0.210368	-0.208226	-0.210903	-0.199207	-0.194924	-0.190764	-0.186539	-0.191167	-0.190081	-0.180898	-0.170583	-0.169603	-0.157963	-0.164131	-0.163036	-0.154754	-0.151338	-0.146282	-0.142876	-0.13803	-0.129004	-0.128352	-0.123163	-0.119301	-0.118607	-0.106696	-0.108484
519	-0.303328	-0.293294	-0.304317	-0.271663	-0.12142	0.198076	0.168401	-0.110132	-0.237207	-0.269222	-0.260988	-0.181498	-0.104388	-0.0439969	-0.0432023	-0.125165	-0.183066	-0.223413	-0.232181	-0.228681	-0.221449	-0.215644	-0.209811	-0.211479	-0.213837	-0.200113	-0.194693	-0.191814	-0.183869	-0.189659	-0.1922	-0.182239	-0.171669	-0.164322	-0.159627	-0.160414	-0.162122	-0.1527	-0.147706	-0.143199	-0.138579	-0.1383	-0.125276	-0.124683	-0.119944	-0.115476	-0.116385	-0.110475	-0.106319
520	-0.303266	-0.293955	-0.302269	-0.271506	-0.122652	0.200151	0.167294	-0.109627	-0.238537	-0.266795	-0.260012	-0.184971	-0.104634	-0.0412709	-0.0399314	-0.126353	-0.181694	-0.220647	-0.231933	-0.22681	-0.221604	-0.213215	-0.212093	-0.210108	-0.213339	-0.198126	-0.195138	-0.193497	-0.182932	-0.1925	-0.19219	-0.179333	-0.172429	-0.165972	-0.158894	-0.161315	-0.160719	-0.152721	-0.14913	-0.144936	-0.140628	-0.140747	-0.12637	-0.126534	-0.119878	-0.114654	-0.117186	-0.109634	-0.107777
521	-0.302591	-0.294698	-0.301344	-0.269813	-0.124435	0.201774	0.165488	-0.110279	-0.238489	-0.265252	-0.259563	-0.18243	-0.105718	-0.0369394	-0.0387223	-0.122614	-0.181807	-0.221248	-0.23057	-0.228924	-0.220665	-0.209898	-0.21454	-0.21173	-0.212516	-0.203876	-0.194224	-0.195957	-0.186998	-0.194231	-0.192823	-0.17982	-0.17081	-0.166796	-0.159495	-0.158574	-0.159447	-0.157319	-0.150731	-0.14311	-0.138445	-0.140441	-0.127255	-0.126907	-0.119429	-0.11636	-0.115807	-0.10729	-0.105813
522	-0.301927	-0.296406	-0.300123	-0.270172	-0.122886	0.200691	0.166084	-0.112166	-0.237325	-0.26512	-0.262149	-0.18367	-0.103523	-0.0360187	-0.0378762	-0.122284	-0.181664	-0.222041	-0.231981	-0.231039	-0.219078	-0.210379	-0.213752	-0.212835	-0.213082	-0.202972	-0.195471	-0.194427	-0.186671	-0.19439	-0.19031	-0.183048	-0.169539	-0.16667	-0.157163	-0.165875	-0.161079	-0.157965	-0.149974	-0.14466	-0.137701	-0.136136	-0.127921	-0.125125	-0.123569	-0.115718	-0.112313	-0.107047	-0.107284
523	-0.301274	-0.296991	-0.300535	-0.268604	-0.122549	0.201503	0.163558	-0.110694	-0.235983	-0.266246	-0.262037	-0.184915	-0.103306	-0.0424806	-0.0411316	-0.123946	-0.180926	-0.221511	-0.232367	-0.231807	-0.220403	-0.209315	-0.214478	-0.2124	-0.211905	-0.20283	-0.194446	-0.196012	-0.185935	-0.19674	-0.190589	-0.182118	-0.171197	-0.166844	-0.158746	-0.161862	-0.160087	-0.159048	-0.149198	-0.147937	-0.138795	-0.13141	-0.128199	-0.12467	-0.123601	-0.118826	-0.113116	-0.110239	-0.104398
524	-0.30191	-0.298742	-0.300859	-0.266366	-0.124114	0.202339	0.163516	-0.109883	-0.236423	-0.266644	-0.261387	-0.18528	-0.102815	-0.0444087	-0.0418832	-0.123916	-0.180295	-0.220173	-0.233414	-0.232603	-0.219192	-0.21006	-0.216924	-0.218852	-0.212816	-0.206555	-0.196255	-0.20007	-0.186794	-0.193987	-0.191529	-0.182676	-0.170997	-0.164033	-0.159052	-0.163819	-0.160669	-0.158143	-0.149519	-0.148188	-0.139007	-0.131629	-0.127845	-0.125427	-0.121363	-0.115613	-0.113266	-0.112558	-0.103467
525	-0.303254	-0.300809	-0.301825	-0.2662	-0.126173	0.203178	0.162421	-0.110771	-0.236196	-0.264347	-0.262184	-0.182132	-0.0998314	-0.0415864	-0.039926	-0.124372	-0.173637	-0.218977	-0.232906	-0.231606	-0.218746	-0.212008	-0.216547	-0.215696	-0.210759	-0.205741	-0.19715	-0.196993	-0.186917	-0.190783	-0.1892	-0.184096	-0.172014	-0.164899	-0.160337	-0.162508	-0.158964	-0.157611	-0.144356	-0.148084	-0.140366	-0.1351	-0.128453	-0.128555	-0.122476	-0.117262	-0.109412	-0.108848	-0.104436
526	-0.304275	-0.30289	-0.303012	-0.267978	-0.125571	0.204022	0.163422	-0.110446	-0.238846	-0.262623	-0.263931	-0.18172	-0.0994206	-0.0380393	-0.0418413	-0.125688	-0.177324	-0.223848	-0.229421	-0.23264	-0.2207	-0.212551	-0.216095	-0.214559	-0.212551	-0.205053	-0.19659	-0.200361	-0.193117	-0.191703	-0.18484	-0.183524	-0.169431	-0.161362	-0.156446	-0.169128	-0.159197	-0.158799	-0.143944	-0.148276	-0.141126	-0.1354	-0.131377	-0.129634	-0.12147	-0.117519	-0.110097	-0.111422	-0.107819
527	-0.305894	-0.303415	-0.303479	-0.2677	-0.126059	0.204869	0.172313	-0.109329	-0.241379	-0.263906	-0.263636	-0.181441	-0.0989586	-0.0403681	-0.0405233	-0.12438	-0.180739	-0.22291	-0.231411	-0.233794	-0.221019	-0.213631	-0.214576	-0.211783	-0.211916	-0.207346	-0.19691	-0.198344	-0.196187	-0.192249	-0.183321	-0.182409	-0.168991	-0.160234	-0.156253	-0.167908	-0.16033	-0.159825	-0.146666	-0.144746	-0.140225	-0.133794	-0.130062	-0.127883	-0.122982	-0.117627	-0.113386	-0.110808	-0.103819
528	-0.304511	-0.303299	-0.303572	-0.267278	-0.125101	0.205721	0.171978	-0.108905	-0.240261	-0.264031	-0.264229	-0.186137	-0.101314	-0.0420686	-0.0405331	-0.121891	-0.181661	-0.225059	-0.230735	-0.233148	-0.218682	-0.211537	-0.215421	-0.214207	-0.213612	-0.207093	-0.197387	-0.198726	-0.198371	-0.191203	-0.190328	-0.184081	-0.16846	-0.163614	-0.159855	-0.16703	-0.160986	-0.163322	-0.148479	-0.14585	-0.140453	-0.135734	-0.131683	-0.128717	-0.122049	-0.116473	-0.113567	-0.111446	-0.10204
529	-0.304774	-0.303017	-0.303019	-0.268464	-0.125576	0.205895	0.170013	-0.107865	-0.238886	-0.265143	-0.265438	-0.18694	-0.104054	-0.0378493	-0.0405468	-0.121878	-0.180534	-0.224592	-0.23282	-0.234677	-0.220471	-0.212402	-0.212823	-0.213866	-0.215195	-0.204177	-0.19616	-0.199016	-0.194703	-0.191821	-0.187393	-0.182979	-0.169523	-0.163886	-0.159023	-0.165823	-0.158259	-0.16331	-0.149585	-0.145494	-0.140814	-0.135548	-0.128791	-0.131223	-0.12243	-0.114137	-0.113502	-0.109893	-0.102035
530	-0.304817	-0.30064	-0.302581	-0.268982	-0.123536	0.205173	0.167552	-0.106534	-0.240902	-0.265009	-0.264052	-0.180776	-0.102521	-0.0412598	-0.0392102	-0.123574	-0.182233	-0.222398	-0.233863	-0.236359	-0.218817	-0.215165	-0.217823	-0.213535	-0.215106	-0.204985	-0.199701	-0.198606	-0.19468	-0.191247	-0.186659	-0.18146	-0.171498	-0.160817	-0.162729	-0.165862	-0.163572	-0.164961	-0.150053	-0.145408	-0.13827	-0.138217	-0.129466	-0.128393	-0.123905	-0.118901	-0.116764	-0.106898	-0.100212
531	-0.303697	-0.300303	-0.301416	-0.270027	-0.122901	0.204347	0.165096	-0.107543	-0.242226	-0.26522	-0.262501	-0.184115	-0.104309	-0.0388608	-0.0381875	-0.124	-0.182498	-0.2209	-0.236627	-0.236607	-0.21898	-0.2143	-0.215615	-0.212815	-0.217769	-0.207499	-0.201194	-0.198748	-0.194819	-0.195461	-0.184115	-0.180079	-0.171725	-0.163039	-0.162546	-0.16424	-0.165958	-0.16242	-0.1489	-0.145703	-0.137086	-0.141714	-0.129763	-0.128942	-0.12487	-0.121579	-0.114848	-0.107827	-0.097424
532	-0.302272	-0.302007	-0.300661	-0.268689	-0.122618	0.202775	0.162665	-0.107614	-0.241035	-0.265218	-0.262944	-0.184254	-0.103927	-0.0381435	-0.0398281	-0.126237	-0.182232	-0.223454	-0.234944	-0.236924	-0.219193	-0.217014	-0.215986	-0.216922	-0.215354	-0.203593	-0.201083	-0.196864	-0.197191	-0.196683	-0.185213	-0.180116	-0.167123	-0.166242	-0.159293	-0.16321	-0.164285	-0.161606	-0.15305	-0.143525	-0.141882	-0.138409	-0.127817	-0.130524	-0.126315	-0.123845	-0.116365	-0.106787	-0.0975501
533	-0.301854	-0.298499	-0.299386	-0.268871	-0.119526	0.200843	0.161763	-0.108573	-0.238544	-0.266226	-0.262519	-0.186164	-0.103899	-0.0356441	-0.0399474	-0.126134	-0.181118	-0.227007	-0.235375	-0.235407	-0.219965	-0.214788	-0.218103	-0.214201	-0.215991	-0.205608	-0.202964	-0.199895	-0.197096	-0.200598	-0.184773	-0.181834	-0.174691	-0.166777	-0.158499	-0.166162	-0.160634	-0.161769	-0.152906	-0.14321	-0.141753	-0.137317	-0.128402	-0.126071	-0.124198	-0.127663	-0.115789	-0.10567	-0.100945
534	-0.301474	-0.2987	-0.296617	-0.270252	-0.119955	0.198253	0.163291	-0.109984	-0.236764	-0.264817	-0.263834	-0.186777	-0.105182	-0.0366965	-0.0415464	-0.123484	-0.18292	-0.226979	-0.237769	-0.234003	-0.21871	-0.21524	-0.215676	-0.212365	-0.215368	-0.205295	-0.204912	-0.201163	-0.196174	-0.197022	-0.183739	-0.179223	-0.171114	-0.165597	-0.1624	-0.165927	-0.159437	-0.157628	-0.15292	-0.145565	-0.142442	-0.138939	-0.128545	-0.125654	-0.12212	-0.12683	-0.116937	-0.106991	-0.0988747
535	-0.300873	-0.29977	-0.292892	-0.27162	-0.118685	0.195988	0.168848	-0.109953	-0.237254	-0.267596	-0.264441	-0.184351	-0.102708	-0.0376015	-0.0414117	-0.123775	-0.182166	-0.228074	-0.235935	-0.233053	-0.218246	-0.215248	-0.214894	-0.21284	-0.215081	-0.206252	-0.203882	-0.203017	-0.198146	-0.19572	-0.182951	-0.180872	-0.170667	-0.164733	-0.162851	-0.164049	-0.16447	-0.158073	-0.14958	-0.14797	-0.141014	-0.139216	-0.129866	-0.120817	-0.122163	-0.12979	-0.115385	-0.104745	-0.0993166
536	-0.30007	-0.297722	-0.293023	-0.273837	-0.119191	0.195155	0.172299	-0.110203	-0.238509	-0.267054	-0.264547	-0.188838	-0.103391	-0.0391313	-0.0455128	-0.122445	-0.184322	-0.226054	-0.234354	-0.231697	-0.215685	-0.21739	-0.216987	-0.21251	-0.215454	-0.204487	-0.201984	-0.203484	-0.198247	-0.193899	-0.185023	-0.178306	-0.1684	-0.164635	-0.162126	-0.162574	-0.16671	-0.154268	-0.152522	-0.145979	-0.143451	-0.13968	-0.129478	-0.12548	-0.122713	-0.125553	-0.116094	-0.106654	-0.102347
537	-0.299509	-0.294495	-0.293255	-0.272993	-0.119016	0.192024	0.174463	-0.110934	-0.239471	-0.266212	-0.265751	-0.191906	-0.10166	-0.0384581	-0.0465288	-0.122109	-0.186085	-0.222221	-0.234234	-0.233925	-0.217046	-0.21505	-0.217043	-0.215729	-0.215714	-0.203137	-0.202768	-0.206208	-0.198704	-0.193237	-0.185146	-0.179948	-0.173115	-0.170151	-0.168281	-0.164233	-0.165581	-0.158616	-0.153024	-0.145473	-0.141043	-0.138565	-0.134017	-0.126246	-0.124779	-0.119888	-0.11431	-0.11085	-0.104235
538	-0.299193	-0.293357	-0.289938	-0.27315	-0.117486	0.190228	0.174354	-0.108301	-0.239362	-0.265564	-0.263035	-0.190891	-0.10174	-0.0349914	-0.049776	-0.121993	-0.185977	-0.221226	-0.235105	-0.23062	-0.217002	-0.21448	-0.217358	-0.215605	-0.214459	-0.205493	-0.20487	-0.205277	-0.19833	-0.188786	-0.188457	-0.179481	-0.169216	-0.169746	-0.160634	-0.161821	-0.161811	-0.157766	-0.150648	-0.145664	-0.141685	-0.13866	-0.128937	-0.129387	-0.12148	-0.1254	-0.116477	-0.108223	-0.103062
539	-0.297982	-0.294224	-0.288656	-0.271588	-0.117693	0.188003	0.173987	-0.10755	-0.237084	-0.267641	-0.261421	-0.187165	-0.101659	-0.0347948	-0.0481985	-0.123657	-0.189163	-0.219929	-0.24103	-0.231043	-0.217674	-0.213335	-0.216343	-0.215547	-0.21571	-0.206469	-0.204133	-0.203801	-0.196852	-0.193	-0.187332	-0.181406	-0.169989	-0.168998	-0.164834	-0.161513	-0.162461	-0.159712	-0.14796	-0.144476	-0.143834	-0.140136	-0.129449	-0.128221	-0.12332	-0.121714	-0.117783	-0.10847	-0.105546
540	-0.296424	-0.295167	-0.289765	-0.273086	-0.117958	0.187944	0.172124	-0.111514	-0.236685	-0.266084	-0.260562	-0.188416	-0.101454	-0.0342094	-0.0495274	-0.12479	-0.187139	-0.22064	-0.23879	-0.232175	-0.219669	-0.213028	-0.2135	-0.213653	-0.216335	-0.202981	-0.205247	-0.201011	-0.197354	-0.193307	-0.186786	-0.181126	-0.176716	-0.169052	-0.163925	-0.161602	-0.165131	-0.157085	-0.149022	-0.140465	-0.140626	-0.139679	-0.131975	-0.128058	-0.124569	-0.119953	-0.117221	-0.107658	-0.101576
541	-0.296784	-0.294373	-0.292814	-0.273816	-0.117372	0.189478	0.173185	-0.112361	-0.236068	-0.266864	-0.262599	-0.187638	-0.0998012	-0.036052	-0.0480785	-0.125994	-0.185914	-0.219607	-0.240729	-0.230233	-0.220088	-0.215211	-0.212641	-0.215905	-0.216238	-0.202749	-0.201731	-0.197042	-0.195735	-0.195055	-0.190321	-0.18109	-0.176152	-0.169042	-0.15818	-0.161617	-0.160639	-0.158418	-0.148491	-0.146512	-0.139785	-0.138748	-0.128218	-0.128983	-0.124452	-0.120502	-0.115558	-0.109594	-0.103625
542	-0.296838	-0.292832	-0.293437	-0.274496	-0.116411	0.192383	0.17423	-0.104322	-0.233208	-0.267648	-0.266228	-0.187833	-0.102507	-0.0326191	-0.0477952	-0.128694	-0.182313	-0.22434	-0.241579	-0.234136	-0.218293	-0.217469	-0.215056	-0.215409	-0.216381	-0.202522	-0.205552	-0.201967	-0.199308	-0.196274	-0.192506	-0.180393	-0.175643	-0.172954	-0.163165	-0.162026	-0.161846	-0.153231	-0.148258	-0.147992	-0.137624	-0.138515	-0.128385	-0.123425	-0.123443	-0.119514	-0.122185	-0.10702	-0.100492
543	-0.296286	-0.290313	-0.290946	-0.273213	-0.118416	0.193895	0.173892	-0.103603	-0.232906	-0.26619	-0.266431	-0.1891	-0.100362	-0.0294944	-0.0480067	-0.127232	-0.18251	-0.221224	-0.241005	-0.233698	-0.220066	-0.220514	-0.21416	-0.213295	-0.216317	-0.206739	-0.205464	-0.198154	-0.198399	-0.196625	-0.191341	-0.180614	-0.178906	-0.174572	-0.163654	-0.16449	-0.15987	-0.151936	-0.147843	-0.143145	-0.138012	-0.137695	-0.131951	-0.124861	-0.126438	-0.121098	-0.1193	-0.0997132	-0.100071
544	-0.297128	-0.293773	-0.2888	-0.271558	-0.120241	0.193844	0.174174	-0.104516	-0.23353	-0.264903	-0.267023	-0.18969	-0.103153	-0.0299204	-0.049108	-0.127106	-0.180297	-0.219341	-0.238901	-0.235258	-0.223676	-0.219929	-0.219348	-0.213715	-0.219076	-0.202714	-0.204932	-0.199021	-0.195315	-0.194099	-0.190141	-0.181918	-0.178218	-0.173509	-0.162062	-0.162802	-0.159049	-0.153958	-0.150125	-0.14422	-0.137909	-0.135777	-0.135444	-0.128063	-0.123383	-0.116589	-0.116403	-0.101992	-0.0979466
545	-0.296432	-0.293381	-0.288027	-0.270794	-0.120279	0.192741	0.171557	-0.104907	-0.233546	-0.264326	-0.26595	-0.185159	-0.103001	-0.0287882	-0.0493242	-0.126388	-0.177036	-0.220926	-0.237881	-0.236013	-0.225032	-0.220328	-0.215858	-0.215175	-0.219625	-0.204585	-0.205134	-0.201817	-0.196217	-0.190941	-0.188027	-0.182885	-0.176866	-0.178393	-0.169326	-0.163537	-0.160913	-0.152194	-0.148044	-0.140193	-0.1416	-0.13606	-0.132769	-0.125481	-0.130726	-0.119386	-0.116154	-0.103059	-0.0972515
546	-0.299825	-0.296331	-0.289236	-0.271329	-0.119451	0.190039	0.171961	-0.101957	-0.233903	-0.26293	-0.263961	-0.185883	-0.103796	-0.0275878	-0.0466828	-0.127137	-0.174873	-0.224792	-0.23525	-0.23585	-0.227327	-0.220203	-0.218808	-0.215149	-0.216362	-0.204982	-0.203811	-0.202305	-0.196013	-0.19177	-0.189511	-0.183962	-0.179518	-0.177351	-0.16792	-0.16131	-0.157303	-0.151818	-0.151362	-0.144955	-0.143479	-0.138022	-0.133816	-0.126107	-0.125409	-0.124608	-0.115187	-0.104843	-0.099117
547	-0.301727	-0.295159	-0.29194	-0.272124	-0.119875	0.19111	0.169712	-0.100417	-0.233955	-0.264725	-0.263081	-0.183323	-0.102776	-0.0244443	-0.0463774	-0.12832	-0.173431	-0.227095	-0.236808	-0.236952	-0.225119	-0.22087	-0.217899	-0.215534	-0.214783	-0.202697	-0.2061	-0.2041	-0.194144	-0.189989	-0.187424	-0.183519	-0.181634	-0.179665	-0.171304	-0.160784	-0.154499	-0.151109	-0.151023	-0.148009	-0.14132	-0.138729	-0.132589	-0.128363	-0.125799	-0.123911	-0.117197	-0.105201	-0.104699
548	-0.302009	-0.291717	-0.29128	-0.270808	-0.117949	0.192211	0.169909	-0.099267	-0.235623	-0.264688	-0.264817	-0.184986	-0.102614	-0.0209774	-0.046074	-0.126982	-0.175141	-0.222867	-0.23659	-0.236924	-0.227938	-0.21967	-0.216552	-0.214265	-0.216716	-0.207179	-0.20944	-0.203006	-0.195682	-0.195739	-0.187438	-0.184951	-0.183375	-0.176302	-0.169414	-0.16048	-0.157545	-0.1519	-0.147167	-0.146603	-0.141269	-0.143308	-0.136175	-0.125483	-0.124723	-0.12425	-0.117561	-0.104586	-0.10243
549	-0.305828	-0.292221	-0.289768	-0.269526	-0.116837	0.192983	0.171153	-0.0982721	-0.235269	-0.265693	-0.262696	-0.183842	-0.103572	-0.0200108	-0.0490192	-0.127435	-0.178199	-0.223208	-0.240008	-0.237805	-0.228091	-0.22096	-0.215931	-0.211511	-0.217557	-0.204961	-0.207661	-0.201823	-0.196624	-0.195415	-0.187165	-0.182493	-0.1863	-0.176004	-0.170888	-0.162126	-0.15748	-0.151667	-0.14814	-0.148299	-0.143777	-0.142161	-0.139491	-0.126743	-0.124938	-0.122819	-0.115945	-0.107798	-0.102006
550	-0.306228	-0.293071	-0.288221	-0.269308	-0.115604	0.19273	0.169294	-0.0976605	-0.234338	-0.26585	-0.261575	-0.184745	-0.104118	-0.0234075	-0.0471688	-0.126628	-0.180785	-0.224537	-0.239776	-0.23482	-0.230957	-0.221338	-0.216689	-0.210737	-0.217589	-0.204526	-0.208418	-0.20226	-0.192358	-0.195212	-0.192283	-0.182365	-0.183038	-0.175157	-0.172823	-0.16096	-0.159104	-0.155261	-0.148842	-0.148441	-0.145338	-0.14342	-0.140164	-0.124924	-0.125506	-0.119787	-0.112211	-0.109995	-0.103724
551	-0.305229	-0.289098	-0.287064	-0.267142	-0.118852	0.192136	0.167125	-0.098248	-0.23286	-0.264632	-0.260546	-0.185398	-0.1036	-0.0242345	-0.0479172	-0.126939	-0.178275	-0.218927	-0.24208	-0.235785	-0.230722	-0.222716	-0.219537	-0.213267	-0.218332	-0.207488	-0.207094	-0.202918	-0.192999	-0.195853	-0.190784	-0.184496	-0.181525	-0.176529	-0.169748	-0.161137	-0.160232	-0.151479	-0.150062	-0.151144	-0.143239	-0.145116	-0.137534	-0.127079	-0.124227	-0.123037	-0.112076	-0.110933	-0.105172
552	-0.304387	-0.288097	-0.287838	-0.267381	-0.116933	0.192788	0.167056	-0.0973285	-0.229165	-0.267146	-0.263152	-0.187335	-0.104498	-0.0250718	-0.0449929	-0.12581	-0.174047	-0.217739	-0.242754	-0.237613	-0.23043	-0.222767	-0.218787	-0.215554	-0.216711	-0.205615	-0.208314	-0.201892	-0.191719	-0.19857	-0.193875	-0.181754	-0.177051	-0.176952	-0.17167	-0.161446	-0.163097	-0.154068	-0.150524	-0.149962	-0.143438	-0.145669	-0.141132	-0.130649	-0.121969	-0.119216	-0.112786	-0.111209	-0.106506
553	-0.303443	-0.288752	-0.288655	-0.268149	-0.115021	0.192573	0.166529	-0.0987779	-0.229399	-0.267274	-0.262326	-0.184673	-0.104659	-0.0246712	-0.0455771	-0.124948	-0.172831	-0.219083	-0.240974	-0.236923	-0.227148	-0.222821	-0.218742	-0.213965	-0.216958	-0.205949	-0.205261	-0.200487	-0.194679	-0.199643	-0.196021	-0.181886	-0.177393	-0.175314	-0.168276	-0.162382	-0.163017	-0.155815	-0.150274	-0.149292	-0.146583	-0.145449	-0.139719	-0.13235	-0.12423	-0.114426	-0.113085	-0.11402	-0.102681
554	-0.30064	-0.288698	-0.290958	-0.269367	-0.113477	0.191986	0.162625	-0.0992669	-0.228468	-0.266173	-0.259811	-0.185978	-0.105262	-0.0259695	-0.0449322	-0.123013	-0.174642	-0.220437	-0.23773	-0.23822	-0.228915	-0.225276	-0.218622	-0.213432	-0.214548	-0.206018	-0.206964	-0.200455	-0.198504	-0.198188	-0.196735	-0.183647	-0.176509	-0.179551	-0.165276	-0.161092	-0.163511	-0.156233	-0.148234	-0.149939	-0.147893	-0.142161	-0.136976	-0.130925	-0.126238	-0.115653	-0.114739	-0.109136	-0.107428
555	-0.300085	-0.288835	-0.292814	-0.268081	-0.114946	0.19205	0.160515	-0.0982877	-0.229223	-0.26489	-0.259753	-0.18773	-0.103967	-0.0282507	-0.0425873	-0.12344	-0.174807	-0.223028	-0.236527	-0.235625	-0.229378	-0.227583	-0.218355	-0.215923	-0.214063	-0.206679	-0.203353	-0.198772	-0.195106	-0.196299	-0.194725	-0.18108	-0.176995	-0.177308	-0.163095	-0.16444	-0.161595	-0.157544	-0.1475	-0.153694	-0.147754	-0.142258	-0.139086	-0.13091	-0.121664	-0.117459	-0.112093	-0.110779	-0.104605
556	-0.299712	-0.289352	-0.294001	-0.266897	-0.11525	0.19072	0.160547	-0.0978705	-0.23104	-0.261358	-0.262879	-0.189505	-0.104851	-0.028371	-0.0461848	-0.12218	-0.174405	-0.225383	-0.239195	-0.238961	-0.229667	-0.225202	-0.217842	-0.214922	-0.213598	-0.208512	-0.205462	-0.202446	-0.194169	-0.194768	-0.193168	-0.180854	-0.179324	-0.171861	-0.165918	-0.166593	-0.16215	-0.157474	-0.150176	-0.151371	-0.14402	-0.143906	-0.136157	-0.129253	-0.121893	-0.122401	-0.113145	-0.111948	-0.107236
557	-0.297994	-0.28788	-0.290724	-0.26887	-0.11785	0.189399	0.161013	-0.0948143	-0.233019	-0.263523	-0.262944	-0.189398	-0.105971	-0.0254539	-0.0442234	-0.126394	-0.175231	-0.225202	-0.239641	-0.23941	-0.230914	-0.22461	-0.218657	-0.211779	-0.212246	-0.206793	-0.207065	-0.201105	-0.199231	-0.195767	-0.19199	-0.179585	-0.176807	-0.176695	-0.168861	-0.16732	-0.162583	-0.156211	-0.151163	-0.150302	-0.144728	-0.142465	-0.136387	-0.129213	-0.123733	-0.123451	-0.116283	-0.114315	-0.106344
558	-0.298012	-0.28819	-0.287	-0.268932	-0.116734	0.188065	0.161494	-0.0951112	-0.232961	-0.264774	-0.262076	-0.18722	-0.103914	-0.0235237	-0.0413328	-0.128605	-0.1737	-0.224155	-0.241476	-0.238227	-0.22699	-0.227196	-0.221688	-0.214297	-0.209326	-0.207585	-0.208911	-0.19944	-0.202442	-0.192326	-0.191653	-0.179071	-0.177093	-0.18003	-0.167927	-0.166517	-0.163137	-0.154164	-0.149082	-0.150273	-0.142141	-0.141074	-0.138405	-0.129465	-0.123542	-0.123231	-0.121505	-0.111715	-0.108235
559	-0.297194	-0.287902	-0.288609	-0.269614	-0.114234	0.188129	0.160693	-0.098649	-0.231792	-0.266248	-0.2627	-0.18528	-0.104849	-0.025231	-0.0399672	-0.129632	-0.17443	-0.221304	-0.241543	-0.239451	-0.230771	-0.225957	-0.223079	-0.218397	-0.207286	-0.206639	-0.204288	-0.20425	-0.198467	-0.193426	-0.19362	-0.180674	-0.174335	-0.182477	-0.16884	-0.16519	-0.159416	-0.154336	-0.148409	-0.149961	-0.148691	-0.13984	-0.13929	-0.127524	-0.126365	-0.126704	-0.121452	-0.11198	-0.107286
560	-0.297536	-0.287666	-0.293058	-0.268744	-0.114401	0.188752	0.160247	-0.0961306	-0.23669	-0.267662	-0.263403	-0.186829	-0.102217	-0.0265927	-0.0385366	-0.128406	-0.175512	-0.219374	-0.2414	-0.241302	-0.236789	-0.226792	-0.223872	-0.218266	-0.205131	-0.208395	-0.208429	-0.202959	-0.196493	-0.192679	-0.193647	-0.180494	-0.173369	-0.183672	-0.170767	-0.163641	-0.160342	-0.153402	-0.14947	-0.151016	-0.148072	-0.140555	-0.139295	-0.130578	-0.123208	-0.127501	-0.120494	-0.113551	-0.106232
561	-0.295643	-0.287776	-0.293792	-0.267779	-0.114546	0.189359	0.159677	-0.0994764	-0.238829	-0.264991	-0.263663	-0.185856	-0.100555	-0.0255838	-0.0417977	-0.125971	-0.177467	-0.218536	-0.239934	-0.240161	-0.234701	-0.228096	-0.223402	-0.216895	-0.202437	-0.209663	-0.207436	-0.201032	-0.197332	-0.194157	-0.192617	-0.183151	-0.17283	-0.179615	-0.169984	-0.16246	-0.158775	-0.157663	-0.14744	-0.149074	-0.142718	-0.141039	-0.137593	-0.131212	-0.120171	-0.127487	-0.119236	-0.115728	-0.108564
562	-0.293847	-0.289915	-0.291509	-0.268366	-0.113645	0.189951	0.159687	-0.0982875	-0.240097	-0.266634	-0.259968	-0.184295	-0.100221	-0.0264103	-0.0435388	-0.125147	-0.175289	-0.214342	-0.239617	-0.240259	-0.234298	-0.22893	-0.221557	-0.215842	-0.205996	-0.211145	-0.207768	-0.202906	-0.194962	-0.189941	-0.188532	-0.182589	-0.173601	-0.177707	-0.171458	-0.163895	-0.159787	-0.156101	-0.15085	-0.152441	-0.146278	-0.141806	-0.143158	-0.134577	-0.118527	-0.128418	-0.119196	-0.113422	-0.106701
563	-0.295584	-0.291366	-0.289778	-0.27018	-0.116221	0.191469	0.15868	-0.0963522	-0.241996	-0.266392	-0.260207	-0.185358	-0.0999427	-0.0254689	-0.0413028	-0.12308	-0.174074	-0.214899	-0.241357	-0.239209	-0.234543	-0.229029	-0.220862	-0.219168	-0.205503	-0.209728	-0.20394	-0.198998	-0.196607	-0.189496	-0.185096	-0.181988	-0.172969	-0.182558	-0.174548	-0.162515	-0.16149	-0.156881	-0.152897	-0.153202	-0.144791	-0.143499	-0.144752	-0.133714	-0.119522	-0.126164	-0.120993	-0.11311	-0.107934
564	-0.294821	-0.290089	-0.288892	-0.268926	-0.115727	0.193675	0.155636	-0.0945393	-0.239981	-0.265098	-0.257742	-0.185641	-0.102056	-0.02575	-0.0410061	-0.12125	-0.173443	-0.215107	-0.240867	-0.241749	-0.232529	-0.230961	-0.219573	-0.219772	-0.205681	-0.209623	-0.199085	-0.204591	-0.195981	-0.189777	-0.189926	-0.18328	-0.176133	-0.180214	-0.175082	-0.166591	-0.16181	-0.157571	-0.154423	-0.153567	-0.146252	-0.139952	-0.139902	-0.135288	-0.122495	-0.125401	-0.119487	-0.111709	-0.105295
565	-0.296084	-0.290423	-0.289476	-0.267923	-0.113386	0.193751	0.155127	-0.0961817	-0.240255	-0.262991	-0.25781	-0.187168	-0.104779	-0.0322411	-0.0420565	-0.121848	-0.171687	-0.214259	-0.239598	-0.239535	-0.230699	-0.22732	-0.221387	-0.212642	-0.20624	-0.210082	-0.202526	-0.198155	-0.200026	-0.186604	-0.188429	-0.184107	-0.17551	-0.182391	-0.171374	-0.171444	-0.163259	-0.154835	-0.152651	-0.154563	-0.144853	-0.142824	-0.140911	-0.133865	-0.127094	-0.12678	-0.120023	-0.112124	-0.106009
566	-0.298864	-0.292495	-0.290047	-0.267939	-0.11315	0.194627	0.153632	-0.0976245	-0.241647	-0.262289	-0.257209	-0.18752	-0.105459	-0.0309997	-0.0388141	-0.12271	-0.172182	-0.213868	-0.241609	-0.240918	-0.232953	-0.228364	-0.223686	-0.211566	-0.207689	-0.211024	-0.202251	-0.200003	-0.199661	-0.189711	-0.18749	-0.184139	-0.177545	-0.181573	-0.172881	-0.172431	-0.163559	-0.156142	-0.150303	-0.154428	-0.148112	-0.143054	-0.141989	-0.134478	-0.127542	-0.126579	-0.119112	-0.113752	-0.109268
567	-0.298579	-0.288437	-0.290655	-0.267238	-0.113231	0.196085	0.152118	-0.0954347	-0.242474	-0.263195	-0.258517	-0.18837	-0.103723	-0.0270301	-0.040235	-0.119467	-0.174876	-0.213587	-0.240022	-0.240144	-0.235132	-0.230159	-0.223831	-0.210227	-0.205904	-0.210276	-0.203408	-0.198358	-0.197952	-0.193544	-0.186978	-0.18535	-0.180296	-0.179943	-0.171441	-0.168899	-0.16378	-0.156483	-0.148313	-0.151495	-0.150583	-0.14374	-0.14252	-0.134254	-0.12955	-0.125366	-0.121852	-0.115395	-0.109091
568	-0.295381	-0.288755	-0.290229	-0.268547	-0.116513	0.195292	0.152055	-0.0980181	-0.241624	-0.267261	-0.260291	-0.189701	-0.104993	-0.0262582	-0.0385837	-0.115096	-0.173564	-0.214545	-0.240891	-0.241089	-0.236588	-0.228001	-0.22413	-0.210797	-0.205194	-0.210856	-0.206704	-0.195755	-0.19619	-0.192472	-0.190447	-0.184363	-0.17898	-0.181281	-0.172877	-0.166075	-0.165109	-0.158025	-0.148949	-0.151748	-0.153197	-0.137949	-0.140018	-0.134561	-0.128549	-0.123638	-0.120714	-0.116324	-0.11134
569	-0.295218	-0.287287	-0.291508	-0.26976	-0.116427	0.196335	0.153304	-0.0983373	-0.241933	-0.262591	-0.260681	-0.18938	-0.104262	-0.0251009	-0.0394932	-0.117131	-0.174073	-0.21425	-0.240615	-0.24045	-0.238287	-0.227761	-0.222908	-0.211149	-0.205798	-0.208991	-0.210609	-0.195079	-0.199434	-0.191626	-0.190994	-0.182904	-0.179593	-0.177644	-0.17086	-0.170098	-0.161839	-0.157696	-0.151465	-0.152351	-0.153438	-0.141801	-0.141531	-0.137433	-0.125106	-0.121408	-0.1191	-0.116739	-0.106142
570	-0.294651	-0.286015	-0.293224	-0.268749	-0.116279	0.195844	0.154266	-0.101258	-0.242778	-0.263181	-0.259435	-0.18762	-0.104656	-0.0277204	-0.036592	-0.115275	-0.174327	-0.21408	-0.239129	-0.239965	-0.238791	-0.229116	-0.219246	-0.208906	-0.207546	-0.205299	-0.207394	-0.195609	-0.197429	-0.191255	-0.18761	-0.180641	-0.181994	-0.176287	-0.175607	-0.168046	-0.16507	-0.158161	-0.147901	-0.150681	-0.15421	-0.144762	-0.142043	-0.136349	-0.126813	-0.120368	-0.124759	-0.114984	-0.106531
571	-0.296264	-0.285722	-0.293721	-0.269996	-0.115655	0.197409	0.153569	-0.103466	-0.241183	-0.265858	-0.258706	-0.186737	-0.104307	-0.0242625	-0.0394096	-0.115188	-0.170803	-0.216186	-0.241125	-0.239378	-0.235587	-0.231824	-0.215001	-0.209056	-0.208608	-0.204931	-0.205097	-0.19658	-0.201086	-0.193875	-0.186383	-0.180155	-0.183623	-0.178681	-0.172353	-0.168186	-0.164543	-0.156644	-0.149902	-0.152946	-0.150955	-0.149808	-0.142606	-0.136302	-0.131584	-0.122121	-0.1209	-0.117524	-0.106299
572	-0.295303	-0.286427	-0.294642	-0.270099	-0.113655	0.197736	0.153879	-0.103064	-0.239348	-0.26304	-0.257221	-0.189928	-0.105583	-0.0234647	-0.039292	-0.115035	-0.168817	-0.215176	-0.239961	-0.237441	-0.237014	-0.229938	-0.214509	-0.21329	-0.209083	-0.205784	-0.205619	-0.197709	-0.196994	-0.191195	-0.186717	-0.179985	-0.18331	-0.180738	-0.171887	-0.168993	-0.165639	-0.158268	-0.152881	-0.153654	-0.154655	-0.147396	-0.139646	-0.135678	-0.130206	-0.126265	-0.124764	-0.116973	-0.109129
573	-0.29437	-0.287793	-0.294798	-0.268709	-0.112996	0.198337	0.154723	-0.102309	-0.240555	-0.262945	-0.257679	-0.188783	-0.106733	-0.0270787	-0.0390579	-0.119711	-0.173544	-0.217038	-0.239483	-0.239394	-0.235884	-0.231064	-0.214421	-0.214022	-0.209735	-0.207588	-0.205306	-0.198851	-0.19814	-0.197548	-0.185173	-0.179649	-0.18239	-0.182748	-0.173662	-0.170082	-0.166236	-0.160156	-0.150496	-0.152823	-0.158282	-0.14464	-0.143443	-0.139469	-0.135063	-0.12368	-0.125119	-0.117988	-0.108811
574	-0.29254	-0.286402	-0.295339	-0.266565	-0.114359	0.198337	0.155458	-0.101876	-0.242139	-0.263793	-0.255335	-0.188729	-0.102863	-0.0286453	-0.037519	-0.11991	-0.174732	-0.212779	-0.237401	-0.238732	-0.238089	-0.232776	-0.213002	-0.207943	-0.208336	-0.207181	-0.20842	-0.1986	-0.19851	-0.197561	-0.184183	-0.177183	-0.181777	-0.182741	-0.174348	-0.170046	-0.164949	-0.163389	-0.154357	-0.151262	-0.151197	-0.144054	-0.139312	-0.135845	-0.133863	-0.124657	-0.117077	-0.113031	-0.109374
575	-0.293239	-0.287922	-0.29294	-0.265016	-0.114325	0.197774	0.156575	-0.104094	-0.244333	-0.265309	-0.256503	-0.189337	-0.105718	-0.0326213	-0.0353829	-0.120143	-0.174162	-0.213303	-0.236672	-0.239188	-0.240647	-0.233153	-0.211146	-0.206146	-0.207287	-0.209591	-0.205891	-0.203897	-0.197055	-0.199342	-0.18715	-0.176988	-0.183266	-0.184385	-0.174358	-0.167962	-0.165923	-0.165793	-0.151618	-0.14873	-0.154091	-0.147703	-0.139294	-0.137967	-0.133361	-0.12067	-0.120608	-0.115254	-0.109995
576	-0.29756	-0.288981	-0.289084	-0.266024	-0.116582	0.196299	0.157127	-0.106492	-0.243145	-0.264847	-0.256529	-0.188955	-0.105635	-0.034168	-0.0320021	-0.121913	-0.176543	-0.215128	-0.237754	-0.242032	-0.23964	-0.232789	-0.209524	-0.206337	-0.208652	-0.208745	-0.208878	-0.1983	-0.196825	-0.19811	-0.189219	-0.178181	-0.183147	-0.18176	-0.174042	-0.169851	-0.16584	-0.165371	-0.155453	-0.147822	-0.150985	-0.146082	-0.141369	-0.139018	-0.138663	-0.122817	-0.119232	-0.1181	-0.108913
577	-0.297871	-0.288749	-0.288029	-0.268366	-0.11934	0.197509	0.15677	-0.107258	-0.244017	-0.265439	-0.256596	-0.188462	-0.10474	-0.032605	-0.0334483	-0.12109	-0.175116	-0.21577	-0.240534	-0.242639	-0.24231	-0.23488	-0.20499	-0.210242	-0.209362	-0.210835	-0.207056	-0.201383	-0.198364	-0.196032	-0.188469	-0.177338	-0.17822	-0.17999	-0.175619	-0.173419	-0.167099	-0.165094	-0.154029	-0.151703	-0.152171	-0.14267	-0.141102	-0.138778	-0.134973	-0.126529	-0.12169	-0.120082	-0.111891
578	-0.296024	-0.288222	-0.287812	-0.267277	-0.1227	0.194662	0.155851	-0.108235	-0.243203	-0.264862	-0.257464	-0.187178	-0.105352	-0.0333554	-0.0344234	-0.119724	-0.177674	-0.21754	-0.240575	-0.24238	-0.244141	-0.235208	-0.205034	-0.207018	-0.206893	-0.211866	-0.206923	-0.20112	-0.193915	-0.194435	-0.18682	-0.180325	-0.181758	-0.1791	-0.179611	-0.16906	-0.168069	-0.165733	-0.154144	-0.151116	-0.152739	-0.14594	-0.142332	-0.137482	-0.132342	-0.125402	-0.122097	-0.115126	-0.10594
579	-0.294337	-0.289785	-0.287851	-0.26822	-0.122079	0.194068	0.155097	-0.108573	-0.242277	-0.265086	-0.259013	-0.188373	-0.106108	-0.0352069	-0.0321669	-0.119666	-0.17746	-0.21925	-0.239286	-0.2415	-0.244657	-0.233118	-0.206556	-0.213409	-0.205851	-0.208724	-0.208447	-0.202623	-0.193754	-0.194068	-0.188225	-0.17933	-0.185453	-0.180618	-0.180476	-0.169687	-0.16685	-0.16677	-0.151711	-0.150248	-0.154541	-0.14651	-0.138554	-0.139202	-0.12995	-0.125201	-0.122715	-0.117055	-0.113039
580	-0.29817	-0.292938	-0.287523	-0.270058	-0.122169	0.193825	0.155689	-0.10404	-0.238292	-0.266004	-0.25983	-0.187193	-0.107306	-0.0389848	-0.0333911	-0.120621	-0.175592	-0.215626	-0.236654	-0.240491	-0.24071	-0.231759	-0.209508	-0.210822	-0.204649	-0.208944	-0.211935	-0.200304	-0.19535	-0.194246	-0.189973	-0.175571	-0.185721	-0.180903	-0.177346	-0.168627	-0.170929	-0.167614	-0.153117	-0.143793	-0.153076	-0.144876	-0.141689	-0.142491	-0.131458	-0.12899	-0.1224	-0.117457	-0.107532
581	-0.297998	-0.293154	-0.286085	-0.272794	-0.123513	0.193077	0.154118	-0.102097	-0.238809	-0.267151	-0.25875	-0.186437	-0.109118	-0.0413814	-0.0328497	-0.122658	-0.175794	-0.213164	-0.237571	-0.238719	-0.238686	-0.231258	-0.21127	-0.211032	-0.20707	-0.212668	-0.207701	-0.201952	-0.201069	-0.192301	-0.188391	-0.178119	-0.183039	-0.182871	-0.179078	-0.171385	-0.175382	-0.165619	-0.151314	-0.143787	-0.155831	-0.146683	-0.144228	-0.139604	-0.13174	-0.128103	-0.122921	-0.115191	-0.107531
582	-0.29715	-0.293691	-0.286938	-0.273596	-0.123785	0.193178	0.154465	-0.105155	-0.236795	-0.265303	-0.257415	-0.187583	-0.106091	-0.0426951	-0.0343114	-0.11904	-0.173188	-0.214766	-0.234472	-0.239502	-0.237651	-0.231041	-0.211564	-0.208082	-0.206961	-0.213761	-0.205965	-0.20204	-0.20134	-0.190798	-0.190337	-0.180264	-0.182092	-0.184865	-0.18257	-0.169236	-0.170694	-0.164478	-0.152599	-0.145427	-0.154643	-0.145724	-0.142309	-0.137837	-0.129264	-0.128471	-0.1182	-0.116016	-0.106521
583	-0.297084	-0.293379	-0.287938	-0.272199	-0.123759	0.192696	0.155815	-0.105891	-0.236342	-0.264412	-0.256979	-0.187741	-0.103805	-0.0431494	-0.0334939	-0.119539	-0.170154	-0.214688	-0.233852	-0.236948	-0.240792	-0.231741	-0.212434	-0.212604	-0.206346	-0.212089	-0.211531	-0.204658	-0.200431	-0.193365	-0.189796	-0.180173	-0.180267	-0.18615	-0.179774	-0.167442	-0.172954	-0.161691	-0.154219	-0.144084	-0.154138	-0.149309	-0.140913	-0.139286	-0.127981	-0.126129	-0.119863	-0.112352	-0.107321
584	-0.298309	-0.289428	-0.287629	-0.272423	-0.126232	0.192079	0.154842	-0.107249	-0.237242	-0.265426	-0.253622	-0.189717	-0.103145	-0.0421196	-0.0331514	-0.118158	-0.168997	-0.214143	-0.233069	-0.236048	-0.240326	-0.229393	-0.213141	-0.21177	-0.205368	-0.213591	-0.210277	-0.202279	-0.19815	-0.192696	-0.189125	-0.18302	-0.181556	-0.18462	-0.175176	-0.167994	-0.170977	-0.160232	-0.154127	-0.144857	-0.149723	-0.149058	-0.141194	-0.139516	-0.124464	-0.123884	-0.115512	-0.113094	-0.1065
585	-0.297291	-0.286236	-0.287017	-0.271209	-0.125113	0.19168	0.156032	-0.108913	-0.234962	-0.265332	-0.253229	-0.18951	-0.100875	-0.0397677	-0.0306718	-0.116253	-0.169552	-0.215642	-0.234332	-0.235055	-0.24029	-0.232703	-0.209826	-0.212595	-0.205526	-0.212725	-0.206643	-0.198943	-0.197393	-0.192423	-0.192093	-0.185401	-0.184881	-0.184621	-0.177662	-0.167594	-0.169104	-0.161595	-0.15401	-0.149829	-0.15246	-0.150627	-0.141302	-0.138314	-0.128597	-0.123307	-0.11537	-0.115457	-0.10925
586	-0.298127	-0.284495	-0.287808	-0.270201	-0.12525	0.191671	0.156699	-0.107345	-0.234939	-0.26466	-0.253079	-0.19125	-0.0969851	-0.0391386	-0.0332687	-0.117324	-0.16789	-0.213402	-0.234008	-0.235507	-0.241372	-0.232291	-0.211872	-0.214336	-0.207979	-0.211416	-0.210645	-0.198166	-0.196151	-0.1925	-0.192628	-0.180592	-0.184925	-0.184773	-0.175939	-0.169272	-0.166128	-0.158824	-0.15766	-0.148547	-0.14972	-0.150162	-0.142322	-0.13795	-0.129268	-0.121461	-0.118132	-0.111966	-0.111439
587	-0.298713	-0.28445	-0.289287	-0.270184	-0.122113	0.192625	0.154852	-0.10814	-0.233947	-0.265668	-0.252648	-0.189079	-0.0968235	-0.039329	-0.0367659	-0.11761	-0.16766	-0.211659	-0.232665	-0.240023	-0.24218	-0.230168	-0.210362	-0.213837	-0.204632	-0.212774	-0.203855	-0.195657	-0.198357	-0.191756	-0.191093	-0.180239	-0.184259	-0.18278	-0.177461	-0.167171	-0.16594	-0.162809	-0.159122	-0.150843	-0.149576	-0.149356	-0.142258	-0.135502	-0.128596	-0.121834	-0.116017	-0.114109	-0.111924
588	-0.29853	-0.281344	-0.29121	-0.271523	-0.122879	0.193718	0.153021	-0.111343	-0.232489	-0.265319	-0.252448	-0.187379	-0.0953625	-0.0401684	-0.0377032	-0.119615	-0.165631	-0.211122	-0.232677	-0.242502	-0.242072	-0.229654	-0.211475	-0.211124	-0.206229	-0.213117	-0.205569	-0.198478	-0.196409	-0.191198	-0.191043	-0.176822	-0.183782	-0.182718	-0.179797	-0.168172	-0.1661	-0.160728	-0.155663	-0.152196	-0.151457	-0.15026	-0.141202	-0.134322	-0.129432	-0.120627	-0.11863	-0.113606	-0.112009
589	-0.29964	-0.279237	-0.294334	-0.271909	-0.122783	0.195428	0.156185	-0.11109	-0.233161	-0.267248	-0.251312	-0.188708	-0.0963129	-0.0410714	-0.0384321	-0.123052	-0.164389	-0.211522	-0.233954	-0.240828	-0.243487	-0.229428	-0.212733	-0.21084	-0.204501	-0.214675	-0.208137	-0.197178	-0.195488	-0.191329	-0.18828	-0.18123	-0.183808	-0.185926	-0.175573	-0.168398	-0.168037	-0.159179	-0.159049	-0.148234	-0.15178	-0.145474	-0.131992	-0.135148	-0.124864	-0.122097	-0.11956	-0.108139	-0.114841
590	-0.299587	-0.27981	-0.294501	-0.270763	-0.122977	0.194458	0.158053	-0.110454	-0.232323	-0.265619	-0.250906	-0.189001	-0.0954627	-0.0419565	-0.0352066	-0.124945	-0.163795	-0.215608	-0.234661	-0.237736	-0.24323	-0.228814	-0.212165	-0.209668	-0.20505	-0.211901	-0.212163	-0.195111	-0.195046	-0.190953	-0.184373	-0.181321	-0.183543	-0.18704	-0.176224	-0.169348	-0.167598	-0.160927	-0.153783	-0.150535	-0.151453	-0.144648	-0.133916	-0.137931	-0.124909	-0.124265	-0.119156	-0.109982	-0.111643
591	-0.299813	-0.280347	-0.295445	-0.269885	-0.121385	0.19318	0.158463	-0.110043	-0.232916	-0.266233	-0.249199	-0.185492	-0.0956796	-0.0434058	-0.0381066	-0.125415	-0.164163	-0.212064	-0.235681	-0.238153	-0.243329	-0.226584	-0.213586	-0.208367	-0.207879	-0.214827	-0.213014	-0.196198	-0.195473	-0.192904	-0.182831	-0.180315	-0.184789	-0.184148	-0.176138	-0.167892	-0.168097	-0.158566	-0.154324	-0.150463	-0.150429	-0.143882	-0.131874	-0.134318	-0.126752	-0.122362	-0.116449	-0.10873	-0.109755
592	-0.299354	-0.282109	-0.29584	-0.269261	-0.12359	0.195931	0.158958	-0.113577	-0.229273	-0.265988	-0.252242	-0.190086	-0.0952296	-0.0415664	-0.0367771	-0.120117	-0.164732	-0.215282	-0.235679	-0.235104	-0.244616	-0.227648	-0.212574	-0.210673	-0.20889	-0.215692	-0.212354	-0.195421	-0.196929	-0.193958	-0.183845	-0.181928	-0.187009	-0.185315	-0.174466	-0.170677	-0.169433	-0.158829	-0.15057	-0.151212	-0.14804	-0.14651	-0.136455	-0.12759	-0.12582	-0.124436	-0.118659	-0.109162	-0.109736
593	-0.298735	-0.283647	-0.297453	-0.269189	-0.120838	0.197418	0.161773	-0.114728	-0.228595	-0.266203	-0.251791	-0.190416	-0.09492	-0.0409316	-0.0386259	-0.118429	-0.163165	-0.212951	-0.237643	-0.240839	-0.245791	-0.227159	-0.210949	-0.208382	-0.209308	-0.212878	-0.211133	-0.195903	-0.192995	-0.196918	-0.181898	-0.180368	-0.184417	-0.180507	-0.176681	-0.172312	-0.169251	-0.16	-0.154866	-0.150727	-0.148967	-0.147026	-0.138313	-0.126621	-0.127811	-0.121338	-0.119561	-0.112312	-0.10273
594	-0.299127	-0.287414	-0.297378	-0.267945	-0.119756	0.199526	0.162399	-0.114816	-0.231177	-0.268375	-0.251411	-0.190433	-0.0955093	-0.0401195	-0.0392029	-0.117748	-0.163714	-0.213262	-0.236677	-0.242979	-0.245711	-0.227792	-0.215752	-0.20976	-0.208206	-0.214548	-0.210698	-0.194144	-0.192026	-0.194761	-0.184543	-0.182149	-0.183977	-0.181604	-0.174237	-0.173012	-0.16702	-0.160263	-0.15456	-0.148858	-0.148105	-0.147882	-0.134099	-0.126891	-0.125664	-0.122296	-0.121459	-0.112031	-0.108844
595	-0.299518	-0.288398	-0.296937	-0.268307	-0.120655	0.198112	0.164346	-0.114185	-0.232712	-0.268907	-0.252527	-0.192455	-0.100065	-0.0406895	-0.0397704	-0.119104	-0.166704	-0.211746	-0.237238	-0.242091	-0.243377	-0.231123	-0.216013	-0.209603	-0.210807	-0.216316	-0.212803	-0.196244	-0.190508	-0.193827	-0.184353	-0.181091	-0.182732	-0.181357	-0.17668	-0.171789	-0.169928	-0.159655	-0.155557	-0.150093	-0.150381	-0.148735	-0.133472	-0.121555	-0.124593	-0.123281	-0.121123	-0.116037	-0.107927
596	-0.300218	-0.286711	-0.298357	-0.268754	-0.118711	0.19779	0.163892	-0.111795	-0.233963	-0.26986	-0.251877	-0.192322	-0.101261	-0.0364031	-0.038793	-0.120776	-0.168203	-0.21535	-0.240433	-0.243411	-0.242656	-0.232413	-0.220441	-0.211168	-0.211451	-0.217213	-0.213592	-0.199402	-0.190451	-0.193525	-0.185819	-0.177557	-0.184893	-0.177989	-0.174259	-0.171885	-0.165836	-0.160931	-0.15545	-0.151738	-0.146609	-0.147911	-0.130782	-0.12627	-0.129817	-0.12014	-0.118527	-0.114919	-0.104139
597	-0.300863	-0.28737	-0.296672	-0.270819	-0.119588	0.198624	0.165186	-0.11098	-0.235834	-0.268363	-0.252945	-0.190081	-0.0996286	-0.0357364	-0.0404941	-0.119353	-0.171077	-0.215252	-0.242727	-0.243005	-0.242529	-0.231276	-0.219076	-0.207526	-0.208598	-0.21624	-0.213109	-0.195057	-0.196445	-0.196115	-0.184939	-0.174983	-0.184244	-0.179866	-0.178939	-0.171067	-0.166862	-0.160486	-0.153679	-0.14955	-0.147222	-0.144688	-0.130727	-0.123967	-0.126924	-0.120241	-0.120392	-0.112838	-0.106538
598	-0.302015	-0.288377	-0.296972	-0.272622	-0.122819	0.200297	0.165695	-0.109201	-0.237125	-0.268745	-0.251619	-0.189348	-0.102266	-0.0389135	-0.0381775	-0.116701	-0.169865	-0.213726	-0.242641	-0.243267	-0.238591	-0.228709	-0.219698	-0.210559	-0.209154	-0.212832	-0.209777	-0.196314	-0.198348	-0.199076	-0.183373	-0.17424	-0.184755	-0.18107	-0.177721	-0.170783	-0.166279	-0.157696	-0.153302	-0.149081	-0.142354	-0.144502	-0.13357	-0.124535	-0.126755	-0.125664	-0.124161	-0.118825	-0.110799
599	-0.304375	-0.292425	-0.295325	-0.274422	-0.122992	0.202405	0.167888	-0.112041	-0.23755	-0.269491	-0.253174	-0.188557	-0.0991029	-0.0367025	-0.0383159	-0.119645	-0.167996	-0.211614	-0.240554	-0.243092	-0.236339	-0.229161	-0.222944	-0.212507	-0.20825	-0.215158	-0.212575	-0.201189	-0.198209	-0.199579	-0.183494	-0.175567	-0.179977	-0.1768	-0.179448	-0.170075	-0.168205	-0.157197	-0.151981	-0.152166	-0.150535	-0.148136	-0.13291	-0.125348	-0.12921	-0.12081	-0.119163	-0.114588	-0.112129
600	-0.305307	-0.292643	-0.297714	-0.275674	-0.123499	0.204125	0.170997	-0.11357	-0.238138	-0.268411	-0.254478	-0.19049	-0.0992614	-0.0386358	-0.04031	-0.11569	-0.171844	-0.210656	-0.241306	-0.24202	-0.239094	-0.227584	-0.221452	-0.210164	-0.206386	-0.214347	-0.212777	-0.203967	-0.197292	-0.200126	-0.184492	-0.175936	-0.181739	-0.179117	-0.179789	-0.170601	-0.169368	-0.155399	-0.15672	-0.146907	-0.150287	-0.145047	-0.132734	-0.127824	-0.126015	-0.122553	-0.120115	-0.113282	-0.11163
601	-0.30447	-0.290979	-0.299239	-0.273935	-0.12334	0.202386	0.173245	-0.115872	-0.235586	-0.268452	-0.251985	-0.190029	-0.101016	-0.0373685	-0.0385011	-0.116476	-0.167403	-0.214308	-0.23855	-0.238428	-0.240026	-0.22969	-0.220525	-0.212845	-0.207297	-0.216282	-0.214696	-0.202413	-0.193451	-0.199341	-0.181577	-0.176235	-0.182382	-0.180088	-0.177838	-0.171961	-0.17056	-0.15539	-0.154322	-0.144995	-0.144657	-0.142885	-0.131608	-0.124843	-0.128692	-0.12397	-0.121641	-0.113923	-0.112657
602	-0.304031	-0.291083	-0.298914	-0.275083	-0.122566	0.200761	0.173229	-0.116991	-0.234731	-0.269925	-0.248313	-0.190443	-0.100113	-0.0390621	-0.0400048	-0.117554	-0.171053	-0.21249	-0.236801	-0.239604	-0.239517	-0.230655	-0.220901	-0.213679	-0.209128	-0.213149	-0.210087	-0.203397	-0.193519	-0.197498	-0.179422	-0.181668	-0.183445	-0.181136	-0.180898	-0.17407	-0.168996	-0.15553	-0.154547	-0.14503	-0.144344	-0.14404	-0.135726	-0.124108	-0.127456	-0.121421	-0.11504	-0.112997	-0.110862
603	-0.304551	-0.291293	-0.29828	-0.275335	-0.122089	0.198971	0.175007	-0.117057	-0.237883	-0.270943	-0.249086	-0.188018	-0.10411	-0.0418042	-0.0401862	-0.119743	-0.170911	-0.210918	-0.237415	-0.236033	-0.238994	-0.230368	-0.223604	-0.216501	-0.209137	-0.216234	-0.212055	-0.197755	-0.194053	-0.193907	-0.1811	-0.183271	-0.184403	-0.183555	-0.183113	-0.174527	-0.167694	-0.155948	-0.15496	-0.143086	-0.142715	-0.145912	-0.133296	-0.127369	-0.127327	-0.123289	-0.115345	-0.115615	-0.110119
604	-0.304164	-0.292795	-0.298234	-0.274028	-0.120151	0.201926	0.171593	-0.114604	-0.238462	-0.270291	-0.249527	-0.187726	-0.109206	-0.0395902	-0.038843	-0.119162	-0.171904	-0.211273	-0.23804	-0.243067	-0.238358	-0.230401	-0.222862	-0.212738	-0.212279	-0.213652	-0.209934	-0.199329	-0.192723	-0.192344	-0.182992	-0.183471	-0.185314	-0.180276	-0.1847	-0.174366	-0.170737	-0.15638	-0.154711	-0.147098	-0.144043	-0.143421	-0.135441	-0.128107	-0.129422	-0.124377	-0.116631	-0.116006	-0.111089
605	-0.302745	-0.296731	-0.297564	-0.272688	-0.118886	0.2041	0.168545	-0.11193	-0.239488	-0.272183	-0.248642	-0.187009	-0.110442	-0.0370377	-0.0381173	-0.121533	-0.173097	-0.210028	-0.241928	-0.236062	-0.238145	-0.230436	-0.222812	-0.211609	-0.212833	-0.216336	-0.208634	-0.198188	-0.194675	-0.1932	-0.180744	-0.186758	-0.187929	-0.178702	-0.184038	-0.173442	-0.170812	-0.160989	-0.153313	-0.147437	-0.1404	-0.1431	-0.139625	-0.126172	-0.126043	-0.123382	-0.118017	-0.113814	-0.11086
606	-0.302256	-0.298591	-0.297933	-0.275429	-0.120123	0.205403	0.166021	-0.110465	-0.238907	-0.271087	-0.250426	-0.186977	-0.111382	-0.0331462	-0.0384723	-0.122527	-0.171159	-0.210633	-0.240152	-0.239169	-0.238032	-0.229864	-0.222293	-0.211815	-0.213783	-0.212003	-0.209563	-0.198966	-0.194223	-0.194246	-0.185018	-0.182791	-0.18459	-0.177288	-0.182592	-0.174542	-0.168171	-0.161201	-0.156192	-0.148642	-0.140163	-0.14106	-0.140212	-0.128005	-0.126742	-0.123597	-0.117345	-0.113902	-0.106554
607	-0.300593	-0.300281	-0.295794	-0.275806	-0.121331	0.20615	0.165924	-0.113012	-0.238175	-0.271897	-0.252273	-0.187607	-0.110448	-0.0343864	-0.0391095	-0.119144	-0.170208	-0.210541	-0.240601	-0.2383	-0.239299	-0.227489	-0.223456	-0.210295	-0.212069	-0.213576	-0.207451	-0.200649	-0.196874	-0.192705	-0.186576	-0.187438	-0.183622	-0.180078	-0.182041	-0.174005	-0.168395	-0.158706	-0.153266	-0.150074	-0.144624	-0.140385	-0.137312	-0.125829	-0.12771	-0.122444	-0.11418	-0.111767	-0.108766
608	-0.299191	-0.297226	-0.296787	-0.274623	-0.120975	0.206368	0.168829	-0.115457	-0.238368	-0.270775	-0.253705	-0.189834	-0.113072	-0.0359194	-0.0381898	-0.120227	-0.172656	-0.21176	-0.240599	-0.240242	-0.239087	-0.225639	-0.22382	-0.208676	-0.213191	-0.21621	-0.207322	-0.19848	-0.195316	-0.195032	-0.18735	-0.187049	-0.185348	-0.179485	-0.177756	-0.175327	-0.169639	-0.15983	-0.154177	-0.152853	-0.142839	-0.135703	-0.135404	-0.129102	-0.124223	-0.122343	-0.113301	-0.110513	-0.105917
609	-0.299933	-0.297055	-0.297019	-0.275775	-0.11772	0.20659	0.167839	-0.112663	-0.238709	-0.272167	-0.253698	-0.19002	-0.11004	-0.0370925	-0.0375256	-0.120725	-0.173041	-0.215003	-0.240846	-0.240746	-0.240939	-0.225019	-0.219243	-0.207942	-0.215028	-0.21299	-0.203158	-0.197722	-0.194145	-0.194683	-0.183317	-0.185617	-0.186179	-0.18199	-0.175433	-0.177739	-0.169713	-0.162969	-0.154327	-0.151521	-0.14415	-0.136097	-0.136456	-0.126421	-0.127119	-0.120485	-0.112242	-0.110418	-0.107161
610	-0.299071	-0.297543	-0.298065	-0.276014	-0.118183	0.205893	0.168761	-0.11781	-0.241421	-0.271523	-0.253467	-0.191866	-0.106803	-0.0359795	-0.0393679	-0.121142	-0.173212	-0.215019	-0.239929	-0.238048	-0.241897	-0.227067	-0.219367	-0.211868	-0.216221	-0.21149	-0.206272	-0.1962	-0.193208	-0.19929	-0.184546	-0.184905	-0.184126	-0.180549	-0.175173	-0.179292	-0.171215	-0.167477	-0.158028	-0.151685	-0.145293	-0.13492	-0.133879	-0.124052	-0.126387	-0.121779	-0.111736	-0.11155	-0.109422
611	-0.300125	-0.298153	-0.299566	-0.275807	-0.120392	0.206638	0.17087	-0.120978	-0.242112	-0.271024	-0.253842	-0.190325	-0.106631	-0.0370136	-0.0372342	-0.123747	-0.171866	-0.216712	-0.241159	-0.237364	-0.24311	-0.226973	-0.222876	-0.212704	-0.215747	-0.211088	-0.211109	-0.197066	-0.192743	-0.195164	-0.185318	-0.187034	-0.18657	-0.179892	-0.176325	-0.177359	-0.171799	-0.164938	-0.158861	-0.153766	-0.142779	-0.130928	-0.132029	-0.126677	-0.126999	-0.115942	-0.11029	-0.115468	-0.105161
612	-0.298601	-0.298091	-0.300333	-0.277222	-0.120994	0.206541	0.172967	-0.12118	-0.242529	-0.269024	-0.254243	-0.191757	-0.106753	-0.0377648	-0.0370842	-0.124185	-0.16951	-0.215766	-0.242294	-0.23836	-0.241937	-0.226837	-0.223779	-0.212668	-0.214555	-0.211997	-0.209495	-0.198968	-0.191556	-0.192236	-0.186475	-0.187083	-0.182259	-0.177423	-0.178947	-0.177765	-0.172759	-0.161125	-0.157805	-0.153777	-0.140018	-0.130495	-0.136016	-0.128195	-0.126933	-0.113225	-0.114205	-0.109385	-0.105041
613	-0.298038	-0.295647	-0.299454	-0.278497	-0.122681	0.209879	0.172391	-0.1206	-0.244061	-0.270695	-0.253778	-0.191491	-0.106295	-0.0366127	-0.039494	-0.122853	-0.169472	-0.214469	-0.238274	-0.241159	-0.239587	-0.227706	-0.225146	-0.214334	-0.21465	-0.213958	-0.206453	-0.198924	-0.1935	-0.194912	-0.188855	-0.186334	-0.18775	-0.177865	-0.177262	-0.175122	-0.172196	-0.16257	-0.159782	-0.155334	-0.13924	-0.130535	-0.133695	-0.132198	-0.12693	-0.11522	-0.113703	-0.111112	-0.106691
614	-0.299553	-0.298694	-0.299353	-0.278582	-0.1224	0.211372	0.175082	-0.120121	-0.243778	-0.269059	-0.25408	-0.190903	-0.110227	-0.0398107	-0.0409118	-0.117308	-0.167961	-0.214251	-0.239282	-0.2409	-0.240644	-0.220971	-0.224877	-0.216802	-0.213825	-0.214874	-0.207058	-0.197219	-0.194847	-0.192413	-0.189213	-0.186952	-0.189039	-0.177019	-0.171573	-0.171641	-0.17039	-0.159549	-0.158699	-0.158331	-0.140658	-0.131597	-0.135832	-0.134612	-0.125058	-0.119529	-0.113896	-0.108097	-0.108401
615	-0.300485	-0.29819	-0.301368	-0.278041	-0.122613	0.211201	0.176348	-0.11994	-0.243297	-0.26909	-0.253911	-0.191496	-0.108009	-0.0369338	-0.0398107	-0.119674	-0.168244	-0.215165	-0.240588	-0.242932	-0.24145	-0.225283	-0.224621	-0.213745	-0.211319	-0.214472	-0.210177	-0.197637	-0.194685	-0.191272	-0.187368	-0.184046	-0.188138	-0.174629	-0.173175	-0.170448	-0.170236	-0.161292	-0.156533	-0.157631	-0.140375	-0.136272	-0.132662	-0.128573	-0.120255	-0.1139	-0.111853	-0.108383	-0.110854
616	-0.299986	-0.298017	-0.302175	-0.277902	-0.122523	0.210464	0.174285	-0.11754	-0.241941	-0.268709	-0.25076	-0.192638	-0.108467	-0.0384593	-0.0405575	-0.120317	-0.167957	-0.217324	-0.239133	-0.241259	-0.242545	-0.229978	-0.224419	-0.213097	-0.212649	-0.21417	-0.208961	-0.196434	-0.194498	-0.186331	-0.190387	-0.184256	-0.186072	-0.173721	-0.176191	-0.171084	-0.16714	-0.159909	-0.157419	-0.159002	-0.141809	-0.133218	-0.130537	-0.129101	-0.120119	-0.118345	-0.113788	-0.106148	-0.106397
617	-0.299623	-0.29576	-0.300486	-0.278597	-0.123048	0.209723	0.173669	-0.115501	-0.24214	-0.272468	-0.251517	-0.193341	-0.107818	-0.0362089	-0.0393225	-0.120861	-0.167069	-0.215325	-0.238933	-0.242197	-0.241416	-0.231185	-0.225721	-0.212516	-0.214703	-0.215399	-0.209881	-0.200247	-0.195039	-0.19133	-0.185949	-0.181969	-0.185654	-0.174272	-0.176051	-0.171602	-0.169531	-0.162458	-0.157656	-0.156225	-0.144714	-0.134981	-0.131298	-0.129317	-0.120561	-0.117258	-0.114782	-0.108468	-0.107895
618	-0.298103	-0.296869	-0.301059	-0.278785	-0.124791	0.209318	0.171714	-0.116202	-0.239613	-0.271105	-0.253276	-0.194482	-0.103603	-0.0350999	-0.040228	-0.117577	-0.17029	-0.216296	-0.238447	-0.239111	-0.241897	-0.227339	-0.225657	-0.215007	-0.211327	-0.216062	-0.208563	-0.201535	-0.196339	-0.18916	-0.185155	-0.176224	-0.185565	-0.17566	-0.177077	-0.175267	-0.168121	-0.162692	-0.15961	-0.154425	-0.144356	-0.13236	-0.131297	-0.128608	-0.123442	-0.113512	-0.112839	-0.108147	-0.107615
619	-0.296521	-0.294708	-0.300645	-0.279019	-0.123638	0.210295	0.171005	-0.117324	-0.243178	-0.270273	-0.254146	-0.194159	-0.104523	-0.0295275	-0.0418389	-0.116526	-0.170695	-0.214354	-0.237057	-0.238299	-0.242702	-0.22551	-0.224844	-0.213436	-0.214451	-0.215049	-0.209299	-0.201201	-0.196759	-0.18955	-0.18221	-0.178507	-0.18533	-0.175293	-0.176396	-0.174847	-0.165437	-0.164265	-0.159883	-0.155126	-0.1445	-0.135955	-0.134297	-0.129353	-0.120223	-0.115141	-0.110617	-0.10807	-0.10778
620	-0.294549	-0.29322	-0.300107	-0.277664	-0.123416	0.212238	0.171381	-0.112088	-0.24488	-0.269221	-0.253037	-0.190693	-0.10404	-0.0290065	-0.0437836	-0.118959	-0.173395	-0.215421	-0.239059	-0.237686	-0.242379	-0.225944	-0.225476	-0.210594	-0.212797	-0.213402	-0.211148	-0.202028	-0.197358	-0.186574	-0.176535	-0.181106	-0.181017	-0.175614	-0.176365	-0.174517	-0.16737	-0.162072	-0.157878	-0.156485	-0.140528	-0.136658	-0.132538	-0.127643	-0.121971	-0.115325	-0.112353	-0.103287	-0.106006
621	-0.295309	-0.292989	-0.299106	-0.276958	-0.123081	0.210699	0.170387	-0.110888	-0.243525	-0.271044	-0.254537	-0.190915	-0.104648	-0.0300248	-0.0429677	-0.118073	-0.171302	-0.215101	-0.239363	-0.239129	-0.240388	-0.225098	-0.223799	-0.215545	-0.211338	-0.213917	-0.205779	-0.199913	-0.196375	-0.188269	-0.181296	-0.180668	-0.183451	-0.177411	-0.17611	-0.173373	-0.168315	-0.163364	-0.158287	-0.157689	-0.145805	-0.138476	-0.131427	-0.131176	-0.126185	-0.113485	-0.112083	-0.104241	-0.104849
622	-0.295035	-0.294352	-0.297347	-0.276697	-0.121542	0.211457	0.167778	-0.112088	-0.241383	-0.269524	-0.255906	-0.191271	-0.102397	-0.0352643	-0.0481382	-0.118243	-0.171551	-0.216038	-0.239592	-0.238295	-0.241067	-0.226244	-0.224075	-0.212659	-0.212049	-0.213502	-0.206319	-0.201921	-0.196268	-0.187632	-0.178466	-0.180028	-0.183201	-0.176963	-0.17673	-0.173298	-0.167581	-0.163849	-0.157924	-0.154507	-0.142669	-0.137837	-0.138067	-0.128825	-0.129667	-0.112698	-0.112577	-0.106035	-0.103832
623	-0.295335	-0.292802	-0.296579	-0.278492	-0.122003	0.212827	0.167929	-0.111642	-0.241508	-0.269884	-0.256801	-0.190826	-0.103886	-0.0356835	-0.0514482	-0.117159	-0.175795	-0.217928	-0.240906	-0.236146	-0.23768	-0.226108	-0.225794	-0.213653	-0.214492	-0.215058	-0.209109	-0.199259	-0.196394	-0.190692	-0.175338	-0.181743	-0.180687	-0.171941	-0.177181	-0.175582	-0.16402	-0.16415	-0.156642	-0.157105	-0.141543	-0.13689	-0.132636	-0.128028	-0.124489	-0.117139	-0.114185	-0.106103	-0.104583
624	-0.296214	-0.291969	-0.29652	-0.278243	-0.123369	0.213672	0.168927	-0.112796	-0.241478	-0.269175	-0.257109	-0.186239	-0.104225	-0.0377363	-0.0480248	-0.116979	-0.168492	-0.220578	-0.242408	-0.233177	-0.237353	-0.228164	-0.226793	-0.211602	-0.214059	-0.217009	-0.208875	-0.201832	-0.191683	-0.18966	-0.180155	-0.18367	-0.181375	-0.174754	-0.174598	-0.174798	-0.165734	-0.163763	-0.154542	-0.154377	-0.144572	-0.137877	-0.134189	-0.128439	-0.12219	-0.115031	-0.11058	-0.107761	-0.10671
625	-0.296104	-0.292382	-0.295717	-0.277902	-0.124026	0.213774	0.16976	-0.113029	-0.242487	-0.269421	-0.257274	-0.183165	-0.104628	-0.0375171	-0.0482049	-0.114329	-0.16606	-0.22017	-0.243509	-0.234044	-0.240253	-0.227298	-0.223002	-0.211574	-0.214313	-0.214955	-0.208501	-0.201239	-0.192574	-0.187117	-0.17958	-0.180507	-0.18727	-0.177299	-0.177718	-0.174544	-0.167237	-0.162802	-0.153011	-0.154942	-0.146675	-0.137835	-0.134126	-0.131222	-0.122658	-0.118036	-0.106043	-0.107336	-0.107656
626	-0.295421	-0.293115	-0.295981	-0.277394	-0.123803	0.212091	0.169188	-0.110636	-0.244437	-0.270555	-0.260925	-0.18459	-0.106751	-0.0385796	-0.0496677	-0.118668	-0.166601	-0.21796	-0.242466	-0.232305	-0.241003	-0.22555	-0.22555	-0.211362	-0.2141	-0.21796	-0.207333	-0.200361	-0.193585	-0.18972	-0.182072	-0.181524	-0.185996	-0.177461	-0.175215	-0.17188	-0.170154	-0.161263	-0.15802	-0.152018	-0.147508	-0.139668	-0.135262	-0.132438	-0.12121	-0.118796	-0.110976	-0.107226	-0.104396
627	-0.294821	-0.295281	-0.296764	-0.277085	-0.125743	0.211774	0.170076	-0.109896	-0.244621	-0.270231	-0.260464	-0.184008	-0.109268	-0.0409755	-0.0486287	-0.119737	-0.166197	-0.216929	-0.24114	-0.230991	-0.239757	-0.226056	-0.225998	-0.210088	-0.213223	-0.214557	-0.207395	-0.19598	-0.197482	-0.192201	-0.185398	-0.179217	-0.187344	-0.181728	-0.178131	-0.169329	-0.17096	-0.161163	-0.158028	-0.155273	-0.146997	-0.137335	-0.139706	-0.135784	-0.121438	-0.115091	-0.111652	-0.106363	-0.106851
628	-0.296015	-0.295992	-0.295608	-0.27653	-0.125411	0.213014	0.169635	-0.110677	-0.242969	-0.270084	-0.259389	-0.184838	-0.110072	-0.0364455	-0.0480461	-0.115136	-0.16447	-0.221323	-0.241441	-0.233824	-0.238668	-0.226452	-0.223984	-0.213459	-0.212133	-0.213817	-0.205556	-0.19638	-0.19602	-0.192779	-0.183064	-0.181297	-0.182315	-0.181508	-0.176784	-0.168318	-0.166111	-0.162974	-0.159439	-0.155206	-0.142296	-0.136703	-0.14527	-0.136735	-0.123953	-0.114113	-0.10552	-0.112059	-0.106228
629	-0.296787	-0.295294	-0.293219	-0.278987	-0.126222	0.214853	0.168438	-0.110068	-0.243109	-0.271806	-0.255754	-0.182741	-0.108448	-0.0321998	-0.0444374	-0.115896	-0.164053	-0.223322	-0.243662	-0.233917	-0.236739	-0.225805	-0.224204	-0.210402	-0.2131	-0.213598	-0.20164	-0.197862	-0.196152	-0.19519	-0.181085	-0.181737	-0.184175	-0.181464	-0.176514	-0.16944	-0.16703	-0.161784	-0.156708	-0.152991	-0.140506	-0.136772	-0.14292	-0.136914	-0.122704	-0.114326	-0.109393	-0.109483	-0.106844
630	-0.296817	-0.295369	-0.294078	-0.280495	-0.127426	0.215686	0.166524	-0.110637	-0.244307	-0.27317	-0.254801	-0.182081	-0.106524	-0.031967	-0.0439908	-0.115627	-0.163269	-0.222251	-0.245157	-0.235536	-0.237202	-0.225315	-0.222435	-0.209225	-0.214887	-0.213136	-0.203881	-0.199693	-0.194039	-0.192613	-0.179235	-0.178747	-0.18268	-0.18257	-0.175632	-0.172197	-0.164495	-0.162518	-0.155626	-0.148534	-0.1398	-0.134411	-0.147569	-0.142944	-0.125408	-0.117346	-0.109724	-0.109075	-0.108387
631	-0.296544	-0.293766	-0.293901	-0.281107	-0.126837	0.212951	0.165102	-0.110707	-0.243723	-0.272484	-0.256894	-0.181511	-0.102569	-0.03044	-0.0431472	-0.112539	-0.166283	-0.219939	-0.24548	-0.235966	-0.237946	-0.224345	-0.220061	-0.211013	-0.21257	-0.214735	-0.204481	-0.199892	-0.19449	-0.195155	-0.177471	-0.183914	-0.183878	-0.177886	-0.176059	-0.174252	-0.16462	-0.161784	-0.156713	-0.149088	-0.140444	-0.135955	-0.143821	-0.137795	-0.12495	-0.118665	-0.11146	-0.109834	-0.105639
632	-0.294541	-0.293203	-0.293952	-0.284897	-0.126535	0.214002	0.164408	-0.111845	-0.244447	-0.273693	-0.257235	-0.182363	-0.10681	-0.0275967	-0.0417595	-0.110479	-0.169892	-0.221532	-0.245337	-0.234484	-0.238699	-0.224071	-0.217091	-0.210522	-0.213691	-0.21446	-0.203339	-0.202956	-0.196625	-0.196651	-0.177747	-0.181919	-0.178647	-0.180496	-0.178427	-0.171786	-0.163399	-0.160377	-0.157821	-0.151685	-0.141171	-0.141599	-0.140022	-0.134807	-0.12709	-0.120406	-0.110031	-0.107978	-0.104149
633	-0.294257	-0.292188	-0.297093	-0.283779	-0.126896	0.215944	0.166745	-0.109651	-0.243476	-0.274063	-0.257713	-0.180852	-0.110145	-0.0261539	-0.0418147	-0.10808	-0.168846	-0.225714	-0.245875	-0.236107	-0.239155	-0.224593	-0.219828	-0.211908	-0.212302	-0.214277	-0.201923	-0.203174	-0.194718	-0.193676	-0.179774	-0.180981	-0.179335	-0.18168	-0.182712	-0.171523	-0.163528	-0.159139	-0.156705	-0.151332	-0.146156	-0.142865	-0.142661	-0.135713	-0.124618	-0.119914	-0.110534	-0.109415	-0.10133
634	-0.294795	-0.292662	-0.300098	-0.284539	-0.125469	0.216473	0.164854	-0.10835	-0.240431	-0.273929	-0.260939	-0.180326	-0.109206	-0.0249893	-0.0395664	-0.108275	-0.17115	-0.221089	-0.2437	-0.23463	-0.239185	-0.225152	-0.221559	-0.211329	-0.211886	-0.216018	-0.204563	-0.205646	-0.197826	-0.194004	-0.179904	-0.181385	-0.181086	-0.179988	-0.180856	-0.174588	-0.168173	-0.157843	-0.156116	-0.151915	-0.148111	-0.142708	-0.140997	-0.135763	-0.12328	-0.116368	-0.112527	-0.107094	-0.103699
635	-0.295515	-0.291451	-0.299551	-0.283357	-0.125756	0.215889	0.163809	-0.109982	-0.240133	-0.276767	-0.259707	-0.182926	-0.109013	-0.0321773	-0.0365413	-0.10939	-0.17187	-0.22353	-0.244062	-0.235958	-0.241306	-0.225353	-0.216455	-0.21495	-0.212132	-0.215624	-0.205998	-0.204246	-0.201212	-0.19292	-0.180393	-0.181691	-0.181633	-0.179689	-0.177863	-0.17024	-0.165023	-0.1573	-0.157086	-0.151954	-0.147724	-0.142138	-0.136617	-0.137495	-0.123747	-0.116809	-0.112448	-0.107004	-0.106559
636	-0.296334	-0.288639	-0.298655	-0.282333	-0.124326	0.215037	0.163575	-0.109093	-0.239927	-0.276454	-0.259737	-0.182073	-0.107375	-0.0318615	-0.0380418	-0.112621	-0.168362	-0.220733	-0.248338	-0.237126	-0.240503	-0.227703	-0.215232	-0.211815	-0.20988	-0.218002	-0.207433	-0.202007	-0.197749	-0.192868	-0.181371	-0.182002	-0.179787	-0.178375	-0.181236	-0.170001	-0.170655	-0.158747	-0.156997	-0.15455	-0.146541	-0.143424	-0.1393	-0.135124	-0.121674	-0.116733	-0.109911	-0.107889	-0.104916
637	-0.296029	-0.289	-0.297318	-0.280646	-0.123635	0.214559	0.164559	-0.108537	-0.23898	-0.272621	-0.258063	-0.18065	-0.104984	-0.0284244	-0.0415003	-0.118695	-0.170251	-0.223854	-0.247484	-0.238966	-0.243503	-0.228665	-0.219961	-0.212075	-0.207611	-0.220939	-0.20474	-0.199346	-0.200005	-0.192832	-0.179173	-0.182825	-0.183128	-0.178256	-0.180818	-0.172258	-0.161809	-0.157545	-0.155925	-0.153451	-0.147505	-0.139912	-0.13776	-0.135781	-0.112775	-0.114639	-0.114277	-0.106376	-0.107172
638	-0.295995	-0.291778	-0.29793	-0.282099	-0.122793	0.214386	0.16412	-0.108205	-0.238239	-0.273312	-0.258415	-0.183156	-0.108751	-0.0294871	-0.0395071	-0.118399	-0.171137	-0.219508	-0.246027	-0.240854	-0.242186	-0.227642	-0.219737	-0.213988	-0.21155	-0.218076	-0.198983	-0.201766	-0.19853	-0.192558	-0.180906	-0.185113	-0.18193	-0.177217	-0.180834	-0.172385	-0.168373	-0.153662	-0.15558	-0.150386	-0.14572	-0.141342	-0.135979	-0.135825	-0.117925	-0.118629	-0.114999	-0.104937	-0.107102
639	-0.295737	-0.290243	-0.298038	-0.282933	-0.121841	0.218392	0.164461	-0.106766	-0.24059	-0.274339	-0.259453	-0.182924	-0.108712	-0.0306401	-0.0404933	-0.120954	-0.171525	-0.221675	-0.242236	-0.241233	-0.241884	-0.227621	-0.219612	-0.212897	-0.209185	-0.218913	-0.201985	-0.199372	-0.194399	-0.193274	-0.177968	-0.184918	-0.181307	-0.178012	-0.182982	-0.173964	-0.170527	-0.154443	-0.154239	-0.151291	-0.145859	-0.14319	-0.131753	-0.135175	-0.121495	-0.11581	-0.11473	-0.110046	-0.111228
640	-0.296209	-0.291088	-0.2984	-0.280499	-0.123396	0.220292	0.164692	-0.104604	-0.242666	-0.273639	-0.258905	-0.181956	-0.109172	-0.02945	-0.0420044	-0.119189	-0.169684	-0.219717	-0.244895	-0.243354	-0.239066	-0.227491	-0.218653	-0.212174	-0.212666	-0.213743	-0.201371	-0.198423	-0.19343	-0.193874	-0.177496	-0.179676	-0.180783	-0.174889	-0.183586	-0.171643	-0.165978	-0.152237	-0.156684	-0.151446	-0.145478	-0.142596	-0.135	-0.133668	-0.121297	-0.116692	-0.114715	-0.111349	-0.110881
641	-0.295501	-0.292795	-0.298729	-0.281128	-0.125118	0.21943	0.163023	-0.103367	-0.241777	-0.274713	-0.259193	-0.182229	-0.106147	-0.0298447	-0.0383327	-0.11729	-0.172377	-0.221861	-0.245004	-0.244846	-0.240078	-0.226559	-0.218238	-0.21074	-0.215101	-0.214505	-0.202564	-0.196979	-0.192061	-0.191417	-0.180709	-0.181897	-0.17936	-0.177292	-0.184655	-0.171132	-0.166019	-0.149723	-0.155491	-0.151263	-0.144561	-0.140552	-0.137517	-0.133064	-0.122867	-0.118501	-0.11284	-0.11298	-0.107246
642	-0.295535	-0.289815	-0.299541	-0.281931	-0.123606	0.219023	0.164333	-0.105244	-0.243807	-0.275193	-0.257515	-0.183818	-0.106066	-0.0268064	-0.038989	-0.118321	-0.174109	-0.221248	-0.241713	-0.246819	-0.239692	-0.23242	-0.221154	-0.21032	-0.215431	-0.211128	-0.203692	-0.196604	-0.197114	-0.190877	-0.1801	-0.178528	-0.179523	-0.176927	-0.181931	-0.172207	-0.165827	-0.146984	-0.156703	-0.15307	-0.145817	-0.142554	-0.135266	-0.132077	-0.122368	-0.116893	-0.111559	-0.113614	-0.104851
643	-0.293289	-0.292304	-0.297423	-0.283047	-0.124684	0.217136	0.165763	-0.105664	-0.243918	-0.277919	-0.256538	-0.182218	-0.108471	-0.0268993	-0.0374941	-0.114516	-0.171639	-0.220626	-0.24316	-0.246026	-0.239585	-0.229304	-0.218632	-0.212148	-0.215628	-0.212855	-0.204418	-0.19347	-0.195733	-0.191801	-0.178756	-0.180148	-0.180908	-0.176271	-0.177509	-0.172269	-0.166918	-0.150858	-0.155975	-0.152613	-0.144014	-0.141089	-0.133534	-0.134246	-0.120732	-0.114994	-0.113903	-0.110882	-0.102658
644	-0.293827	-0.293835	-0.295496	-0.281472	-0.123995	0.214437	0.164331	-0.106838	-0.245431	-0.276714	-0.257237	-0.1853	-0.108143	-0.0238486	-0.0374707	-0.112019	-0.174916	-0.218847	-0.242788	-0.249797	-0.242847	-0.231375	-0.221568	-0.20817	-0.217959	-0.209736	-0.20581	-0.19301	-0.197785	-0.191808	-0.177295	-0.183399	-0.178209	-0.174557	-0.180243	-0.175991	-0.162001	-0.150803	-0.157631	-0.152658	-0.141275	-0.139252	-0.130462	-0.133196	-0.125394	-0.111244	-0.116872	-0.110939	-0.109123
645	-0.293893	-0.292913	-0.294903	-0.282809	-0.123362	0.210815	0.164235	-0.105942	-0.241864	-0.278482	-0.257454	-0.182995	-0.108519	-0.0258028	-0.0365149	-0.110406	-0.176459	-0.220783	-0.244064	-0.248601	-0.241022	-0.233906	-0.219926	-0.20825	-0.218368	-0.20944	-0.202546	-0.197635	-0.19639	-0.191422	-0.176306	-0.177527	-0.179597	-0.172912	-0.182111	-0.174753	-0.159836	-0.149339	-0.154785	-0.152482	-0.142619	-0.137147	-0.133767	-0.132923	-0.124553	-0.109595	-0.116056	-0.112721	-0.110497
646	-0.296637	-0.291829	-0.291715	-0.282757	-0.122445	0.207697	0.163977	-0.104974	-0.243212	-0.278648	-0.257156	-0.186099	-0.108263	-0.0236183	-0.0349375	-0.115838	-0.177861	-0.221584	-0.243913	-0.248526	-0.242078	-0.230133	-0.219822	-0.210069	-0.21652	-0.211626	-0.203944	-0.19609	-0.196553	-0.192338	-0.178704	-0.17925	-0.180017	-0.174842	-0.176021	-0.175449	-0.156789	-0.146824	-0.161138	-0.155059	-0.140973	-0.136345	-0.135479	-0.130097	-0.123659	-0.113588	-0.113016	-0.109518	-0.108377
647	-0.295236	-0.294183	-0.291534	-0.284089	-0.124698	0.204957	0.163188	-0.106579	-0.242521	-0.278422	-0.255723	-0.188147	-0.109248	-0.0254791	-0.0315362	-0.112426	-0.176887	-0.221676	-0.246687	-0.250725	-0.240395	-0.229309	-0.217005	-0.209652	-0.218227	-0.211286	-0.205578	-0.198557	-0.195029	-0.189587	-0.174799	-0.180012	-0.178671	-0.175067	-0.17602	-0.174434	-0.161367	-0.151671	-0.156156	-0.153063	-0.141903	-0.140472	-0.13031	-0.131505	-0.123592	-0.114565	-0.112001	-0.109761	-0.112036
648	-0.29607	-0.297445	-0.290206	-0.284858	-0.124806	0.205466	0.164508	-0.106757	-0.242701	-0.277179	-0.256199	-0.187039	-0.107967	-0.0297334	-0.0268169	-0.114344	-0.178576	-0.221314	-0.245873	-0.252475	-0.239859	-0.227597	-0.215682	-0.208498	-0.217236	-0.211336	-0.207082	-0.198091	-0.196124	-0.193882	-0.176214	-0.176957	-0.177751	-0.175098	-0.17783	-0.172848	-0.160391	-0.154648	-0.156303	-0.15125	-0.13968	-0.136119	-0.130632	-0.126422	-0.124005	-0.113029	-0.111454	-0.109986	-0.110152
649	-0.300027	-0.29822	-0.292154	-0.283707	-0.123263	0.205173	0.167405	-0.105425	-0.243195	-0.276146	-0.257688	-0.190173	-0.105137	-0.023981	-0.0270112	-0.112953	-0.177375	-0.221835	-0.245219	-0.25153	-0.239176	-0.229374	-0.217131	-0.211354	-0.214441	-0.208649	-0.205682	-0.199723	-0.194432	-0.193813	-0.178558	-0.179564	-0.178632	-0.172435	-0.172627	-0.171009	-0.160263	-0.153973	-0.154717	-0.153099	-0.143894	-0.137986	-0.132002	-0.127871	-0.130561	-0.11263	-0.11148	-0.107006	-0.109804
650	-0.300774	-0.297406	-0.293185	-0.284228	-0.124722	0.200859	0.166687	-0.104191	-0.244884	-0.275658	-0.257885	-0.192203	-0.106146	-0.0267544	-0.026948	-0.110349	-0.177148	-0.224675	-0.246626	-0.249649	-0.236658	-0.232596	-0.220116	-0.207741	-0.213314	-0.210581	-0.202245	-0.200926	-0.197595	-0.191839	-0.177035	-0.180395	-0.18125	-0.173124	-0.171528	-0.172	-0.165519	-0.157351	-0.154958	-0.149433	-0.145234	-0.1372	-0.132937	-0.126274	-0.124568	-0.111427	-0.109859	-0.105462	-0.106878
651	-0.301881	-0.297273	-0.294811	-0.283758	-0.122789	0.200156	0.163838	-0.103487	-0.243439	-0.276534	-0.261484	-0.193524	-0.109349	-0.0280034	-0.0264027	-0.109925	-0.175544	-0.225463	-0.250244	-0.251768	-0.237879	-0.232146	-0.218189	-0.209886	-0.210981	-0.212481	-0.202779	-0.204812	-0.196947	-0.191906	-0.176259	-0.18082	-0.179267	-0.174915	-0.173963	-0.168438	-0.160841	-0.158255	-0.15188	-0.146756	-0.141537	-0.136932	-0.133972	-0.127948	-0.12264	-0.109912	-0.11136	-0.107429	-0.108269
652	-0.300991	-0.296448	-0.292674	-0.285109	-0.121818	0.201278	0.163377	-0.102341	-0.243409	-0.277335	-0.260812	-0.189854	-0.110875	-0.0289524	-0.0265295	-0.112642	-0.174049	-0.226782	-0.247057	-0.245967	-0.238021	-0.232838	-0.21853	-0.211047	-0.204867	-0.212392	-0.201214	-0.199341	-0.19364	-0.193807	-0.177119	-0.178892	-0.17671	-0.174686	-0.175469	-0.16983	-0.15925	-0.153893	-0.153533	-0.146231	-0.14172	-0.138812	-0.136565	-0.128485	-0.122639	-0.115028	-0.117803	-0.105611	-0.108
653	-0.301771	-0.296256	-0.292036	-0.285007	-0.123877	0.202384	0.163505	-0.106018	-0.244906	-0.278125	-0.260054	-0.189291	-0.111636	-0.0282449	-0.0337329	-0.110412	-0.173649	-0.225735	-0.242659	-0.245234	-0.237469	-0.232575	-0.219884	-0.21314	-0.204582	-0.209297	-0.203392	-0.200639	-0.193878	-0.193174	-0.178335	-0.178866	-0.17965	-0.177153	-0.17573	-0.169177	-0.160728	-0.155592	-0.152846	-0.145739	-0.143113	-0.137567	-0.136808	-0.128906	-0.124655	-0.113477	-0.113798	-0.105745	-0.101762
654	-0.302803	-0.296483	-0.293783	-0.28433	-0.125821	0.202069	0.164604	-0.106595	-0.246455	-0.278753	-0.26246	-0.190508	-0.109779	-0.0316319	-0.0344304	-0.106545	-0.17544	-0.228689	-0.244273	-0.24503	-0.236223	-0.232322	-0.220325	-0.212614	-0.204458	-0.209551	-0.201759	-0.204993	-0.193395	-0.193056	-0.178535	-0.179553	-0.180094	-0.173075	-0.180359	-0.170888	-0.161402	-0.150869	-0.152678	-0.149873	-0.140672	-0.137408	-0.137019	-0.128641	-0.12596	-0.112899	-0.113569	-0.105999	-0.101249
655	-0.300058	-0.296068	-0.294408	-0.282131	-0.127178	0.201986	0.165006	-0.107581	-0.248853	-0.279187	-0.260153	-0.191945	-0.110601	-0.0273052	-0.0381955	-0.109125	-0.174257	-0.226891	-0.246081	-0.243786	-0.237267	-0.230503	-0.219357	-0.213927	-0.204256	-0.21099	-0.197869	-0.203728	-0.195286	-0.19208	-0.18084	-0.179489	-0.180656	-0.170817	-0.180611	-0.168378	-0.1598	-0.151624	-0.154723	-0.150751	-0.143852	-0.135992	-0.135662	-0.128732	-0.125846	-0.118127	-0.111109	-0.102863	-0.101973
656	-0.298326	-0.294574	-0.293748	-0.282864	-0.12781	0.204247	0.164582	-0.10831	-0.249059	-0.280354	-0.259741	-0.192917	-0.109917	-0.0248673	-0.0358711	-0.106284	-0.176974	-0.226435	-0.248342	-0.245504	-0.238725	-0.2349	-0.218115	-0.214058	-0.20372	-0.2116	-0.198307	-0.202249	-0.195697	-0.189846	-0.181365	-0.183498	-0.180285	-0.174178	-0.179264	-0.163128	-0.159226	-0.152291	-0.157285	-0.148773	-0.142295	-0.136401	-0.135032	-0.12666	-0.12645	-0.119577	-0.112297	-0.103434	-0.104458
657	-0.296374	-0.294187	-0.293495	-0.282721	-0.128168	0.203611	0.166975	-0.110051	-0.24978	-0.279145	-0.259599	-0.19064	-0.108027	-0.0278158	-0.0334687	-0.104189	-0.177773	-0.226896	-0.249499	-0.245276	-0.238356	-0.233049	-0.215772	-0.214024	-0.205789	-0.212223	-0.201249	-0.201569	-0.197314	-0.189159	-0.17907	-0.181604	-0.179023	-0.175008	-0.176348	-0.163794	-0.15992	-0.150322	-0.154044	-0.149445	-0.14295	-0.138524	-0.134938	-0.129694	-0.121003	-0.121116	-0.113659	-0.104254	-0.102472
658	-0.299324	-0.297148	-0.293904	-0.284435	-0.128146	0.20398	0.16838	-0.111531	-0.248296	-0.277421	-0.260064	-0.190069	-0.10931	-0.0266153	-0.0313166	-0.100599	-0.173137	-0.223435	-0.250248	-0.246478	-0.236826	-0.230099	-0.217471	-0.214437	-0.2102	-0.210885	-0.196611	-0.201213	-0.199875	-0.188906	-0.179323	-0.182038	-0.176896	-0.176864	-0.176147	-0.164486	-0.157705	-0.151625	-0.151607	-0.149476	-0.143658	-0.134005	-0.133971	-0.133336	-0.120652	-0.119569	-0.113007	-0.105463	-0.100692
659	-0.298492	-0.300426	-0.29455	-0.284032	-0.126361	0.204416	0.168471	-0.110837	-0.248701	-0.277247	-0.2598	-0.191227	-0.109105	-0.0246882	-0.0282611	-0.100989	-0.174501	-0.222146	-0.248871	-0.248741	-0.236993	-0.230603	-0.219272	-0.213714	-0.208026	-0.210462	-0.203343	-0.200894	-0.199353	-0.192134	-0.174434	-0.177163	-0.174674	-0.176298	-0.177099	-0.164757	-0.158813	-0.157111	-0.150669	-0.150953	-0.141046	-0.134337	-0.132752	-0.133529	-0.120006	-0.122632	-0.115703	-0.10886	-0.10115
660	-0.296632	-0.301602	-0.29486	-0.285014	-0.127681	0.205836	0.168281	-0.108112	-0.248058	-0.279394	-0.258045	-0.194278	-0.109409	-0.0243675	-0.0288735	-0.105705	-0.174327	-0.221714	-0.248998	-0.241725	-0.235669	-0.231845	-0.219568	-0.212991	-0.213681	-0.208852	-0.201968	-0.197102	-0.198747	-0.19278	-0.171956	-0.179405	-0.17743	-0.173646	-0.176501	-0.167301	-0.158563	-0.15716	-0.151396	-0.151455	-0.14252	-0.134406	-0.13229	-0.134189	-0.126603	-0.121477	-0.118706	-0.112549	-0.102716
661	-0.296838	-0.300425	-0.294763	-0.286795	-0.127277	0.207516	0.168667	-0.108039	-0.250173	-0.279265	-0.25965	-0.195169	-0.108349	-0.0224112	-0.0285907	-0.106129	-0.172329	-0.218054	-0.251804	-0.247584	-0.2342	-0.234738	-0.220224	-0.214522	-0.212894	-0.208362	-0.198758	-0.199628	-0.196966	-0.188067	-0.169349	-0.179286	-0.178446	-0.175313	-0.174906	-0.166528	-0.155274	-0.156895	-0.148771	-0.149823	-0.143353	-0.134565	-0.134103	-0.138509	-0.121028	-0.121322	-0.117958	-0.11219	-0.102804
662	-0.296504	-0.302408	-0.295974	-0.288548	-0.126914	0.20749	0.167719	-0.105735	-0.250488	-0.279314	-0.259111	-0.194029	-0.108035	-0.0208514	-0.0290018	-0.105103	-0.167891	-0.217582	-0.249886	-0.247503	-0.234543	-0.234122	-0.221066	-0.21513	-0.213085	-0.209038	-0.20099	-0.196565	-0.195028	-0.19336	-0.172506	-0.175116	-0.177993	-0.175409	-0.173191	-0.165742	-0.156293	-0.153557	-0.147447	-0.148703	-0.144065	-0.136326	-0.134256	-0.13622	-0.129878	-0.123748	-0.116576	-0.110632	-0.104237
663	-0.295665	-0.301044	-0.296684	-0.28808	-0.125615	0.208893	0.166483	-0.10544	-0.250705	-0.278965	-0.260012	-0.192021	-0.108579	-0.0218206	-0.0281389	-0.104386	-0.167795	-0.218453	-0.251818	-0.247618	-0.23527	-0.233706	-0.220608	-0.213312	-0.214165	-0.207481	-0.199957	-0.195914	-0.194369	-0.192965	-0.1755	-0.177583	-0.179554	-0.17643	-0.174421	-0.165489	-0.154146	-0.155032	-0.148077	-0.15107	-0.138836	-0.132677	-0.1366	-0.130378	-0.129528	-0.126992	-0.118669	-0.111314	-0.102049
664	-0.295576	-0.300523	-0.296959	-0.286106	-0.125885	0.209038	0.165938	-0.105476	-0.248813	-0.279165	-0.262329	-0.191472	-0.108447	-0.0228076	-0.0296393	-0.105431	-0.16916	-0.218058	-0.2504	-0.243595	-0.234833	-0.234599	-0.219095	-0.214194	-0.215255	-0.204888	-0.198847	-0.198688	-0.196761	-0.194501	-0.177701	-0.177295	-0.180365	-0.175817	-0.169511	-0.168572	-0.157431	-0.15542	-0.148254	-0.150331	-0.141434	-0.131994	-0.136902	-0.132706	-0.132791	-0.127213	-0.116407	-0.107792	-0.101274
665	-0.295133	-0.299865	-0.297312	-0.286076	-0.124708	0.210846	0.167197	-0.106845	-0.250822	-0.280795	-0.261785	-0.191959	-0.109555	-0.0252702	-0.0315077	-0.106352	-0.169736	-0.218748	-0.250782	-0.245371	-0.238066	-0.237199	-0.218349	-0.214554	-0.217454	-0.208802	-0.197728	-0.199997	-0.199214	-0.193047	-0.17734	-0.17335	-0.179435	-0.177303	-0.171999	-0.168561	-0.159338	-0.157218	-0.146839	-0.150452	-0.142057	-0.135185	-0.136388	-0.135302	-0.129603	-0.126019	-0.116971	-0.104719	-0.0981988
666	-0.294292	-0.298586	-0.297509	-0.286984	-0.122706	0.208427	0.169545	-0.107602	-0.250284	-0.280896	-0.260393	-0.19102	-0.106072	-0.0231832	-0.030997	-0.109353	-0.169038	-0.220002	-0.247808	-0.247368	-0.236094	-0.238971	-0.21454	-0.213426	-0.213617	-0.20793	-0.197609	-0.195122	-0.19926	-0.19318	-0.179785	-0.174647	-0.180386	-0.177349	-0.1734	-0.167403	-0.157457	-0.1559	-0.145445	-0.146423	-0.141542	-0.137958	-0.13433	-0.134945	-0.132624	-0.127729	-0.116537	-0.112993	-0.100592
667	-0.295322	-0.29918	-0.298704	-0.285553	-0.123626	0.20746	0.172307	-0.109861	-0.251936	-0.280347	-0.257725	-0.189126	-0.107291	-0.0237227	-0.0321698	-0.110995	-0.170018	-0.218206	-0.24988	-0.24391	-0.236397	-0.237472	-0.214423	-0.211731	-0.215446	-0.206067	-0.196176	-0.19476	-0.198314	-0.192771	-0.179237	-0.178741	-0.176846	-0.178271	-0.175204	-0.165768	-0.152064	-0.155446	-0.149232	-0.151056	-0.14228	-0.136778	-0.137647	-0.135758	-0.129915	-0.13023	-0.114053	-0.115369	-0.101133
668	-0.294989	-0.301025	-0.300049	-0.286415	-0.123566	0.2054	0.17505	-0.109715	-0.250813	-0.278869	-0.258606	-0.187719	-0.108513	-0.0237023	-0.0289771	-0.112676	-0.169822	-0.21853	-0.246968	-0.242462	-0.238567	-0.237809	-0.216643	-0.210235	-0.212849	-0.208109	-0.199888	-0.193994	-0.198432	-0.189255	-0.176719	-0.177686	-0.177736	-0.180348	-0.173864	-0.167922	-0.155116	-0.155232	-0.150771	-0.149948	-0.141754	-0.136545	-0.136751	-0.135758	-0.131373	-0.127453	-0.116602	-0.114183	-0.10124
669	-0.294694	-0.301826	-0.301619	-0.28418	-0.125524	0.204729	0.178226	-0.110997	-0.24938	-0.279734	-0.26044	-0.188259	-0.105985	-0.0253204	-0.0277794	-0.114251	-0.170079	-0.22032	-0.247832	-0.240674	-0.239304	-0.238267	-0.219551	-0.20976	-0.214119	-0.20703	-0.197765	-0.194225	-0.196942	-0.188397	-0.177309	-0.177485	-0.177952	-0.175432	-0.173952	-0.166416	-0.156176	-0.154661	-0.14961	-0.147448	-0.146266	-0.137872	-0.139916	-0.134165	-0.132724	-0.126792	-0.120756	-0.116069	-0.100923
670	-0.295026	-0.300828	-0.30334	-0.285647	-0.126807	0.203463	0.181754	-0.11255	-0.247935	-0.281029	-0.263211	-0.188418	-0.104983	-0.024851	-0.0273812	-0.11175	-0.170409	-0.222054	-0.24901	-0.239641	-0.239634	-0.236233	-0.218898	-0.208764	-0.212117	-0.207168	-0.194934	-0.191911	-0.196906	-0.184836	-0.17531	-0.18015	-0.175057	-0.172847	-0.171616	-0.163306	-0.154343	-0.153484	-0.147013	-0.145821	-0.147241	-0.142135	-0.137712	-0.135657	-0.128332	-0.127055	-0.118449	-0.116983	-0.10031
671	-0.29595	-0.300353	-0.304115	-0.285822	-0.123176	0.203755	0.183853	-0.11612	-0.245883	-0.280973	-0.26194	-0.18563	-0.103829	-0.0244686	-0.0236173	-0.110476	-0.170535	-0.223262	-0.247989	-0.240113	-0.240033	-0.234898	-0.217163	-0.207426	-0.21398	-0.20332	-0.194873	-0.191506	-0.198918	-0.186377	-0.17886	-0.182605	-0.174056	-0.172863	-0.172421	-0.163644	-0.155497	-0.154878	-0.147544	-0.146599	-0.142703	-0.142953	-0.138607	-0.134383	-0.129957	-0.124632	-0.119824	-0.1118	-0.0976291
672	-0.296137	-0.303601	-0.304524	-0.284906	-0.121443	0.202647	0.18042	-0.116076	-0.247089	-0.279205	-0.260072	-0.186042	-0.103609	-0.0238893	-0.0224696	-0.110177	-0.16964	-0.223641	-0.247603	-0.243068	-0.237624	-0.23312	-0.216489	-0.209071	-0.213417	-0.206922	-0.197178	-0.19091	-0.196424	-0.186142	-0.178512	-0.183696	-0.168381	-0.173806	-0.170016	-0.164267	-0.154946	-0.155462	-0.149266	-0.14865	-0.143507	-0.142099	-0.140751	-0.13384	-0.131614	-0.12208	-0.116366	-0.110075	-0.0969595
673	-0.295995	-0.304807	-0.303237	-0.28211	-0.12095	0.202025	0.176264	-0.114428	-0.247185	-0.27842	-0.263023	-0.185005	-0.104849	-0.0207529	-0.0238254	-0.108647	-0.171159	-0.224034	-0.245307	-0.242942	-0.235727	-0.232794	-0.214047	-0.210267	-0.214873	-0.209642	-0.198072	-0.192119	-0.197323	-0.186837	-0.182569	-0.179108	-0.170545	-0.17347	-0.17257	-0.168469	-0.160279	-0.15358	-0.149925	-0.15119	-0.143951	-0.140469	-0.137468	-0.133816	-0.129142	-0.126018	-0.11486	-0.108191	-0.0987784
674	-0.295236	-0.304485	-0.304592	-0.280928	-0.122778	0.203699	0.173387	-0.113951	-0.248961	-0.278013	-0.26268	-0.184814	-0.104253	-0.0208774	-0.0223068	-0.109034	-0.171777	-0.222679	-0.247601	-0.240987	-0.237592	-0.231145	-0.219225	-0.212023	-0.213197	-0.205537	-0.194314	-0.192024	-0.198517	-0.187092	-0.17968	-0.178166	-0.168374	-0.173723	-0.172367	-0.171118	-0.160705	-0.154711	-0.149485	-0.148214	-0.146582	-0.138959	-0.138212	-0.133094	-0.128074	-0.124347	-0.115331	-0.11417	-0.101243
675	-0.295446	-0.303815	-0.30426	-0.277708	-0.123353	0.203773	0.170294	-0.113937	-0.251178	-0.277961	-0.266046	-0.184373	-0.101969	-0.0221279	-0.0227476	-0.106274	-0.170101	-0.220357	-0.246355	-0.241737	-0.237222	-0.230671	-0.21888	-0.210334	-0.211407	-0.208174	-0.195933	-0.193218	-0.199487	-0.184181	-0.180327	-0.17988	-0.17146	-0.177933	-0.171888	-0.171238	-0.162786	-0.156208	-0.150686	-0.147733	-0.143219	-0.14376	-0.13998	-0.132113	-0.13225	-0.123997	-0.117628	-0.114171	-0.10312
676	-0.294713	-0.304792	-0.305719	-0.279034	-0.125309	0.202916	0.167036	-0.112241	-0.249736	-0.276866	-0.261841	-0.185618	-0.104812	-0.0237007	-0.0217814	-0.109901	-0.170723	-0.223582	-0.242724	-0.241889	-0.238093	-0.231336	-0.21975	-0.212294	-0.212878	-0.208817	-0.197919	-0.195944	-0.199513	-0.186523	-0.182083	-0.18153	-0.174155	-0.175807	-0.170454	-0.171965	-0.16457	-0.152885	-0.148802	-0.149141	-0.145218	-0.140855	-0.139938	-0.134772	-0.129072	-0.123744	-0.11538	-0.114158	-0.105806
677	-0.295741	-0.306519	-0.306261	-0.282588	-0.126317	0.201795	0.167962	-0.11641	-0.250636	-0.275996	-0.260829	-0.18625	-0.105308	-0.023218	-0.0235571	-0.10957	-0.173071	-0.221804	-0.242591	-0.241476	-0.238396	-0.232331	-0.221328	-0.215402	-0.210513	-0.208696	-0.200821	-0.1966	-0.202123	-0.190037	-0.180785	-0.181036	-0.173383	-0.176322	-0.175756	-0.171763	-0.1648	-0.152385	-0.154002	-0.151086	-0.1461	-0.144864	-0.138567	-0.138743	-0.127937	-0.123404	-0.116697	-0.117544	-0.106158
678	-0.298824	-0.306256	-0.30592	-0.28646	-0.127011	0.200663	0.169057	-0.114998	-0.24937	-0.275919	-0.262281	-0.186267	-0.104006	-0.021795	-0.0228465	-0.112348	-0.176944	-0.222481	-0.238906	-0.24229	-0.239756	-0.230313	-0.221311	-0.217981	-0.210925	-0.209776	-0.20172	-0.195016	-0.202921	-0.189627	-0.183301	-0.182202	-0.17695	-0.176671	-0.172439	-0.166389	-0.163865	-0.155529	-0.15107	-0.153606	-0.148256	-0.140622	-0.137762	-0.141242	-0.131656	-0.122356	-0.118797	-0.111758	-0.10579
679	-0.29896	-0.305064	-0.306859	-0.286907	-0.126725	0.200522	0.169527	-0.116212	-0.251441	-0.277511	-0.261403	-0.187362	-0.108796	-0.0248594	-0.0203931	-0.106462	-0.171486	-0.223028	-0.239758	-0.24069	-0.238714	-0.227919	-0.223414	-0.219208	-0.214023	-0.207639	-0.201478	-0.193521	-0.200551	-0.187893	-0.181731	-0.17996	-0.175647	-0.176929	-0.175727	-0.163219	-0.163017	-0.157463	-0.147198	-0.150438	-0.147375	-0.143215	-0.140442	-0.139221	-0.130832	-0.127086	-0.116969	-0.106457	-0.105029
680	-0.298489	-0.304868	-0.306885	-0.286582	-0.125681	0.201472	0.167526	-0.117618	-0.250223	-0.278721	-0.262056	-0.187226	-0.109044	-0.0270063	-0.0211122	-0.106224	-0.171839	-0.221686	-0.238334	-0.239004	-0.237401	-0.228105	-0.223103	-0.21944	-0.216544	-0.206572	-0.20004	-0.194147	-0.198028	-0.186734	-0.183168	-0.180412	-0.171729	-0.177506	-0.171565	-0.161862	-0.165317	-0.15548	-0.152862	-0.15257	-0.147867	-0.143591	-0.141522	-0.137084	-0.128006	-0.126528	-0.114128	-0.107707	-0.0992649
681	-0.297887	-0.30418	-0.306843	-0.282599	-0.124571	0.202062	0.167347	-0.118047	-0.251055	-0.277269	-0.261477	-0.188897	-0.108495	-0.0290086	-0.0235291	-0.102987	-0.169435	-0.220536	-0.240675	-0.240667	-0.235498	-0.231031	-0.2231	-0.218814	-0.214891	-0.20703	-0.201365	-0.194092	-0.195098	-0.188481	-0.184444	-0.177189	-0.169606	-0.178301	-0.172934	-0.16282	-0.162544	-0.156211	-0.157821	-0.154526	-0.149483	-0.14223	-0.138993	-0.138913	-0.126324	-0.131069	-0.114293	-0.104846	-0.101648
682	-0.299587	-0.304418	-0.305944	-0.282375	-0.12418	0.201989	0.167165	-0.119827	-0.252721	-0.277386	-0.261765	-0.188417	-0.110897	-0.030652	-0.0285171	-0.10182	-0.170791	-0.220693	-0.240715	-0.239332	-0.238479	-0.229477	-0.22276	-0.21815	-0.217016	-0.20549	-0.204784	-0.196969	-0.193782	-0.186895	-0.18576	-0.174556	-0.170334	-0.1766	-0.17089	-0.163887	-0.161492	-0.154018	-0.15847	-0.15523	-0.148772	-0.141431	-0.136359	-0.134325	-0.127484	-0.126589	-0.11518	-0.107324	-0.0991693
683	-0.2994	-0.30345	-0.305278	-0.28529	-0.125469	0.201692	0.165974	-0.119846	-0.252129	-0.276953	-0.262316	-0.189238	-0.109642	-0.0305886	-0.0295974	-0.101482	-0.171459	-0.221127	-0.237891	-0.239636	-0.238111	-0.230744	-0.224678	-0.216988	-0.219829	-0.20694	-0.202971	-0.199361	-0.194703	-0.188787	-0.188947	-0.176017	-0.170791	-0.178367	-0.173624	-0.166991	-0.16217	-0.15162	-0.156416	-0.154238	-0.152839	-0.140567	-0.136278	-0.132544	-0.127296	-0.12728	-0.11621	-0.105421	-0.101
684	-0.301093	-0.304228	-0.306091	-0.284786	-0.128286	0.203375	0.164843	-0.12103	-0.251027	-0.2766	-0.264089	-0.190917	-0.1114	-0.02983	-0.0286274	-0.101883	-0.171916	-0.219817	-0.237718	-0.239691	-0.236164	-0.233841	-0.225855	-0.214106	-0.219009	-0.201705	-0.202822	-0.197038	-0.191642	-0.187092	-0.182317	-0.172462	-0.174178	-0.177608	-0.171441	-0.165938	-0.16508	-0.154559	-0.156403	-0.15379	-0.151014	-0.143691	-0.135798	-0.132894	-0.124596	-0.126687	-0.116354	-0.108838	-0.100941
685	-0.298937	-0.303465	-0.305763	-0.284948	-0.128649	0.20435	0.164107	-0.118804	-0.250723	-0.278133	-0.261626	-0.190743	-0.110427	-0.0278449	-0.0284025	-0.101467	-0.171528	-0.219338	-0.239552	-0.242763	-0.236882	-0.232001	-0.225429	-0.213634	-0.218983	-0.203626	-0.202042	-0.194813	-0.187856	-0.186277	-0.183299	-0.176312	-0.173567	-0.175406	-0.172141	-0.168511	-0.164152	-0.150434	-0.15519	-0.151421	-0.154825	-0.141542	-0.139732	-0.133007	-0.127075	-0.126352	-0.11701	-0.111522	-0.102244
686	-0.299273	-0.303369	-0.302537	-0.284336	-0.128544	0.204503	0.162081	-0.117618	-0.250814	-0.278617	-0.264742	-0.1942	-0.106222	-0.0269554	-0.0277725	-0.0971715	-0.171348	-0.220144	-0.239276	-0.239144	-0.236109	-0.231497	-0.225295	-0.211716	-0.217555	-0.205256	-0.202236	-0.197727	-0.189855	-0.190008	-0.183182	-0.175496	-0.171738	-0.173333	-0.174268	-0.166049	-0.16371	-0.151419	-0.161287	-0.153265	-0.15184	-0.144353	-0.136094	-0.125147	-0.12759	-0.12092	-0.115521	-0.107309	-0.101137
687	-0.301436	-0.306074	-0.301847	-0.283408	-0.127502	0.202216	0.161616	-0.114782	-0.246418	-0.27626	-0.267871	-0.19314	-0.106767	-0.0249845	-0.0297144	-0.0985438	-0.174349	-0.219311	-0.239356	-0.240085	-0.237022	-0.227969	-0.222584	-0.212425	-0.215651	-0.204402	-0.203639	-0.195982	-0.191988	-0.188744	-0.181154	-0.173452	-0.171922	-0.17722	-0.175506	-0.168592	-0.163543	-0.158165	-0.16182	-0.15089	-0.152132	-0.144695	-0.133209	-0.124133	-0.125821	-0.122635	-0.115243	-0.112508	-0.102518
688	-0.301527	-0.304753	-0.300575	-0.284432	-0.126922	0.202074	0.165101	-0.118208	-0.245344	-0.276657	-0.268454	-0.19375	-0.105138	-0.0220257	-0.03058	-0.100254	-0.175125	-0.219275	-0.240493	-0.242348	-0.236538	-0.232603	-0.219639	-0.210905	-0.216394	-0.204294	-0.20471	-0.194411	-0.191234	-0.188106	-0.181477	-0.173944	-0.176102	-0.175287	-0.177778	-0.165318	-0.167119	-0.151628	-0.158736	-0.150195	-0.151011	-0.14394	-0.136798	-0.126124	-0.122842	-0.119354	-0.11469	-0.109631	-0.096261
689	-0.301166	-0.304638	-0.299132	-0.283616	-0.125904	0.201475	0.169156	-0.117983	-0.245634	-0.276007	-0.268016	-0.194523	-0.105433	-0.0218105	-0.0310007	-0.101456	-0.170837	-0.219741	-0.241139	-0.242536	-0.23427	-0.231913	-0.221406	-0.209035	-0.21767	-0.204062	-0.205679	-0.195088	-0.191756	-0.186136	-0.186204	-0.170086	-0.173562	-0.175772	-0.178097	-0.16744	-0.166829	-0.153247	-0.155516	-0.157557	-0.148812	-0.14221	-0.129955	-0.126776	-0.128658	-0.119457	-0.118797	-0.108834	-0.0978284
690	-0.302968	-0.304186	-0.297741	-0.285597	-0.126306	0.200009	0.171177	-0.118291	-0.247048	-0.273921	-0.26935	-0.193441	-0.104463	-0.0225187	-0.0329654	-0.103868	-0.169938	-0.217958	-0.242009	-0.241607	-0.234024	-0.227961	-0.221324	-0.213103	-0.217288	-0.203966	-0.207643	-0.197148	-0.193964	-0.184448	-0.185801	-0.17461	-0.172717	-0.173849	-0.177989	-0.16736	-0.170956	-0.152896	-0.153989	-0.157499	-0.149271	-0.14412	-0.131797	-0.126824	-0.127575	-0.120425	-0.119325	-0.107	-0.100123
691	-0.302804	-0.304181	-0.296897	-0.287346	-0.124071	0.200796	0.171961	-0.117467	-0.246156	-0.272245	-0.268869	-0.195236	-0.103709	-0.0220719	-0.0327958	-0.102091	-0.16891	-0.217504	-0.239076	-0.243575	-0.23345	-0.227096	-0.219023	-0.21215	-0.215629	-0.205539	-0.209008	-0.195039	-0.196733	-0.183579	-0.188405	-0.173214	-0.170186	-0.173595	-0.176783	-0.164425	-0.169053	-0.153517	-0.150863	-0.157569	-0.144597	-0.141092	-0.134948	-0.127429	-0.12754	-0.120269	-0.117565	-0.109079	-0.100681
692	-0.304712	-0.305242	-0.297742	-0.28616	-0.124286	0.20215	0.172731	-0.115747	-0.248306	-0.273681	-0.269302	-0.195725	-0.103645	-0.0196887	-0.0340138	-0.103665	-0.170728	-0.217737	-0.239252	-0.2407	-0.230876	-0.22766	-0.21922	-0.211698	-0.217178	-0.205814	-0.211184	-0.198087	-0.195094	-0.184609	-0.182808	-0.177077	-0.170636	-0.170521	-0.173714	-0.166459	-0.164531	-0.153249	-0.159867	-0.152944	-0.140209	-0.137732	-0.13294	-0.12902	-0.128304	-0.123117	-0.111983	-0.107011	-0.100534
693	-0.303596	-0.303108	-0.297069	-0.28589	-0.126558	0.20349	0.171475	-0.113425	-0.249207	-0.273797	-0.266599	-0.195888	-0.10683	-0.0191133	-0.0318579	-0.100512	-0.169552	-0.217496	-0.23995	-0.240369	-0.233558	-0.2292	-0.222624	-0.214445	-0.214507	-0.204472	-0.21108	-0.199488	-0.194996	-0.186006	-0.186551	-0.174854	-0.173682	-0.175641	-0.174765	-0.16548	-0.166743	-0.151688	-0.154538	-0.157397	-0.14154	-0.138529	-0.133126	-0.133788	-0.126527	-0.121835	-0.115648	-0.107228	-0.102066
694	-0.301294	-0.303223	-0.296234	-0.287672	-0.126312	0.204801	0.172695	-0.115253	-0.248527	-0.273498	-0.269902	-0.195974	-0.106329	-0.0200429	-0.0319183	-0.102242	-0.170919	-0.219816	-0.239105	-0.239901	-0.23136	-0.232082	-0.220765	-0.216831	-0.217035	-0.206204	-0.210355	-0.200833	-0.194916	-0.184021	-0.184881	-0.176484	-0.170487	-0.171373	-0.173391	-0.164235	-0.166553	-0.15452	-0.153815	-0.157954	-0.146918	-0.139098	-0.132757	-0.137619	-0.130738	-0.119878	-0.117013	-0.110372	-0.105955
695	-0.299291	-0.303037	-0.297615	-0.288312	-0.12656	0.200957	0.175098	-0.113594	-0.245074	-0.274267	-0.268369	-0.196916	-0.106544	-0.0229129	-0.0321679	-0.101233	-0.16801	-0.22013	-0.239951	-0.240677	-0.234881	-0.235607	-0.220121	-0.214389	-0.218439	-0.209474	-0.209393	-0.200729	-0.19516	-0.185938	-0.185263	-0.176328	-0.170654	-0.172079	-0.175131	-0.163899	-0.163545	-0.150195	-0.156242	-0.15776	-0.145518	-0.139929	-0.134356	-0.130489	-0.129855	-0.12058	-0.117486	-0.117538	-0.10772
696	-0.298925	-0.301546	-0.298305	-0.287712	-0.126499	0.201411	0.17531	-0.111123	-0.243667	-0.276058	-0.267294	-0.198854	-0.106246	-0.0207295	-0.0348144	-0.101459	-0.167775	-0.218474	-0.236472	-0.238707	-0.23785	-0.236053	-0.221193	-0.213154	-0.217232	-0.206158	-0.206169	-0.200982	-0.193259	-0.184715	-0.185505	-0.176598	-0.170187	-0.173398	-0.175535	-0.1661	-0.163364	-0.155619	-0.156621	-0.154557	-0.149633	-0.140635	-0.13631	-0.127551	-0.129358	-0.119595	-0.118562	-0.114567	-0.105088
697	-0.299105	-0.299959	-0.299864	-0.286498	-0.123053	0.203349	0.172887	-0.110809	-0.244942	-0.275879	-0.265189	-0.198014	-0.104347	-0.017257	-0.0370364	-0.0996389	-0.166403	-0.216073	-0.238	-0.238614	-0.236624	-0.235855	-0.219854	-0.214335	-0.215754	-0.207651	-0.205009	-0.201722	-0.192894	-0.187869	-0.188791	-0.179465	-0.170518	-0.173362	-0.170167	-0.169393	-0.159619	-0.153615	-0.154925	-0.153081	-0.150502	-0.139014	-0.135927	-0.129526	-0.125886	-0.12271	-0.117146	-0.110926	-0.103118
698	-0.299008	-0.298329	-0.300002	-0.287603	-0.122149	0.201605	0.171822	-0.109144	-0.246825	-0.275146	-0.267715	-0.19826	-0.103164	-0.0154584	-0.0338204	-0.098376	-0.166744	-0.215155	-0.240421	-0.238471	-0.238785	-0.235531	-0.223223	-0.211469	-0.217503	-0.209038	-0.206506	-0.200685	-0.194193	-0.18832	-0.189171	-0.181127	-0.170871	-0.173851	-0.172419	-0.169647	-0.167742	-0.154209	-0.156113	-0.151757	-0.153079	-0.138301	-0.136828	-0.128633	-0.127629	-0.118893	-0.114349	-0.109051	-0.104037
699	-0.299304	-0.297406	-0.30077	-0.287922	-0.122453	0.204121	0.170651	-0.110459	-0.247108	-0.276628	-0.270241	-0.199199	-0.100403	-0.0145681	-0.0367909	-0.0978369	-0.166021	-0.21486	-0.244803	-0.240532	-0.238581	-0.237111	-0.221467	-0.216202	-0.216075	-0.211271	-0.204849	-0.19943	-0.193948	-0.192284	-0.186619	-0.183139	-0.17192	-0.170941	-0.173543	-0.170382	-0.165296	-0.156952	-0.157986	-0.152359	-0.154738	-0.140117	-0.134195	-0.133412	-0.12686	-0.122698	-0.11518	-0.113981	-0.106074
700	-0.299867	-0.297702	-0.30118	-0.288573	-0.121057	0.203961	0.169937	-0.110086	-0.250894	-0.274118	-0.268949	-0.19741	-0.10327	-0.0163605	-0.035851	-0.105256	-0.167904	-0.21423	-0.246891	-0.244874	-0.237868	-0.234266	-0.219869	-0.21351	-0.215338	-0.20821	-0.202096	-0.201539	-0.194987	-0.190053	-0.186138	-0.182865	-0.172284	-0.169659	-0.172809	-0.168443	-0.164149	-0.155622	-0.158318	-0.159265	-0.155477	-0.140532	-0.13743	-0.133824	-0.124915	-0.118359	-0.115978	-0.114581	-0.108484
701	-0.300865	-0.29858	-0.297019	-0.287661	-0.119343	0.203933	0.171454	-0.108941	-0.251334	-0.275691	-0.268882	-0.196676	-0.105335	-0.017667	-0.0319967	-0.106598	-0.166494	-0.214568	-0.240979	-0.243202	-0.235846	-0.232331	-0.222847	-0.21339	-0.211312	-0.20926	-0.196861	-0.197945	-0.194987	-0.188878	-0.185244	-0.182291	-0.1744	-0.174484	-0.175213	-0.16793	-0.163289	-0.157271	-0.159772	-0.158758	-0.149877	-0.145937	-0.141156	-0.132081	-0.129402	-0.116428	-0.104014	-0.113843	-0.108994
702	-0.302708	-0.297827	-0.296494	-0.287349	-0.119774	0.202915	0.17019	-0.109016	-0.253037	-0.27675	-0.270645	-0.198459	-0.103139	-0.0181477	-0.0301394	-0.104288	-0.168915	-0.217356	-0.240795	-0.243586	-0.235802	-0.229995	-0.224034	-0.212653	-0.213134	-0.20614	-0.197447	-0.19915	-0.196191	-0.191594	-0.18172	-0.182144	-0.173631	-0.176023	-0.172477	-0.166072	-0.164738	-0.160193	-0.163052	-0.157542	-0.15196	-0.139585	-0.140266	-0.132378	-0.129645	-0.11572	-0.11042	-0.114193	-0.110156
703	-0.302243	-0.296929	-0.29789	-0.284539	-0.119604	0.201796	0.171203	-0.105711	-0.252732	-0.276059	-0.270414	-0.197619	-0.10164	-0.0195019	-0.0266067	-0.102006	-0.16822	-0.21521	-0.243787	-0.241932	-0.234632	-0.232962	-0.224969	-0.210455	-0.206087	-0.207277	-0.200606	-0.200707	-0.194834	-0.191861	-0.180111	-0.17707	-0.17544	-0.175824	-0.172554	-0.169944	-0.164491	-0.15744	-0.161342	-0.15247	-0.153851	-0.140089	-0.139472	-0.134755	-0.131489	-0.116349	-0.107805	-0.111107	-0.109913
704	-0.303266	-0.296352	-0.302165	-0.284839	-0.120538	0.203332	0.169847	-0.107806	-0.249768	-0.274693	-0.266309	-0.19629	-0.0998989	-0.0202821	-0.0249574	-0.106145	-0.165516	-0.217612	-0.244231	-0.240883	-0.233717	-0.227848	-0.223921	-0.215503	-0.206372	-0.211103	-0.202247	-0.203983	-0.194711	-0.189702	-0.182986	-0.175202	-0.173939	-0.178969	-0.174851	-0.168442	-0.166103	-0.159253	-0.165404	-0.156601	-0.152001	-0.140048	-0.145401	-0.132407	-0.129721	-0.116675	-0.113743	-0.108144	-0.108238
705	-0.30568	-0.297744	-0.303765	-0.284519	-0.121454	0.202854	0.167845	-0.109966	-0.250419	-0.275381	-0.269767	-0.197126	-0.103671	-0.0227805	-0.0263888	-0.104391	-0.167517	-0.215486	-0.241904	-0.241292	-0.234441	-0.224765	-0.225814	-0.214106	-0.208751	-0.2046	-0.205508	-0.205122	-0.195968	-0.192182	-0.184562	-0.177965	-0.176864	-0.180727	-0.174141	-0.172005	-0.167176	-0.16156	-0.16205	-0.157583	-0.151068	-0.138678	-0.147312	-0.131998	-0.131998	-0.119367	-0.116797	-0.107778	-0.110039
706	-0.305499	-0.297859	-0.301673	-0.285106	-0.123512	0.201698	0.165734	-0.106699	-0.250973	-0.276012	-0.269993	-0.197251	-0.104547	-0.0178434	-0.0285918	-0.100888	-0.167072	-0.213043	-0.241738	-0.241652	-0.235113	-0.227532	-0.222077	-0.215181	-0.209139	-0.20547	-0.205443	-0.200339	-0.198463	-0.190262	-0.183679	-0.179771	-0.173282	-0.177186	-0.175396	-0.166902	-0.168931	-0.162635	-0.162844	-0.157077	-0.147987	-0.140616	-0.141328	-0.133573	-0.130042	-0.122573	-0.114275	-0.111066	-0.107763
707	-0.30351	-0.298656	-0.299989	-0.287414	-0.123346	0.202237	0.164246	-0.105162	-0.25054	-0.278462	-0.268501	-0.197764	-0.106186	-0.0165225	-0.0284849	-0.100239	-0.16935	-0.211626	-0.241653	-0.242197	-0.234517	-0.229117	-0.221994	-0.216953	-0.213213	-0.203589	-0.207904	-0.204691	-0.198343	-0.1916	-0.180383	-0.179972	-0.172334	-0.178367	-0.172805	-0.167703	-0.166441	-0.162892	-0.162508	-0.152253	-0.147872	-0.146107	-0.139554	-0.130014	-0.130554	-0.121384	-0.115419	-0.112331	-0.108028
708	-0.303553	-0.298513	-0.298946	-0.289239	-0.124039	0.202538	0.162787	-0.106301	-0.249882	-0.276333	-0.271149	-0.198558	-0.106925	-0.0192236	-0.0327835	-0.099951	-0.170597	-0.211275	-0.242842	-0.246604	-0.234953	-0.227153	-0.221764	-0.219762	-0.210878	-0.203554	-0.205318	-0.203164	-0.198106	-0.19145	-0.18033	-0.17789	-0.175229	-0.172269	-0.176095	-0.166494	-0.174113	-0.166154	-0.159018	-0.153898	-0.149893	-0.147378	-0.133904	-0.130619	-0.126967	-0.119125	-0.113571	-0.108991	-0.105438
709	-0.303423	-0.297355	-0.297379	-0.289375	-0.124792	0.200757	0.160212	-0.104628	-0.248767	-0.275111	-0.269275	-0.199766	-0.105109	-0.0215848	-0.0342324	-0.100326	-0.171918	-0.212895	-0.246781	-0.247648	-0.235951	-0.226675	-0.221159	-0.220239	-0.209009	-0.205827	-0.207682	-0.204667	-0.199515	-0.190789	-0.182418	-0.176894	-0.174333	-0.173306	-0.17498	-0.168617	-0.174053	-0.16644	-0.163161	-0.153144	-0.153729	-0.144065	-0.134928	-0.132099	-0.126572	-0.117487	-0.110368	-0.113451	-0.101737
710	-0.304496	-0.298535	-0.295297	-0.288713	-0.124447	0.204706	0.157632	-0.10576	-0.245594	-0.272821	-0.270388	-0.200089	-0.102252	-0.0220638	-0.0326632	-0.0975429	-0.169113	-0.213737	-0.247302	-0.245803	-0.238239	-0.22826	-0.220738	-0.216985	-0.211976	-0.202598	-0.207933	-0.204145	-0.198115	-0.193985	-0.184101	-0.17127	-0.174171	-0.175489	-0.178456	-0.168944	-0.172476	-0.164804	-0.162265	-0.152592	-0.150927	-0.145567	-0.136662	-0.132223	-0.123272	-0.11894	-0.113342	-0.111963	-0.103925
711	-0.306182	-0.298551	-0.294867	-0.289181	-0.124463	0.206804	0.153387	-0.106731	-0.244996	-0.273542	-0.270635	-0.199407	-0.102718	-0.0179519	-0.0344106	-0.0996388	-0.167453	-0.210422	-0.244439	-0.246077	-0.240116	-0.227659	-0.220862	-0.215846	-0.211566	-0.200498	-0.209936	-0.207842	-0.199952	-0.197242	-0.185074	-0.175158	-0.172888	-0.172375	-0.175723	-0.173737	-0.171784	-0.166472	-0.162121	-0.156062	-0.152959	-0.149813	-0.13876	-0.132406	-0.122018	-0.115548	-0.10915	-0.105164	-0.100878
712	-0.306979	-0.296813	-0.293132	-0.288519	-0.120802	0.205806	0.149132	-0.106852	-0.245038	-0.271951	-0.267994	-0.198984	-0.102684	-0.0178419	-0.033508	-0.104266	-0.162162	-0.211276	-0.246545	-0.247872	-0.237845	-0.22917	-0.223066	-0.216655	-0.213032	-0.203332	-0.209609	-0.205118	-0.199857	-0.19918	-0.186322	-0.17607	-0.170935	-0.173951	-0.174421	-0.173022	-0.173347	-0.167489	-0.165899	-0.153389	-0.152339	-0.149989	-0.139444	-0.13279	-0.121296	-0.114721	-0.104555	-0.101599	-0.104831
713	-0.30906	-0.301126	-0.294103	-0.287574	-0.123979	0.205238	0.148019	-0.107319	-0.243693	-0.269345	-0.267485	-0.20031	-0.104748	-0.0178386	-0.0307878	-0.102865	-0.162505	-0.21202	-0.247642	-0.247199	-0.238254	-0.225155	-0.223327	-0.216337	-0.213511	-0.200921	-0.209779	-0.208104	-0.19767	-0.195938	-0.185145	-0.176034	-0.169547	-0.17343	-0.175969	-0.174644	-0.171632	-0.169016	-0.164623	-0.155882	-0.150911	-0.148758	-0.136626	-0.132342	-0.128118	-0.11586	-0.106659	-0.107039	-0.10388
714	-0.307679	-0.302737	-0.295062	-0.287159	-0.122865	0.204761	0.146957	-0.106823	-0.245186	-0.270212	-0.265047	-0.198551	-0.105864	-0.0194384	-0.030586	-0.101121	-0.159973	-0.211309	-0.243431	-0.252071	-0.237694	-0.22916	-0.224208	-0.218614	-0.212131	-0.199253	-0.207947	-0.209918	-0.199598	-0.193819	-0.185457	-0.17452	-0.17148	-0.176005	-0.173904	-0.169522	-0.170119	-0.169074	-0.163695	-0.156256	-0.14911	-0.14736	-0.139453	-0.134268	-0.126769	-0.116767	-0.106905	-0.10399	-0.103396
715	-0.308386	-0.301854	-0.295395	-0.287399	-0.12282	0.204812	0.146213	-0.106161	-0.245583	-0.271858	-0.266604	-0.199302	-0.103097	-0.0223129	-0.0330757	-0.10247	-0.1593	-0.212722	-0.244087	-0.247707	-0.239559	-0.22953	-0.225558	-0.218765	-0.20692	-0.20083	-0.211557	-0.211586	-0.198886	-0.192415	-0.188887	-0.177067	-0.171125	-0.174146	-0.172374	-0.175567	-0.168009	-0.16679	-0.161773	-0.15653	-0.148368	-0.142627	-0.139788	-0.13284	-0.122818	-0.117432	-0.108052	-0.108266	-0.103997
716	-0.308916	-0.299154	-0.296915	-0.284131	-0.123178	0.204075	0.14666	-0.107326	-0.243362	-0.276009	-0.266244	-0.201259	-0.103691	-0.0214833	-0.0308896	-0.103153	-0.162235	-0.212083	-0.241266	-0.24616	-0.238347	-0.230058	-0.226273	-0.221597	-0.20813	-0.198754	-0.210912	-0.214496	-0.200741	-0.189774	-0.186226	-0.177539	-0.169755	-0.173714	-0.169623	-0.168837	-0.16844	-0.166172	-0.162699	-0.158019	-0.152784	-0.142478	-0.139802	-0.128981	-0.119565	-0.120106	-0.10871	-0.107834	-0.105089
717	-0.309468	-0.299845	-0.299616	-0.282282	-0.123526	0.202548	0.146741	-0.109289	-0.244071	-0.279233	-0.263135	-0.199958	-0.104933	-0.022328	-0.029536	-0.103066	-0.161777	-0.214775	-0.244786	-0.244798	-0.237943	-0.231976	-0.227512	-0.219263	-0.208844	-0.200495	-0.214695	-0.214449	-0.201918	-0.191136	-0.184082	-0.176839	-0.173525	-0.1786	-0.172809	-0.169215	-0.170926	-0.169001	-0.164905	-0.160168	-0.151052	-0.144474	-0.140039	-0.133982	-0.121945	-0.120947	-0.112137	-0.110591	-0.102246
718	-0.309079	-0.303223	-0.301255	-0.280032	-0.124832	0.201998	0.147213	-0.109931	-0.24316	-0.280315	-0.263777	-0.198768	-0.106229	-0.0232251	-0.0274642	-0.10388	-0.163485	-0.213578	-0.247388	-0.245851	-0.237857	-0.231237	-0.228591	-0.220339	-0.207536	-0.200548	-0.20929	-0.214133	-0.198202	-0.190082	-0.188477	-0.179341	-0.175284	-0.177108	-0.174249	-0.170315	-0.169325	-0.168432	-0.166758	-0.158368	-0.151703	-0.145528	-0.138174	-0.134636	-0.122954	-0.123436	-0.114595	-0.112027	-0.10145
719	-0.307103	-0.301837	-0.298849	-0.277389	-0.123512	0.201712	0.147673	-0.10813	-0.241196	-0.278637	-0.266654	-0.201244	-0.102765	-0.0232622	-0.0245912	-0.103615	-0.162087	-0.213505	-0.247658	-0.24915	-0.235221	-0.231853	-0.229483	-0.218395	-0.20715	-0.200304	-0.212061	-0.214177	-0.199109	-0.189639	-0.190109	-0.180593	-0.175495	-0.174312	-0.17006	-0.171894	-0.171023	-0.169941	-0.165149	-0.160725	-0.150817	-0.144353	-0.140008	-0.136824	-0.125929	-0.120952	-0.120252	-0.110987	-0.103113
720	-0.30646	-0.301525	-0.303115	-0.277949	-0.124887	0.202407	0.14626	-0.106311	-0.241537	-0.277444	-0.267361	-0.199451	-0.10132	-0.0242125	-0.0216209	-0.101563	-0.163311	-0.214295	-0.246313	-0.245248	-0.235737	-0.230468	-0.226685	-0.216632	-0.209144	-0.199704	-0.215421	-0.213213	-0.203755	-0.192397	-0.186244	-0.181022	-0.173589	-0.173713	-0.169969	-0.175783	-0.171955	-0.169888	-0.165542	-0.158873	-0.151824	-0.142476	-0.139734	-0.135604	-0.12614	-0.12215	-0.120695	-0.109325	-0.105177
721	-0.306153	-0.305903	-0.303484	-0.27544	-0.124765	0.200719	0.144312	-0.106525	-0.242014	-0.275973	-0.268171	-0.198977	-0.0986864	-0.0259743	-0.0223198	-0.100258	-0.161914	-0.212099	-0.242427	-0.248365	-0.236171	-0.228907	-0.227081	-0.215101	-0.209413	-0.198998	-0.214586	-0.215536	-0.205247	-0.191548	-0.185074	-0.183093	-0.173155	-0.1732	-0.170404	-0.177541	-0.169506	-0.169019	-0.166888	-0.155649	-0.155198	-0.144299	-0.140669	-0.130834	-0.123761	-0.121628	-0.116639	-0.10888	-0.106116
722	-0.305777	-0.306127	-0.303202	-0.277546	-0.124804	0.201	0.142354	-0.105474	-0.241323	-0.275768	-0.269488	-0.197541	-0.0995264	-0.0271721	-0.0200318	-0.0992016	-0.161474	-0.211487	-0.243093	-0.246132	-0.234167	-0.227384	-0.231654	-0.210941	-0.205842	-0.201061	-0.215632	-0.211415	-0.207213	-0.188794	-0.187421	-0.181614	-0.175688	-0.173355	-0.17338	-0.173481	-0.173529	-0.167165	-0.169197	-0.155437	-0.152708	-0.138906	-0.140957	-0.133544	-0.124442	-0.116347	-0.113953	-0.105049	-0.109579
723	-0.307043	-0.305184	-0.299471	-0.276199	-0.124782	0.201675	0.141468	-0.103931	-0.239172	-0.27474	-0.271714	-0.197151	-0.100055	-0.0262841	-0.0202791	-0.100383	-0.160607	-0.21146	-0.245688	-0.245277	-0.231934	-0.225786	-0.234088	-0.209605	-0.20665	-0.19966	-0.216494	-0.213903	-0.208031	-0.193112	-0.191073	-0.179547	-0.176099	-0.177207	-0.178091	-0.173883	-0.175145	-0.169149	-0.166254	-0.156943	-0.152843	-0.141008	-0.136028	-0.135333	-0.124633	-0.116	-0.11619	-0.107199	-0.106244
724	-0.307741	-0.30305	-0.301059	-0.277393	-0.125545	0.201853	0.140721	-0.104562	-0.238022	-0.276039	-0.271304	-0.193814	-0.102519	-0.0264951	-0.0225548	-0.0988877	-0.162257	-0.214685	-0.242443	-0.246764	-0.233952	-0.227406	-0.234454	-0.212511	-0.207532	-0.201713	-0.214899	-0.211295	-0.207855	-0.195126	-0.190885	-0.17973	-0.175241	-0.1707	-0.178531	-0.176234	-0.172826	-0.168931	-0.165288	-0.154033	-0.154466	-0.138677	-0.137697	-0.132247	-0.129567	-0.11591	-0.115084	-0.107919	-0.107395
725	-0.305773	-0.30242	-0.301313	-0.277539	-0.12578	0.203691	0.141844	-0.104869	-0.237574	-0.277851	-0.27072	-0.192117	-0.101625	-0.0256236	-0.0218589	-0.101468	-0.159995	-0.215507	-0.238905	-0.246875	-0.231989	-0.22729	-0.236958	-0.213202	-0.205698	-0.201586	-0.21652	-0.215388	-0.206734	-0.191718	-0.188515	-0.180659	-0.17575	-0.174707	-0.177148	-0.176011	-0.171955	-0.169606	-0.167493	-0.1552	-0.154448	-0.140652	-0.132965	-0.127668	-0.123807	-0.114735	-0.111719	-0.111192	-0.111463
726	-0.304092	-0.303686	-0.303768	-0.279287	-0.126463	0.205221	0.143155	-0.103905	-0.238931	-0.276894	-0.270716	-0.192442	-0.100033	-0.0240447	-0.0212208	-0.100416	-0.159418	-0.21215	-0.238868	-0.247324	-0.232815	-0.228189	-0.233326	-0.213397	-0.209185	-0.203508	-0.215668	-0.214488	-0.204012	-0.192587	-0.188286	-0.180437	-0.175979	-0.17643	-0.176405	-0.173648	-0.174663	-0.168568	-0.166176	-0.159881	-0.157055	-0.137302	-0.133199	-0.132836	-0.122488	-0.120476	-0.110844	-0.111442	-0.110028
727	-0.304462	-0.305715	-0.305269	-0.282485	-0.125245	0.205478	0.144477	-0.103368	-0.238746	-0.279238	-0.271503	-0.19065	-0.0944641	-0.0218068	-0.0225643	-0.102174	-0.160891	-0.212944	-0.243222	-0.246865	-0.233542	-0.229868	-0.230903	-0.209537	-0.207699	-0.205285	-0.215932	-0.212913	-0.205725	-0.193241	-0.188726	-0.182368	-0.178447	-0.178929	-0.174378	-0.165494	-0.173182	-0.167237	-0.166503	-0.161989	-0.159272	-0.139829	-0.134873	-0.130864	-0.121902	-0.118629	-0.110262	-0.110275	-0.110039
728	-0.306307	-0.305963	-0.303494	-0.282541	-0.124908	0.204291	0.145814	-0.10546	-0.239738	-0.278411	-0.271171	-0.191132	-0.0992896	-0.0263178	-0.024368	-0.105651	-0.16037	-0.212608	-0.241658	-0.243624	-0.232001	-0.227953	-0.229087	-0.213065	-0.209347	-0.20419	-0.215425	-0.210859	-0.205591	-0.192392	-0.190425	-0.183025	-0.175252	-0.175912	-0.171931	-0.167792	-0.175557	-0.168376	-0.166964	-0.162136	-0.157321	-0.143626	-0.132409	-0.132511	-0.124261	-0.122074	-0.114667	-0.110691	-0.108337
729	-0.305907	-0.304316	-0.304556	-0.282145	-0.12433	0.205495	0.147163	-0.106023	-0.23956	-0.275938	-0.272227	-0.194064	-0.101492	-0.0266706	-0.0253154	-0.106062	-0.160169	-0.210537	-0.244313	-0.244567	-0.236337	-0.227722	-0.228045	-0.211925	-0.20802	-0.204784	-0.215761	-0.212726	-0.200728	-0.193147	-0.192004	-0.18544	-0.177801	-0.17567	-0.173164	-0.170586	-0.17722	-0.168666	-0.163705	-0.162821	-0.159912	-0.143595	-0.136778	-0.13156	-0.122649	-0.119752	-0.116703	-0.110926	-0.108031
730	-0.306223	-0.305039	-0.308432	-0.282408	-0.123266	0.205201	0.148528	-0.107034	-0.240466	-0.278399	-0.272626	-0.194974	-0.101865	-0.0304328	-0.0237006	-0.106589	-0.157066	-0.210808	-0.24494	-0.241407	-0.235063	-0.229966	-0.228897	-0.210805	-0.208846	-0.207836	-0.215375	-0.215157	-0.202843	-0.19251	-0.192454	-0.18071	-0.177229	-0.174042	-0.175347	-0.170711	-0.175563	-0.170594	-0.163128	-0.164822	-0.160098	-0.145592	-0.13639	-0.130893	-0.124577	-0.119882	-0.116688	-0.109795	-0.105378
731	-0.307524	-0.303834	-0.309189	-0.283352	-0.125538	0.205486	0.149904	-0.109313	-0.241299	-0.275891	-0.271113	-0.196752	-0.100799	-0.0294285	-0.0217472	-0.107259	-0.157001	-0.209163	-0.243923	-0.241954	-0.236061	-0.229594	-0.228772	-0.213321	-0.210285	-0.208181	-0.214237	-0.216489	-0.203643	-0.187596	-0.194793	-0.174954	-0.178535	-0.172969	-0.171921	-0.176112	-0.17163	-0.170705	-0.166366	-0.163963	-0.164512	-0.146915	-0.136234	-0.132005	-0.125506	-0.119485	-0.1178	-0.109453	-0.101011
732	-0.30767	-0.303799	-0.308691	-0.284552	-0.126009	0.205323	0.151296	-0.1098	-0.240993	-0.274052	-0.272712	-0.197841	-0.103138	-0.0285424	-0.0239591	-0.107551	-0.156487	-0.21016	-0.239996	-0.242196	-0.234516	-0.23099	-0.228626	-0.212136	-0.2109	-0.210661	-0.214516	-0.215241	-0.203571	-0.188079	-0.195169	-0.181294	-0.176744	-0.17674	-0.170982	-0.172267	-0.174601	-0.169797	-0.168198	-0.16047	-0.161888	-0.146141	-0.13598	-0.132691	-0.126562	-0.12195	-0.119197	-0.108573	-0.10279
733	-0.307558	-0.303142	-0.31059	-0.283779	-0.123028	0.202845	0.1527	-0.11005	-0.239309	-0.272976	-0.272626	-0.199994	-0.102663	-0.0284112	-0.025446	-0.10872	-0.153192	-0.210051	-0.240661	-0.242838	-0.233021	-0.230867	-0.229881	-0.210874	-0.20929	-0.210625	-0.215186	-0.215382	-0.200699	-0.19096	-0.195063	-0.181069	-0.175866	-0.174662	-0.169725	-0.173391	-0.177808	-0.166556	-0.167186	-0.166647	-0.158399	-0.146418	-0.140985	-0.136428	-0.129687	-0.120346	-0.118279	-0.110564	-0.10461
734	-0.309343	-0.303677	-0.308312	-0.283178	-0.120601	0.202897	0.154119	-0.108891	-0.240938	-0.273633	-0.270884	-0.202405	-0.103703	-0.0280578	-0.0248159	-0.110122	-0.153939	-0.209069	-0.24127	-0.242429	-0.233236	-0.233754	-0.226634	-0.214276	-0.210994	-0.210534	-0.21285	-0.21223	-0.202962	-0.193091	-0.192394	-0.184765	-0.177089	-0.173027	-0.170125	-0.174022	-0.175889	-0.168746	-0.171304	-0.167983	-0.160304	-0.148868	-0.144006	-0.134698	-0.130136	-0.118153	-0.117167	-0.113132	-0.107776
735	-0.309502	-0.304641	-0.306621	-0.282639	-0.120795	0.202634	0.152916	-0.108373	-0.238855	-0.274886	-0.272263	-0.203183	-0.102483	-0.0291377	-0.0244538	-0.108859	-0.153196	-0.208168	-0.242145	-0.245952	-0.230502	-0.238662	-0.227951	-0.216607	-0.21216	-0.212178	-0.214922	-0.210102	-0.199321	-0.197098	-0.190788	-0.181742	-0.176499	-0.178203	-0.173251	-0.175255	-0.172496	-0.169828	-0.169741	-0.164895	-0.156588	-0.141587	-0.143885	-0.135112	-0.130662	-0.12015	-0.120982	-0.115086	-0.105257
736	-0.305641	-0.302197	-0.3077	-0.282171	-0.119577	0.20303	0.147936	-0.108664	-0.239272	-0.275592	-0.270247	-0.20148	-0.101005	-0.0286327	-0.0229393	-0.109845	-0.154813	-0.207828	-0.241922	-0.24852	-0.229175	-0.233149	-0.229766	-0.210678	-0.215322	-0.212727	-0.218042	-0.210083	-0.201352	-0.197959	-0.190341	-0.183472	-0.176633	-0.173875	-0.176115	-0.178769	-0.173331	-0.172724	-0.171143	-0.166122	-0.159798	-0.147002	-0.144912	-0.138061	-0.131223	-0.123099	-0.119551	-0.117892	-0.107311
737	-0.305215	-0.303382	-0.307912	-0.282001	-0.118767	0.204061	0.148079	-0.110659	-0.238138	-0.275276	-0.268234	-0.200533	-0.102877	-0.030065	-0.022406	-0.111858	-0.157886	-0.206228	-0.241374	-0.249045	-0.230695	-0.233667	-0.228325	-0.216365	-0.215081	-0.213354	-0.218749	-0.208223	-0.19571	-0.196821	-0.186187	-0.181042	-0.176861	-0.172126	-0.174887	-0.177853	-0.174731	-0.171145	-0.165188	-0.167369	-0.156432	-0.150953	-0.145538	-0.137356	-0.131296	-0.125315	-0.119738	-0.117093	-0.106046
738	-0.306093	-0.300298	-0.308459	-0.283236	-0.119878	0.204021	0.150107	-0.10994	-0.236931	-0.275448	-0.266814	-0.19673	-0.103962	-0.0323236	-0.0237775	-0.111626	-0.156455	-0.206367	-0.240966	-0.248866	-0.232314	-0.236017	-0.228671	-0.21804	-0.213697	-0.215275	-0.221176	-0.209554	-0.192332	-0.196306	-0.190822	-0.181628	-0.176025	-0.173856	-0.173685	-0.17111	-0.173126	-0.169607	-0.165911	-0.170755	-0.15584	-0.149837	-0.147642	-0.134478	-0.129764	-0.126031	-0.123429	-0.114609	-0.113355
739	-0.306915	-0.30044	-0.308967	-0.282699	-0.120114	0.203515	0.150568	-0.110604	-0.23671	-0.275884	-0.264875	-0.19719	-0.104018	-0.0279592	-0.0236979	-0.109749	-0.154713	-0.205753	-0.241273	-0.248481	-0.232483	-0.232861	-0.227961	-0.215788	-0.213974	-0.213903	-0.221873	-0.210474	-0.191986	-0.196616	-0.187157	-0.180783	-0.175491	-0.173109	-0.17421	-0.177349	-0.173375	-0.17135	-0.167104	-0.170213	-0.15577	-0.150188	-0.144752	-0.133036	-0.130556	-0.127807	-0.125699	-0.117338	-0.114492
740	-0.307227	-0.299767	-0.310705	-0.282297	-0.122917	0.203261	0.152301	-0.11033	-0.237191	-0.277579	-0.266961	-0.197709	-0.102009	-0.0232698	-0.0217191	-0.106024	-0.155911	-0.205538	-0.239764	-0.246758	-0.229455	-0.234996	-0.22854	-0.220135	-0.215318	-0.212917	-0.221838	-0.215252	-0.193637	-0.195906	-0.18715	-0.18051	-0.176879	-0.175219	-0.171673	-0.176869	-0.173959	-0.17563	-0.167853	-0.166926	-0.156406	-0.150448	-0.146198	-0.136136	-0.130141	-0.128135	-0.122625	-0.118136	-0.116176
741	-0.308521	-0.299189	-0.310023	-0.280724	-0.121963	0.203583	0.154649	-0.109476	-0.236927	-0.277298	-0.269136	-0.194695	-0.0990369	-0.0247055	-0.0175238	-0.105994	-0.156098	-0.206427	-0.241124	-0.246169	-0.228498	-0.236788	-0.229034	-0.223952	-0.219843	-0.211384	-0.223141	-0.217673	-0.19383	-0.196149	-0.186739	-0.183116	-0.180119	-0.178987	-0.17155	-0.170872	-0.175611	-0.176355	-0.168681	-0.166231	-0.157188	-0.150016	-0.147634	-0.136915	-0.133921	-0.128437	-0.127086	-0.120608	-0.11644
742	-0.30805	-0.297638	-0.309653	-0.280851	-0.123359	0.203724	0.155446	-0.108042	-0.236487	-0.276835	-0.269257	-0.194323	-0.098355	-0.0268528	-0.0205637	-0.103279	-0.157608	-0.204594	-0.24098	-0.24634	-0.230817	-0.232832	-0.226416	-0.222606	-0.21834	-0.211585	-0.22539	-0.217796	-0.197619	-0.193564	-0.18662	-0.183256	-0.18337	-0.180001	-0.173311	-0.172563	-0.177623	-0.174489	-0.168983	-0.163678	-0.159224	-0.145941	-0.15136	-0.140122	-0.133682	-0.129766	-0.126616	-0.124294	-0.115986
743	-0.306329	-0.297993	-0.308965	-0.279819	-0.12407	0.203669	0.15372	-0.1105	-0.236477	-0.276161	-0.269235	-0.194244	-0.0991717	-0.028955	-0.0205572	-0.106506	-0.156465	-0.20423	-0.241857	-0.248009	-0.233368	-0.23255	-0.226036	-0.222431	-0.217206	-0.215483	-0.22258	-0.21754	-0.200642	-0.194602	-0.184125	-0.18193	-0.182613	-0.18109	-0.176303	-0.170366	-0.175799	-0.17325	-0.166391	-0.161301	-0.158238	-0.150195	-0.14721	-0.144924	-0.135355	-0.127668	-0.120882	-0.124338	-0.11496
744	-0.307708	-0.301287	-0.309761	-0.278304	-0.123509	0.205049	0.155483	-0.112889	-0.238724	-0.277674	-0.27134	-0.191772	-0.100878	-0.0297678	-0.0210442	-0.106303	-0.156001	-0.206187	-0.244134	-0.249483	-0.231271	-0.235674	-0.229034	-0.220229	-0.213753	-0.214277	-0.218717	-0.213188	-0.204054	-0.196236	-0.183877	-0.179962	-0.182295	-0.181461	-0.173455	-0.174547	-0.177202	-0.16893	-0.171903	-0.161758	-0.157124	-0.145915	-0.145574	-0.147993	-0.134406	-0.12509	-0.124478	-0.126542	-0.117365
745	-0.30912	-0.301421	-0.307898	-0.27731	-0.122391	0.206622	0.154939	-0.112298	-0.239104	-0.278158	-0.271099	-0.192826	-0.103411	-0.0333566	-0.0234708	-0.107015	-0.154093	-0.205758	-0.246718	-0.246673	-0.231802	-0.231926	-0.229464	-0.221712	-0.214395	-0.216919	-0.219415	-0.214662	-0.203964	-0.19526	-0.182804	-0.177782	-0.183259	-0.177954	-0.175953	-0.177191	-0.178971	-0.1657	-0.168029	-0.163639	-0.154749	-0.147989	-0.146734	-0.146565	-0.132972	-0.126815	-0.126488	-0.123173	-0.118918
746	-0.309408	-0.301732	-0.305989	-0.279119	-0.123015	0.206627	0.156357	-0.110636	-0.241325	-0.277027	-0.267199	-0.194582	-0.104768	-0.0358786	-0.0269385	-0.104338	-0.156281	-0.205081	-0.245147	-0.245812	-0.231929	-0.230727	-0.229354	-0.223853	-0.21276	-0.218945	-0.217226	-0.215814	-0.210201	-0.196874	-0.184196	-0.174936	-0.18083	-0.177384	-0.177036	-0.179176	-0.180042	-0.167336	-0.169268	-0.161542	-0.155672	-0.148703	-0.147544	-0.147796	-0.133993	-0.125541	-0.126038	-0.125203	-0.117762
747	-0.308945	-0.299651	-0.302347	-0.280496	-0.12315	0.205611	0.157336	-0.113426	-0.241246	-0.274666	-0.266897	-0.195455	-0.105016	-0.032474	-0.0291364	-0.104826	-0.15963	-0.206421	-0.243503	-0.246376	-0.232334	-0.232563	-0.229494	-0.226019	-0.214959	-0.218367	-0.219023	-0.216321	-0.210303	-0.192987	-0.18127	-0.175738	-0.180291	-0.180305	-0.176016	-0.180198	-0.178133	-0.166963	-0.169624	-0.160693	-0.153358	-0.154233	-0.146878	-0.14399	-0.13195	-0.123141	-0.125991	-0.130794	-0.121208
748	-0.309468	-0.29754	-0.302383	-0.282383	-0.12381	0.204902	0.157793	-0.11565	-0.241172	-0.274943	-0.265974	-0.196924	-0.104303	-0.0292391	-0.0303606	-0.103894	-0.161065	-0.204579	-0.244258	-0.247146	-0.230927	-0.229981	-0.228428	-0.224771	-0.214156	-0.217405	-0.216592	-0.216148	-0.209849	-0.191275	-0.183541	-0.176831	-0.177125	-0.18105	-0.174515	-0.180036	-0.17713	-0.167295	-0.170139	-0.162265	-0.156815	-0.14898	-0.146045	-0.14277	-0.131923	-0.125417	-0.12042	-0.131961	-0.121787
749	-0.307257	-0.29888	-0.300123	-0.282031	-0.124604	0.203621	0.157658	-0.117311	-0.242246	-0.27549	-0.265401	-0.19696	-0.103302	-0.0264755	-0.0277282	-0.100072	-0.162141	-0.204548	-0.243985	-0.246496	-0.232304	-0.231578	-0.22982	-0.224728	-0.214952	-0.2147	-0.217328	-0.215477	-0.207491	-0.190161	-0.179766	-0.180037	-0.176934	-0.183557	-0.174172	-0.177475	-0.179346	-0.171645	-0.169804	-0.163651	-0.15858	-0.151457	-0.148843	-0.145703	-0.130298	-0.126629	-0.123699	-0.129711	-0.122313
750	-0.306339	-0.298974	-0.302439	-0.28353	-0.126117	0.201781	0.15927	-0.11927	-0.242333	-0.275113	-0.266461	-0.197242	-0.100834	-0.0272703	-0.0274499	-0.0995617	-0.161912	-0.204749	-0.241481	-0.248749	-0.234082	-0.234027	-0.230281	-0.222621	-0.21181	-0.214885	-0.22196	-0.215633	-0.210248	-0.187176	-0.181889	-0.180331	-0.177641	-0.182372	-0.177112	-0.180498	-0.181561	-0.16911	-0.169883	-0.164542	-0.155384	-0.152566	-0.146327	-0.143104	-0.130816	-0.127892	-0.12341	-0.131922	-0.120358
751	-0.304794	-0.298615	-0.302557	-0.283143	-0.127208	0.20057	0.161169	-0.122732	-0.243845	-0.273763	-0.267758	-0.199673	-0.100739	-0.0281948	-0.0298056	-0.101614	-0.161246	-0.204508	-0.240458	-0.2484	-0.234244	-0.237073	-0.227264	-0.220833	-0.213414	-0.214669	-0.221479	-0.216831	-0.207434	-0.187952	-0.182678	-0.180045	-0.176154	-0.18099	-0.179174	-0.180916	-0.182676	-0.170638	-0.168368	-0.163275	-0.154364	-0.152485	-0.145027	-0.144217	-0.133666	-0.122266	-0.123958	-0.127928	-0.12057
752	-0.3037	-0.298393	-0.30451	-0.282413	-0.126984	0.200923	0.162511	-0.123304	-0.243903	-0.274296	-0.265176	-0.200848	-0.101024	-0.0234865	-0.0307492	-0.103678	-0.159382	-0.203716	-0.240431	-0.246405	-0.234186	-0.236434	-0.226916	-0.219131	-0.216111	-0.21485	-0.218962	-0.214319	-0.205696	-0.188379	-0.187871	-0.179182	-0.17991	-0.178487	-0.178144	-0.180786	-0.178306	-0.175204	-0.16996	-0.164066	-0.157998	-0.150147	-0.145855	-0.147156	-0.131783	-0.123798	-0.12673	-0.128193	-0.124118
753	-0.306809	-0.300149	-0.306275	-0.281184	-0.125954	0.200279	0.162786	-0.127792	-0.247307	-0.275247	-0.26628	-0.200404	-0.0990971	-0.0238092	-0.0301661	-0.101045	-0.157454	-0.19963	-0.241328	-0.245374	-0.234338	-0.235368	-0.227111	-0.221241	-0.212089	-0.217427	-0.217619	-0.216465	-0.201673	-0.192188	-0.187891	-0.179768	-0.181864	-0.180736	-0.179786	-0.184742	-0.179555	-0.175784	-0.170908	-0.163004	-0.160509	-0.151619	-0.142716	-0.146234	-0.133022	-0.127225	-0.129326	-0.124962	-0.117385
754	-0.308242	-0.302102	-0.306212	-0.282732	-0.123896	0.200156	0.164439	-0.126651	-0.244604	-0.275421	-0.264599	-0.199846	-0.0985678	-0.021319	-0.0323945	-0.103686	-0.160578	-0.204347	-0.242819	-0.245435	-0.234367	-0.233334	-0.228864	-0.220516	-0.209872	-0.214506	-0.218038	-0.217481	-0.206529	-0.192856	-0.184958	-0.182254	-0.178376	-0.180268	-0.180068	-0.182484	-0.178394	-0.175243	-0.170337	-0.162441	-0.162311	-0.152207	-0.145034	-0.14632	-0.135364	-0.132695	-0.124653	-0.125817	-0.113418
755	-0.305422	-0.302659	-0.309088	-0.282001	-0.124916	0.199278	0.164704	-0.126905	-0.243304	-0.276841	-0.264984	-0.197102	-0.0992629	-0.0239967	-0.0321146	-0.107683	-0.159397	-0.204332	-0.245676	-0.246128	-0.235611	-0.232432	-0.22902	-0.222022	-0.212844	-0.212913	-0.219168	-0.217491	-0.207876	-0.191448	-0.188695	-0.181725	-0.178871	-0.181012	-0.180526	-0.184028	-0.180745	-0.172618	-0.16813	-0.160835	-0.162351	-0.152335	-0.141851	-0.146245	-0.135536	-0.130404	-0.121416	-0.125136	-0.116546
756	-0.304276	-0.30348	-0.306885	-0.283112	-0.125952	0.198799	0.165408	-0.128917	-0.242552	-0.276214	-0.267735	-0.197974	-0.102148	-0.0246353	-0.0314747	-0.108927	-0.156877	-0.206812	-0.242196	-0.246052	-0.233857	-0.234796	-0.226912	-0.220847	-0.21501	-0.215271	-0.220649	-0.218566	-0.202908	-0.189271	-0.189921	-0.180447	-0.181953	-0.180814	-0.185124	-0.181768	-0.180814	-0.171328	-0.16654	-0.159119	-0.162093	-0.153718	-0.144232	-0.1475	-0.133684	-0.130073	-0.125457	-0.128888	-0.117103
757	-0.304505	-0.30294	-0.30476	-0.284322	-0.125275	0.199325	0.165551	-0.128153	-0.242517	-0.276682	-0.269675	-0.201123	-0.100697	-0.0260245	-0.0304067	-0.104153	-0.155739	-0.204473	-0.241859	-0.242759	-0.235328	-0.236046	-0.226827	-0.216895	-0.215233	-0.213765	-0.217579	-0.215383	-0.205914	-0.193278	-0.190568	-0.179669	-0.182179	-0.183309	-0.183652	-0.186207	-0.182109	-0.172127	-0.168041	-0.158417	-0.161976	-0.154155	-0.144581	-0.146732	-0.136605	-0.130564	-0.127581	-0.127204	-0.114528
758	-0.307961	-0.304054	-0.305584	-0.283399	-0.125568	0.199971	0.164896	-0.125852	-0.241723	-0.27669	-0.269589	-0.197037	-0.100466	-0.0274708	-0.0322363	-0.0995254	-0.156901	-0.203403	-0.239945	-0.244455	-0.236698	-0.23565	-0.225607	-0.221502	-0.22036	-0.215703	-0.217275	-0.215918	-0.206459	-0.193714	-0.189952	-0.180114	-0.184262	-0.183525	-0.18217	-0.184171	-0.181933	-0.17341	-0.167389	-0.162403	-0.160209	-0.152913	-0.145083	-0.140571	-0.135643	-0.130483	-0.126751	-0.12689	-0.117857
759	-0.308322	-0.302956	-0.307482	-0.284002	-0.126006	0.199575	0.164223	-0.125334	-0.2407	-0.278175	-0.269094	-0.196747	-0.0976938	-0.0283398	-0.0323207	-0.0964766	-0.155328	-0.205084	-0.238453	-0.244091	-0.235292	-0.237853	-0.225109	-0.219618	-0.219695	-0.211362	-0.215672	-0.217779	-0.208474	-0.19325	-0.191423	-0.183913	-0.183318	-0.182451	-0.180113	-0.184473	-0.180595	-0.1735	-0.167574	-0.160046	-0.157967	-0.155814	-0.148025	-0.13897	-0.135621	-0.125821	-0.129045	-0.125531	-0.121186
760	-0.30998	-0.300986	-0.308621	-0.280522	-0.125024	0.198376	0.161208	-0.125443	-0.239124	-0.277875	-0.269325	-0.196023	-0.0956469	-0.0297637	-0.029678	-0.0965793	-0.158012	-0.2052	-0.238106	-0.239357	-0.236976	-0.237397	-0.229269	-0.216029	-0.221292	-0.215333	-0.21494	-0.215997	-0.207501	-0.192797	-0.191575	-0.183602	-0.185841	-0.181753	-0.183212	-0.188478	-0.180999	-0.174617	-0.166513	-0.159752	-0.162895	-0.157656	-0.148309	-0.14594	-0.140298	-0.126306	-0.124397	-0.122829	-0.12401
761	-0.309789	-0.301936	-0.30723	-0.277994	-0.129191	0.197819	0.161346	-0.125195	-0.238584	-0.277408	-0.265447	-0.197263	-0.0978546	-0.0270849	-0.0278855	-0.100861	-0.156985	-0.205613	-0.238227	-0.238901	-0.236546	-0.23487	-0.228004	-0.218111	-0.221941	-0.219648	-0.213499	-0.215776	-0.209309	-0.193414	-0.192268	-0.183584	-0.186951	-0.181204	-0.185497	-0.187642	-0.179768	-0.173613	-0.166267	-0.160106	-0.161887	-0.155318	-0.148929	-0.144869	-0.137947	-0.128782	-0.124132	-0.121611	-0.118991
762	-0.308733	-0.30161	-0.306098	-0.279987	-0.1339	0.198333	0.162443	-0.122427	-0.239709	-0.277025	-0.267929	-0.196996	-0.0977577	-0.0290749	-0.0292109	-0.104243	-0.156921	-0.202997	-0.238325	-0.242373	-0.237115	-0.23421	-0.2295	-0.217524	-0.219518	-0.217388	-0.217256	-0.21479	-0.209265	-0.192559	-0.194795	-0.183545	-0.183273	-0.180334	-0.181361	-0.186956	-0.180864	-0.174396	-0.168204	-0.165283	-0.160555	-0.154468	-0.144502	-0.147292	-0.142358	-0.122579	-0.12232	-0.118048	-0.118842
763	-0.306968	-0.300634	-0.304319	-0.280622	-0.134929	0.199621	0.163641	-0.11951	-0.241819	-0.275967	-0.271283	-0.196304	-0.0996573	-0.0359611	-0.0284136	-0.106081	-0.155681	-0.20515	-0.236212	-0.242542	-0.240224	-0.234472	-0.228621	-0.216675	-0.219379	-0.219532	-0.222252	-0.218564	-0.211051	-0.192969	-0.19577	-0.182812	-0.188488	-0.179535	-0.180374	-0.185877	-0.177356	-0.175296	-0.167455	-0.162614	-0.162195	-0.15568	-0.145695	-0.147775	-0.141957	-0.121756	-0.121652	-0.121207	-0.117578
764	-0.306103	-0.302443	-0.301194	-0.280219	-0.134723	0.199222	0.164168	-0.117141	-0.246208	-0.27662	-0.268047	-0.198133	-0.102779	-0.0362005	-0.0294508	-0.109562	-0.156372	-0.206773	-0.23866	-0.245038	-0.241603	-0.236635	-0.224574	-0.218071	-0.221226	-0.217998	-0.223626	-0.214131	-0.215012	-0.198484	-0.192969	-0.183902	-0.182357	-0.179959	-0.18031	-0.184894	-0.179203	-0.176914	-0.164702	-0.163484	-0.159788	-0.152126	-0.149886	-0.14504	-0.143686	-0.128456	-0.12484	-0.122067	-0.112627
765	-0.306707	-0.302688	-0.300574	-0.281309	-0.13189	0.20162	0.163517	-0.116113	-0.248112	-0.275683	-0.268856	-0.198143	-0.101459	-0.0316708	-0.0305448	-0.109444	-0.158022	-0.206691	-0.239316	-0.244802	-0.243136	-0.234726	-0.225968	-0.219824	-0.219446	-0.219297	-0.22414	-0.21158	-0.207904	-0.199285	-0.189856	-0.186678	-0.181621	-0.181792	-0.180843	-0.185728	-0.182522	-0.17362	-0.165503	-0.160881	-0.162713	-0.152135	-0.153006	-0.146578	-0.145312	-0.130073	-0.1222	-0.118339	-0.106447
766	-0.30786	-0.303544	-0.301033	-0.279143	-0.128295	0.202716	0.164861	-0.116113	-0.247321	-0.274797	-0.268216	-0.199275	-0.103104	-0.0340046	-0.0317184	-0.111427	-0.158931	-0.204012	-0.241784	-0.243324	-0.242206	-0.233216	-0.227478	-0.218985	-0.221323	-0.222465	-0.220672	-0.217615	-0.208957	-0.200703	-0.19004	-0.185795	-0.180327	-0.181075	-0.178564	-0.183685	-0.182604	-0.173985	-0.162433	-0.164459	-0.162974	-0.154848	-0.152405	-0.149155	-0.14048	-0.127124	-0.123138	-0.115576	-0.1086
767	-0.308692	-0.303322	-0.300582	-0.279647	-0.12953	0.204169	0.165921	-0.115261	-0.244435	-0.273863	-0.269692	-0.20179	-0.102478	-0.0327758	-0.0324933	-0.109041	-0.162239	-0.20615	-0.240658	-0.246623	-0.241698	-0.233826	-0.227384	-0.217784	-0.222991	-0.220249	-0.221329	-0.21938	-0.207824	-0.196664	-0.19045	-0.190651	-0.180275	-0.18356	-0.177135	-0.183453	-0.179916	-0.175463	-0.166521	-0.165244	-0.164685	-0.155363	-0.150312	-0.148705	-0.143942	-0.130585	-0.120773	-0.11585	-0.108016
768	-0.309149	-0.305242	-0.300697	-0.280608	-0.12818	0.20523	0.167703	-0.113884	-0.242027	-0.273341	-0.268803	-0.203042	-0.101261	-0.0315339	-0.0301842	-0.107888	-0.157082	-0.207358	-0.24311	-0.248277	-0.242969	-0.236138	-0.229711	-0.219854	-0.225488	-0.217493	-0.220546	-0.218811	-0.205922	-0.197946	-0.196484	-0.189631	-0.183411	-0.179621	-0.176919	-0.183695	-0.177403	-0.175236	-0.166503	-0.161979	-0.162874	-0.156227	-0.14784	-0.144801	-0.141876	-0.129791	-0.12143	-0.115146	-0.106337
769	-0.309086	-0.304572	-0.301169	-0.280817	-0.126519	0.205621	0.16885	-0.115394	-0.241546	-0.272928	-0.266672	-0.202336	-0.100114	-0.0329785	-0.0276633	-0.107355	-0.159826	-0.210545	-0.244827	-0.24584	-0.241287	-0.234034	-0.226964	-0.219638	-0.226127	-0.218091	-0.216864	-0.214692	-0.207625	-0.199286	-0.193575	-0.188253	-0.182547	-0.180582	-0.176757	-0.181696	-0.177963	-0.176683	-0.165928	-0.159376	-0.166987	-0.160777	-0.149587	-0.146063	-0.140789	-0.128891	-0.117033	-0.116812	-0.105877
770	-0.307045	-0.305269	-0.301058	-0.278461	-0.125999	0.206563	0.169738	-0.114003	-0.239802	-0.273038	-0.270436	-0.199761	-0.100017	-0.0325886	-0.0277194	-0.105295	-0.159333	-0.211134	-0.241815	-0.246068	-0.238169	-0.233905	-0.228148	-0.219875	-0.225223	-0.216657	-0.219137	-0.214216	-0.202713	-0.202899	-0.191201	-0.188694	-0.182354	-0.181137	-0.181761	-0.18175	-0.183368	-0.173725	-0.165026	-0.159201	-0.166997	-0.157213	-0.144442	-0.144129	-0.143015	-0.127979	-0.117312	-0.121393	-0.106943
771	-0.307192	-0.306768	-0.301048	-0.279656	-0.126908	0.207052	0.170622	-0.117695	-0.240927	-0.275413	-0.269425	-0.199785	-0.101016	-0.0310132	-0.0267717	-0.103887	-0.159924	-0.209806	-0.239887	-0.246534	-0.241797	-0.23155	-0.227905	-0.220565	-0.224083	-0.214696	-0.217761	-0.213166	-0.200121	-0.205846	-0.192782	-0.187998	-0.18306	-0.178896	-0.176819	-0.17881	-0.180917	-0.172598	-0.167617	-0.158518	-0.165357	-0.161266	-0.149107	-0.14288	-0.141239	-0.12571	-0.118372	-0.119437	-0.101559
772	-0.30744	-0.305935	-0.300592	-0.280059	-0.127903	0.204333	0.170303	-0.116555	-0.240607	-0.273905	-0.271766	-0.198222	-0.104465	-0.0329126	-0.0281459	-0.102056	-0.15976	-0.210503	-0.241233	-0.247043	-0.240377	-0.233601	-0.227812	-0.220049	-0.225141	-0.216869	-0.21827	-0.215521	-0.201843	-0.206499	-0.189667	-0.189817	-0.179967	-0.178648	-0.179393	-0.178048	-0.179793	-0.17331	-0.165583	-0.162763	-0.165722	-0.157379	-0.149677	-0.13978	-0.137898	-0.12442	-0.119758	-0.115749	-0.104074
773	-0.308472	-0.305466	-0.302851	-0.281312	-0.12677	0.205426	0.169028	-0.115524	-0.241786	-0.275477	-0.272295	-0.19761	-0.106633	-0.0333294	-0.0258828	-0.100119	-0.161945	-0.210433	-0.23995	-0.245712	-0.240696	-0.233859	-0.228208	-0.219682	-0.223371	-0.214608	-0.219303	-0.216058	-0.203812	-0.202215	-0.187865	-0.188815	-0.178871	-0.183689	-0.176914	-0.179118	-0.181982	-0.172537	-0.16604	-0.157745	-0.161775	-0.162477	-0.150262	-0.140622	-0.137386	-0.12287	-0.116231	-0.11428	-0.105863
774	-0.308006	-0.304382	-0.308212	-0.282057	-0.123039	0.206695	0.168365	-0.120013	-0.242641	-0.275915	-0.27173	-0.199034	-0.105272	-0.0276779	-0.0224843	-0.10381	-0.162377	-0.208553	-0.239656	-0.24804	-0.242659	-0.2321	-0.227527	-0.219206	-0.22042	-0.21515	-0.221594	-0.213325	-0.208027	-0.201089	-0.18937	-0.189592	-0.183996	-0.179807	-0.174688	-0.178848	-0.179778	-0.169878	-0.167405	-0.158687	-0.160877	-0.161234	-0.148405	-0.137581	-0.135102	-0.122479	-0.117169	-0.116229	-0.109504
775	-0.307288	-0.304737	-0.308433	-0.280868	-0.123954	0.208541	0.166792	-0.118596	-0.242891	-0.275932	-0.272017	-0.19991	-0.101434	-0.0248713	-0.0224618	-0.0989268	-0.163535	-0.209357	-0.241344	-0.247432	-0.244723	-0.232271	-0.230264	-0.218133	-0.22425	-0.217075	-0.222374	-0.219014	-0.207857	-0.199323	-0.18862	-0.188541	-0.186467	-0.178915	-0.175858	-0.178534	-0.175171	-0.171724	-0.167309	-0.161974	-0.162959	-0.159191	-0.146642	-0.137005	-0.138091	-0.1203	-0.117244	-0.118097	-0.112063
776	-0.306767	-0.30513	-0.305673	-0.279539	-0.125564	0.20836	0.165213	-0.116361	-0.241976	-0.277721	-0.273038	-0.201452	-0.103376	-0.027252	-0.0259983	-0.0965271	-0.165887	-0.21029	-0.241275	-0.248201	-0.243483	-0.23375	-0.226458	-0.21886	-0.22283	-0.220473	-0.221933	-0.223638	-0.202914	-0.195814	-0.189265	-0.188579	-0.183366	-0.182354	-0.178215	-0.176874	-0.175837	-0.175609	-0.164171	-0.158973	-0.16063	-0.154176	-0.147534	-0.138444	-0.136848	-0.115115	-0.119166	-0.114348	-0.114258
777	-0.306951	-0.3021	-0.30139	-0.283463	-0.128099	0.207198	0.164027	-0.110941	-0.241286	-0.277506	-0.271746	-0.202591	-0.102926	-0.0280827	-0.0249074	-0.0945036	-0.165865	-0.208085	-0.241595	-0.245865	-0.24381	-0.236248	-0.227168	-0.215878	-0.222682	-0.218733	-0.22105	-0.218458	-0.20076	-0.196485	-0.19043	-0.188081	-0.184945	-0.181156	-0.174187	-0.178655	-0.172716	-0.172021	-0.164592	-0.156487	-0.162774	-0.155445	-0.146864	-0.13886	-0.128994	-0.120825	-0.114547	-0.11349	-0.107295
778	-0.306628	-0.301947	-0.299547	-0.28432	-0.12919	0.206671	0.163114	-0.111142	-0.241585	-0.275387	-0.273514	-0.201856	-0.0999645	-0.0300714	-0.0243348	-0.0957204	-0.165176	-0.21116	-0.242838	-0.248023	-0.247414	-0.236043	-0.228072	-0.219505	-0.218928	-0.217745	-0.220454	-0.218215	-0.20195	-0.19334	-0.189395	-0.187155	-0.180296	-0.180235	-0.175769	-0.178959	-0.173118	-0.174862	-0.165087	-0.158131	-0.160625	-0.155018	-0.147539	-0.134825	-0.130262	-0.122997	-0.116573	-0.114794	-0.10618
779	-0.302152	-0.304567	-0.300128	-0.282886	-0.130192	0.205269	0.163007	-0.113378	-0.241298	-0.275096	-0.271442	-0.203837	-0.0974065	-0.0286462	-0.0233325	-0.0935175	-0.163748	-0.210383	-0.242879	-0.247946	-0.246036	-0.235711	-0.228462	-0.223774	-0.219292	-0.216641	-0.220978	-0.217081	-0.196971	-0.195871	-0.192413	-0.186664	-0.179136	-0.180971	-0.177294	-0.179668	-0.17089	-0.172132	-0.164689	-0.160084	-0.15493	-0.157248	-0.147246	-0.139417	-0.132987	-0.126318	-0.116719	-0.112531	-0.108307
780	-0.301943	-0.303828	-0.30068	-0.283094	-0.12783	0.204673	0.163391	-0.115172	-0.242807	-0.276355	-0.272766	-0.203201	-0.0993406	-0.0278785	-0.0213963	-0.0916511	-0.16468	-0.213531	-0.240738	-0.247625	-0.2471	-0.233985	-0.225998	-0.220144	-0.217443	-0.218356	-0.223456	-0.216494	-0.197076	-0.19548	-0.193829	-0.184269	-0.179332	-0.181808	-0.174779	-0.178528	-0.175994	-0.173259	-0.165934	-0.16037	-0.154841	-0.152636	-0.149737	-0.142022	-0.13284	-0.125887	-0.115433	-0.111569	-0.106775
781	-0.304101	-0.304399	-0.302964	-0.282073	-0.126428	0.204609	0.163381	-0.121098	-0.243577	-0.275014	-0.273582	-0.201317	-0.0980888	-0.0297876	-0.0214748	-0.089559	-0.164476	-0.212715	-0.2406	-0.249022	-0.246016	-0.237613	-0.226449	-0.218222	-0.216379	-0.21835	-0.223653	-0.215965	-0.199721	-0.198487	-0.193408	-0.185264	-0.181509	-0.178979	-0.17637	-0.179613	-0.179661	-0.174474	-0.16157	-0.161572	-0.155127	-0.153592	-0.146133	-0.138984	-0.132475	-0.125962	-0.116392	-0.110504	-0.108313
782	-0.304391	-0.305276	-0.306424	-0.281692	-0.125508	0.204239	0.162212	-0.118955	-0.244283	-0.276801	-0.274935	-0.203564	-0.0987745	-0.0287242	-0.0247072	-0.0950485	-0.163564	-0.212785	-0.238291	-0.247525	-0.248204	-0.235375	-0.226533	-0.217135	-0.216323	-0.217298	-0.225807	-0.214253	-0.200102	-0.196039	-0.193017	-0.187841	-0.182005	-0.179006	-0.176845	-0.181095	-0.17657	-0.173552	-0.166579	-0.15708	-0.155742	-0.153683	-0.14863	-0.138138	-0.131942	-0.119379	-0.114384	-0.112585	-0.108033
783	-0.304348	-0.305027	-0.306382	-0.279283	-0.125792	0.204406	0.161611	-0.116845	-0.244394	-0.27807	-0.271998	-0.205045	-0.0981929	-0.0292962	-0.0243481	-0.0930953	-0.16258	-0.212243	-0.237605	-0.249969	-0.247133	-0.234889	-0.225476	-0.218394	-0.215834	-0.217806	-0.223107	-0.21503	-0.19742	-0.198421	-0.190484	-0.192352	-0.184058	-0.174338	-0.171305	-0.18255	-0.176835	-0.175349	-0.164449	-0.160259	-0.153154	-0.153724	-0.148726	-0.136248	-0.135623	-0.117137	-0.11296	-0.108292	-0.104493
784	-0.302784	-0.304535	-0.3057	-0.279982	-0.126022	0.206028	0.160588	-0.118578	-0.244761	-0.278671	-0.271432	-0.204379	-0.0957554	-0.0264723	-0.0308314	-0.0923662	-0.16451	-0.214016	-0.239804	-0.248463	-0.24454	-0.233576	-0.226013	-0.217784	-0.219823	-0.218268	-0.222631	-0.214902	-0.195714	-0.191449	-0.191153	-0.19471	-0.181877	-0.177989	-0.174711	-0.182347	-0.178228	-0.175808	-0.164387	-0.161237	-0.154552	-0.153881	-0.144679	-0.139655	-0.132156	-0.115852	-0.114487	-0.110157	-0.100721
785	-0.302032	-0.303991	-0.306368	-0.279439	-0.12693	0.206788	0.160674	-0.118488	-0.244311	-0.281551	-0.272001	-0.199804	-0.0938415	-0.023726	-0.0304875	-0.0943606	-0.161208	-0.21068	-0.240419	-0.245511	-0.243358	-0.235291	-0.227382	-0.215054	-0.217483	-0.218799	-0.224092	-0.213667	-0.194808	-0.193884	-0.1895	-0.191315	-0.183892	-0.179216	-0.174764	-0.178328	-0.180051	-0.173186	-0.163667	-0.163952	-0.157857	-0.152479	-0.142588	-0.140765	-0.133451	-0.113266	-0.116631	-0.11211	-0.097998
786	-0.301573	-0.30289	-0.306194	-0.280007	-0.126153	0.205995	0.159717	-0.1193	-0.2463	-0.27977	-0.27372	-0.199032	-0.0945902	-0.0207514	-0.0258022	-0.0958861	-0.161951	-0.21374	-0.240481	-0.247397	-0.245909	-0.235692	-0.22428	-0.214387	-0.21723	-0.220834	-0.221328	-0.214813	-0.195194	-0.193501	-0.187044	-0.190097	-0.184668	-0.180654	-0.173385	-0.179989	-0.179104	-0.172845	-0.164908	-0.167339	-0.160171	-0.153149	-0.143637	-0.142158	-0.133635	-0.115435	-0.112546	-0.110007	-0.101631
787	-0.304422	-0.299979	-0.308251	-0.282464	-0.124743	0.205635	0.158842	-0.119269	-0.245905	-0.27882	-0.275091	-0.201004	-0.0951107	-0.0192975	-0.0214681	-0.0933427	-0.164121	-0.211974	-0.240066	-0.247841	-0.241281	-0.237581	-0.22444	-0.216215	-0.217475	-0.222066	-0.222425	-0.210031	-0.19525	-0.198387	-0.186814	-0.189717	-0.184577	-0.182189	-0.171006	-0.178441	-0.177644	-0.172884	-0.170723	-0.168793	-0.160234	-0.153069	-0.146636	-0.140815	-0.135071	-0.111168	-0.11396	-0.107106	-0.102702
788	-0.303224	-0.299585	-0.308246	-0.284113	-0.125247	0.204961	0.157854	-0.116656	-0.243692	-0.278451	-0.275081	-0.202774	-0.0938746	-0.0208776	-0.0224754	-0.0918732	-0.16545	-0.210616	-0.239059	-0.247161	-0.236307	-0.236845	-0.228923	-0.218693	-0.218162	-0.220657	-0.217808	-0.209906	-0.193785	-0.199834	-0.188746	-0.191257	-0.185341	-0.180547	-0.174882	-0.179319	-0.177464	-0.171377	-0.164257	-0.165769	-0.156242	-0.154374	-0.145415	-0.138197	-0.135518	-0.11018	-0.113713	-0.109513	-0.0980006
789	-0.300472	-0.298369	-0.308592	-0.286292	-0.123058	0.206087	0.157094	-0.116884	-0.247361	-0.282228	-0.276962	-0.206399	-0.0928417	-0.0205283	-0.0223179	-0.0936143	-0.166684	-0.210077	-0.238301	-0.24968	-0.23848	-0.238953	-0.227878	-0.220555	-0.214917	-0.221159	-0.216833	-0.209475	-0.194859	-0.199082	-0.187113	-0.191679	-0.184323	-0.178045	-0.173285	-0.178635	-0.176657	-0.169959	-0.165941	-0.166498	-0.154867	-0.156305	-0.145454	-0.138511	-0.139133	-0.11366	-0.113551	-0.109795	-0.0996738
790	-0.2991	-0.297772	-0.309209	-0.28613	-0.122546	0.207456	0.155462	-0.119632	-0.246537	-0.281943	-0.274286	-0.204624	-0.0943959	-0.020464	-0.023409	-0.0951245	-0.168043	-0.212626	-0.238433	-0.248873	-0.237461	-0.238664	-0.226535	-0.220512	-0.215366	-0.218452	-0.217482	-0.209439	-0.192536	-0.198019	-0.187287	-0.192753	-0.185763	-0.177299	-0.174608	-0.177133	-0.179177	-0.173516	-0.165071	-0.165891	-0.154798	-0.156228	-0.145307	-0.135856	-0.138372	-0.117314	-0.115409	-0.107515	-0.0977104
791	-0.299739	-0.298735	-0.310834	-0.286492	-0.122252	0.209638	0.154449	-0.118368	-0.247539	-0.282595	-0.273029	-0.204506	-0.0967839	-0.0194134	-0.0271235	-0.0960067	-0.168734	-0.208526	-0.240297	-0.245886	-0.235702	-0.239804	-0.229914	-0.22171	-0.219527	-0.220269	-0.214123	-0.207801	-0.191765	-0.198329	-0.186349	-0.189501	-0.185939	-0.176926	-0.171327	-0.176615	-0.181398	-0.173039	-0.166651	-0.165583	-0.154176	-0.160773	-0.145326	-0.139601	-0.132035	-0.112826	-0.113017	-0.107965	-0.0979274
792	-0.301435	-0.299225	-0.312668	-0.286208	-0.123074	0.208302	0.15313	-0.116784	-0.246475	-0.279263	-0.271341	-0.202214	-0.102565	-0.0228665	-0.0297333	-0.101093	-0.167585	-0.214942	-0.244121	-0.243721	-0.239364	-0.23788	-0.227511	-0.221922	-0.218682	-0.222637	-0.213576	-0.208405	-0.192442	-0.197103	-0.183406	-0.19019	-0.184104	-0.179706	-0.176249	-0.178888	-0.177993	-0.17564	-0.167405	-0.166139	-0.154263	-0.158549	-0.143	-0.13855	-0.130059	-0.11658	-0.113494	-0.105349	-0.0942233
793	-0.302993	-0.300204	-0.311575	-0.28672	-0.123991	0.208804	0.153077	-0.115215	-0.246206	-0.277337	-0.273067	-0.202424	-0.100854	-0.0242879	-0.0311809	-0.102482	-0.167515	-0.214571	-0.245807	-0.24288	-0.237642	-0.23629	-0.229528	-0.216951	-0.219552	-0.220589	-0.213015	-0.205651	-0.194845	-0.196803	-0.185054	-0.192215	-0.183464	-0.176389	-0.178509	-0.181435	-0.177686	-0.173368	-0.169491	-0.167802	-0.156562	-0.154807	-0.14065	-0.135184	-0.129924	-0.116502	-0.116113	-0.104621	-0.0963359
794	-0.301921	-0.300676	-0.313792	-0.28827	-0.122602	0.211583	0.154972	-0.115742	-0.246202	-0.275302	-0.271328	-0.200383	-0.10101	-0.0226979	-0.0259441	-0.102212	-0.166868	-0.207835	-0.245203	-0.242237	-0.233553	-0.240254	-0.231957	-0.218416	-0.220263	-0.22052	-0.216535	-0.202819	-0.195857	-0.197898	-0.184876	-0.189862	-0.186721	-0.18013	-0.175564	-0.179695	-0.179001	-0.173033	-0.170709	-0.163206	-0.157958	-0.151916	-0.13958	-0.132593	-0.130557	-0.116412	-0.1129	-0.107425	-0.0994019
795	-0.301013	-0.300622	-0.312344	-0.290671	-0.124495	0.213181	0.158841	-0.117042	-0.246234	-0.273604	-0.271429	-0.199042	-0.0991206	-0.0197689	-0.0230635	-0.0978631	-0.165299	-0.212528	-0.245973	-0.243024	-0.235944	-0.241515	-0.232548	-0.216137	-0.221193	-0.215262	-0.213258	-0.202198	-0.197358	-0.195514	-0.186699	-0.188612	-0.185513	-0.176591	-0.175674	-0.177084	-0.178757	-0.172885	-0.169665	-0.164706	-0.155851	-0.152264	-0.139559	-0.135227	-0.12735	-0.118271	-0.111359	-0.1041	-0.102499
796	-0.303743	-0.302383	-0.311038	-0.28984	-0.124679	0.213415	0.162844	-0.118161	-0.244517	-0.271129	-0.270624	-0.198038	-0.0992943	-0.0170004	-0.0207193	-0.100031	-0.165479	-0.213655	-0.244174	-0.243995	-0.236525	-0.239006	-0.231923	-0.216211	-0.220655	-0.218137	-0.211508	-0.199896	-0.19856	-0.193571	-0.189063	-0.186668	-0.189958	-0.178309	-0.17331	-0.180912	-0.180019	-0.174763	-0.16886	-0.163108	-0.154053	-0.154081	-0.14172	-0.136044	-0.12972	-0.1167	-0.109319	-0.102581	-0.0985279
797	-0.304815	-0.301824	-0.307729	-0.291408	-0.124552	0.213291	0.166594	-0.117141	-0.243451	-0.274627	-0.272596	-0.200415	-0.0994843	-0.014657	-0.0235191	-0.0976783	-0.16414	-0.212233	-0.244979	-0.244855	-0.233177	-0.238711	-0.229636	-0.214151	-0.218268	-0.215933	-0.210175	-0.199691	-0.20073	-0.194781	-0.186593	-0.186238	-0.188454	-0.17919	-0.176322	-0.177835	-0.177242	-0.172865	-0.164339	-0.16182	-0.153915	-0.151864	-0.142609	-0.133414	-0.12862	-0.115816	-0.109387	-0.100277	-0.0989807
798	-0.306658	-0.300924	-0.304406	-0.29095	-0.126803	0.214474	0.17048	-0.117113	-0.243226	-0.275419	-0.272497	-0.200556	-0.0981719	-0.0140889	-0.0228885	-0.100635	-0.165124	-0.212491	-0.246058	-0.240307	-0.234269	-0.24236	-0.23304	-0.217121	-0.218251	-0.213247	-0.212951	-0.204166	-0.197519	-0.194983	-0.188256	-0.186377	-0.184483	-0.178477	-0.178465	-0.178488	-0.176562	-0.172144	-0.165343	-0.160126	-0.156263	-0.152433	-0.140553	-0.129644	-0.122833	-0.114559	-0.113725	-0.102351	-0.100201
799	-0.308643	-0.30099	-0.304266	-0.291282	-0.124804	0.211831	0.170607	-0.115883	-0.243255	-0.274778	-0.271722	-0.198755	-0.0987879	-0.0180559	-0.0240605	-0.102728	-0.167136	-0.213364	-0.245697	-0.242417	-0.231281	-0.240522	-0.233747	-0.216351	-0.216244	-0.214405	-0.215617	-0.202236	-0.193476	-0.19233	-0.188456	-0.187687	-0.183546	-0.172658	-0.178128	-0.176881	-0.177575	-0.171199	-0.167057	-0.161136	-0.155218	-0.150934	-0.132748	-0.132164	-0.127682	-0.11077	-0.111266	-0.102821	-0.10036
800	-0.307931	-0.302006	-0.30242	-0.291686	-0.126757	0.209154	0.169922	-0.114682	-0.246615	-0.277402	-0.274427	-0.197865	-0.09659	-0.0168054	-0.0233299	-0.102417	-0.166271	-0.210323	-0.246017	-0.245737	-0.231581	-0.238917	-0.235941	-0.216552	-0.216375	-0.211524	-0.214654	-0.205098	-0.194352	-0.191169	-0.187072	-0.190089	-0.188249	-0.17042	-0.181295	-0.183112	-0.176591	-0.171013	-0.170547	-0.163024	-0.156333	-0.149315	-0.135108	-0.134259	-0.12303	-0.110733	-0.112524	-0.101722	-0.101053
801	-0.307641	-0.300789	-0.303873	-0.290954	-0.127508	0.207392	0.167819	-0.113471	-0.246082	-0.278173	-0.274409	-0.198569	-0.0999858	-0.0148021	-0.0216137	-0.10277	-0.16484	-0.210471	-0.246756	-0.242922	-0.233801	-0.240171	-0.231881	-0.21685	-0.217299	-0.211515	-0.213724	-0.202823	-0.19909	-0.192267	-0.191916	-0.193165	-0.187361	-0.175136	-0.183121	-0.181065	-0.179295	-0.170651	-0.169706	-0.163074	-0.156077	-0.14881	-0.138311	-0.131403	-0.128856	-0.113155	-0.110814	-0.0985279	-0.103073
802	-0.303855	-0.299708	-0.303816	-0.290391	-0.128214	0.208881	0.169039	-0.116953	-0.245753	-0.275546	-0.272196	-0.199599	-0.0984198	-0.0104922	-0.0205016	-0.106336	-0.162421	-0.212531	-0.245711	-0.24187	-0.234015	-0.241411	-0.230361	-0.215511	-0.21678	-0.213388	-0.211034	-0.202099	-0.198361	-0.190188	-0.190295	-0.19288	-0.185983	-0.175505	-0.183088	-0.183446	-0.176371	-0.169901	-0.171332	-0.161173	-0.156807	-0.148451	-0.139395	-0.131678	-0.124558	-0.113386	-0.106813	-0.0986299	-0.104295
803	-0.305568	-0.301179	-0.303588	-0.289348	-0.12953	0.210723	0.169853	-0.119828	-0.244335	-0.277238	-0.271645	-0.199878	-0.097885	-0.00753964	-0.0219368	-0.107757	-0.16185	-0.216546	-0.245088	-0.242758	-0.23273	-0.240851	-0.227391	-0.213344	-0.216083	-0.217859	-0.213751	-0.204034	-0.202527	-0.192429	-0.191863	-0.19153	-0.186108	-0.174444	-0.182992	-0.182957	-0.174156	-0.169654	-0.172702	-0.159151	-0.153773	-0.146995	-0.138999	-0.135185	-0.123799	-0.113053	-0.111398	-0.0998337	-0.101414
804	-0.306186	-0.302656	-0.30335	-0.290375	-0.127818	0.209956	0.170532	-0.121164	-0.243888	-0.278196	-0.273164	-0.200105	-0.096626	-0.00348128	-0.0243208	-0.10703	-0.163545	-0.218748	-0.243061	-0.242154	-0.234725	-0.241519	-0.230227	-0.214135	-0.216734	-0.219205	-0.212772	-0.205545	-0.199988	-0.192577	-0.190062	-0.190757	-0.184553	-0.173817	-0.182009	-0.180856	-0.175917	-0.169536	-0.172162	-0.15882	-0.150119	-0.144351	-0.139638	-0.13072	-0.126288	-0.114979	-0.107816	-0.0972724	-0.106149
805	-0.307471	-0.304782	-0.302618	-0.291808	-0.126557	0.210115	0.171004	-0.122826	-0.243263	-0.278646	-0.274238	-0.201542	-0.0959278	0.000242954	-0.0226202	-0.104325	-0.162139	-0.21655	-0.245362	-0.238864	-0.234352	-0.241029	-0.227512	-0.219263	-0.21492	-0.218728	-0.213518	-0.208915	-0.195214	-0.194018	-0.192315	-0.188699	-0.185384	-0.178156	-0.181839	-0.179073	-0.173704	-0.169973	-0.171974	-0.157666	-0.149469	-0.145096	-0.135569	-0.126681	-0.12994	-0.120763	-0.103044	-0.102644	-0.104366
806	-0.306271	-0.305477	-0.30287	-0.293216	-0.126931	0.208684	0.17151	-0.123594	-0.244685	-0.278756	-0.275173	-0.197578	-0.0959169	-0.000190856	-0.0250545	-0.106228	-0.161913	-0.216527	-0.245881	-0.238735	-0.236702	-0.243056	-0.230548	-0.218727	-0.215717	-0.217409	-0.213937	-0.203951	-0.197143	-0.190965	-0.19009	-0.190033	-0.185451	-0.178019	-0.176833	-0.176663	-0.173975	-0.171542	-0.173108	-0.161992	-0.148873	-0.144229	-0.134152	-0.128914	-0.126224	-0.119446	-0.110338	-0.107791	-0.105499
807	-0.305106	-0.305347	-0.302252	-0.292502	-0.128072	0.206526	0.172496	-0.123523	-0.244544	-0.276497	-0.273053	-0.196591	-0.0963572	-0.00105514	-0.0218987	-0.103065	-0.159158	-0.21749	-0.247247	-0.242752	-0.235666	-0.242076	-0.228501	-0.218438	-0.218621	-0.216062	-0.212811	-0.204443	-0.197665	-0.192384	-0.189186	-0.189597	-0.187195	-0.178918	-0.177231	-0.17565	-0.17312	-0.170116	-0.169301	-0.158789	-0.151806	-0.143444	-0.132859	-0.128686	-0.126887	-0.116427	-0.108002	-0.109454	-0.106391
[truncated: 695 more rows]
[truncated: 200 more columns]

## Sheet: Isolated
	2	3	4	5	6	7	8	9	10	11	12	13	14	15	16	17	18	19	20	21	22	23	24	25	26	27	28	29	30	31	32	33	34	35	36	37	38	39	40	41	42	43	44	45	46	47	48	49	50
[truncated: 1,503 more rows]
[truncated: 200 more columns]

## Sheet: Unclassified
	2	3	4	5	6	7	8	9	10	11	12	13	14	15	16	17	18	19	20	21	22	23	24	25	26	27	28	29	30	31	32	33	34	35	36	37	38	39	40	41	42	43	44	45	46	47	48	49	50
[truncated: 1,503 more rows]
[truncated: 200 more columns]

[truncated: 3 more sheets: Adjacent_median_95%CI, Isolated_median_95%CI, Unclassified_median_95%CI]
