# Supplementary material for: Prefrontal cortical activity predicts the occurrence of nonlocal hippocampal representations during spatial navigation
Source: PLoS Biol. 2021 Sep 16;19(9):e3001393. doi: 10.1371/journal.pbio.3001393 (PMC8494358; doi:10.1371/journal.pbio.3001393)
Supplement: S1 Data — S2 Data. Data for Fig 1F. Values are in log10. S3 Data. Data for Fig 2B. S4 Data. Data for Fig 2C. S5 Data. Data for Fig 2D. S6 Data. Data for Fig 3B. S7 Data. Data for Fig 3C. S8 Data. Data for Fig 4B. S9 Data. Data for Fig 4C. S10 Data. Data for Fig 4D. S11 Data. Data for Fig 4E. S12 Data. Data for Fig 4F. S13 Data. Data for Fig 4G. S14 Data. Data for Fig 5B. S15 Data. Data for Fig 6C. NaN values are excluded. S16 Data. Data for Fig 6D. NaN values are excluded. S17 Data. Data for Fig 7B. S18 Data. Data for Fig 7D. S19 Data. Data for S1B Fig. S20 Data. Data for S2A Fig. S21 Data. Data for S2B Fig. S22 Data. Data for S2C Fig. S23 Data. Data for S2D Fig. S24 Data. Data for S2E Fig. S25 Data. Data for S2F Fig. S26 Data. Data for S3A Fig. S27 Data. Data for S3B Fig. S28 Data. Data for S4A Fig. S29 Data. Data for S4B Fig. S30 Data. Data for S5B Fig. S31 Data. Data for S6A Fig panel 1. S32 Data. Data for S6A Fig panel 2. S33 Data. Data for S6A Fig panel 3. S34 Data. Data for S6A Fig panel 4. S35 Data. Data for S6B Fig. S36 Data. Data for S6D Fig. S37 Data. Data for S6E Fig. S38 Data. Data for S7A Fig. S39 Data. Data for S7B Fig. S40 Data. Data for S8A Fig. S41 Data. Data for S8B Fig panel 1. S42 Data. Data for S8B Fig panel 2. S43 Data. Data for S8C Fig. S44 Data. Data for S8D Fig panel 1. S45 Data. Data for S8D Fig panel 2. (ZIP) [file pbio.3001393.s009.zip › Fig_data/S3A_data.xlsx]

## Sheet: Sheet1
Min. distance within cell	Min. distance between cells
185.487	892.398
143.879	364.64
147.582	311.532
153.172	237.635
138.558	352.949
147.997	601.902
131.999	605.187
203.308	669.893
154.764	355.038
159.836	366.685
167.511	497.885
123.201	370.345
158.636	616.948
131.77	337.065
172.405	314.045
224.466	353.875
200.085	565.558
181.363	685.431
130.244	293.333
144.383	298.458
140.173	337.325
129.648	344.566
160.825	371.249
162.835	909.01
184.462	578.08
143.391	437.468
124.697	256.902
112.032	216.661
197.508	416.892
138.266	432.779
178.732	633.377
164.039	987.963
142.633	447.95
125.492	235.599
114.93	196.392
137.981	390.009
140.043	481.357
200.299	519.053
166.967	926.387
160.725	361.747
120.83	278.918
150.557	518.404
118.408	216.529
106.058	653.465
248.126	1728.84
192.573	423.206
166.078	543.569
159.314	412.257
149.539	490.142
135.99	405.395
142.936	398.476
174.442	483.1
122.977	453.725
163.371	569.781
223.027	396.899
177.084	837.282
171.741	656.354
153.369	260.155
120.599	231.828
174.249	721.812
157.98	490.704
163.331	329.623
128.713	366.444
149.531	317.9
110.959	314.663
178.173	497.81
151.741	438.932
164.681	662.611
166.419	415.167
191.189	793.876
111.724	274.816
139.505	254.253
159.266	371.622
150.373	502.811
143.115	352.168
120.062	207.776
127.119	226.535
126.351	229.241
118.03	240.805
111.584	222.789
108.176	247.045
118.989	416.333
118.548	350.179
158.251	428.875
133.108	228.936
137.947	373.665
153.987	225.206
160.813	520.708
164.229	474.252
136.729	366.675
191.906	281.275
136.668	347.031
125.95	334.428
116.244	287.519
100.806	264.35
130.257	469.141
156.255	200.383
133.046	422.393
191.509	628.48
117.619	283.691
97.9675	153.637
133.828	305.43
118.28	122.458
158.042	426.485
143.858	421.414
122.823	171.797
119.234	280.048
119.381	169.436
162.377	648.588
124.227	165.58
121.343	299.905
111.975	276.945
157.084	254.335
132.552	248.837
193.652	615.435
114.662	185.065
131.722	468.242
107.78	247.444
143.531	384.772
148.919	450.229
123.088	360.637
165.915	418.182
146.537	362.108
130.9	347.062
122.7	421.452
118.64	376.65
129.275	479.42
155.444	311.711
120.289	272.597
103.06	281.862
107.377	317.886
158.754	552.996
135.993	343.86
142.578	378.347
159.689	372.441
152.993	386.358
127.74	310.166
134.301	307.358
128.873	435.406
121.825	285.109
125.478	199.049
120.408	213.403
126.14	289.206
186.431	295.29
119.892	303.126
103.209	113.425
130.869	296.94
94.1251	190.109
104.876	104.065
153.407	490.114
125.468	202.586
163.72	630.157
141.695	278.257
131.601	257.433
123.381	263.993
138.08	314.128
122.642	210.489
135.695	240.754
129.967	249.2
111.484	429.92
115.06	316.16
144.592	340.833
102.259	233.297
103.729	287.889
194.502	689.324
144.783	426.029
123.603	326.354
127.085	187.351
143.585	333.811
141.437	298.543
117.911	524.307
135.478	556.349
141.791	223.458
116.264	203.016
123.578	516.181
181.792	604.636
161.021	560.765
160.014	516.233
125.514	420.462
143.391	434.489
138.845	337.58
139.353	177.645
121.624	182.483
133.156	326.668
111.595	260.252
110.616	245.251
176.507	467.749
174.348	702.639
142.163	452.171
136.815	448.301
141.329	520.199
106.063	349.286
158.19	376.384
163.812	432.984
94.052	202.855
98.2935	275.26
95.3145	194.626
135.093	379.021
143.074	499.943
104.527	316.091
190.438	575.549
240.115	324.798
152.194	371.524
144.284	282.355
161.97	326.552
125.253	315.632
137.726	560.609
151.159	399.955
195.527	299.784
145.541	282.776
150.249	408.852
127.289	357.792
109.251	276.351
91.6715	168.63
98.5936	174.552
139.379	334.24
109.884	319.389
137.271	304.065
106.497	195.862
107.89	191.101
97.9577	158.885
103.976	249.937
91.9973	198.507
77.7033	334.058
97.1549	336.001
104.584	246.087
95.5662	274.121
75.4688	184.758
80.9694	177.076
102.183	296.341
104.745	294.145
166.991	607.511
164.883	456.891
160.157	411.491
111.885	385.008
124.239	378.828
137.195	282.079
129.578	220.084
129.402	219.087
123.24	224.255
173.569	622.032
117.877	579.36
119.158	496.019
148.028	333.343
192.02	445.576
192.045	481.144
164.31	421.598
136.548	296.77
144.923	272.032
219.718	850.372
159.628	262.942
111.241	423.683
96.7428	338.621
139.332	411.474
159.376	432.862
201.124	802.337
152.405	508.377
145.33	262.47
138.853	236.996
157.25	300.24
