# Supplementary material for: Prefrontal cortical activity predicts the occurrence of nonlocal hippocampal representations during spatial navigation
Source: PLoS Biol. 2021 Sep 16;19(9):e3001393. doi: 10.1371/journal.pbio.3001393 (PMC8494358; doi:10.1371/journal.pbio.3001393)
Supplement: S1 Data — S2 Data. Data for Fig 1F. Values are in log10. S3 Data. Data for Fig 2B. S4 Data. Data for Fig 2C. S5 Data. Data for Fig 2D. S6 Data. Data for Fig 3B. S7 Data. Data for Fig 3C. S8 Data. Data for Fig 4B. S9 Data. Data for Fig 4C. S10 Data. Data for Fig 4D. S11 Data. Data for Fig 4E. S12 Data. Data for Fig 4F. S13 Data. Data for Fig 4G. S14 Data. Data for Fig 5B. S15 Data. Data for Fig 6C. NaN values are excluded. S16 Data. Data for Fig 6D. NaN values are excluded. S17 Data. Data for Fig 7B. S18 Data. Data for Fig 7D. S19 Data. Data for S1B Fig. S20 Data. Data for S2A Fig. S21 Data. Data for S2B Fig. S22 Data. Data for S2C Fig. S23 Data. Data for S2D Fig. S24 Data. Data for S2E Fig. S25 Data. Data for S2F Fig. S26 Data. Data for S3A Fig. S27 Data. Data for S3B Fig. S28 Data. Data for S4A Fig. S29 Data. Data for S4B Fig. S30 Data. Data for S5B Fig. S31 Data. Data for S6A Fig panel 1. S32 Data. Data for S6A Fig panel 2. S33 Data. Data for S6A Fig panel 3. S34 Data. Data for S6A Fig panel 4. S35 Data. Data for S6B Fig. S36 Data. Data for S6D Fig. S37 Data. Data for S6E Fig. S38 Data. Data for S7A Fig. S39 Data. Data for S7B Fig. S40 Data. Data for S8A Fig. S41 Data. Data for S8B Fig panel 1. S42 Data. Data for S8B Fig panel 2. S43 Data. Data for S8C Fig. S44 Data. Data for S8D Fig panel 1. S45 Data. Data for S8D Fig panel 2. (ZIP) [file pbio.3001393.s009.zip › Fig_data/6D_data.xlsx]

## Sheet: Data_1 to 5
0.0849791
1.19609
1.81893
0.020774
1.3905
1.6646
0.909112
0.436236
0.953746
1.41745
0.30312
1.57173
0.751198
1.16792
1.08017
0.0183148
1.12314
0.748538
2.03388
0.34917
0.70976
0.523352
0.359971
1.1081
1.45162
0.439584
1.35011
2.13895
0.770664
2.66693
0.512222
1.03858
1.3367
1.00464
0.973628
1.51544
0.433315
0.187011
1.57731
0.855459
1.10503
0.259834
1.24504
1.00727
0.0960215
0.529679
0.723328
0.725753
0.712949
0.525269
0.23319
1.82858
0.320254
1.2902
1.93313
0.178138
1.3381
0.667585
0.542986
2.05452
0.0637768
1.1382
0.266231
0.0214741
1.19381
0.170034
1.23916
1.2627
0.822849
1.65813
1.96259
0.0125174
2.403
0.370943
0.690184
1.38556
0.833122
1.78738
1.35294
0.999764
0.660899
1.0853
1.15493
0.634846
0.974559
0.961011
0.427109
1.62433
0.188174
1.48439
0.82124
0.125273
3.02433
2.90569
0.506857
0.704772
1.06376
1.42812
0.714545
0.6439
1.20295
0.710284
1.2468
1.31937
1.00715
0.827216
0.402798
0.909038
1.77031
0.457074
0.0485456
1.2205
0.198224
0.959903
0.243864
1.24047
0.961537
1.0126
0.338038
0.71442
0.36275
0.302963
0.706577
1.27762
0.205148
0.955571
1.42167
1.0838
2.50854
2.42168
2.048
1.06003
0.995251
0.579484
2.03213
1.02315
0.998265
1.41806
0.178246
0.711354
1.44478
1.13016
0.0438505
0.456718
0.756134
0.626685
0.458804
0.479511
0.892653
1.90567
0.076229
1.03578
1.40399
2.47259
1.18643
1.04437
1.40244
1.44242
0.772569
1.88108
0.513375
1.01065
0.423638
0.918669
2.21493
0.738158
0.712949
0.450691
0.722544
0.0505048
1.42489
1.81251
0.608376
0.527988
1.44364
0.648946
0.278372
1.40893
0.898266
1.20771
1.39678
0.0609219
1.46652
0.769647
0.790542
1.0411
1.64546
1.69096
0.550389
0.0346419
0.171325
0.30454
0.0922488
0.787185
0.739703
0.728967
0.955861
0.707994
0.763072
0.965159
1.1326
0.821974
0.0282008
1.36878
0.381047
0.931661
0.620147
1.34499
0.491157
0.485298
0.70976
1.28658
1.26479
1.4292
0.177707
0.908832
0.0578965
0.615601
2.42873
0.668714
0.725753
0.725753
0.350156
1.30329
1.65486
0.477212
0.866529
0.463983
0.0671966
0.17411
0.284604
0.887881
1.84165
1.6656
1.24812
0.737028
0.733799
0.769647
0.389648
1.37525
0.746748
1.3189
0.0302641
1.26035
0.480483
0.697054
0.776775
0.300536
0.796721
1.59576
1.67536
0.192651
0.882908
1.4187
0.71934
2.08295
0.712949
1.10964
0.887225
0.509748
1.61062
1.00766
0.919116
0.794799
0.207912
0.642083
1.18513
0.564923
0.757272
0.583141
0.0697355
0.708168
0.527994
0.70181
0.727626
1.84032
0.983944
0.345662
0.676554
1.67165
0.807024
0.00619529
0.281153
0.16411
0.878922
0.174514
0.380365
0.704987
0.700224
0.704987
1.3265
0.991287
1.50852
0.725753
0.913574
0.914769
0.287025
2.0019
0.0175567
0.761967
1.02365
0.934212
1.64614
0.388102
0.788067
0.136783
0.985329
0.0553606
1.1451
1.13188
0.470007
0.350259
0.802107
0.972396
0.414436
1.45453
0.0579942
0.184095
1.25466
0.415328
0.0401988
0.735413
0.70181
0.405603
0.653821
0.100926
0.512171
0.871621
1.63867
1.8515
0.773953
1.13854
0.404307
0.741881
0.154255
0.505218
2.00477
0.878234
1.21749
0.960389
1.23777
0.653317
1.33161
0.878877
0.435446
0.0938325
0.426862
0.455092
0.725753
0.842374
0.903688
0.453298
0.284126
1.90357
2.74287
0.22187
0.988538
1.95331
0.453298
1.39949
1.30768
0.21197
1.02134
1.12635
1.42728
0.479802
0.532621
1.96505
0.782408
0.514141
0.728658
0.245455
0.0490985
0.0189004
0.665745
1.60974
0.690341
1.07296
0.724148
1.19184
0.470535
0.961496
0.31076
2.02138
0.479802
1.25573
0.647071
0.176361
0.0896596
0.50382
0.58902
0.853908
0.171204
2.44454
0.959412
1.25683
0.740136
0.276972
1.20087
0.430657
0.824966
0.193718
0.555666
0.976375
0.490109
0.299807
1.18848
1.38614
0.0710306
0.652557
1.07311
1.6034
0.368363
1.42548
1.71418
1.37788
0.180905
0.589832
0.423547
0.0226667
0.579091
1.39326
0.268851
0.416433
1.26448
0.685994
0.325876
0.424879
0.232363
2.75081
0.400596
1.17333
1.02473
0.947031
0.410442
0.803107
1.0119
0.736681
0.814213
0.577349
0.0233291
0.33182
0.75
0.708017
0.998353
0.637996
0.237427
1.12586
0.865563
1.01612
0.770738
2.26905
0.485641
1.23538
1.65058
0.992992
0.0371766
1.06285
0.891404
1.4123
1.08963
1.8852
1.24196
0.644926
0.98803
0.480977
0.544388
0.59474
0.108916
0.220088
0.389647
0.289989
0.18442
1.38093
0.748373
0.993645
1.42275
1.01182
0.426337
0.528157
1.78492
0.803335
0.281989
0.913082
1.98206
2.24425
1.42489
0.039532
0.595623
1.34792
1.34608
1.67912
0.0838566
1.26774
2.55132
0.534102
1.2508
0.71934
0.0371998
0.291189
0.43854
1.48695
1.4582
0.277028
0.544022
1.39637
1.41329
1.66843
0.717741
0.116441
1.56268
0.419943
0.945132
1.33899
1.03735
0.467396
1.10632
0.0732705
0.89828
1.76196
1.30314
0.992409
0.935966
0.8482
2.27537
0.0193783
0.785509
0.31395
0.658434
0.893433
1.50794
0.915369
0.069067
0.20718
1.33063
0.0335889
1.90823
1.4149
0.0155288
0.0924643
0.448782
0.21
1.98216
0.487641
0.501592
0.197845
0.719239
1.97492
1.21151
0.255861
0.0030359
0.346558
0.454167
1.01625
0.657773
0.201546
2.33294
0.127004
0.65785
1.92065
2.81363
0.487822
0.216591
1.29167
0.279086
0.70181
1.41816
0.44749
0.68127
0.300022
1.90821
1.9082
1.3568
0.981189
0.775334
0.917465
0.277516
2.35668
0.0684692
2.06374
2.14313
1.07317
0.672548
0.435642
0.153878
0.926322
0.91399
1.48843
1.3568
1.031
0.0341725
1.06789
1.48762
0.568819
1.39326
0.0513788
0.383904
1.33218
1.25948
0.298091
0.717688
0.55608
0.26057
0.5266
0.774597
1.04016
0.902926
0.38141
1.38535
0.712949
0.71934
1.29645
0.145017
1.39838
0.121325
2.19732
1.50782
1.39519
0.356708
0.746899
0.727426
0.262381
0.604194
0.571067
0.721744
0.992425
2.26257
0.975904
1.40577
1.09279
1.10627
1.99205
1.5178
0.315435
0.464281
0.375905
1.06386
0.791091
1.4059
0.582735
0.243132
0.600022
0.346469
0.516328
0.209716
1.07722
0.112214
0.71075
1.88318
0.74197
0.758158
1.33512
0.796748
0.893474
0.466835
0.370388
1.31985
1.46654
1.31548
0.12942
0.732187
1.25506
1.44289
0.255359
0.234736
0.0770463
0.399599
0.851525
1.91259
0.11441
1.03991
0.316731
0.307007
1.3672
0.645848
0.356835
0.827542
0.443889
0.387051
1.98008
0.305626
0.54194
0.691124
0.780168
0.623043
0.6629
0.739989
2.14664
0.522039
1.40893
0.538295
1.22096
0.896347
1.5244
0.0287384
1.18825
0.680422
0.220182
0.299454
0.434932
1.49413
0.444158
1.59193
0.508152
0.724148
0.183049
1.53601
0.520036
1.72948
0.775669
0.603826
1.33044
2.01242
0.761615
0.820143
0.604094
0.730577
0.797911
0.581925
0.653553
0.829762
0.409119
0.433838
0.639879
0.428212
0.383694
0.635313
1.59921
2.01902
0.896623
0.226941
0.763072
1.19465
0.768001
0.761432
1.42373
1.28344
0.515894
0.0714682
0.461905
1.78599
2.46793
0.954301
1.26677
2.60511
4.06794
0.807755
2.06871
0.853667
0.0236503
0.506083
0.376516
0.569854
1.15675
0.212858
1.58008
0.997669
1.94383
0.0241614
0.605877
0.280374
0.574405
0.730084
0.151309
0.0100796
0.0543463
1.33735
1.94269
0.568504
1.8668
0.182572
0.370516
1.26338
1.02597
1.22159
1.73571
0.75741
0.302075
2.12721
1.71876
0.40373
0.0873222
0.124805
0.0125206
1.29099
0.0346896
1.21998
1.3718
0.765046
0.435231
0.396173
0.359971
0.00376105
0.240545
0.698638
0.822813
0.0128548
0.150071
0.094878
0.175056
0.129371
0.542323
1.16897
0.532019
2.26198
0.058905
0.0528531
1.2006
1.14482
0.754774
1.46453
1.88495
0.0250875
1.36227
0.0499065
0.089831
0.0191272
0.759794
1.07202
1.13062
0.724148
0.0512078
0.749243
1.82266
0.759794
0.146369
0.611234
0.0451016
0.106564
0.270656
1.98188
0.213457
0.595534
1.22852
1.24954
0.422153
1.39016
0.436887
0.146116
0.152298
1.13351
0.699491
1.44444
0.47928
0.393081
2.11738
1.34792
0.606277
2.87133
0.132727
1.8163
0.913719
1.00651
0.389465
0.253241
1.41507
0.485505
0.0292896
0.678125
1.3326
0.959886
1.09801
0.608928
0.00847054
0.946487
1.23675
1.45657
0.183182
0.992551
0.271043
0.210415
0.959884
1.18058
1.29804
0.06912
0.379046
1.73353
0.286968
0.891182
2.21467
0.125463
1.35819
0.901292
0.298676
0.475433
1.12043
0.424383
2.2634
0.978455
0.108832
1.84836
1.25509
0.742424
1.92259
2.40988
0.281931
0.65169
0.747506
0.589859
0.557927
0.825529
0.498754
1.94549
2.4931
1.99084
0.94211
1.52975
0.676495
1.62054
0.880367
0.585148
1.70868
1.83102
0.929307
1.62574
0.34458
0.460607
0.906792
0.766734
0.664078
0.926857
0.249335
0.450177
1.37484
2.00785
1.23056
1.49444
0.0159731
0.484223
0.106922
0.8762
1.39016
0.919614
0.40469
0.47434
1.64327
0.0307641
0.730577
1.06256
0.25878
0.104555
0.768631
0.589
1.35673
2.04026
0.651543
0.652246
0.735413
0.753258
1.2265
0.591716
1.42489
1.44775
1.45439
0.419949
0.706577
0.110872
0.867965
0.326793
0.726812
0.382917
0.692308
0.75978
0.5407
0.741881
1.13319
0.466754
1.01985
1.54483
1.03205
0.630432
0.468186
0.158955
1.41527
1.54007
1.49273
1.81608
1.04819
1.31649
1.0893
0.005635
0.468911
0.302921
0.671148
0.698654
0.0526253
1.21419
0.50341
2.42857
0.734887
1.20858
1.10988
0.942983
0.733981
0.66126
1.58866
0.434141
2.78041
1.86076
2.11725
1.93784
0.678635
2.1518
1.22763
0.0203565
1.38576
0.399601
0.271953
0.635381
0.798945
1.02614
0.423796
1.24375
1.88744
2.20775
1.19607
1.20294
3.13569
0.384459
1.45135
1.32596
0.317105
0.832416
1.29025
0.769112
0.443563
1.11166
0.990635
0.753258
0.462499
0.535178
2.99172
0.570002
0.365515
0.707674
1.04081
0.737028
0.75297
0.429871
0.713749
1.50491
3.39564
1.02661
0.247649
1.98527
0.57589
1.18553
1.76549
1.38341
1.58678
3.14553
1.61578
1.23034
0.930856
0.298394
0.028197
0.466578
0.791224
1.45107
2.53746
0.258928
0.924158
0.643965
2.54214
1.56841
0.761432
0.244062
1.51878
0.398791
1.70143
0.181996
0.58551
1.24901
0.452221
2.49634
0.526934
0.71934
2.37581
0.200761
1.06622
0.792466
0.076562
0.34782
0.733799
0.501779
1.04462
1.59909
1.54888
0.760507
1.33877
0.0592121
1.47334
1.20473
2.63116
0.748373
1.53505
0.0549808
0.992249
1.26806
0.00681717
0.729459
0.692308
0.712949
1.384
1.03688
0.372818
0.318607
0.224029
0.844544
1.3718
0.616753
0.239431
0.956392
0.310011
0.854966
0.848159
0.0220618
0.035187
1.4976
0.505718
0.959935
1.06818
1.06475
1.40607
2.04375
1.69121
0.0330534
2.08121
0.738644
1.13325
1.3427
0.4476
2.24999
1.95175
0.708168
1.92564
0.38577
0.943969
1.36878
0.0349526
1.62064
0.273355
0.26841
1.28723
1.42593
0.716142
1.24248
1.36351
3.11316
1.5414
0.515571
0.652232
1.20092
0.367113
0.521241
0.687571
0.190065
0.518297
1.73321
0.167327
1.61368
1.20368
0.723692
0.747389
0.743502
1.26209
0.165466
0.232823
0.0141184
1.35371
2.37038
1.46872
0.59161
2.32993
1.73097
2.27475
0.194911
0.620273
0.672411
1.78292
1.30488
1.14397
0.411674
0.950199
0.145451
0.548023
2.48445
2.45987
0.267846
0.456254
1.96914
0.46383
0.301384
0.127075
0.187551
1.88073
1.07773
0.905555
1.63742
1.07946
0.0257198
1.05252
1.00938
1.28469
0.717829
0.376629
0.373977
0.513279
0.874669
0.240673
2.05813
1.18459
0.11885
1.42812
0.558976
0.652855
0.532945
1.58597
0.063583
1.49415
0.458255
0.504742
0.759868
1.60574
0.600699
0.959713
1.20147
1.16189
0.100984
0.455125
1.46109
1.82503
0.708168
0.43052
1.39326
1.67148
1.51774
1.04862
0.533777
0.613579
3.77926
0.389926
1.37545
0.685554
1.37484
1.03607
2.18111
1.44115
0.0378335
0.693889
0.47822
0.394803
1.18976
0.981373
1.38707
1.50525
0.880725
2.25809
0.497149
0.572639
0.315589
0.687693
0.518683
1.00168
0.459178
3.72816
0.207441
1.23923
1.00889
0.0438819
0.141736
0.106335
0.599896
0.254606
0.110569
0.345971
0.123215
0.70181
0.386215
0.235255
0.0580762
1.07299
1.48258
0.4944
1.15719
0.808659
0.757362
2.61799
0.3054
1.03066
1.33458
0.160991
1.48843
0.920475
0.986105
0.72736
0.64904
0.644696
0.975314
0.678391
0.995969
0.484818
0.917707
0.663949
0.0118621
0.370305
1.55698
0.894542
0.492016
0.51354
0.997616
1.92501
0.616522
0.68019
0.296995
2.39475
0.350239
0.712949
1.45002
0.590391
0.0358773
0.674012
0.0154264
0.224979
0.708168
1.40263
0.393935
1.71497
1.48073
1.2267
0.581733
1.33923
0.0511835
0.698638
1.17905
0.243414
0.0660258
0.585528
1.19961
0.68963
1.2855
0.572532
0.166494
1.34206
1.15813
0.844449
1.56034
1.22445
1.0778
1.34031
0.589592
1.02088
1.39326
0.328431
2.14825
1.32625
3.54568
1.87855
1.03765
2.32229
0.54615
0.313972
0.302448
0.445326
1.62975
0.654207
1.32937
0.593546
0.101773
0.871688
0.595919
0.765371
1.46941
0.928424
2.28709
0.273859
0.840392
0.454678
0.72736
0.109702
0.4243
2.16953
1.02284
0.669037
1.34499
0.686883
0.794557
0.451296
0.130622
1.79499
1.25951
1.56177
1.11501
0.232674
0.447773
0.657076
1.27754
0.012449
1.03967
0.17491
1.9557
0.284549
1.60737
1.23445
2.04004
0.968199
1.57197
1.75354
0.273095
1.3077
2.04959
0.37276
2.02783
2.73507
1.78462
0.00442302
2.38307
0.0725491
0.960529
0.666661
0.553956
0.437145
1.97875
1.66868
0.40364
0.724148
0.312654
1.22395
0.574532
1.07761
0.897543
0.830999
0.201303
1.30488
1.98158
1.33739
0.487179
0.673629
1.7764
0.0679789
2.91447
0.68127
0.635113
0.649241
1.81323
0.990471
1.76206
0.68984
0.283594
0.998244
1.76008
1.45916
1.11408
1.28043
0.808726
1.26549
1.46109
1.02638
2.18048
0.680005
0.392132
0.822558
0.348209
0.354318
0.923796
1.45364
0.998617
0.970127
1.49017
0.912141
0.542221
0.0160765
0.704662
0.00360689
0.240133
0.499155
1.19096
1.4488
0.373167
1.39016
1.64791
0.462902
1.21618
0.0290827
0.101503
0.323414
0.454337
0.433235
0.942861
1.13483
0.938598
2.68383
0.467819
0.88803
1.04338
0.63038
0.897665
0.777905
1.40577
0.746426
1.306
0.570493
0.428794
1.42692
0.715985
0.309711
0.733799
0.00974497
0.996725
0.00124708
0.570782
0.209916
0.943228
0.661975
0.805382
0.317118
1.9996
0.533841
2.22621
1.384
0.711079
0.543563
0.299318
1.4954
2.72596
0.154058
1.24555
2.45439
0.759794
1.03287
0.870529
0.534406
0.577815
0.140424
2.35066
0.283979
0.959704
0.154334
2.57399
0.476106
0.492114
0.845836
1.32025
1.75313
0.720942
1.35138
0.39211
0.903671
1.35505
0.541771
0.5019
1.48757
1.69877
2.51762
1.51584
0.176184
0.777905
1.30617
0.562508
1.35215
1.85111
2.31562
1.04901
0.484122
0.746748
4.14361
0.793991
0.708168
0.988195
0.439993
0.251005
1.17044
0.0336536
1.45827
0.673415
1.39135
0.32321
2.28789
0.441135
0.768294
1.08143
1.2568
0.434029
0.949562
1.07722
1.02195
1.08153
1.46804
0.78683
0.642583
2.13742
1.33168
0.987628
0.664005
0.532459
2.46464
0.933429
0.724148
1.69917
1.39949
0.905955
0.411383
0.450436
1.3568
0.826118
2.1024
0.247704
1.59499
0.692146
1.89726
0.768001
0.202035
2.0468
0.890342
0.70181
0.159357
0.981603
0.501698
0.808073
0.402662
1.22659
0.197807
1.15008
0.905061
0.591376
1.12085
0.383918
0.683076
1.53958
0.0726053
0.936231
0.462355
0.542277
0.0837158
0.68127
1.36003
2.00298
2.15909
0.706577
1.46785
1.4241
0.716125
0.284872
0.601795
1.00595
1.33938
0.244537
0.622446
0.762375
0.131509
0.766356
0.519312
0.346965
1.10032
0.194433
0.0941984
1.68753
0.0334966
1.40301
0.598538
2.41583
1.60101
0.615419
1.77435
0.619638
0.53344
1.50305
1.32191
0.79182
1.2529
0.219374
1.76936
0.690728
0.950472
0.678879
1.12363
0.201601
0.837611
0.294048
1.57656
1.4997
1.15006
0.651795
1.91463
0.470758
1.03851
1.18348
1.06405
1.00832
0.58915
0.158148
0.0739499
0.470868
0.0645232
0.627768
0.161929
2.3935
2.11985
0.859921
0.680006
2.70289
0.427167
1.88562
0.0606515
1.42342
1.16412
1.88349
0.149622
1.13541
1.49203
0.103759
1.98511
3.18441
0.899993
0.824784
1.88606
0.273579
1.23025
1.53181
1.04894
0.125807
0.276571
2.07849
1.72589
0.517932
0.103053
0.813094
0.174777
0.398433
1.51744
0.68293
1.35364
0.995636
0.296729
0.22216
0.628547
1.57506
0.0999999
0.510363
0.64602
1.12059
0.650361
1.52811
1.01564
1.51749
1.10537
1.67541
0.478487
0.614854
0.0371263
1.58559
0.706099
1.53521
0.0840808
0.569672
1.37171
1.97864
1.37541
1.3247
0.560219
0.84235
0.532697
2.61463
0.861519
1.89611
0.443236
0.724639
0.480321
0.86325
0.357996
1.13934
0.172805
0.478534
0.491519
0.119616
0.0394966
0.730577
1.07756
0.662401
1.18831
0.677006
0.987021
0.00218983
0.275911
1.37099
1.40954
1.01701
0.899892
0.197681
1.22105
0.621701
0.429813
0.464556
0.398713
0.0462672
0.982711
0.748821
0.0624804
0.887746
0.00485719
1.571
0.000587322
0.905292
0.834121
0.355656
1.57854
0.694173
0.0587424
1.07987
1.82669
0.621244
1.09682
0.671129
0.14698
1.50572
0.523125
0.00973225
0.429287
1.82515
0.454842
0.979285
2.36695
0.483391
1.01
1.70643
0.717741
0.224851
0.219799
1.21646
0.24656
0.499923
1.15091
1.66781
0.0892409
0.155759
0.468743
1.32315
0.538863
0.087197
0.917462
1.31557
0.168384
1.1053
1.82659
0.756933
0.294117
2.20207
0.495754
0.527283
0.381359
0.493528
0.347524
0.825335
1.51915
0.395497
0.423071
0.126904
0.822106
0.519698
0.0651911
1.76132
0.963178
0.682844
0.291232
1.27312
1.58737
0.498153
1.58801
2.01784
1.7911
0.539775
0.586752
0.408581
1.29096
1.31568
0.602595
0.139015
0.435563
0.887176
0.71934
1.84976
1.38791
0.153757
2.03034
1.03291
2.83038
0.707628
1.2601
0.0993277
0.935463
3.31454
0.22849
1.1617
3.04663
1.36277
1.5945
1.48439
0.936609
0.771107
0.599096
0.624861
0.0947943
1.98296
0.157919
0.295503
0.02002
0.467718
0.0237909
0.814686
0.0831847
0.434225
0.656034
0.677391
0.506733
0.0495577
1.68109
0.762818
0.555364
1.08468
0.754109
1.6202
0.266996
0.288392
0.0418578
0.106044
0.103717
0.351345
0.850296
0.112579
0.774165
0.843558
0.855433
0.469907
0.735413
0.0291662
0.776145
0.259549
1.64646
0.0684406
0.0151521
1.6691
1.10495
0.207821
1.34275
1.32778
0.0693527
0.338161
1.36456
0.661181
0.840613
0.764713
1.02957
1.35087
0.305585
0.521554
0.34269
0.292877
0.95662
1.41508
0.158552
0.720755
0.305197
0.563208
0.519456
0.299924
1.30768
0.765067
0.725753
0.920262
0.977258
1.87956
0.295952
1.31272
1.39396
1.61999
0.578331
0.123896
0.944817
1.04821
1.52635
0.389241
1.16746
1.28768
1.15581
1.75078
0.0958338
1.88569
1.12852
0.407483
0.71565
0.336044
0.506604
1.21899
0.138403
2.2131
0.431703
0.457355
1.94635
1.18031
0.873156
[truncated: 514 more rows]

## Sheet: Data_5 to 9
0.725753
0.456183
0.962121
0.689751
0.32953
2.49118
0.11609
0.253024
0.513838
2.34848
1.49414
0.82513
1.87994
0.495922
1.39033
0.289799
0.718126
1.59396
1.44076
0.527165
2.6395
2.3098
0.976484
1.86982
2.1728
2.31955
0.255179
1.41039
0.013144
0.386868
0.701074
1.0652
0.31142
0.351263
0.480892
0.310844
1.38646
0.472973
0.72329
0.908664
0.613873
0.599888
0.555988
0.0711049
0.432295
1.00087
0.987946
0.2475
0.4936
0.502313
0.703398
1.51188
1.31416
2.06505
0.893431
0.353485
0.829678
2.18572
2.95581
0.23294
0.916596
1.76417
1.03111
1.00497
0.973856
2.21792
0.438783
0.821845
0.824621
0.746251
0.0972865
2.80814
0.25432
0.381496
0.641445
0.66229
1.77358
1.67998
0.998122
0.255344
0.837419
0.503494
1.28303
1.07405
0.385839
1.22396
1.92812
0.553694
1.67008
0.374028
1.64831
0.0385119
0.151686
0.926792
0.0359269
0.633682
1.39637
0.587347
2.03845
1.29429
1.29776
0.550447
0.741881
1.37708
0.0162395
1.12053
0.939685
0.465627
0.726092
0.373404
1.42237
0.690728
1.71206
0.356197
1.61534
0.522514
1.41209
0.306548
1.17424
0.269377
1.06237
0.0492073
1.97119
1.181
1.95807
0.860419
0.324646
2.78313
0.373637
2.72125
0.240283
1.32184
1.39637
1.7196
0.946409
1.78198
0.518696
0.72736
1.44827
0.0860857
0.192851
1.21335
0.179088
0.523043
0.0195801
0.763549
0.184357
0.804937
1.68554
0.740262
0.346107
1.35187
2.22934
1.4731
0.624822
0.599667
0.332489
1.35087
0.0108588
2.45515
0.0623201
0.735172
0.24617
0.628547
0.724148
0.995636
0.857453
0.70976
0.628763
0.443249
1.31049
0.119176
0.417014
0.078249
2.33447
0.581269
0.747926
0.0788108
0.661837
1.5477
0.717741
1.14611
0.720942
0.518373
0.998882
1.48145
0.481986
1.2033
1.45439
0.833003
0.743502
0.614059
2.0629
1.37632
1.40497
0.564919
2.03006
0.716142
1.67984
0.75489
0.713512
1.34792
1.61695
0.366538
0.97463
0.0856405
2.17139
0.687111
2.55214
0.975087
0.698993
0.730577
0.904505
0.678125
0.870075
1.41699
0.277107
1.02279
0.42616
0.133473
0.578071
2.01963
0.714545
1.82017
2.35856
0.394213
0.500945
1.00341
0.616166
0.00889754
1.13707
0.632648
0.922648
0.214332
0.974377
2.31208
0.716142
1.78271
1.42652
0.68127
2.56804
1.35978
0.678125
1.7553
1.4652
0.468403
0.496081
0.00612775
0.773568
0.214738
0.242531
0.353356
0.693889
0.437191
0.412505
1.08105
0.716142
0.633606
1.12306
0.780874
0.998085
0.394851
0.422675
0.618377
0.695363
3.26344
0.490313
1.57983
0.427629
1.70937
0.311618
1.32885
0.72736
0.305284
1.18295
1.00939
0.60428
0.706721
0.60589
0.143871
1.01317
0.716736
1.21098
1.48807
1.04796
1.26196
0.708168
0.445427
0.225516
0.740625
0.194664
0.722544
0.212023
0.529443
1.82618
0.605347
0.103261
0.759551
1.49325
1.04723
0.53042
0.899227
1.04664
0.48249
0.180532
1.06448
0.356412
2.32412
2.41968
0.43165
0.477475
1.24083
1.10153
0.0649081
1.41847
0.292923
1.74393
0.392577
0.714545
0.794557
1.3568
0.671847
1.07241
1.1541
0.0438062
0.394189
1.21049
1.00102
0.603607
0.286509
0.395263
0.470492
0.00833673
0.827229
1.02836
0.229622
1.18644
0.190207
0.745124
0.169202
1.47484
0.695927
0.0357269
0.324248
0.79703
2.38766
0.404765
0.271711
1.85318
0.0324664
3.15428
0.405373
0.697054
1.24969
0.935064
1.52721
1.29492
1.09921
0.720942
1.42489
1.38891
1.10518
0.263932
1.62688
1.44734
0.0315453
0.371304
1.12625
0.202391
1.28518
1.30892
0.316569
0.429549
0.149425
0.114929
0.173217
0.0579663
1.04345
1.03545
0.717741
1.97949
2.80551
0.736906
1.77867
0.638008
0.522769
0.700224
0.900772
1.4154
0.733632
0.488099
0.733724
0.807253
0.211334
1.36376
0.698698
0.330032
0.687571
0.00618759
0.711354
0.503097
2.27618
0.637588
2.05134
1.5257
1.01334
0.588792
1.37817
0.107785
0.724148
0.162803
1.41527
1.19842
1.47203
0.716302
0.281075
1.33044
0.8965
1.36146
0.0651445
0.112098
0.741881
0.164168
0.406472
1.2313
0.261686
1.23932
1.39637
1.25994
1.04133
0.171489
1.05978
1.91312
0.981439
1.55939
1.34223
1.05173
1.01441
1.12101
1.84232
0.0488321
0.737203
1.40849
1.4582
0.750125
0.730577
0.0550436
1.3767
0.971487
1.61073
1.25478
1.17428
1.00749
0.271875
1.11362
1.40893
1.32056
0.461343
0.446707
1.15278
0.24521
0.14456
1.60294
0.592533
0.0169696
0.0596084
0.99622
0.963535
0.15762
0.508739
0.0526977
1.06089
0.695355
1.78207
0.0106791
2.04043
0.9718
0.26872
1.35168
1.36277
1.38093
0.0359396
0.639575
0.643703
1.29268
1.53935
0.635806
1.12943
0.480564
1.13953
0.435953
0.321452
1.22563
0.643927
1.29186
1.47459
0.270414
1.54332
0.679805
2.76327
0.932141
0.544275
0.705419
1.33418
1.23238
1.11436
0.776836
1.66488
1.00388
0.271295
0.416511
1.81038
1.26997
0.903325
0.828714
1.84266
0.233309
1.54624
0.1745
0.298236
0.819644
0.881673
0.165816
0.0157683
0.248522
1.11192
1.60841
1.26299
0.224998
0.385627
1.34813
0.92555
0.4316
0.429057
1.18784
0.258567
0.198222
1.06243
1.82969
0.094663
0.312758
0.290764
2.23513
0.0975695
0.296531
0.480002
0.0864846
1.18863
0.508171
0.236657
0.475002
1.67793
0.0905879
1.61227
1.22653
0.0952593
0.921485
0.768532
0.592022
1.75079
0.37391
0.892426
1.9112
0.911099
0.267595
2.83703
1.71039
0.783817
1.98663
0.673723
2.33917
1.87313
1.97259
0.802482
1.07968
1.01776
0.00442812
1.80158
0.263416
0.798071
0.479677
1.05473
1.31975
0.361681
0.305618
1.80138
0.685479
1.52684
1.58128
0.56171
0.723617
0.045294
1.53013
0.660895
1.05014
0.68127
0.706577
1.17694
0.0743801
0.0733248
1.04091
0.155772
0.103269
0.801392
0.246049
0.0485682
1.42248
0.608974
0.707729
0.146522
0.223279
0.842999
1.90993
0.417756
0.0528832
0.198796
1.36277
1.55173
2.06413
1.33998
1.02895
0.370773
0.754035
0.519426
1.21359
0.333521
0.426129
1.6005
0.679545
0.656563
0.0925043
1.76195
0.240863
0.75253
1.01612
1.18747
0.447629
0.371042
0.0418456
0.110083
1.44314
1.66225
0.277433
0.756523
1.03575
0.643767
0.96768
1.13155
0.0634731
1.43306
1.05846
1.13483
2.57526
0.855172
1.24028
0.0966515
1.83354
0.83847
0.745124
1.01435
1.78139
1.26478
0.628102
1.16356
0.440639
2.39998
1.35742
0.994247
0.218376
0.133509
0.756523
0.821541
0.372539
0.571325
1.26388
1.33582
1.41237
0.466572
0.0346736
1.39016
0.756523
0.36807
0.173451
0.973011
0.756523
0.319565
0.682844
0.139399
0.00851287
1.39906
1.69382
0.38676
0.209547
1.54504
0.119618
1.17496
1.04849
0.947287
0.0315789
0.474034
1.28815
2.46513
0.517711
1.31049
0.909287
1.43136
0.695471
0.296706
1.3504
1.24116
0.761432
1.21452
0.384005
0.0601214
0.215102
1.46091
0.186217
0.37899
0.838695
0.73511
1.00426
0.474628
0.654864
0.0384511
1.79305
0.0392864
1.27463
0.75
1.37788
1.91104
0.566244
0.382706
0.19172
1.11598
0.6211
1.33044
0.677854
0.729319
0.629035
0.378284
1.44103
0.454927
0.932941
0.1941
0.962826
0.669756
1.30591
1.70878
0.431938
0.730577
1.22474
0.769647
0.427519
0.211194
0.364889
1.18624
1.19217
0.174311
0.586674
1.94995
0.746748
2.62514
1.89297
1.13505
1.85644
0.099969
0.869611
1.43136
0.33786
0.255653
0.149006
0.789584
0.656516
0.989672
1.79468
2.15897
0.334111
0.2378
0.827824
0.00412024
0.642554
0.799236
0.444587
1.51668
1.19146
1.69825
0.00865996
2.10484
0.0815322
0.233976
1.68905
0.489438
0.475336
0.835677
0.0677674
0.206595
2.74926
1.99873
0.672248
0.476238
0.63399
1.51317
1.29822
1.33623
0.511882
0.695471
0.465065
1.16705
0.53528
1.19523
0.381514
0.0697661
0.748373
0.308508
0.942971
0.190917
0.362792
0.0253673
1.33056
0.162003
1.04235
1.96856
0.876862
0.975456
1.30488
0.737797
1.44467
0.383692
1.41527
1.28869
0.402688
1.98421
0.312771
0.208505
1.46524
2.64306
0.0345071
0.0408089
0.724148
0.702356
0.270002
0.177186
0.293552
0.0133198
0.759794
1.98346
0.185977
1.78786
1.20126
1.28242
0.313735
0.0284739
0.512369
1.15018
0.508691
0.0688689
0.507056
0.472856
0.384262
0.730577
0.836683
0.344177
0.302163
1.44115
0.907497
0.823632
0.427408
1.62299
0.66402
0.992224
2.44746
0.389093
2.32258
0.461332
1.32342
0.0141688
1.14259
1.47298
1.24962
1.22418
0.660158
1.2136
1.33624
0.360868
0.980868
1.71604
1.8337
0.570233
0.863713
1.09044
1.15828
0.454287
1.22137
1.47465
1.22763
0.427775
0.813315
0.577316
1.90448
1.61594
0.597124
0.184201
1.31024
0.0212051
0.955735
0.00563393
0.168256
1.27615
0.0131623
1.45964
0.6419
1.36878
1.00401
3.8472
2.00953
0.284691
0.664268
0.181412
2.28667
1.25164
0.219049
0.324666
1.59825
0.108963
0.833521
0.792683
0.324956
1.77298
0.728967
0.737028
0.0342032
0.741762
1.15459
0.209395
0.68753
0.210539
1.11922
0.730109
0.717741
1.01883
0.438164
1.11879
0.568584
0.0133308
1.87152
2.38489
0.974125
1.06361
0.0666183
0.677951
1.12519
0.480559
1.1539
0.155891
0.737028
1.11443
0.535438
0.110231
0.720652
1.16945
1.1098
0.0183768
1.42134
0.657015
0.171288
0.788079
0.703943
0.312583
0.953678
0.897308
0.535552
0.0615691
0.722544
1.02635
0.997129
0.904236
1.12877
1.04085
0.228105
0.196953
0.252254
0.570898
0.0410866
0.535303
1.25213
0.572131
0.37553
1.43788
0.337927
1.22487
1.28776
1.02586
1.67809
0.725753
0.456165
0.969719
0.463927
1.01715
1.6245
0.973598
0.686067
0.0169934
1.33333
1.11654
0.887085
0.624457
1.05933
1.23732
0.540423
1.22464
1.02223
0.540891
1.20716
1.96107
0.618526
0.372903
1.64529
2.2627
1.14606
0.0386687
1.44444
0.71934
1.41841
0.440103
2.64464
0.0404395
0.315256
1.91529
0.175713
1.91727
1.2904
1.21132
0.263055
0.571825
0.150089
2.27202
2.00269
0.568251
1.06766
0.049807
0.460876
1.55428
0.629365
0.813952
0.512063
1.85957
0.103888
1.14551
1.52447
0.372788
1.00238
1.55686
0.840334
3.08341
0.175577
0.634613
0.149929
0.688453
0.0805331
1.06033
1.29775
0.241324
1.16894
0.211677
1.33021
1.41527
0.290449
0.607408
1.20134
1.11944
0.692308
1.59831
0.112087
1.86871
0.53232
0.786621
0.372757
0.133001
0.0937894
0.680823
0.721839
1.38707
0.590641
0.502684
0.286724
0.850048
2.15851
2.12561
1.384
1.29099
0.731627
0.908619
0.727342
0.964485
0.191731
0.792461
0.102706
1.83424
0.788634
0.0265327
1.05897
0.694362
0.43422
0.444444
0.545686
1.15615
0.00744229
0.361428
1.04819
1.24397
0.76981
0.520099
1.16388
1.20166
0.703398
0.514679
0.601773
0.701531
1.1883
0.75221
0.452797
1.26495
0.514396
0.986682
1.23249
1.20867
1.44775
1.30772
0.720351
0.539119
0.816277
1.38143
0.959077
0.51532
0.144765
1.96552
0.889473
0.258971
0.823971
0.32465
0.0802125
2.02338
1.18984
0.247072
0.741881
0.892787
0.786152
0.354216
0.526622
1.27951
0.832063
2.22364
1.39949
0.124478
1.43264
1.44355
1.04935
1.45949
0.87675
1.18342
1.37788
0.164684
0.777669
0.0254371
1.25821
0.554717
1.00971
0.703398
1.33656
0.989093
2.2801
0.0284072
0.846466
0.126237
0.0232358
1.39356
0.346354
1.02198
0.338118
1.4139
0.805781
2.31006
0.369513
0.53645
0.207084
0.879174
0.670097
0.724148
0.61601
0.106862
0.914509
1.97173
1.7306
1.2979
0.610862
0.540349
3.00225
1.33575
1.77442
0.431184
0.670083
0.493545
1.8458
1.37492
0.173395
0.73743
1.12288
0.882861
0.383669
0.217779
1.60051
0.0405555
1.24917
2.21555
0.136621
2.28634
0.551988
0.490813
0.245313
0.695471
0.0831757
1.24312
0.738644
1.08093
1.11478
1.39865
0.648486
1.57465
0.622549
0.997974
0.694598
1.6136
0.31999
1.84219
1.11449
0.115203
1.10535
0.588222
0.873718
0.733799
0.0677826
0.740262
1.46606
1.01541
0.435264
1.38627
0.841847
0.213729
1.16375
0.544473
1.09623
0.280523
0.348682
0.4757
1.16777
1.38707
0.958894
0.716142
1.02858
1.40577
0.0415324
1.46446
0.70181
0.773315
0.0401392
0.434002
0.270194
1.59274
0.109241
1.40461
1.38136
0.458405
0.716142
0.0829536
1.02299
0.509821
1.06178
0.170914
1.26826
0.708168
0.724148
1.97644
0.506898
0.218978
0.628151
0.188621
0.311747
1.36577
0.282308
1.9358
0.0860715
0.664621
1.20031
0.506479
1.29008
1.10856
0.449455
0.488649
0.769131
0.702692
0.331227
0.522391
1.65217
1.04932
0.717741
0.369275
0.308022
0.308457
1.74034
0.227684
1.22686
1.14755
0.295899
1.87372
0.547625
2.86104
0.32928
0.88794
1.16813
0.175038
1.03256
1.41527
1.15792
1.06622
0.0223318
1.12079
0.281829
2.5722
1.01668
0.383042
0.398695
0.384997
1.61913
2.06498
1.39557
0.794066
0.919287
1.9162
0.706076
0.433173
1.84209
0.398898
0.453195
1.30488
1.89435
0.30735
0.085379
0.998095
0.0281311
0.061346
1.4149
2.26044
0.271127
0.482279
0.2052
1.55396
1.41847
1.0132
0.737028
1.62659
2.09287
1.01574
0.301345
0.28462
1.46825
1.55326
0.682007
1.39413
0.383183
0.114905
0.611376
0.105247
0.898194
0.952784
1.04656
0.369838
0.292386
1.36118
1.59469
0.459988
0.144302
4.26022
1.89902
1.16555
1.4702
0.506893
1.03774
0.304192
1.36878
1.54257
0.681034
0.441581
0.0479284
0.163641
1.78338
0.497305
1.20342
0.82739
1.32885
2.50123
0.504269
0.549613
0.864613
0.883964
0.57935
0.777905
0.467154
0.946001
1.26388
0.309158
0.758158
2.02536
1.0754
2.71851
0.303648
0.849627
0.569708
1.99429
1.879
0.650682
1.0151
0.895597
0.673925
0.0815811
0.287306
1.15601
0.976733
1.12378
1.11413
0.0631143
0.168029
0.965386
1.31783
2.34738
0.394511
2.58199
1.08613
1.32401
0.839524
0.194796
0.333049
0.262284
0.296553
0.274857
0.449047
1.54963
1.05478
1.47465
0.720942
0.187256
1.08297
1.39853
0.327193
0.604832
0.527198
0.872353
1.6548
0.560253
1.34814
0.286792
0.072204
1.05045
1.03024
0.390673
0.737028
0.697054
0.539517
0.476182
1.38093
0.0222294
1.4597
0.603169
0.376697
1.18153
1.86208
1.47124
0.765341
1.06293
0.402767
0.247767
0.341513
0.29921
0.405117
0.443951
1.02745
0.403841
1.02323
1.26914
0.64767
0.536136
1.50277
1.6294
1.78879
0.973912
1.44334
1.1369
1.96269
1.55542
0.579645
1.61614
0.261245
0.704987
0.559241
0.788931
1.23429
1.20114
0.301899
1.40263
0.200393
0.830263
0.622083
2.12934
0.0678211
0.954013
0.603236
0.70976
1.63959
0.48306
1.95357
0.119228
1.77738
1.09087
1.99505
0.559166
0.574192
0.200816
0.904843
0.414767
3.68829
0.0931927
0.643702
0.716142
1.2266
0.907726
1.82639
0.693066
1.49892
0.849856
0.0597348
1.2295
1.80642
0.343328
2.3584
1.33623
0.0824681
0.712504
0.402904
0.27332
1.77441
1.21771
1.17306
1.59096
1.43461
0.225008
1.43383
1.02062
2.16246
0.627192
2.23099
0.585816
0.864583
1.36154
1.6919
0.691238
1.46097
0.47562
0.0629993
0.0529014
0.430881
0.491665
0.303526
0.166904
0.480596
0.815644
1.37298
1.64769
0.26764
3.35237
0.485921
1.54264
1.59614
0.431567
1.32704
0.252883
0.618343
0.16308
4.50592
0.217383
0.733799
1.22906
0.772335
3.53962
0.241418
0.0429054
0.151937
1.34249
0.797461
0.777875
0.758158
1.99804
0.446623
0.175019
0.708168
0.0388954
1.19955
0.756523
1.02472
1.58133
1.07903
1.45386
1.85334
0.555379
0.0526179
0.956212
0.24623
0.783675
1.48054
0.214955
1.51631
0.683669
0.725753
0.454254
0.925565
1.81782
0.528576
1.63039
0.110556
0.404958
1.23607
1.26102
1.29363
0.533308
1.41847
1.47339
1.16202
1.38153
1.45103
1.99638
1.12621
0.664608
1.65059
1.52373
1.50426
1.3445
0.731835
1.18946
0.347708
0.341265
0.20509
0.266832
0.692308
0.305935
0.218168
1.35383
0.267353
0.434156
1.81293
0.755577
0.256653
0.0182078
0.406454
1.3549
0.914935
0.350337
0.674961
0.421816
0.781221
0.208534
0.750654
1.4314
0.479178
0.266411
0.731485
1.42489
1.55517
0.192924
0.265081
2.0929
0.804517
0.411624
1.92548
1.68109
0.938459
1.02784
0.982801
1.99254
0.628229
0.111271
1.15218
1.03989
0.0232413
1.22031
1.15878
0.399516
1.17654
0.321068
0.411758
1.06168
0.375629
0.788488
0.334334
0.022363
1.32184
1.25699
1.36198
0.748373
0.651003
0.681249
0.737594
0.709349
1.94973
1.31524
0.150143
1.04453
1.3724
0.393387
1.01218
0.965932
0.451299
1.70381
1.50818
0.898011
1.29284
1.24184
0.223073
1.56373
1.13634
1.42141
1.66383
0.836343
1.11509
0.806422
0.413109
0.539873
0.634532
0.570905
0.826219
0.429959
0.281238
1.8667
0.401721
1.70754
1.30251
0.101578
0.0165791
2.45095
0.936161
1.41847
1.5861
1.70648
0.840636
1.29764
0.989604
0.942454
2.00673
0.198286
2.24763
1.57268
1.14723
0.709384
0.745556
0.935634
1.17783
1.54533
1.09205
0.425666
0.653649
0.22874
1.85649
1.45372
1.08308
0.238636
0.00961209
1.44434
0.72166
1.28773
0.0502071
0.663331
1.35087
0.429087
2.23183
1.70288
1.31023
1.91839
2.91087
1.88647
1.18082
0.604688
1.01452
0.70322
0.630746
0.643857
1.91492
0.226151
2.16333
0.549607
0.36126
0.0259744
0.512901
1.32733
0.386196
0.348186
1.29256
1.57605
0.210753
0.175961
1.19051
0.981296
1.05315
1.20313
0.189563
1.7933
0.0976845
0.68158
0.928206
0.504762
0.652052
0.346934
0.287284
0.494598
0.436132
0.728921
0.0805283
0.825367
0.667343
1.26517
0.984438
0.769803
0.239704
1.41413
0.95122
1.22662
2.37355
0.0727078
0.307426
1.00649
0.960263
0.0444581
0.675511
0.970758
1.3718
0.970263
0.46593
0.5415
0.488601
0.323775
0.0699715
1.79439
0.687547
0.0419242
0.839623
0.896936
1.46407
0.886148
0.355159
0.877613
1.41847
0.879639
0.341142
0.689952
1.18982
1.27413
1.42384
0.651833
1.01399
2.0408
0.60177
1.62303
0.0201943
0.713109
1.42061
1.3088
0.4198
0.0186584
0.543106
0.802929
0.581925
3.75393
0.280202
1.35706
0.269789
0.0711404
0.720942
0.396137
2.48065
0.28413
0.356979
0.0333644
1.26747
1.84502
0.599992
0.54295
0.697054
0.497666
1.27574
1.05488
1.38707
0.604697
0.822305
1.60975
0.915698
1.75082
1.13051
1.46494
0.470009
0.55761
2.32985
1.45393
2.29398
2.60238
1.12396
0.829306
0.0455861
0.789447
0.460003
0.422447
0.811652
0.62946
0.144084
1.11381
0.556187
1.13999
0.264973
0.035096
0.17116
0.123349
0.512438
0.663994
1.16517
0.163944
1.18937
0.0176128
0.747967
0.932433
2.01667
1.40679
0.10752
0.332961
0.17849
0.1485
0.0762828
0.163607
1.8245
1.39747
1.28152
0.131849
0.382285
0.541939
0.00242512
0.0165413
2.2709
2.46724
0.0671278
0.930417
0.113461
0.664162
1.11988
0.483296
1.0257
1.57407
1.6543
0.116221
0.412873
0.448082
0.466781
1.17242
0.428726
0.141923
0.160722
1.34827
0.746874
0.714122
0.542371
1.36524
0.0463378
0.270288
0.540203
1.12364
0.4776
0.692308
1.37435
0.75386
2.30274
0.418006
0.217153
2.19537
0.617537
0.691352
0.820835
0.454642
0.425714
0.738644
1.5596
0.995575
0.388355
0.894137
1.27607
0.187703
0.269634
1.60678
[truncated: 524 more rows]

## Sheet: Data_9 to 13
1.48843
1.24122
1.47808
1.63002
0.838772
0.469887
0.436782
0.453604
0.276658
0.409074
1.20178
0.219343
1.13319
0.730577
0.840325
1.80398
0.114656
0.08299
0.317929
1.50244
0.472539
0.316319
1.63585
0.565335
0.954205
0.0801802
0.951074
0.743663
0.873669
0.979495
1.32757
0.326486
0.810268
0.357519
1.29483
0.36215
0.316792
0.443106
0.717524
1.22474
0.290199
0.970907
1.2846
0.0683774
1.6418
2.89813
1.73759
1.42167
0.756523
0.986335
2.28365
1.1279
1.22131
0.379943
0.624938
1.22902
1.0503
0.943807
0.448218
0.20491
0.146142
0.283002
0.197871
0.531234
0.0326708
1.24188
1.43744
1.75706
0.710675
0.716142
0.735181
1.28357
2.98128
0.242091
1.66316
0.308448
1.72969
0.606897
1.20692
1.02382
1.47529
1.37484
0.704987
1.13557
1.0679
0.686325
1.35494
0.410421
0.684779
0.360375
0.414341
0.768487
0.0121354
0.740157
1.69907
1.26703
0.292067
1.17406
1.00088
0.141454
1.75054
1.02137
0.178232
0.672666
0.711354
1.50792
0.946933
0.661493
1.4647
0.215238
0.184945
0.00744229
0.437063
0.405828
1.60289
0.563582
0.720976
0.657654
0.244495
0.238631
0.5072
0.109879
1.79499
1.40649
1.33914
1.33611
0.361556
0.19737
1.45699
1.45671
3.41024
1.25911
1.42812
1.20897
1.46028
0.261617
1.47596
0.357623
1.23466
1.28085
0.112921
1.12211
0.307148
0.634793
1.83079
1.01082
1.04944
1.18694
0.127876
0.0646772
0.0294656
1.01715
0.280078
1.17216
0.0421513
1.34792
1.67046
0.94296
0.700894
0.927522
0.00504761
0.977357
0.252999
0.0319443
1.29084
0.627662
0.347538
1.40263
0.554758
2.25754
1.87393
0.42123
1.87142
1.25431
0.0187366
0.553905
2.15981
0.606062
1.58451
1.04462
0.575949
0.331454
0.459546
1.45976
0.635241
0.717389
0.643032
0.134155
0.70976
2.3627
0.965184
0.831072
1.12988
1.35197
1.75261
0.723756
0.928166
2.33059
1.2336
0.750322
0.736647
0.516114
1.32184
0.715076
0.120907
0.984279
0.741881
0.100701
0.182262
0.072127
0.423992
0.510507
2.00369
1.41209
0.985362
1.45663
0.747287
1.47504
0.930434
0.612396
0.503295
0.407783
1.0082
0.293391
0.151494
0.506215
2.09542
0.474398
0.704987
0.71934
0.575808
1.79877
0.724148
1.39649
1.47623
2.62221
1.00983
1.19857
0.476221
0.0566509
1.0002
2.83015
1.97588
0.483739
1.32184
0.064132
2.23199
0.684419
0.766182
1.39016
0.190831
0.398893
1.62291
0.0235821
0.946074
1.86663
1.15191
0.0639567
0.390749
1.35087
0.411549
0.70181
0.0151078
1.7959
0.706577
0.712436
0.00368441
1.66772
0.76941
0.317
1.27033
1.51148
0.122397
1.37083
0.688525
0.883144
0.684419
0.646539
0.261563
0.549213
0.452621
0.98973
1.20976
0.0219623
1.23467
0.392514
0.243647
1.01434
0.339694
0.170097
1.11175
1.39819
1.49632
0.517956
1.39326
2.05251
0.699865
0.00981809
0.587193
0.523962
0.948631
0.724382
0.0992407
0.962468
2.16951
1.71234
2.35511
1.07395
0.277132
1.9451
0.842867
2.05692
1.96031
1.23042
0.479512
0.281142
1.86759
1.15918
0.716142
0.284724
0.0840311
1.028
0.33455
1.32857
0.38404
0.401658
0.376563
0.471207
1.269
0.53395
0.445208
0.282591
0.616439
0.290018
0.208518
1.00016
1.76361
0.325766
2.07356
2.30907
0.81359
1.26812
0.730577
0.689149
1.27014
0.541626
1.47261
1.24533
0.830433
0.506949
0.194532
0.0281124
0.725365
0.725753
1.13095
0.218517
2.31285
1.02545
0.151228
0.427705
1.05372
2.39897
1.44177
0.927024
1.4336
2.31212
0.435585
0.987121
0.391395
1.00472
0.657315
0.214956
0.383292
0.27192
0.245201
0.778023
2.03749
1.55332
0.71934
1.02795
1.04337
1.42489
0.291247
1.05098
1.21472
0.0136628
0.505905
0.715153
0.461887
1.83724
0.248056
0.587448
1.29112
0.597513
0.0645318
0.217805
0.878114
1.39637
0.472284
0.975452
0.0531111
0.440926
0.812865
0.280224
0.221119
0.5808
0.801351
0.629824
1.79276
1.66989
1.08992
1.37788
0.984728
0.324248
0.0516748
0.0749343
0.77625
0.415404
1.23916
0.0341628
0.0674625
0.700224
0.0685727
0.888067
0.951068
1.23745
1.01688
1.13602
0.30201
0.503732
0.654723
1.05329
0.432321
0.944341
0.56903
0.776682
0.450994
0.743242
0.526404
0.832139
1.153
1.57265
0.939232
1.01668
0.22474
0.343127
0.673806
0.577312
1.64273
0.905885
0.199868
0.797465
0.62002
1.01171
0.642421
1.37484
0.16018
0.697438
0.0234887
0.985955
0.207667
0.581684
1.39942
1.73944
0.000515779
0.509418
1.27633
0.359271
1.34912
0.970049
3.42913
0.0178691
0.371303
1.28196
0.689033
1.69221
1.47771
2.00704
1.13859
1.42812
1.26204
1.5363
0.71934
1.4217
0.0828175
0.579535
1.32291
1.7494
1.02023
1.15257
0.51784
0.807319
1.11918
0.506609
1.46928
0.0872289
0.0312525
0.308916
0.222277
0.661217
0.0682175
0.272302
1.38093
1.59305
0.815213
0.457746
1.11614
0.293551
0.107815
1.1326
0.577474
1.6548
0.0680234
0.785648
0.901932
1.42489
0.0174329
0.152542
0.399999
1.76485
0.638406
1.54471
0.633729
0.0016533
0.0732055
0.46146
0.375346
0.0580462
0.526135
0.468394
0.177932
0.131149
1.38725
0.612831
0.879058
1.93811
0.542057
0.414895
1.38489
0.874008
0.238344
0.385694
1.82989
0.598704
0.285606
0.888433
0.752238
0.614509
0.568815
0.416494
0.479396
0.530669
0.0234472
1.96965
0.117837
2.1372
2.66003
1.71791
0.491043
1.55094
0.979797
0.107515
0.863615
0.75406
2.13349
0.723977
1.18018
2.57321
2.01509
1.97845
1.13296
2.39991
0.793892
0.0810803
1.39277
0.850548
0.755733
1.61504
1.63905
2.53254
1.14435
0.297758
1.56474
0.0254797
0.981549
1.56823
0.0579545
0.472528
1.18345
1.09521
0.50547
0.351685
1.13291
0.657253
0.368019
1.24582
0.291206
0.711354
0.0779247
0.668095
0.435604
0.00791364
0.392802
0.666386
0.682361
0.148802
1.2204
0.757904
0.987996
0.226134
0.780825
0.220843
1.54856
1.56619
1.33044
1.32641
1.16018
1.35978
0.713725
0.468642
0.570875
0.363045
1.99419
0.770356
1.11126
1.60164
0.906388
1.14499
0.619853
0.0329153
0.555766
0.497793
1.51821
0.00940498
1.60079
0.854587
1.2993
0.796959
1.18998
1.01243
1.11375
0.0763908
0.879554
0.855677
0.566031
0.455077
0.235818
0.367787
1.07715
0.180077
0.0491949
1.94055
0.744931
1.76692
0.772194
0.0828687
0.659979
0.921756
0.00969953
0.743502
1.16803
0.698555
0.46919
0.136097
1.1583
1.74127
0.304448
0.116037
1.61675
0.391659
1.61871
0.562577
0.905276
0.748074
1.24161
0.300604
0.220251
1.38521
0.0739884
1.32757
1.25903
1.2993
0.420674
0.236249
0.558472
0.461053
1.67262
0.0471265
0.397495
1.17509
0.671466
0.00423379
0.882868
0.515987
0.445414
0.878718
0.298409
2.44035
2.24835
0.743495
0.330457
0.39919
0.437499
0.127185
0.0473126
0.622086
1.80455
0.34456
0.197005
0.665893
1.44871
0.0688264
2.08478
0.0447583
1.36577
2.15516
0.158283
0.310617
0.0721912
0.104572
1.2993
0.737028
0.378272
0.499788
0.882903
1.03681
0.517038
1.85848
0.117099
0.0239887
0.658191
0.908416
0.107843
0.405958
0.252409
0.111055
0.0676038
0.738644
1.46884
0.557975
0.354329
0.254631
0.480385
0.343893
0.745124
1.40577
1.33914
1.13568
0.619738
2.17432
0.256722
1.63106
0.593752
0.440441
0.609581
0.974299
2.54351
2.94027
0.916017
2.42957
1.3146
0.280552
0.0542914
0.158734
0.89146
0.650782
0.779537
1.1572
3.10737
1.53489
0.502877
0.237751
0.375769
0.851282
0.453515
0.697054
0.695388
1.36598
0.355806
2.37229
1.15751
0.570346
0.428401
0.102377
0.0442654
1.09391
1.14733
2.45196
0.67625
1.51681
1.55573
0.0989982
0.377534
0.765349
1.92577
0.96433
0.71934
0.711354
0.0494892
1.31058
0.0824637
1.38719
0.607516
0.0666111
0.636731
1.62155
0.742989
0.372452
0.871129
0.489774
0.451777
1.06366
1.64405
1.79333
0.707412
0.725753
1.82692
1.41527
0.255997
0.575056
0.1529
2.11385
0.0220714
0.464718
0.0494031
1.41209
0.0725958
0.0327226
0.722544
0.0476424
0.846178
0.623949
0.132604
0.215596
0.536266
1.13912
1.92559
0.455702
0.422054
1.27744
1.91394
0.863808
1.66237
0.192563
0.467089
0.50242
0.478073
0.0971683
0.295249
0.485505
0.663836
0.720942
0.352965
1.16077
0.585102
1.42144
0.557856
2.33054
0.135344
2.36723
0.023139
2.44912
0.4811
0.903635
0.0169675
0.989509
0.872314
0.5335
1.48759
0.176793
0.292756
0.38296
0.250331
0.333339
0.325546
1.52358
0.861095
0.451299
0.797552
0.565044
1.75246
0.985529
0.591141
1.91996
1.15906
0.0414497
0.457805
0.335634
0.164078
3.2876
1.23515
1.32184
0.470215
1.3993
2.38761
0.838517
2.00969
0.905548
1.45587
0.761537
0.199938
0.577918
1.03438
2.13131
2.90908
0.619298
0.418511
0.899697
0.320034
0.534162
1.81094
0.158335
0.0512572
1.42167
0.584129
0.260283
1.24383
1.18701
0.993599
0.737028
0.444742
1.0024
0.116246
0.244811
0.476656
0.0684784
0.928905
0.938893
0.751628
0.78533
1.25619
1.60828
1.30786
1.7736
0.0418561
0.467543
1.20645
2.19441
2.25423
0.243614
0.720274
0.342028
1.39191
1.52843
0.164294
0.375937
0.300366
1.88488
0.0209273
0.00249611
1.01297
0.868766
1.97779
1.20109
1.09542
0.00175954
0.75489
1.15482
0.522537
1.95238
1.02981
0.793187
0.0603872
0.891811
0.237354
1.19918
0.665251
0.332291
0.466107
0.0783693
0.166056
0.728876
0.724148
0.1908
0.107624
1.04938
0.0309049
1.30053
1.26005
0.733799
1.99639
1.27396
0.735413
0.83872
0.896286
1.4917
0.132559
0.345883
0.210652
0.0209054
1.25057
1.25536
0.66458
1.65022
0.115749
0.779562
1.29581
0.260862
0.730233
0.752907
1.70001
1.27131
0.45051
2.89715
0.648777
0.407315
0.250486
0.764713
0.908131
0.380394
1.84602
0.914837
1.34739
1.31595
0.471391
1.29551
0.990522
0.990332
1.30848
0.990204
0.502772
0.803194
2.02769
0.455922
0.584698
1.34213
1.07179
1.63958
2.37642
0.432525
0.511125
0.900778
1.23429
0.75
1.03746
1.12719
0.55441
1.05022
2.35746
1.00612
1.8355
0.247245
1.82162
0.945654
1.23333
1.34287
0.462941
1.7663
1.77676
0.427059
0.0805278
0.97555
1.36878
1.6031
0.230953
0.278167
0.888936
0.239428
0.700476
0.980895
0.494157
1.32647
1.25775
0.451942
1.50097
0.454388
0.870751
0.401517
0.891811
0.276309
0.678601
1.19433
0.0171815
0.186556
0.813099
0.623142
0.704607
1.10772
0.536114
1.82626
2.33922
0.382662
1.78308
0.927196
1.6096
0.144421
0.80809
0.932817
0.75
2.79383
0.371424
1.0219
0.450327
1.49267
0.762724
0.794509
1.44018
0.594364
1.45074
1.41527
0.745185
0.685994
1.02371
1.5422
1.32154
1.64417
0.367548
1.36878
0.771723
0.646461
0.708168
2.63287
0.485173
1.39558
0.602879
0.180944
1.22149
1.19158
0.206493
0.646378
1.81075
0.722629
2.84672
1.00294
1.18055
1.33192
1.91762
0.119988
1.01394
0.645948
1.65142
0.155606
1.71981
0.847148
2.20489
0.470729
1.20993
0.511381
1.3565
0.155523
0.434659
0.573135
2.03025
0.549656
1.29104
1.3108
0.619805
1.34792
1.17036
2.31525
0.24304
0.0309325
0.0658078
1.40577
0.322631
0.424598
0.435898
1.36749
1.22776
0.00178806
1.25476
1.49989
1.30112
0.203447
1.01808
0.809552
1.73849
2.82916
0.226261
2.42079
0.850758
0.886874
0.762097
0.4805
0.220863
0.703398
0.325001
1.39123
0.230285
0.130386
0.520508
0.827794
0.615152
0.20485
1.58059
1.20277
0.344091
0.280121
1.2263
0.42659
1.99155
1.78905
0.316036
0.497947
0.578422
0.610964
0.834369
0.283785
0.52153
1.23568
3.24212
1.51593
2.3771
1.96342
0.366906
0.548642
0.0359942
1.32057
0.375067
0.700224
0.432647
0.704987
2.05627
1.94888
1.57041
1.46808
0.923571
0.372345
0.962348
1.30537
0.0736171
1.5502
1.53764
1.03004
0.973172
0.150265
1.01087
1.15107
0.229825
0.45313
0.289577
0.885223
0.782175
0.515776
2.4291
1.8188
2.64065
0.0913645
0.465303
0.0150431
1.54629
0.667148
1.21491
0.0113307
0.203222
0.689149
0.448308
0.970294
1.28693
1.15755
0.287479
0.454607
0.00980333
0.3042
0.123738
0.458189
0.541136
0.942604
0.571798
1.21345
0.0107195
0.649568
0.743662
1.04161
0.569881
0.700192
0.185078
1.06488
1.1432
0.0434866
1.28473
0.223369
0.349628
1.58103
1.68487
0.834842
1.49021
0.538939
0.428974
0.842401
0.39273
0.135241
1.78991
0.153184
0.718792
0.499161
0.764713
0.023454
0.452985
0.326235
2.25676
0.227758
0.633567
0.310096
0.209086
2.56202
0.68223
2.14715
1.41683
0.134341
0.274223
0.400918
0.199936
0.826208
0.269197
0.652128
1.40893
0.730965
1.3718
1.04017
0.35379
0.0902279
0.0159619
0.617738
1.35936
0.0208513
0.55929
0.740262
0.554553
0.38004
0.740688
0.356147
0.248454
0.808491
1.09626
0.202587
1.46246
0.112378
1.39296
0.412162
0.0579942
0.119689
1.42812
1.33685
1.20714
0.686824
0.552396
0.035698
1.19157
0.952736
2.03802
0.762793
1.44932
1.52975
0.78959
1.11187
0.589408
0.66188
0.579516
0.743502
0.165621
1.92794
1.07908
1.03405
0.31238
0.308356
0.113536
1.50514
1.0202
0.386723
0.0960307
0.934308
1.42633
0.396465
1.84192
1.50974
1.57411
1.4045
0.131363
0.733799
0.107338
1.28824
1.15259
0.92128
0.476498
0.341437
0.499536
3.01537
0.0335123
0.0309666
0.0257715
0.89104
0.0579872
0.668053
0.80934
1.80367
1.27159
0.781061
0.918151
1.39637
0.501919
1.57416
0.604713
2.4869
0.717585
1.92602
0.618894
0.714297
2.3783
0.68332
1.3528
1.40713
0.725834
0.75726
0.294331
0.904082
1.62482
0.873588
0.513854
0.027273
0.933351
0.435232
0.725217
1.39507
0.425132
1.94567
1.03331
0.766551
1.27497
1.10238
0.57889
0.0928328
1.55361
0.340448
0.216022
0.220179
1.21877
1.46371
1.01733
0.255192
0.492428
0.406469
0.797302
0.281932
0.774433
1.06809
2.83972
0.518843
0.485237
0.698931
2.28169
1.41178
0.71934
0.69004
0.0332991
0.732187
0.997559
0.984748
1.99683
0.506285
2.33269
0.733799
0.914708
1.42329
1.5747
1.39326
1.49726
1.17564
1.12566
0.183072
0.575853
0.496268
0.9343
0.0024731
1.46281
0.0534296
0.706577
1.06111
0.384133
0.957647
1.33532
0.999488
0.403762
0.908449
0.108975
0.895401
0.216528
0.979978
0.710267
0.250983
0.79047
1.32641
1.69929
1.45439
0.597879
1.2402
0.673415
0.508647
0.0156918
1.24536
2.46949
0.928294
0.478912
0.70976
0.213807
0.46919
0.59671
0.114626
1.22523
0.355841
2.50207
0.488038
2.11855
0.898059
0.958682
0.895297
1.63666
1.64232
0.946501
1.39694
0.16914
0.702493
0.70181
0.693889
1.55259
0.708168
0.484377
0.0285833
0.676989
0.286243
1.41214
0.780473
0.955794
0.0669948
1.7747
0.50046
0.931235
0.0691629
0.842239
1.42389
2.74063
1.58844
1.75383
2.50882
1.41527
0.92309
1.97751
1.02922
2.17369
0.0542914
0.648822
0.452905
1.40576
1.01696
0.943718
0.874752
1.77812
0.292024
0.0102913
0.476636
0.425984
0.740262
0.458032
0.838139
0.450512
1.31615
1.34782
1.45078
1.41482
1.16481
2.26835
1.30487
0.0830071
0.445112
1.36427
0.860624
0.178713
1.40263
0.543229
0.720942
1.42571
3.66876
0.0238126
0.968372
0.563975
1.474
0.618562
0.0061292
0.107968
1.39949
0.722062
1.05609
0.367114
0.747602
2.21303
0.759794
0.136082
1.33914
0.232547
0.366431
0.741881
1.85047
1.11532
1.90899
0.921615
1.9763
0.519023
0.774879
1.0761
0.540115
0.104167
1.49991
0.959266
0.66532
2.23823
1.22134
0.84315
1.13088
0.972062
1.2664
0.958918
0.703398
0.875007
0.226309
0.546796
0.290414
0.75
0.356306
1.16745
1.122
1.25509
0.250468
0.431065
0.507746
0.994973
1.19189
0.988611
1.28064
1.16609
0.567576
0.754578
0.502792
0.491923
0.822616
0.676554
0.570282
0.0855888
0.698638
0.290895
1.82969
0.0518481
0.751082
0.00155137
0.199844
0.546358
0.635862
0.257668
1.43938
0.21102
0.980834
0.531959
0.75
0.230985
1.55496
0.340385
0.424044
0.216662
0.841586
0.433685
1.40822
0.54923
0.67563
1.71889
0.549079
0.581402
0.783747
1.96554
0.552725
0.525835
0.625632
0.921961
0.855323
1.21878
0.696384
1.82576
0.385417
0.61767
1.38476
0.510814
0.725041
1.59302
1.47916
1.61086
1.35608
1.25476
1.09912
0.751045
1.02535
0.96815
1.23565
0.510406
0.281522
0.431687
0.116731
0.685258
0.0396707
0.403876
0.563123
1.80341
1.38036
0.541192
1.67492
0.464538
0.337253
0.0746754
1.38093
0.639991
0.827602
2.33342
0.73673
0.375622
1.1844
0.766832
0.151556
1.44494
0.240041
1.28084
0.618686
1.32362
0.141009
0.303354
0.543278
0.431398
0.744293
2.75464
0.604791
1.13198
0.167064
0.16833
1.83189
1.97252
0.312223
0.0195102
1.53439
0.692308
0.465544
1.0704
0.29504
1.50248
1.98613
0.359861
1.65964
0.61608
1.29072
0.234543
0.0129188
1.01201
1.48655
0.045851
0.746748
0.0273125
0.865557
1.14413
0.111329
1.89855
1.29115
1.14261
0.871383
1.01434
0.0202415
0.301149
2.27125
1.60234
1.23947
0.722544
0.598275
2.33039
0.17642
1.68708
1.18746
0.725667
1.54772
1.68525
1.02848
1.15476
0.483841
0.470755
0.472325
0.799185
1.44035
1.29066
0.174067
0.00464732
0.00422125
1.23399
0.512342
0.827234
0.153898
0.497017
2.06508
0.160259
0.460563
0.406555
0.186507
0.851572
0.832132
2.10367
0.844704
0.137868
1.03093
0.346397
0.493325
0.150988
0.672116
0.0625495
0.354775
0.0408397
0.783075
1.13444
0.407906
0.0116893
0.643508
0.991986
0.599078
0.0452609
0.0778767
0.187338
1.9538
2.05862
1.21453
0.916911
0.00494027
0.131888
1.45122
0.279267
0.379872
0.543275
0.813661
1.0071
0.13199
0.581256
0.995598
1.72567
2.12357
0.139733
1.08894
0.789519
0.523741
1.45355
0.762262
1.30447
1.02069
0.22097
0.365649
0.292074
1.44586
1.36248
0.497921
0.287815
0.307523
0.450939
1.78195
0.8087
1.6838
0.0318858
1.00384
1.29466
0.58161
1.05607
2.27808
0.395159
1.08231
1.73993
1.3824
0.474615
2.03315
1.30766
0.543481
0.694789
1.08851
0.409944
0.521038
0.366342
0.61398
0.524912
0.981945
0.432698
0.207233
0.610065
1.1992
0.746748
0.392781
0.855912
1.38188
1.41199
0.940556
1.06841
1.04496
0.138739
2.76391
0.834128
1.4894
2.78609
0.927683
0.353302
0.696878
2.32593
0.318071
1.53888
0.906612
1.35866
1.0296
0.172978
0.431731
0.122636
0.988285
0.822311
0.0210262
0.815291
1.87444
0.961954
0.508882
0.905738
0.0580251
0.832685
0.421981
1.2106
0.812811
0.122471
0.647343
0.785841
0.642861
0.759191
0.111341
0.538793
1.12372
1.38264
0.264369
1.11193
0.115771
1.73131
0.0267011
1.41529
0.350496
2.41909
0.803259
1.44256
0.0728314
1.04458
1.19172
0.974428
0.554763
1.21325
1.2425
1.61687
0.0143027
0.1185
0.722544
0.391882
0.711354
0.420193
1.24618
1.03169
0.66698
0.0518795
1.47691
0.385481
1.15497
1.07443
0.235087
0.877858
0.599622
1.45774
0.987147
0.967165
0.355088
0.410321
0.915123
1.26031
0.94027
1.35009
0.15571
0.78424
2.18962
1.51702
1.31615
0.600888
1.25722
0.733169
0.510639
0.242409
1.15506
0.118063
0.834761
0.383866
0.03593
0.995954
0.0418697
0.149237
1.97527
1.27178
0.482852
0.839895
1.17441
1.56045
0.56033
1.6951
1.01308
0.819002
1.9851
[truncated: 504 more rows]

## Sheet: Perm_1 to 5
0.753058
1.30734
0.79002
0.987724
1.26587
0.562306
0.514582
0.860186
2.04522
0.655076
0.456594
0.549456
1.44527
0.22212
0.794132
0.0923583
2.5319
0.738342
0.993398
0.365931
0.706577
0.524201
0.168991
0.980778
2.21032
0.942834
0.424621
0.136815
0.798429
1.16918
0.43751
0.169094
1.06513
2.00405
0.475635
0.190529
1.15847
1.31218
1.78896
0.15182
1.3544
0.199682
0.151721
0.975559
1.0124
1.66998
0.78722
1.45107
0.71934
0.197525
0.366443
0.873035
0.293647
0.157169
0.71647
0.141438
1.46491
0.394376
1.06151
0.138327
0.480095
0.862289
1.07798
2.32412
1.24434
0.178482
0.670321
0.224357
0.822238
0.949274
0.0787059
0.0178108
0.183183
1.44179
0.603453
0.336668
1.43853
0.558236
0.255708
1.0306
0.653461
1.05156
2.19449
0.712512
1.00771
0.889215
0.25571
0.589233
1.9683
0.170265
1.41859
0.994795
1.37149
1.79195
0.59219
1.22955
0.514003
0.697054
0.662457
1.01494
0.636227
1.66386
1.67817
0.0302143
1.73147
1.14727
1.86258
0.368045
1.31402
0.163686
0.528919
1.23616
0.168708
1.72267
0.460301
0.0185372
0.998279
1.98389
1.4835
1.70569
0.539989
0.300595
0.71934
0.423999
1.77054
2.37408
0.720942
0.913434
0.0921195
1.24864
0.147414
0.220856
1.65193
0.224886
0.977596
1.09782
0.502499
0.0572387
0.632306
0.738644
0.657016
0.381134
0.35899
0.980368
0.432285
0.415519
0.256385
1.87581
1.26256
0.472619
1.28366
1.11867
1.75217
1.16282
0.0772466
1.9248
0.553025
1.65498
0.0637217
1.02732
0.187939
1.02261
0.454768
1.28591
0.42482
0.392594
1.31615
0.999787
0.717741
0.0530796
1.28277
0.793734
0.688755
1.43471
0.61468
0.620425
0.259709
0.758158
1.45346
0.952875
1.74046
0.417664
1.15802
1.28824
0.647717
0.326416
1.61905
0.459757
2.1334
1.27186
0.0608577
0.241815
1.27971
1.93398
0.300058
0.685994
0.655241
0.638307
0.789542
0.680347
0.105489
0.679814
0.512788
1.3568
0.318923
1.3104
0.410887
0.728967
0.408207
1.22421
0.667148
0.751353
0.884867
0.795102
1.18812
0.0421008
0.546315
0.288558
0.381524
0.714545
0.708168
0.708168
0.690615
1.6907
0.826037
2.06603
1.59075
0.978385
0.436005
0.212911
0.343982
1.34148
0.903657
0.44649
1.20158
0.71934
0.700224
0.737028
0.418873
0.465868
1.34792
1.05814
1.18523
1.28726
0.54338
1.49191
0.136346
0.48324
0.0198568
0.282976
1.1232
0.339577
0.920858
0.518448
0.728967
0.962725
0.711354
0.621174
0.0226017
1.09213
0.698799
1.02065
0.356462
1.1065
0.324103
0.278269
0.156854
1.13033
0.071859
0.395256
1.27203
0.668714
0.708482
0.706577
0.398438
1.43867e-16
1.01703
1.46406
0.704987
0.231716
0.608179
0.558625
1.30486
0.455047
0.68467
0.387216
0.449871
1.42167
0.722544
1.42167
0.0484611
0.372131
0.00587785
0.72736
0.879971
0.984372
1.0267
0.614635
1.76876
0.986845
0.361676
0.293855
1.04272
0.0425885
2.55841
0.888676
0.856355
0.965704
0.0945077
0.0657226
1.01061
1.34487
0.31007
1.05607
0.0865746
1.61032
1.1179
0.353804
1.1346
1.04869
1.25012
0.725753
1.39949
1.03531
0.409936
1.05775
0.607892
0.190658
0.0201998
0.056634
0.155496
0.791556
1.78754
0.674985
0.340404
1.28396
0.408451
1.30112
1.01397
1.74697
0.00491628
0.718638
1.18745
0.90111
0.416135
0.561214
0.403795
0.468702
0.68127
0.157635
0.298429
0.396331
2.08739
1.179
0.650162
0.112598
0.966729
0.0641561
1.031
0.786208
0.768001
1.45593
1.00078
0.77306
0.405551
1.05135
0.49222
0.42054
1.0786
0.491668
2.85708
1.01574
0.0221956
1.44443
0.667494
0.0517093
0.635419
0.483883
1.40577
0.257403
1.50564
0.527583
0.291603
1.01904
0.994586
0.251882
0.691521
0.091785
0.476613
0.544296
1.32229
0.136148
0.940422
1.54469
0.512496
1.24279
0.0376345
1.43994
0.469878
0.415024
1.046
0.283674
0.754284
1.78015
0.416873
0.645734
0.580248
1.18553
0.517923
0.628189
1.02603
0.878305
1.01988
0.812326
1.35204
0.741881
0.331299
0.6282
1.62972
1.25091
1.62055
0.738644
0.582288
0.458462
1.44656
1.3568
2.22214
1.12506
0.25862
1.90218
1.07818
1.22299
0.642075
0.913279
0.774821
2.48255
0.916024
1.99127
0.964277
0.259149
0.861552
0.953204
1.35978
0.340216
2.19961
2.30465
1.41992
0.0915184
0.942403
0.288929
1.16003
0.202483
0.764693
1.34465
0.0358119
0.363153
0.570066
0.996471
2.12841
0.207475
0.0323054
0.340965
1.65816
0.981206
0.0554807
1.01687
0.159146
1.39684
0.882267
0.670656
0.00730571
1.61742
0.763569
0.703398
0.70181
0.42181
1.06478
1.50401
1.15546
0.846082
0.526284
1.80311
1.00787
0.00951777
0.352422
1.66594
0.753258
0.316364
0.548831
0.250899
1.22065
0.0662413
0.9119
0.023555
1.24486
0.233043
1.87808
0.671847
0.682616
0.408735
1.92752
0.0789229
1.2016
1.04971
0.689284
0.714545
1.78274
0.705011
0.70976
0.985936
0.769258
1.16804
0.909884
1.87797
0.347352
1.08617
0.126321
0.529046
0.310976
0.966466
0.0308108
0.483391
0.845847
0.551018
0.761703
1.09534
0.651534
1.30585
1.29532
0.790404
1.2417
0.596772
0.0314426
0.553448
1.74576
0.0177298
0.188437
0.233606
0.539497
0.360108
1.53544
0.308278
1.98307
1.63861
1.96062
0.119284
1.30736
0.154195
1.37832
0.310011
0.733432
0.377176
1.71592
0.208626
0.700224
1.02335
1.11701
0.577531
0.174159
0.967954
1.78964
1.01212
0.638282
0.65481
0.547292
0.692308
0.0298601
1.12739
0.711354
0.311752
2.25968
0.619367
0.685994
0.504417
0.13795
1.82965
0.697981
0.892158
0.0676346
2.64783
1.24041
1.39876
1.17355
0.708232
0.20692
1.10838
2.05276
0.690728
0.737028
1.00697
0.00249611
1.01022
1.04666
0.937946
0.728967
0.0971864
0.426233
0.0352731
1.10966
0.480578
0.761126
1.6201
0.860087
1.18596
0.774597
0.412527
2.21613
1.71496
2.80684
0.758158
0.706577
0.0939873
0.914926
0.0295532
0.784844
0.172473
1.07943
2.31743
1.0431
0.369608
0.752925
0.520747
0.400692
1.87282
0.131765
1.24916
0.810675
0.295757
0.761432
0.231524
1.24499
1.8681
0.421437
1.232
0.0693188
1.01784
1.05409
0.421683
1.71378
0.483079
1.77874
0.00959715
0.630054
0.356061
0.345581
0.930768
0.365513
0.0122474
0.680407
0.300826
0.756523
1.27696
0.354845
0.248652
0.680351
2.40484
1.1154
0.210284
1.08392
0.74001
1.31331
0.869484
0.163413
0.932888
0.693641
1.80032
1.53979
0.0284739
1.08922
0.126235
0.362547
0.286725
0.284927
0.923606
1.63851
0.89219
1.15537
0.663921
0.394778
0.375909
0.257118
0.531252
0.687459
0.160065
1.63768
1.04395
0.671471
0.240988
0.964072
0.720942
1.05767
0.432358
0.982608
0.490737
0.130205
1.71508
1.17697
0.340267
0.108611
1.07912
1.12132
0.491443
1.18484
0.97256
0.740262
0.594054
0.210197
0.123411
1.04031
0.958643
0.42769
0.766356
0.437547
0.763579
0.717391
2.66337
0.774597
0.75489
1.43844
1.0833
0.00874801
0.407658
0.843529
0.12417
0.92779
1.17568
0.478787
0.602974
0.761407
0.399665
1.12478
1.2855
0.781221
0.796233
0.808018
1.0181
0.847614
0.990637
0.0131019
1.97364
0.435258
0.710968
0.44854
1.259
1.74883
0.430759
1.12062
0.0390737
0.838786
0.334875
0.442579
0.33675
0.0927259
1.12454
0.237647
1.06453
0.531685
0.425271
1.71361
0.517543
0.6606
1.16718
0.691337
0.584581
1.28634
0.0383272
0.279412
0.314206
0.527826
0.315908
0.0493812
0.302411
1.27364
0.4207
1.17767
2.47173
0.333193
2.64846
0.204736
0.878042
0.366573
1.00231
0.439766
1.28196
1.38707
0.0677986
0.0435062
1.44444
1.06689
0.720997
0.329427
0.844819
1.66156
1.12446
1.45439
1.68229
0.724587
0.128378
0.282203
0.493114
2.0855
0.214147
0.335649
0.829857
0.205826
0.113701
0.548581
0.0801656
1.73308
0.574218
0.284287
1.65394
0.191915
1.47931
1.25173
1.00084
1.29424
0.743502
2.05316
1.92953
0.720942
0.813416
0.261462
0.0412155
1.37484
0.696957
0.73256
1.50181
1.2512
0.830928
1.05661
0.931629
0.944946
1.42776
1.70728
1.02944
1.40577
1.17499
1.59757
0.316765
0.0416946
0.675392
1.37788
1.14011
0.46318
3.01796
1.37788
1.40127
0.735664
0.427858
0.965931
1.16865
1.58986
1.50704
0.668
1.64253
0.469708
1.20074e-16
1.39016
1.55481
0.140006
0.869046
1.64265
0.00194075
0.389238
0.183263
2.18143
0.696572
0.81359
1.04415
0.565909
0.54756
0.430631
1.31127
0.902932
0.461554
1.0095
0.963821
0.841483
1.38153
0.76657
1.39695
0.897003
0.144106
0.423229
0.28417
0.947206
0.0331573
0.458285
0.782689
0.390468
0.950864
0.0442625
1.0246
0.599882
1.24439
0.214454
0.429507
0.591591
0.805862
0.556039
0.721922
0.279883
1.29866
0.306646
0.964617
0.35201
1.24314
1.26999
0.929175
0.58579
0.370145
1.0181
0.929829
0.635142
0.350632
0.473465
0.472311
0.441882
0.740732
0.600365
0.232754
1.48279
0.743502
0.495048
1.73316
0.790874
1.46988
0.564425
1.08178
2.37311
1.44775
0.754259
1.48754
0.644712
1.34612
0.066923
0.745124
1.0315
1.15615
1.13304
0.0588966
0.591055
1.36501
1.02573
1.68993
1.84472
0.732187
1.47124
0.224971
0.52597
0.679697
0.748373
0.676554
0.485052
0.712949
0.101453
1.59137
0.40794
2.17357
2.04055
1.40577
0.482107
0.952993
1.44115
0.646148
0.222893
0.99005
0.00150329
0.215443
0.239277
0.588408
1.24451
1.42812
1.58934
0.263852
1.69503
0.489192
2.12174
1.65129
0.70607
1.02573
0.00177769
0.0422951
0.815337
0.523068
1.02921
0.581134
0.377342
1.27697
0.925463
0.237884
1.04946
1.14504
0.124064
0.746544
1.82388
1.37888
1.39885
0.0340145
0.415641
0.294574
0.760909
0.0577143
1.25394
0.717042
0.480019
0.0598508
0.747817
1.4835
1.04033
0.459042
0.418967
0.545631
0.5381
1.33891
0.628158
0.136384
1.35666
0.455915
1.74412
0.70058
1.38038
0.141709
0.0208269
2.47178
1.05939
0.944011
0.730577
0.447505
1.1688
0.20331
1.04216
0.178988
0.205799
1.71755
0.781221
0.629984
1.02576
0.141608
0.478592
0.472687
0.23692
0.608148
0.442478
0.404535
0.444505
0.964572
1.71026
1.59022
0.846263
0.720379
0.0175182
0.243674
0.196437
0.163031
1.09232
0.758015
0.740262
1.07974
0.244391
0.370844
0.580068
0.377338
1.57038
0.700224
0.301286
0.455056
0.088569
0.212816
0.94599
0.398544
0.308199
0.0119082
1.84332
0.682083
0.687571
0.691093
0.209945
0.194302
0.522668
0.935413
0.326409
1.35978
0.411009
0.478927
0.134607
0.129637
0.658537
1.74777
0.116789
2.88257
1.28978
0.291341
1.39949
0.355082
0.0350959
0.985658
0.023098
0.79862
0.705548
1.37788
0.706577
1.44115
1.76901
0.907398
0.418366
0.492414
1.48125
0.733799
1.01059
0.76276
0.455986
1.05223
0.0758257
0.806214
1.63168
1.13376
0.0202051
0.755547
1.75888
0.159078
1.04991
0.623891
0.716471
0.779357
1.19378
0.758663
0.70976
0.7409
0.0551614
0.402461
0.295622
0.449505
1.36577
0.429606
1.21518
1.55286
0.708168
0.626696
0.843566
0.43038
0.289311
0.488008
1.74774
0.687571
0.569954
1.39415
1.98552
0.151625
1.64533
1.32863
0.376205
0.675781
0.905918
0.728967
1.39822
0.394306
0.0724883
0.414095
1.00689
0.492123
1.36385
1.81926
0.708168
1.30734
0.336389
1.69053
1.11372
1.33338
2.2362
1.24089
1.36231
0.659533
0.698114
0.381132
1.84259
2.23693
2.33398
1.00841
0.712949
0.211366
0.748004
1.11808
0.842659
0.687515
0.76117
0.777835
0.310446
0.543768
0.690165
0.694992
0.806123
0.821594
0.233178
0.850414
1.03463
2.54073
1.20085
0.0398111
0.78982
1.36767
1.28954
0.0687395
0.108579
0.876731
1.3963
1.7596
0.909792
1.54098
1.04256
0.428285
0.204444
0.697054
1.09911
1.23269
0.502479
1.59625
0.226308
0.0312395
2.24972
0.45664
0.757368
1.63051
0.423996
0.425223
0.119596
1.36721
0.461877
1.02299
0.714545
0.396904
0.722544
2.13639
0.706577
0.434404
0.652419
1.07371
0.320094
0.411448
1.91177
2.19654
1.30938
1.13038
0.711354
0.501085
0.960891
0.674985
0.878373
0.700224
1.00126
0.324398
1.17491
0.436307
1.33914
0.338523
0.015951
0.51335
0.972337
0.541917
0.412889
0.0692052
0.415883
0.611283
1.01628
0.466846
0.761145
0.637518
1.22157
0.56356
1.58122
0.102631
2.60185
0.501739
1.03923
1.46765
0.881751
1.44115
0.530632
0.746711
0.457775
0.51036
0.968041
1.96474
0.746045
1.71003
0.0687595
0.430539
2.14458
1.88305
1.67869
1.38539
0.772945
0.496693
0.454964
1.33914
1.21683
1.39568
0.965877
1.24384
0.979825
0.45712
0.888831
0.569775
0.940176
0.300531
0.393682
0.245074
0.998085
0.443643
0.93593
0.13219
0.125875
0.671867
1.80796
0.0461715
0.187834
0.724148
0.569016
0.909146
0.424947
0.591798
1.85362
1.10704
1.35383
0.667148
0.662388
0.397275
0.384119
1.34301
2.28863
0.983828
0.0215182
0.758158
1.26162
0.253866
0.461254
0.764578
0.244697
0.299418
0.168069
0.120501
2.65253
1.39637
1.08552
0.541419
0.596165
0.609097
0.905927
0.678325
0.384775
0.34056
0.71934
1.50966
0.588914
0.179965
0.119143
0.371534
1.02982
0.752195
0.270771
0.335001
1.65748
0.422318
2.02983
0.594173
0.259472
0.658884
1.27102
0.184374
0.441317
0.221905
0.403984
1.071
0.150697
0.312778
0.101307
0.143112
0.71934
0.0862443
0.111014
0.535837
1.07141
3.16521
0.732187
0.109374
0.725753
0.444184
0.0936225
0.326798
1.05517
0.84013
1.11768
0.474331
1.05513
0.26376
0.232628
0.660463
0.183629
0.348205
1.76375
0.00497965
0.781588
1.47691
0.517759
0.99252
0.631968
0.906631
0.94333
0.924252
1.95692
0.730673
1.01621
1.71135
0.930371
1.26928
0.625476
1.64997
0.905011
0.528128
0.886046
0.154212
0.462836
0.909484
0.826169
1.384
1.12301
2.35492
1.0243
0.291112
1.80296
0.558474
0.18248
1.41209
0.881107
1.41661
0.137333
0.0101025
0.0242264
1.71971
0.306923
0.733799
0.66363
1.27479
0.959219
1.00706
0.745327
1.19848
1.04459
1.10482
0.512311
0.265584
1.10384
0.6198
0.0408256
0.819615
1.45439
0.371569
0.149733
0.287915
0.390201
2.24182
0.33303
0.600958
1.57713
0.441943
0.223116
0.10199
1.43054
1.94511
0.392757
0.0301841
0.457791
0.582882
1.44004
0.265536
1.19627
1.443
1.03701
0.728967
1.67471
1.74404
0.00879859
1.0394
1.31851
2.32889
0.444933
1.23373
1.02236
0.947172
0.157562
0.348496
0.30571
0.394266
1.08154
0.919421
0.664874
0.728967
0.703398
0.555117
1.35011
0.859947
0.76103
2.86021
0.859408
1.02618
1.46446
0.049169
0.804272
1.19898
1.22359
0.445958
0.031244
1.2818
0.391279
0.300144
0.445902
1.38191
0.974863
0.711354
0.135725
0.371648
1.33758
1.32747
0.475754
1.07029
0.291638
0.831412
0.753258
1.92393
0.94332
2.29552
0.758015
0.615568
1.1533
0.297734
0.230289
2.18859
0.510028
0.671672
0.0754344
0.167175
1.09216
0.301471
0.728967
0.48211
0.392543
0.781047
0.876843
1.26597
0.51234
0.338153
1.13072
0.473599
0.0622857
1.30553
0.720942
0.359831
0.581497
0.462358
0.0188173
0.877457
0.978772
1.17372
0.706577
0.47163
0.241509
0.722544
1.00744
0.364303
0.547471
1.21698
0.749418
0.011382
1.41527
0.926548
0.867354
0.485423
0.669925
0.475663
1.0816
0.634023
0.449797
0.976735
0.427056
1.02044
1.23696
0.855149
0.879942
0.232588
1.01165
0.303546
0.987425
0.687548
0.793786
2.33145
0.0217254
1.35383
0.984504
1.39637
1.16725
0.0787791
1.76746
1.37788
1.00549
0.420495
1.13984
0.862523
0.653506
0.528024
0.685994
0.750038
0.214541
0.606042
0.722544
1.21315
0.985335
1.44534
0.453978
0.0375772
1.25312
0.860287
1.12298
1.0343
0.34441
1.7667
0.350224
1.50833
1.33149
0.966863
1.1071
0.483799
2.09597
0.771158
0.743502
0.181007
0.818329
0.0231849
1.41209
0.743502
0.665088
0.532695
0.718238
0.296857
0.714499
1.32996
0.260634
1.22778
2.06552
0.623816
0.703398
1.94124
0.343653
1.72381
0.0941649
0.173924
0.944678
1.51642
0.799495
0.610575
0.22007
0.921652
0.64038
0.0959136
0.284322
0.851708
1.0147
0.316504
0.749315
1.2962
1.27979
0.459753
0.725753
1.06488
1.02706
0.478673
0.716388
0.240232
0.0159334
0.63183
0.937927
0.847441
0.522545
0.847378
0.443126
1.03855
0.932313
0.246447
1.06172
0.0953081
0.469483
0.541134
0.296672
0.382196
0.869357
0.474735
0.329507
1.12578
0.740574
0.800599
0.179096
1.03798
1.0936
0.28869
0.134209
0.925925
0.178403
1.32526
0.787698
1.82627
0.285108
1.69401
0.840676
0.497473
0.0684788
0.232446
0.230543
0.240296
0.275209
1.07038
0.0518704
1.14491
0.166702
0.270983
0.221781
0.559997
0.0408266
0.163448
1.14178
0.390224
0.626446
1.25333
1.01868
1.94477
1.0998
1.0607
0.344234
0.366477
1.09598
1.08535
0.909338
0.658099
1.19639
0.522152
0.409036
1.00236
0.546898
0.798499
0.544874
0.312727
1.16261
0.959791
0.764455
0.866242
0.580533
0.135154
0.604608
1.33881
1.41527
0.909793
1.76384
0.646786
0.483131
0.696156
0.652144
0.571913
1.54293
0.837233
0.643361
0.544344
0.656548
0.117002
1.10312
1.22259
2.01948
1.34394
1.37788
0.211289
0.983604
1.04078
0.341938
0.594411
0.403395
0.912375
0.501143
1.29135
0.57801
0.0624287
1.52811
0.886123
1.15359
0.424666
0.993061
0.749225
2.62658
1.15884
0.145477
0.321625
0.0142067
0.705328
1.53511
0.619663
0.05522
0.4693
0.0124371
0.115082
0.0289662
0.0501911
2.05834
0.00109075
1.0964
0.721547
1.26438
1.48118
0.584388
0.736709
1.28565
1.37872
1.01371
0.254017
0.275691
0.335818
1.00464
0.443337
0.488331
0.695471
0.466801
0.416003
3.03704
0.0333827
1.23923
0.635972
0.165571
0.97136
2.41578
0.439761
0.515295
0.818283
0.724227
0.891964
0.617727
0.958907
2.16114
1.40395
0.426348
0.459142
0.31945
0.735605
0.964237
0.996488
0.53892
2.39212
1.19268
0.540203
1.1555
0.0411004
0.158849
0.720287
1.47377
0.876842
1.06332
0.321407
0.678125
0.202675
1.21021
2.40535
0.511683
0.619052
0.409049
0.559933
0.454303
1.15637
0.659777
0.330861
0.903198
1.05805
0.877463
0.290468
0.801928
0.712949
0.958328
0.363689
1.09734
0.838346
1.02366
1.81376
0.687548
0.0475229
0.992847
0.113637
0.676899
1.59227
0.371118
0.711506
0.751628
0.647199
0.296222
0.875424
0.079335
1.33653
0.642364
0.744164
1.38454
1.01178
0.205023
0.747446
0.0191087
0.665149
1.27256
0.13642
0.961713
1.76359
1.75347
1.02191
0.788682
0.842543
0.779738
0.310823
0.885612
0.586474
1.83163
1.07845
0.787162
0.796973
0.553425
0.822012
1.32769
1.77891
1.25743
1.42256
0.0611492
0.901431
1.06356
0.698638
0.0191517
0.0508411
1.44275
0.132877
1.32161
1.18396
0.761263
2.34227
0.500217
0.253654
0.499358
0.864436
1.09172
1.87875
1.10727
1.79372
1.42489
0.424706
1.27463
0.540179
0.0356367
0.557662
1.6968
0.196712
1.90202
1.57314
0.0685462
0.0539686
0.815125
0.0162002
1.05773
1.39637
0.755977
0.692308
0.225544
1.01633
0.474809
0.248291
1.47484
0.915444
2.00143
1.46122
0.728806
0.249369
0.332064
0.831586
0.0962186
0.0710689
0.352966
0.519548
0.342043
0.719568
0.334114
1.45111
0.417769
0.234797
0.393055
1.04753
0.596058
0.617538
0.530046
0.471794
1.74688
1.3223
0.312666
0.0738107
[truncated: 514 more rows]

## Sheet: Perm_5 to 9
0.684419
0.432994
1.74983
0.716391
0.179974
1.81918
0.371123
1.20233
0.167711
2.00186
1.25908
0.197422
1.00401
0.44356
0.386051
1.23764
0.787922
0.34898
1.34936
0.970588
0.0108842
0.159394
0.0636407
0.106091
1.5162
0.657549
0.238921
0.1583
0.552422
1.48674
0.354314
0.897851
1.28476
0.128578
1.40702
1.40296
0.789464
1.48533
0.582874
0.0707582
0.47926
0.0137174
1.59901
0.107661
0.471243
1.97003
0.254191
0.562849
0.456427
1.06105
0.716142
1.33208
1.72349
2.94812
0.367071
0.619778
1.84078
1.82655
0.988825
0.0335791
1.63734
0.632226
0.951699
0.031045
0.955941
1.34905
0.999108
1.58829
1.06623
1.18047
0.374577
0.832099
0.240931
1.66391
0.936692
0.0804457
1.24332
0.299745
1.00087
1.12207
0.200606
1.01908
1.24919
1.04045
0.651512
0.900833
1.16964
1.16161
1.04313
0.0983543
0.0462676
0.0313882
2.64126
1.40955
2.29041
0.645041
0.682844
1.67834
0.0948738
2.64347
1.3803
0.265289
0.676554
0.577169
0.0271312
0.0567344
0.925881
1.11535
2.25337
0.901553
0.995053
0.741881
1.22044
1.2465
0.591946
1.04887
1.39326
0.312589
0.87437
0.604969
0.536928
1.56737
0.578094
1.23239
0.455125
0.224059
0.469169
1.02836
0.206553
0.826076
1.74762
0.724148
0.678125
0.436966
0.939146
1.87613
1.1335
0.67028
0.452194
0.331238
1.40825
0.0631253
0.209971
1.92411
1.24456
1.75419
1.09512
1.33706
0.914111
1.38707
0.783899
1.36755
0.852375
0.398368
0.621112
1.96358
1.70498
0.730577
1.70379
0.546882
0.0677666
1.37603
0.644241
0.62159
0.70181
0.994702
1.43383
0.732187
0.574126
0.0745205
0.738644
0.722712
1.1455
0.130073
1.635
1.4687
0.490471
0.293733
0.379835
0.0327321
0.741881
2.28424
1.32184
0.462469
0.0438508
0.742212
2.0242
0.146195
1.33623
0.409899
1.39016
0.919513
0.975005
2.04098
0.155227
1.81288
1.35853
0.689149
0.734458
1.28824
0.019352
0.746748
0.0572595
1.5594
0.687128
1.16653
1.52175
0.403761
1.27366
1.76712
0.564849
1.49541
1.15988
0.692308
0.501796
0.313837
0.810831
0.551212
1.44044
0.602082
0.123888
1.13711
0.714545
1.7894
0.700143
1.86277
1.16309
1.0405
0.0921169
0.0184809
1.68122
0.818663
0.836453
1.89539
1.02361
1.53404
0.684419
0.274352
0.696535
0.704987
0.554329
0.722544
0.716142
0.908711
1.52969
1.14934
1.35182
0.0829053
0.751454
0.375064
0.292531
1.24794
0.722544
1.01843
0.520122
0.0303503
0.700224
0.409975
1.308
0.0262315
0.541715
0.540392
0.157337
0.839902
1.48913
1.40308
1.67579
0.894292
1.1419
1.91162
0.310912
0.242976
0.738644
0.150164
1.23777
2.05321
0.4812
0.261917
0.794667
0.158246
0.951984
0.124325
0.58662
0.917617
1.47082
0.00737453
1.43461
1.24297
1.01219
0.886046
0.517378
0.717741
0.757827
0.470492
0.168418
2.51145
0.893648
0.82626
0.195751
0.448259
0.109722
1.21049
1.028
0.439933
0.997138
0.431196
0.485032
0.0521777
0.0418878
0.511048
1.13418
0.0393602
1.51657
0.403593
1.49191
1.28666
0.568006
0.311778
0.70181
0.716142
1.35383
0.728967
1.02191
0.00346957
1.03544
0.177112
0.047952
0.00963187
0.291111
1.55763
0.391389
0.488088
0.187116
0.504814
0.208039
1.7073
1.59068
0.308463
1.43136
1.20576
1.18598
0.952883
1.27506
0.285744
1.85911
1.20769
1.11023
2.07392
2.3131
0.0293772
1.57752
1.49889
0.769647
0.547889
0.125497
0.559685
0.100031
1.03111
1.39637
1.39016
1.3963
0.0497396
1.38662
0.320416
1.22043
1.19924
1.44531
0.652564
0.0110005
1.2496
1.29047
0.797009
0.697465
0.239559
0.646891
0.899815
0.0556246
1.07858
0.435914
0.728967
0.422383
0.386316
0.780918
0.268295
0.745625
1.00368
0.706577
0.057151
0.749708
1.09812
1.05654
0.339961
0.343498
0.953356
0.0976064
0.460496
0.304304
0.687571
0.0223318
0.732187
1.02909
2.35471
0.826222
1.77039
0.218415
1.00111
1.55714
0.714944
2.60249
0.746748
0.949549
0.759794
0.663918
2.414
1.19524
0.382379
1.31615
0.143324
0.393728
0.319155
0.427341
0.746748
1.52918
1.35883
0.132691
0.719295
2.08162
1.384
0.102056
1.8831
0.621989
1.04266
1.62499
0.949141
1.13548
0.735997
1.06528
0.21413
0.488055
0.147449
0.829745
1.49421
0.994442
0.577069
0.733633
1.32184
0.938232
1.13348
1.79104
1.22622
0.076229
1.3236
1.18458
0.0173878
1.66095
0.768001
0.507707
0.140844
0.851923
0.50022
0.197708
0.4778
0.852744
0.0399248
0.615669
0.83033
0.266832
1.30459
1.30575
0.854539
0.0602344
0.381929
0.707072
1.05707
0.264806
0.081485
0.822236
1.4922
1.00199
0.711354
0.71934
0.0432293
1.24973
1.64284
1.71909
2.63042
1.61498
1.19194
0.49488
0.691482
1.74854
0.872104
0.680369
0.346427
0.837589
2.14665
1.08558
0.810582
0.47798
1.4644
0.700026
0.626924
0.23998
0.0354695
0.0471929
0.078283
0.792901
0.972009
0.562388
0.280367
1.52885
0.880226
0.0170807
1.46322
0.833871
0.537615
1.65322
2.59961
0.760624
1.36932
1.75158
2.60005
0.201928
2.06956
0.918936
0.0532056
0.781137
0.0483929
0.219267
0.791911
0.434109
0.587527
0.301417
1.29991
1.28074
0.932236
1.10436
0.682215
0.58258
2.67704
0.673841
0.591415
0.451318
1.28212
0.690735
0.933983
1.73837
1.28709
0.302344
0.497579
0.470616
2.01902
0.395543
0.443824
1.78779
0.201405
0.0311833
0.00956599
0.112445
2.77605
1.36844
1.53963
0.991442
0.476848
1.69033
0.533918
0.382472
0.273117
1.07709
0.0891922
1.72548
0.501573
0.264468
1.44116
1.04841
0.621861
1.00484
1.03929
0.298713
0.756456
0.919947
0.223613
0.0124428
2.14058
0.374543
0.62984
0.148045
1.45034
0.611775
0.265486
0.707156
2.0441
0.575605
0.733799
1.00773
0.679697
0.717741
1.02017
0.42318
0.685981
1.57613
0.619856
1.11227
1.53531
1.0041
0.235446
0.710672
0.762204
1.40278
0.191145
1.1713
2.00693
1.40389
1.04738
1.29306
1.68628
0.725753
0.172234
0.218561
1.30967
0.396797
1.20978
0.838969
1.2713
1.04659
1.42483
1.44874
1.0084
0.209169
0.138513
1.04026
0.0271773
0.112299
0.795342
0.829071
1.59073
1.03335
0.0680236
0.0999349
0.737686
1.7812
1.1867
1.0673
1.33914
1.07105
1.36161
0.876538
1.33475
0.991432
0.408368
2.92349
1.42343
0.481236
0.834235
0.16497
0.0111116
0.859121
0.150793
0.771295
1.02729
0.979983
1.09538
0.548364
0.772996
0.121013
0.657543
1.11663
0.177106
1.20518
0.20141
0.792884
0.907302
0.807027
0.894576
1.2454
0.9452
0.157398
0.70788
0.81304
1.34792
0.792884
0.397169
0.963832
0.31932
0.792884
1.07203
1.41209
1.28519
0.881671
0.462067
1.77657
1.73629
0.451973
1.10937
0.0867779
1.61625
1.35405
0.362155
0.302054
0.0851792
0.0931269
0.711486
0.220787
1.44775
0.432275
0.659333
1.46446
0.327982
0.583858
1.08955
1.38093
0.396259
0.244852
1.38983
1.24278
0.408207
0.621039
0.600037
0.238308
0.205031
1.96128
1.27416
1.10311
0.899376
1.50375
0.179728
0.716142
0.700224
1.31331
0.437831
0.933135
1.08984
0.129138
1.07094
0.55104
1.31899
1.25191
0.438803
0.483329
0.366732
0.81767
1.62293
1.18079
0.613199
1.19683
0.678254
0.0202113
0.773485
1.04499
0.787874
0.75
0.764713
0.851981
0.919334
0.544748
0.0375264
0.0232011
0.166752
1.34983
1.42533
1.29375
0.100573
2.08627
0.254029
0.306622
0.0940792
0.583854
1.47124
0.380881
1.37061
0.155365
0.70349
0.563487
1.3783
0.218131
0.486019
1.35634
0.158125
0.68565
1.59002
0.810944
0.86311
0.419324
0.656213
1.80788
0.170007
2.09848
1.35833
1.21069
0.26715
1.59179
0.102096
0.736989
2.27506
0.0158722
0.184296
0.581824
0.525342
0.56538
0.856762
0.799523
0.76557
0.42386
0.730577
0.501188
0.700224
1.3365
0.433923
1.3834
1.36119
0.552418
0.515522
0.728967
0.283198
1.50043
1.3928
1.4494
1.29714
1.75184
1.13139
0.699321
1.32509
0.46909
0.67611
1.35087
0.250916
1.43564
0.524786
0.771295
1.34275
1.5747
0.666906
0.916932
1.43318
0.0697963
1.33628
0.28774
0.0851748
1.33044
1.23509
0.335499
0.589172
1.29532
0.593477
1.31049
1.35629
0.916423
0.148876
1.18047
0.572444
0.4767
1.2903
0.395547
0.345167
0.43045
0.497956
0.412398
1.05258
1.87109
1.40263
0.241515
0.4948
1.26038
0.687571
0.82375
0.575987
1.3995
0.782887
0.724148
1.74843
0.187253
0.157551
0.210022
1.84814
2.66046
0.913564
0.0192933
0.144528
0.0113487
0.643728
0.974908
0.0179577
0.567433
0.353504
0.994482
0.052831
0.545936
2.01691
0.594895
0.677022
0.596044
1.44
0.679218
1.75879
1.20222
0.373011
1.77412
1.24655
0.447529
0.249113
0.262568
0.183198
0.609057
1.26022
1.52878
0.351091
0.709731
1.26842
0.0424646
1.47574
1.4486
0.706577
0.469708
1.16755
0.873739
0.690388
1.15547
0.383479
1.20585
1.07328
1.41906
1.43479
0.538272
0.659382
0.568411
1.63398
1.21728
0.106311
0.733799
0.714545
0.715414
2.53538
0.707258
0.159574
0.645061
0.218329
1.25024
0.646596
0.733799
0.788404
0.516874
1.32331
0.159257
1.24517
0.498352
0.00242536
0.813336
0.749323
0.400024
0.1917
0.195062
0.446224
0.416487
0.64582
0.733799
1.21905
1.43774
0.605617
1.82573
1.2295
1.05502
0.784369
1.34508
0.302964
1.02795
0.230509
0.00255071
0.332064
0.989624
0.863978
0.928665
0.0123854
1.47808
0.494055
0.513354
1.58754
1.01505
0.355054
1.25029
2.12464
0.328277
0.177831
1.7703
1.0183
1.16304
0.235317
0.243562
0.714545
1.40956
0.810459
1.70849
2.37759
0.473436
1.32757
0.0214389
0.600313
0.78043
0.455643
0.988742
0.525257
0.0276393
0.863124
0.746748
0.137968
0.550346
1.74597
0.568858
0.547588
0.156778
0.323637
0.9229
0.988374
0.0442159
1.01532
0.404376
0.692767
0.411212
0.318826
0.291632
0.325482
0.0613579
0.745124
3.08818
0.83278
0.239814
0.00121179
0.965066
0.318459
0.888012
0.639354
0.545412
1.34369
0.844235
0.124981
0.132578
0.028011
0.904813
0.265104
0.401164
1.09715
0.495888
0.277564
0.132531
0.141097
0.0977815
1.19438
2.20614
1.93368
0.942189
0.20987
0.534256
0.469381
0.787859
0.355522
1.39618
0.175593
0.259526
0.436275
1.16761
1.3156
1.05945
0.608469
1.16524
0.30579
1.22311
0.71934
1.23117
1.10802
2.00982
0.418179
0.71934
0.927628
1.63562
1.44575
1.95327
1.91168
0.450332
2.4796
1.1637
0.445482
1.39011
0.722544
0.363651
0.667644
0.958923
0.999185
0.270691
0.49929
0.70181
1.05488
0.72557
0.443499
1.10923
0.761949
0.822662
0.344978
0.71619
0.913313
1.45657
1.16909
1.3261
0.0454329
1.5592
1.25248
1.27728
0.68867
0.0569628
0.294163
0.425062
0.640078
0.305062
1.52427
0.190778
1.60031
1.37788
0.414289
1.41527
1.14185
0.00877092
0.352787
1.04129
0.137126
0.45721
0.317032
0.0911852
0.0282156
0.68127
1.44388
0.295249
0.996883
0.413413
0.778944
1.00248
0.589038
0.674994
0.779575
0.171087
0.109785
0.625798
1.73805
1.45105
0.795073
1.23517
1.59473
0.711354
0.311548
0.400844
1.22463
0.635711
0.517069
0.203747
0.608379
0.730577
1.16961
0.863594
1.13929
0.891531
0.518065
0.947314
0.262052
0.756523
0.12397
0.603577
0.419098
1.21393
1.13844
0.882207
0.72736
1.7975
0.408498
1.38586
1.35609
1.31504
1.00612
1.22837
0.552535
0.366874
1.40931
0.184053
2.39038
0.859706
1.63267
0.746899
0.552273
1.67521
0.0491717
0.631835
0.711354
0.245274
2.11175
0.301116
2.1015
1.72383
1.45792
0.932139
0.324134
1.73856
0.0782946
1.20336
1.38356
0.0587918
1.84109
1.91408
0.625209
0.166702
0.102322
1.45863
0.835242
0.242878
0.688367
1.49077
1.23971
0.35905
0.117154
1.06667
0.865698
0.588214
1.01627
1.12077
1.45439
1.2693
0.00343533
0.759794
1.02479
0.483273
1.12497
0.678061
1.571
1.04115
1.03392
0.801805
0.759164
0.179071
0.485721
0.922872
0.119443
0.142016
0.596353
1.49684
0.720942
1.72741
1.31615
0.95612
0.939365
0.289666
0.0548946
0.365193
0.47924
1.08111
0.162309
0.565644
0.209048
0.351671
1.04935
0.928196
0.725753
0.465844
0.712949
0.186048
0.697054
0.0390735
0.768001
0.745124
0.000782062
0.0339247
1.89486
1.06839
0.727515
0.817798
1.07462
0.335001
0.46554
0.684419
0.892473
1.03898
0.809798
0.409195
1.36646
2.39458
0.722544
1.384
9.42411e-05
0.325493
0.926266
0.834398
0.133972
0.519455
0.725753
0.228197
0.943229
0.935712
0.0428769
0.301228
0.470766
1.09402
1.45409
0.411433
0.467618
0.17325
0.432003
0.505801
1.65591
0.329556
0.359883
1.41847
0.918441
0.295187
0.222997
0.538206
1.13029
1.61899
1.21962
0.185949
0.21369
1.32897
1.3814
0.224907
0.268782
1.25627
0.211979
1.97705
0.703398
1.14022
0.67901
0.0309146
1.03287
0.356034
0.0573004
1.03703
0.540731
1.95
1.2877
0.19184
0.806107
1.36677
0.51255
0.919531
1.83153
0.656608
0.395541
0.615282
0.356534
0.433013
1.43788
0.266559
0.185762
0.0184298
0.636312
2.64848
1.03244
0.32508
1.757
1.16303
0.0891757
0.445308
1.08421
0.703398
0.552374
1.41847
0.685191
1.14188
2.14045
0.82176
0.332787
2.438
0.683823
0.23029
0.949671
0.420312
0.0685578
1.02428
0.862473
1.63377
1.61557
0.580251
1.04162
1.11912
1.34455
1.49576
0.302779
1.70172
0.344633
0.589815
0.444787
0.621928
0.503276
0.422156
0.305311
0.743502
0.312805
0.721208
0.500625
0.861524
0.505796
2.29453
0.506578
1.68708
0.713359
0.339037
1.47116
1.66006
1.62512
1.2291
1.49287
1.66749
0.758158
1.03788
0.0755382
0.763072
1.09158
0.714545
0.750545
0.117324
0.562184
0.847291
1.03043
0.499876
0.771238
0.00751933
1.15585
1.46917
1.01882
0.408767
0.397998
0.675275
0.453328
1.31462
0.469975
0.0310364
0.0981118
0.497266
1.55213
0.527509
0.755437
0.982196
0.971714
0.549987
1.1608
0.131368
0.122337
0.810459
0.307511
0.629155
1.15209
0.49463
0.845961
0.650965
0.714545
0.654654
1.39203
0.442326
1.44663
0.7169
1.38079
0.571585
0.862621
0.820423
0.386436
1.58793
0.873374
0.923054
1.45841
1.03884
1.27948
0.704987
1.34499
0.226848
1.03914
1.45107
0.0165524
1.45686
0.579543
0.271882
0.113083
0.553833
1.41209
1.34193
1.35724
0.50026
0.921795
0.897516
1.81075
0.108927
0.43041
1.7447
0.125934
1.01415
0.859034
0.524615
1.45253
2.46397
0.284236
0.957519
0.454061
0.30649
1.26094
1.27417
0.672484
0.485484
0.462647
1.39005
0.690728
0.542443
0.379136
0.0215085
1.21405
0.00148659
1.44775
0.186698
1.19
0.693776
1.11486
0.748985
1.24128
0.228778
0.720942
0.643631
0.0273453
1.11643
0.73337
0.0486289
0.390077
1.06253
0.456039
0.363338
1.07665
0.387094
0.915404
0.947023
1.17458
0.747997
0.684419
0.0146619
0.236187
0.455878
0.296509
0.34355
0.874396
1.2361
0.00119098
2.56896
1.41204
0.382121
0.737028
1.1483
0.628872
1.99807
0.918935
1.28404
0.487781
1.22195
1.45092
0.759794
0.970092
0.0350315
1.72076
0.370595
1.41746
1.04424
1.19256
1.30922
0.221267
1.01867
0.358488
1.01373
0.148429
1.26864
0.827113
0.339161
0.179671
0.399774
0.862941
1.23196
0.417163
0.766545
0.437064
1.63263
0.479097
0.434373
0.54716
0.676891
0.717996
0.131263
0.197945
0.574083
0.527074
0.0909653
1.25638
0.70181
0.0326194
0.192283
1.54408
1.2398
1.33554
0.674952
0.413996
0.477915
0.0760492
0.720942
0.300373
1.04347
0.802477
0.72736
1.16363
0.142073
0.70181
0.488114
0.572788
0.723652
0.76701
1.03576
0.0743768
1.16243
0.666064
1.12822
0.730152
0.319972
0.352631
0.400648
1.59491
0.748373
1.02957
0.149495
0.126726
1.90102
0.150581
1.10045
0.401035
0.36756
0.0592041
0.246633
0.652514
1.34499
0.312263
1.56886
1.52171
0.484614
0.0124284
1.6743
1.12499
0.295952
0.393711
0.238685
0.755211
0.318662
1.14673
3.35782
1.09759
1.53217
0.166386
0.693889
1.15921
0.229155
0.722544
0.670879
1.53568
0.0103348
0.670537
0.179186
0.777789
0.161586
1.32388
1.35749
0.019526
0.0395507
0.356239
1.39016
0.00528763
0.912118
0.278751
0.398855
0.301085
0.646191
0.743502
0.094402
1.1568
0.871136
1.07728
0.823197
2.10568
0.962669
1.55557
0.0240307
0.112002
1.6964
0.704261
0.658316
0.962364
0.703035
1.06445
1.25391
0.381164
0.46191
0.489403
0.674441
0.313697
0.126934
0.103505
0.134305
0.24439
0.359109
0.0510664
1.39016
0.483165
0.239173
0.735413
1.32784
1.31407
1.53857
1.11693
0.608302
0.859091
0.18628
1.00007
0.140881
1.03571
0.639527
0.332704
0.48657
1.47382
0.0368118
0.873666
0.451607
2.31958
0.23718
0.550423
0.206835
1.3871
0.678408
1.06481
0.267593
0.0983135
0.0872811
1.07804
0.0980456
0.867056
0.828198
0.686263
2.00837
1.22635
0.333625
0.583376
1.05973
0.225872
0.843279
1.31132
1.24994
0.740262
1.66083
1.12386
0.807152
1.34925
0.939514
0.104127
0.11116
1.50854
0.923338
0.0269711
1.50167
0.112469
0.748394
0.942189
0.08299
0.14151
1.22332
0.884789
0.395977
0.203048
1.93178
0.131804
1.37217
0.254252
1.05949
0.131376
2.30523
0.386876
1.44308
0.263309
0.740262
0.013349
0.634459
0.913629
1.94303
0.894109
1.3585
0.870452
0.456932
0.867602
1.04336
0.569001
0.0232354
1.19259
1.63286
0.101808
0.757724
0.0145475
1.52787
0.261185
0.365101
0.359233
0.541805
0.853833
0.29622
1.34742
0.528884
0.456965
0.00250786
0.0270408
0.110602
1.71423
0.528322
0.901436
1.17736
2.20359
0.0293765
1.01277
0.703226
0.373212
1.84793
0.364048
0.661544
0.197873
1.57323
0.468691
2.32837
0.295939
0.146426
0.757755
0.440923
1.16212
1.5677
0.202204
0.58046
0.660729
0.755744
1.04874
2.00242
0.0024807
1.74999
0.94695
0.759794
1.4206
0.62466
0.164203
0.334147
0.756214
0.870839
0.37188
1.1248
1.58745
1.79569
0.965522
0.432576
0.297401
1.41771
0.88969
0.71934
0.591289
0.861763
0.39929
1.15488
1.50927
1.24755
0.685624
0.513027
0.979488
0.861227
1.16783
1.2272
1.27866
1.86981
1.33709
0.498662
1.01467
1.46668
0.742579
1.28835
0.369651
0.512571
0.163362
1.97962
0.589975
0.717741
1.00986
0.748153
0.650018
2.17103
1.97648
0.0583074
0.183254
0.0202531
0.577341
0.732187
0.601682
1.0794
1.05881
1.39326
0.197925
0.208763
1.65875
0.622419
2.255
1.32153
0.614029
0.682558
0.149876
1.82942
0.0400882
0.891296
1.78923
0.239366
0.233635
1.73444
0.329774
0.235704
0.829435
0.0531568
1.62516
0.789822
1.09328
0.476789
0.0516549
1.29913
0.738447
1.01105
0.812855
0.106094
0.891098
0.270646
1.10005
0.827287
1.13818
0.64514
0.952898
0.256582
0.362855
1.05106
0.338738
1.29142
0.380571
0.769635
0.311559
0.0938551
0.471921
0.830786
1.61773
1.44344
1.03821
1.00242
0.476544
0.440944
0.0385652
1.06978
1.07511
0.0977559
0.841975
0.109223
1.39715
0.139787
1.52599
0.333004
0.51243
1.0421
1.07272
1.27866
0.439623
1.24405
1.94728
0.674843
0.58223
0.179359
1.98808
1.55897
0.542446
0.55749
0.834387
0.173864
0.028875
0.0331473
1.33333
0.775824
0.722296
0.275719
1.37429
0.0915537
0.434149
2.20573
0.844236
0.322781
0.598623
0.449721
0.732187
0.320248
1.01178
0.641818
0.17805
0.15321
1.10816
0.596362
3.01599
[truncated: 524 more rows]

## Sheet: Perm_9 to 13
1.32184
0.460826
0.725753
0.400313
1.03277
0.14132
0.153006
0.280069
0.765179
1.37338
0.00245343
0.470927
2.42615
1.41847
0.869668
1.28971
1.88103
1.18219
1.12188
0.682844
0.559221
0.300769
1.90708
0.526178
1.43806
2.04951
1.96862
1.20033
1.99321
1.51362
1.5685
0.308091
0.112456
0.75575
0.0332482
1.33298
1.3472
1.03069
0.838108
0.312674
0.546453
0.622341
0.0365121
1.08962
0.222627
1.52586
1.11996
1.41527
0.689149
0.891722
0.185708
0.0976734
0.0341256
1.08021
0.554922
1.98554
1.48071
0.253308
0.972604
0.571456
0.345782
0.610468
0.336516
0.08817
0.016316
1.22383
0.0449683
1.48768
0.717
0.716142
0.588375
1.69305
1.48509
0.900691
1.18564
1.77774
0.401772
0.33029
0.528999
0.524675
0.229602
0.724148
0.703398
0.0255713
0.610354
0.783315
0.648717
0.181365
0.535917
1.41426
0.270873
2.25692
0.586773
0.344889
0.000468847
0.521752
1.35375
0.313177
0.955863
0.190058
0.676947
1.00696
0.418591
2.40804
0.689149
1.52873
0.375948
0.918719
0.686926
2.59082
0.73435
1.24872
0.491331
0.575309
1.02835
0.605403
0.383186
0.0110271
1.10321
1.21641
1.02349
0.556223
0.870203
0.501168
0.711354
0.947123
0.587769
1.07621
0.401689
1.88196
1.40291
1.2149
0.748373
0.060749
0.868843
0.596801
0.158014
0.329243
0.0194826
0.32672
1.25896
0.337602
1.09853
1.14334
0.597287
0.963918
0.414051
1.04583
0.262553
1.25753
1.19065
0.975314
0.810229
1.23351
0.462027
0.764713
0.495272
0.849327
0.400899
0.118779
1.18764
0.103156
0.403657
0.973463
0.941065
0.00650132
1.03472
1.34792
2.06941
0.730118
0.399768
0.400632
0.175731
0.349798
0.504576
0.747274
0.376027
0.304006
0.335881
0.43461
0.318781
0.382607
0.607104
1.45979
0.224404
0.583853
0.619965
0.170511
1.53117
0.307567
0.523831
0.902977
1.16146
0.718408
1.05156
0.193108
0.362423
0.231934
1.76378
0.746362
1.36472
0.734001
0.733799
0.0676222
0.116928
1.06969
1.39949
0.435545
0.692766
0.0789039
0.982517
1.7232
0.224783
0.75489
1.00789
0.737272
1.15254
2.27029
0.953294
0.727102
1.12266
1.10491
0.646495
1.89618
2.71389
0.608328
1.86897
0.537619
1.43136
0.732187
0.370224
0.238102
1.33333
1.42858
0.29688
1.44541
0.422153
0.540541
0.452614
1.21123
2.11683
1.23694
0.209177
0.466323
1.42812
1.16638
0.663569
0.71934
0.282454
0.748373
0.210408
1.32694
0.696873
1.74866
0.859274
0.311957
0.86748
0.723204
1.62429
0.697054
0.0788718
0.682844
0.0551906
0.544222
0.71934
0.665278
0.0175853
0.420389
1.01818
0.613021
0.828711
1.43026
1.12584
1.69504
1.33872
0.835768
1.35087
1.40241
0.649271
0.586823
0.231013
0.513354
1.224
0.00132453
0.728686
2.06612
1.3676
0.461036
0.272596
0.98037
1.34088
3.02346
1.69568
0.252046
0.714545
0.749782
0.249648
0.00852044
0.0121354
0.482427
0.0373778
0.391635
0.766308
0.81101
0.638147
0.345522
0.719357
1.04367
0.627908
0.964623
0.485753
0.468911
0.70531
1.18612
1.08799
0.693696
0.872649
0.621113
0.730577
0.303138
1.67106
1.0254
0.238604
1.03747
1.37112
0.743735
1.52607
1.42847
0.375046
0.789774
0.453031
0.542957
0.0286564
0.289733
0.0181689
0.481305
1.14045
0.404772
0.663471
0.125611
1.12697
0.600357
0.741881
0.712949
0.299423
0.557703
0.373274
0.243441
0.976234
1.08078
1.24687
1.2534
0.181939
0.733799
0.0152789
1.04465
0.325757
0.991384
0.197822
0.620147
1.05087
0.0752882
0.781654
0.794648
0.505494
1.08845
1.0225
1.02685
0.406073
1.76749
1.08093
0.603419
1.0167
0.72259
0.307245
0.317725
0.685339
0.184228
0.724148
0.988905
0.995354
1.46109
0.608293
0.545847
0.184915
0.709819
0.4617
0.655303
0.935183
0.822781
0.426674
1.15405
0.0707776
0.315628
1.48521
0.375213
1.69387
0.708168
2.0545
0.521308
0.789514
0.953607
0.17672
0.893031
1.06778
0.739196
0.162713
0.638464
0.374675
0.75672
0.00920115
1.32184
1.24086
0.538692
1.024
1.61324
0.75
0.908687
0.351484
0.979788
1.16173
1.34206
1.67723
0.465821
1.90493
0.394319
0.4654
0.0795602
0.91462
0.588594
1.74959
1.04659
1.38015
0.914936
0.57822
1.37414
1.06019
0.363086
0.30693
1.0091
1.14202
0.318818
0.747514
0.959781
0.211574
1.85732
0.739852
0.0515849
0.944083
0.900378
1.19219
1.59408
0.857552
0.392194
0.184429
0.700224
0.636141
1.70896
1.15448
0.00421856
0.964625
0.533111
2.08464
1.21954
0.0503688
0.902652
1.1647
1.04312
0.841153
0.013291
1.0297
1.37234
0.261022
1.30376
1.06919
0.849284
0.16732
0.398841
1.2288
0.77625
0.80403
1.3712
1.44444
1.03301
0.408017
0.88819
0.57574
1.64108
0.123046
0.0513554
1.59152
1.36934
1.65548
0.948371
1.11492
0.125807
0.371269
1.61972
0.204885
0.120614
0.0611945
0.525133
1.384
0.304776
0.930462
0.443291
0.509607
0.91769
0.897713
0.49927
1.39876
0.0487384
0.924067
0.449996
0.544425
0.732187
0.413105
1.00501
0.878827
0.499382
0.820994
1.86918
0.649871
1.29108
1.38308
1.09678
0.49265
0.0340751
0.482213
2.00139
1.0416
0.460264
0.750406
1.06984
0.22381
1.34443
0.838347
1.09254
0.98927
2.27894
0.588757
0.214653
1.0599
1.48831
1.85506
0.179453
0.271172
0.0759866
0.248984
1.03563
0.453014
1.37177
0.00240424
1.06665
0.440279
0.387976
1.2891
0.136223
0.0182499
1.60586
0.500257
0.316131
0.927837
0.312962
0.258122
0.893717
1.40003
0.25269
1.40595
0.767631
0.376151
0.610773
0.355499
1.25024
0.680874
0.859878
0.0370879
1.63626
0.819047
0.672686
0.339761
0.586878
0.668551
0.0198534
1.0047
0.208091
0.47972
0.539977
0.178606
0.690321
1.30717
0.831365
1.42712
1.94618
0.37816
0.0310475
0.41182
0.659333
1.07941
1.62992
1.60265
2.17395
0.444581
0.435604
0.668499
0.402594
1.36133
1.22298
1.35085
0.75093
0.498251
0.863234
0.730637
0.0777021
1.384
0.105859
1.20716
1.28277
0.673378
1.15841
0.505363
1.05745
1.57521
1.23106
0.0904934
1.53912
1.9207
2.49483
0.601789
0.398547
0.0749825
1.42858
0.930413
0.378899
0.496005
0.990495
1.36277
0.134393
0.613427
1.07642
1.31024
1.15656
0.439755
1.1517
1.54705
0.451767
0.675806
1.10928
0.0733144
0.424465
2.19868
1.34557
0.276193
0.272994
0.877557
0.538835
0.661155
1.45981
1.22126
1.40893
0.662149
1.11066
0.452821
0.0611987
0.531237
1.40493
0.922504
1.08535
0.150378
0.379592
0.22191
1.12042
0.318065
1.64524
0.400177
1.46925
2.03388
0.863199
0.0196101
1.28277
1.24959
1.27463
0.375172
1.70396
1.22942
2.02085
0.554307
0.827262
0.11611
1.21017
0.399716
1.16947
1.28757
0.656899
0.311407
0.705625
1.42102
0.0541134
0.664449
1.73786
0.61043
0.474035
0.473922
0.792205
0.121354
0.670745
0.606442
0.640044
2.84132
0.453606
0.249071
1.13165
1.04673
0.0112687
1.41527
0.524826
1.00108
1.1772
1.53506
1.55516
1.44115
0.716142
0.446623
1.29352
0.612697
0.612087
0.523105
1.14214
0.0982
0.637017
0.662341
1.25869
0.122652
0.490723
0.00857298
0.0023689
0.25345
1.24279
0.367512
0.526472
0.183684
1.16999
1.05991
0.297494
0.761432
0.789542
0.769647
0.40144
2.51115
2.70232
0.544684
0.23482
0.875047
1.20968
0.585497
1.80625
0.478164
1.9435
1.4785
0.0918285
0.314214
0.418275
1.21444
1.78027
0.438807
0.518844
1.49083
0.461267
0.563817
0.093793
1.06348
0.720376
0.13479
0.853277
0.516908
0.714545
1.26309
0.698592
2.16481
0.0634438
0.84416
1.58606
0.236135
0.088345
0.313585
1.46852
0.386814
0.0287797
0.496503
0.43218
0.374968
0.847083
0.925222
0.580078
1.00267
0.281106
0.685994
0.693889
1.80034
0.413432
0.741473
0.658643
0.357083
0.310484
0.259659
0.421602
1.46379
0.239959
0.883457
1.3857
0.785111
0.626914
0.330734
0.0308712
0.539208
0.725753
0.991768
0.730577
2.32247
1.40725
0.124363
0.718687
0.451314
0.442649
1.32257
0.722544
0.745726
0.0144478
1.384
0.915158
0.273259
1.12302
0.933583
0.0999546
0.700348
0.405852
0.00636802
0.367284
0.414325
1.09859
0.533845
1.39855
0.0655495
0.179909
1.36768
0.531801
0.987092
0.701605
1.0974
1.00556
0.466796
0.761432
0.334693
0.723983
0.736686
0.98438
0.190117
0.278054
1.08905
0.150488
1.53511
1.59855
1.24467
2.33629
0.622754
0.263917
0.319258
0.257628
0.353175
0.141235
0.442859
0.432752
0.847901
1.25978
0.295801
0.965964
0.407354
1.00803
0.0595176
0.564021
0.697887
0.391573
1.35389
0.0163432
0.4875
2.47995
1.65201
0.246588
1.01098
1.12566
0.45582
0.748373
0.78095
0.819593
0.0725995
0.94066
0.410626
0.733729
1.04214
0.0392842
1.45986
0.344077
1.20852
1.08949
0.665487
0.364909
1.40495
1.33051
0.947452
0.552263
0.987107
0.164128
0.729934
0.631619
0.930815
1.67844
1.2713
1.38061
1.12689
0.711354
1.02328
0.588617
0.406215
1.4251
0.0114453
0.748117
1.46296
0.465001
1.38707
0.0242379
0.0523184
0.983503
0.854727
0.58269
0.0557209
1.031
0.516804
0.0452552
1.0146
1.32477
0.702125
0.705314
1.15035
0.399543
0.241331
1.49752
1.6338
0.212691
1.14437
2.50689
1.99795
0.586207
1.87505
0.674816
0.67872
0.662561
0.724148
0.292951
0.197131
1.83989
1.98099
0.258994
0.222458
0.419839
0.227651
0.308571
1.29038
1.19268
0.903802
0.992538
0.458694
1.24569
0.693889
0.357984
0.21874
1.02567
0.0487805
0.502756
0.230285
0.703398
1.79551
0.0297358
0.738644
0.00184585
1.59222
0.268473
0.181136
1.2041
0.818151
2.03547
1.20054
1.6076
0.0108535
2.2143
0.355805
1.43788
0.0413175
1.13125
0.558887
1.24352
1.28249
0.40661
0.453962
1.53727
1.23493
1.23452
0.479451
0.717741
0.861673
0.410896
0.733057
0.0566302
0.0843985
1.17398
0.244613
0.48866
2.04226
0.561913
0.0202797
0.988461
0.922403
0.606634
1.08811
1.04949
1.53216
0.00268584
1.60861
1.02111
0.319409
0.2249
0.270812
0.0472353
0.639384
1.41209
0.0562718
1.44477
0.789888
1.95007
0.176467
0.255463
0.8416
0.589028
0.47152
0.615727
1.29327
1.41796
1.88837
0.162258
1.95631
1.28024
0.0766992
0.0963517
0.72736
0.198554
1.25762
0.0195406
0.0668154
0.664682
2.10549
0.52265
0.0381058
0.601494
1.02716
0.610084
1.1646
0.144645
1.38358
0.4471
0.883447
0.0975231
0.82379
1.18428
0.802037
0.0180598
0.724148
0.515999
1.02041
0.707976
1.32579
0.382166
0.928441
0.94955
1.15218
0.288081
0.759057
0.697347
1.33904
0.917626
0.733799
1.15929
0.531223
0.0561
0.475231
0.171679
1.11821
0.191761
0.514216
0.476147
0.268311
1.39326
1.54184
0.735413
1.12581
0.757295
1.69323
0.207726
1.01554
0.714545
1.52821
0.777785
1.36577
0.98457
1.00304
0.538816
0.311817
1.2347
1.23192
1.17738
0.654474
0.30795
0.181246
0.916052
0.572776
1.73095
0.78302
0.271345
0.733924
0.961333
1.01987
0.113338
0.632159
1.03107
0.0386951
1.17155
0.514164
1.03944
1.92295
1.41343
0.0991658
0.739217
1.22394
0.48651
1.07329
1.5643
0.8054
0.819463
2.82108
1.2993
1.26722
1.23162
0.531243
0.139637
0.432072
0.717741
1.10171
0.163855
0.361548
0.793649
1.30438
0.555023
1.32277
1.1029
1.18624
1.44496
0.489363
0.744106
0.026139
1.26674
1.50325
0.530961
1.13514
0.521207
1.04213
0.467239
0.816487
1.40577
0.071025
1.06576
0.588839
1.66443
0.450282
0.606207
2.12361
0.271028
0.483772
1.73776
1.81832
0.0289149
2.25217
0.0055179
0.453569
0.481136
0.541604
0.0983057
1.31018
0.0521554
0.22907
0.334976
0.590985
1.81386
0.158754
0.148594
0.258974
0.06315
1.61143
0.934151
0.0610263
0.302343
0.269668
0.712949
0.710792
1.45107
0.846526
0.664911
0.0359856
1.47481
1.33023
0.77911
0.923326
0.590565
0.666321
0.729637
0.647503
2.42246
0.199437
0.179377
1.04663
1.89712
0.23162
0.47874
1.05829
0.0599641
0.100992
1.19148
0.727273
1.90261
0.0513942
0.31186
0.564677
0.728337
0.369719
0.724148
0.0086102
1.20388
1.28341
0.712949
0.466859
2.37774
0.75101
0.880292
0.445836
1.23612
1.17101
1.17292
0.163167
0.39343
1.85078
0.934787
0.382617
0.0956316
1.21274
0.163291
0.0608029
0.78282
0.0477548
0.206456
0.783626
1.4203
1.11682
1.13217
1.26241
1.11421
0.787471
1.2035
0.57053
0.398298
0.312148
0.553166
0.742392
1.07918
0.860001
0.0659054
2.77531
0.868266
0.398328
0.961306
0.704987
0.965272
0.885012
1.33688
0.299238
1.19826
0.308788
0.524612
1.61358
0.71994
1.15174
0.82308
1.02395
0.590719
1.30902
0.0887161
1.32761
1.28711
0.277314
2.10219
0.712949
0.978419
0.692308
1.04313
1.41389
0.240966
1.26311
0.041
1.57068
0.0245514
0.584246
0.720942
1.07998
0.610524
0.746479
0.74246
2.32564
1.68183
0.994182
0.10432
0.525808
0.0222367
0.50256
0.0116345
1.18749
1.40428
1.31331
0.868073
0.00245072
0.0506346
1.15326
0.0113806
0.878572
0.310527
0.426862
0.0166423
0.946794
0.343933
0.0485101
3.11067
0.185592
1.33738
1.79499
1.37484
2.61348
1.01877
0.447021
1.76508
0.5407
0.470984
0.896208
0.389676
1.23254
0.378587
0.100792
0.475726
0.835291
0.444344
1.6741
0.21283
1.34786
0.298324
0.766339
0.728967
0.256245
0.741881
1.5716
0.45843
0.414203
1.43663
1.6481
1.34193
2.18342
0.0643268
0.42924
0.684264
0.775477
0.676323
0.282592
0.0830064
1.27218
0.9151
0.102866
0.774597
0.352363
0.719897
0.123172
0.989525
0.80732
1.45337
0.027468
0.902957
0.0335859
0.995854
0.988517
0.0568549
0.186566
1.26183
1.02413
0.538882
0.504839
0.987869
0.647815
0.318673
0.232167
0.911117
0.453718
0.544458
0.688563
1.12033
0.0634806
1.10812
0.736894
0.121862
0.0809838
0.11258
1.53242
0.362977
1.41797
1.13618
0.60796
0.823804
1.89774
0.167263
1.93055
0.906924
0.200404
2.03148
0.0392285
1.66936
0.298606
0.464547
0.937364
0.546471
1.11653
0.306965
0.724148
1.43665
0.319051
1.40263
1.04314
0.320884
0.995065
0.476182
0.5253
1.38093
1.04401
0.392995
0.334975
1.42812
1.64611
0.0623725
0.246668
1.02766
1.43981
1.07805
2.28553
1.18758
0.137577
0.500762
0.679697
0.222239
0.337587
1.60899
0.819773
0.646468
1.72732
0.0187855
0.324273
0.0541441
0.867039
0.634768
0.618924
0.0792036
0.0944096
1.2256
0.611212
0.732187
0.552094
0.638306
1.43461
0.548969
1.01001
0.300974
0.557856
0.91285
0.417163
1.47124
1.79444
0.416102
0.586782
0.608422
0.613939
0.116292
0.574325
0.454516
0.544461
1.04694
0.440004
0.691146
0.547388
1.74366
0.886835
0.71502
0.699734
0.180427
1.48152
0.743502
0.609762
1.37788
1.04345
0.768178
0.337798
0.305346
1.27045
0.803132
0.640228
1.21228
0.258652
0.546918
0.294041
0.486086
1.09696
0.328286
0.83769
0.138509
0.137049
0.497244
0.717741
0.16663
0.854858
0.428131
0.169102
0.0281311
2.18476
1.55799
0.783024
0.343869
1.7713
0.451371
0.732828
0.257726
0.0468922
0.523887
0.183258
1.35978
0.022539
0.207489
0.909377
1.2993
0.895231
0.630369
0.211534
0.493437
1.4032
0.387678
0.489541
1.11924
0.466339
0.823214
2.36376
1.3718
1.95536
0.728967
0.739129
1.19315
0.00369557
1.93088
1.22218
1.46902
0.56742
0.0645731
0.95105
0.746748
0.592391
0.862317
0.357738
1.14808
0.867297
1.37484
1.43733
0.722544
1.27622
0.937727
1.35978
0.0591704
1.13083
0.915039
1.17236
1.82915
1.12348
1.07799
1.0202
0.705807
0.497008
0.449036
0.306417
0.406157
0.695855
0.496005
0.508421
1.65595
0.853141
0.65436
0.476003
1.33914
1.09007
1.26716
0.683313
0.0198433
0.708168
0.0815007
1.18613
0.44667
2.83911
1.50803
1.02331
2.01738
1.33467
0.537112
2.34594
1.2255
0.249042
0.561764
1.55971
0.179469
1.24421
0.875673
0.687571
1.36475
0.3532
0.71934
0.717196
0.879456
1.25122
0.01572
0.7333
2.13244
0.534052
1.43982
1.16453
0.705952
0.103078
1.44093
0.0602695
1.39637
0.576656
0.231917
1.45509
0.369049
0.662611
0.0246481
1.00061
0.390609
0.388888
0.437087
0.432433
0.423192
0.137071
0.521855
1.28733
0.187081
0.39982
0.209855
0.187681
1.02136
0.496796
0.677496
0.436544
1.04867
0.862982
1.24894
0.812334
1.17421
0.137984
1.36889
0.550148
0.759526
1.08692
2.50625
1.33701
1.05153
0.418239
0.981643
0.479727
1.09606
1.60058
0.0364453
0.744138
0.410859
1.22639
0.295356
0.453768
0.694771
1.15998
0.615487
0.492639
1.42552
1.82078
1.33044
1.195
0.0431795
0.331587
0.748151
0.991533
0.04957
0.700753
1.27044
0.943602
0.369677
0.919982
0.269721
0.637927
0.144462
0.422017
0.987545
1.22173
1.64171
1.80015
1.08656
2.29142
1.53561
0.0328652
0.410749
1.51511
2.44658
0.890248
1.51979
1.33333
0.217234
0.039058
0.871111
1.53547
0.254299
0.220924
0.911242
0.459969
1.11866
0.878944
0.666436
1.236
0.404638
1.42599
0.768001
0.76341
0.849272
1.5348
1.18931
0.306976
0.338605
0.54768
0.829479
0.104418
0.235237
0.117249
0.762436
0.258483
0.167743
1.34792
0.278035
0.971415
1.37106
0.116681
0.290942
0.0899413
0.203213
0.934049
1.6366
0.75415
0.482803
0.710388
0.413836
0.757876
1.20343
1.3763
1.02376
1.83893
1.19941
0.26238
1.09537
0.88017
1.08018
0.183713
0.081495
0.977856
0.0366002
0.347129
1.45586
0.0149059
2.09902
0.8179
0.58222
0.348929
0.63559
0.343068
1.00839
1.3845
1.03164
0.213464
1.49487
0.561486
0.303799
1.1292
1.05912
1.47305
0.654603
0.665099
0.879799
0.459062
1.89004
0.950612
1.29122
1.15998
1.08859
0.522759
0.356118
1.51433
0.457793
1.63415
0.371431
0.328344
1.72484
0.333082
0.477877
1.21947
0.999662
0.0218306
1.52018
0.889174
1.43943
0.390236
1.16832
0.245662
1.01056e-16
0.0199853
0.46814
1.44436
0.376639
0.475162
0.0834199
2.05552
2.56421
0.336505
0.619299
0.955442
0.377179
0.20087
0.794903
0.870868
0.232979
1.22804
0.549093
0.431883
1.23451
0.668203
0.515481
0.735623
0.946531
0.198923
0.0284827
1.52055
0.348962
0.122156
0.655738
1.0736
0.658239
0.295483
1.14405
0.906005
0.763895
0.653187
0.235878
1.36724
0.694906
0.706577
0.685628
0.0706414
0.0724731
0.645612
0.208074
1.9
1.9484
1.45904
0.0176045
0.0416694
0.849568
0.100888
0.213373
0.370252
0.0538887
1.16591
0.942484
1.10497
0.269193
1.14793
0.55638
1.18578
0.251804
0.746103
2.0435
0.561139
0.238749
0.754715
2.14758
0.276615
0.989466
0.96185
0.391644
0.619246
0.0849264
0.0177215
2.47625
1.53945
0.510418
0.380344
0.944476
0.698782
0.592671
1.04157
0.199286
0.795329
0.393904
0.536832
1.69802
0.487706
2.407
0.0535074
1.41992
0.527695
2.6331
0.672346
0.838254
0.27206
2.08465
1.35496
0.956956
2.15525
0.183622
1.11609
1.37981
1.03176
1.33044
1.23127
1.46109
0.330674
0.458218
0.300911
0.43584
0.367384
0.777966
0.193706
0.263979
0.363095
0.398916
0.21328
0.761495
0.728967
0.940928
1.24586
0.442732
0.367365
1.40759
0.0106272
0.196509
1.35033
0.500843
0.674176
0.776323
0.110154
1.28005
1.52933
0.539039
0.386908
0.424886
0.372083
0.416376
0.0179263
0.780945
0.319781
0.222736
0.886783
0.550918
0.60068
1.10638
1.36042
1.06816
0.476775
0.452604
0.224664
0.685941
2.022
0.680908
1.41322
0.513114
[truncated: 504 more rows]
