# Supplementary material for: Prefrontal cortical activity predicts the occurrence of nonlocal hippocampal representations during spatial navigation
Source: PLoS Biol. 2021 Sep 16;19(9):e3001393. doi: 10.1371/journal.pbio.3001393 (PMC8494358; doi:10.1371/journal.pbio.3001393)
Supplement: S1 Data — S2 Data. Data for Fig 1F. Values are in log10. S3 Data. Data for Fig 2B. S4 Data. Data for Fig 2C. S5 Data. Data for Fig 2D. S6 Data. Data for Fig 3B. S7 Data. Data for Fig 3C. S8 Data. Data for Fig 4B. S9 Data. Data for Fig 4C. S10 Data. Data for Fig 4D. S11 Data. Data for Fig 4E. S12 Data. Data for Fig 4F. S13 Data. Data for Fig 4G. S14 Data. Data for Fig 5B. S15 Data. Data for Fig 6C. NaN values are excluded. S16 Data. Data for Fig 6D. NaN values are excluded. S17 Data. Data for Fig 7B. S18 Data. Data for Fig 7D. S19 Data. Data for S1B Fig. S20 Data. Data for S2A Fig. S21 Data. Data for S2B Fig. S22 Data. Data for S2C Fig. S23 Data. Data for S2D Fig. S24 Data. Data for S2E Fig. S25 Data. Data for S2F Fig. S26 Data. Data for S3A Fig. S27 Data. Data for S3B Fig. S28 Data. Data for S4A Fig. S29 Data. Data for S4B Fig. S30 Data. Data for S5B Fig. S31 Data. Data for S6A Fig panel 1. S32 Data. Data for S6A Fig panel 2. S33 Data. Data for S6A Fig panel 3. S34 Data. Data for S6A Fig panel 4. S35 Data. Data for S6B Fig. S36 Data. Data for S6D Fig. S37 Data. Data for S6E Fig. S38 Data. Data for S7A Fig. S39 Data. Data for S7B Fig. S40 Data. Data for S8A Fig. S41 Data. Data for S8B Fig panel 1. S42 Data. Data for S8B Fig panel 2. S43 Data. Data for S8C Fig. S44 Data. Data for S8D Fig panel 1. S45 Data. Data for S8D Fig panel 2. (ZIP) [file pbio.3001393.s009.zip › Fig_data/S2E_data.xlsx]

## Sheet: Sheet1
76.9384
55.45
38.9753
67.0647
81.099
69.7431
7.87024
63.4687
8.20223
45.2094
29.1631
24.4459
92.2485
51.7835
35.4518
66.8207
49.7275
33.3987
70.7397
22.2074
9.47247
11.3357
72.7765
27.3511
20.6427
9.78573
40.9104
9.50258
34.6522
64.8297
19.3363
36.9727
22.7165
20.2527
11.6485
52.8602
46.7042
2.54272
26.3729
22.7763
17.2542
25.4016
43.7243
71.9674
33.5799
27.2034
7.19044
91.1902
21.6344
29.5785
41.6262
34.8491
38.9856
32.5254
47.5094
8.90252
38.6613
18.3461
31.9251
43.1811
20.007
25.5323
55.9769
9.46059
58.559
40.1791
41.6789
34.9447
54.2182
32.5909
63.3979
37.6899
43.4326
28.7301
66.5617
30.9483
8.82177
90.6551
10.9985
56.025
42.3161
54.8383
55.0179
38.8017
50.6711
31.7092
25.6056
37.4533
51.9719
31.1647
11.9642
59.6726
44.3724
46.6679
40.0272
45.6091
8.88159
44.6318
65.009
71.8329
19.649
31.9733
32.7772
2.94661
55.5508
44.7509
53.521
42.9411
4.25833
49.5752
60.9371
66.879
88.6729
26.6933
37.8361
27.9071
36.9624
48.1383
2.94547
36.1696
34.0067
6.42847
58.6938
36.0403
59.3734
29.0224
37.2035
61.5211
67.9987
65.9928
22.3407
34.4614
11.7914
7.61836
31.8898
56.7475
2.86098
3.91093
11.476
12.0891
42.06
61.5453
33.8519
66.6251
68.13
46.3296
43.4479
10.5044
15.4187
30.0215
53.6082
51.5886
46.8876
9.05103
49.0226
58.2434
35.2289
55.8221
45.8014
23.8613
46.661
29.6396
79.4473
38.4132
29.2919
45.9816
78.927
34.3282
3.31105
6.18716
58.5573
48.6205
34.0309
27.7418
27.1763
66.5068
43.4563
52.2975
58.1472
43.4271
25.5592
85.6384
24.3242
43.1818
25.1366
55.4429
68.612
44.1871
44.8285
76.8131
32.1438
58.4604
49.2433
25.213
44.1269
43.8334
61.2471
60.9944
27.7154
4.47142
45.1478
48.8423
30.0356
45.7971
92.8831
48.1893
13.0382
45.6828
23.4569
7.17185
44.4294
26.0621
18.5132
95.682
71.4572
4.43092
19.3083
19.2196
63.9924
51.4379
17.116
52.1691
60.1158
4.95091
45.0648
50.5373
46.1158
24.6987
52.6389
4.11388
55.9191
35.5104
41.0231
54.4239
18.998
10.799
27.437
44.8275
60.9629
48.9896
39.4818
40.6488
53.4242
56.6339
41.8076
5.88299
5.47901
