# Supplementary material for: Prefrontal cortical activity predicts the occurrence of nonlocal hippocampal representations during spatial navigation
Source: PLoS Biol. 2021 Sep 16;19(9):e3001393. doi: 10.1371/journal.pbio.3001393 (PMC8494358; doi:10.1371/journal.pbio.3001393)
Supplement: S1 Data — S2 Data. Data for Fig 1F. Values are in log10. S3 Data. Data for Fig 2B. S4 Data. Data for Fig 2C. S5 Data. Data for Fig 2D. S6 Data. Data for Fig 3B. S7 Data. Data for Fig 3C. S8 Data. Data for Fig 4B. S9 Data. Data for Fig 4C. S10 Data. Data for Fig 4D. S11 Data. Data for Fig 4E. S12 Data. Data for Fig 4F. S13 Data. Data for Fig 4G. S14 Data. Data for Fig 5B. S15 Data. Data for Fig 6C. NaN values are excluded. S16 Data. Data for Fig 6D. NaN values are excluded. S17 Data. Data for Fig 7B. S18 Data. Data for Fig 7D. S19 Data. Data for S1B Fig. S20 Data. Data for S2A Fig. S21 Data. Data for S2B Fig. S22 Data. Data for S2C Fig. S23 Data. Data for S2D Fig. S24 Data. Data for S2E Fig. S25 Data. Data for S2F Fig. S26 Data. Data for S3A Fig. S27 Data. Data for S3B Fig. S28 Data. Data for S4A Fig. S29 Data. Data for S4B Fig. S30 Data. Data for S5B Fig. S31 Data. Data for S6A Fig panel 1. S32 Data. Data for S6A Fig panel 2. S33 Data. Data for S6A Fig panel 3. S34 Data. Data for S6A Fig panel 4. S35 Data. Data for S6B Fig. S36 Data. Data for S6D Fig. S37 Data. Data for S6E Fig. S38 Data. Data for S7A Fig. S39 Data. Data for S7B Fig. S40 Data. Data for S8A Fig. S41 Data. Data for S8B Fig panel 1. S42 Data. Data for S8B Fig panel 2. S43 Data. Data for S8C Fig. S44 Data. Data for S8D Fig panel 1. S45 Data. Data for S8D Fig panel 2. (ZIP) [file pbio.3001393.s009.zip › Fig_data/2C_data.xlsx]

## Sheet: ADJ
	0	1	2	4	8	16	32
1	0.364116	0.0211082	0.00263852	0.00263852	0.0105541	0.0184697	0.580475
2	0.70297	0	0.029703	0	0	0.0990099	0.168317
3	0.652174	0.0652174	0.0652174	0	0.0217391	0.0217391	0.173913
4	0.526316	0	0	0.0263158	0	0.157895	0.289474
5	0.114583	0.0416667	0	0	0.166667	0.322917	0.354167
6	0.297872	0.234043	0.0638298	0.292553	0	0	0.111702
7	0.354839	0	0	0	0	0.0967742	0.548387
8	0.57265	0.0598291	0.0683761	0.042735	0.0512821	0.119658	0.0854701
9	0.416667	0	0	0	0.333333	0.0833333	0.166667
10	0.697368	0	0	0	0	0.0394737	0.263158
11	0.836066	0	0	0	0	0.0491803	0.114754
12	0.615385	0.0961538	0.0192308	0	0.0384615	0.0384615	0.192308
13	0.947368	0	0	0	0	0	0.0526316
14	0.9375	0	0	0	0	0	0.0625
15	0.666667	0.0897436	0	0	0.0128205	0.025641	0.205128
16	0.457627	0	0	0	0	0.118644	0.423729
17	0.642857	0	0	0	0.0357143	0	0.321429
18	1	0	0	0	0	0	0
19	1	0	0	0	0	0	0
20	0.965116	0	0	0	0	0	0.0348837
21	0.666667	0	0	0	0	0	0.333333
22	0.909091	0	0	0	0	0	0.0909091
23	0.342282	0	0	0	0.0402685	0.0604027	0.557047
24	1	0	0	0	0	0	0
25	0.961538	0	0	0	0	0	0.0384615
26	0.181818	0	0	0	0	0.181818	0.636364
27	0.688889	0	0	0.0111111	0.0333333	0.144444	0.122222
28	0.566038	0	0	0	0.132075	0.0943396	0.207547
29	0.85	0.0625	0	0	0.0125	0.0375	0.0375
30	0.967742	0	0	0	0	0	0.0322581
31	0.705882	0	0	0	0	0.0588235	0.235294
32	0.60396	0.019802	0	0	0.0693069	0.148515	0.158416
33	0.188034	0	0	0	0.00854701	0.25641	0.547009
34	0.235294	0	0	0	0.102941	0.0735294	0.588235
35	0.348485	0	0	0	0	0.0606061	0.590909
36	0.5	0	0	0	0.03125	0.0625	0.40625
37	0.441176	0	0	0	0	0.0882353	0.470588
38	1	0	0	0	0	0	0
39	0.323529	0	0	0	0.0588235	0.117647	0.5
40	0.333333	0	0	0	0	0	0.666667
41	0.815385	0.0769231	0.0307692	0.0307692	0	0.0307692	0.0153846
42	0.381818	0.0363636	0.0181818	0.0727273	0.0272727	0.1	0.363636
43	0.728571	0.0142857	0	0.0428571	0.0428571	0.142857	0.0285714
44	0.640777	0	0	0.106796	0.0485437	0.0582524	0.145631
45	0.623037	0.0314136	0.0314136	0	0.0052356	0.183246	0.125654
46	0.625641	0	0.0358974	0	0.0461538	0.0820513	0.210256
47	0.714286	0	0	0	0	0.047619	0.238095
48	0.804878	0	0	0	0.0243902	0	0.170732
49	0.77193	0.0877193	0	0	0.0350877	0.0175439	0.0877193
50	0.818182	0.00909091	0	0	0	0.0909091	0.0818182
51	0.554054	0	0	0	0	0.0945946	0.351351
52	0.642857	0	0.0714286	0	0	0.0714286	0.214286
53	0.514563	0	0	0	0.00970874	0.242718	0.23301
54	0.383648	0.00628931	0	0	0.0503145	0.119497	0.440252
55	0.298507	0	0	0.0149254	0.0223881	0.171642	0.492537
56	0	0	0	0	0	0.3	0.7
57	0.365759	0	0	0.0077821	0.0933852	0.22179	0.311284
58	0.227941	0.00735294	0.0514706	0.0735294	0.110294	0.0808824	0.448529
59	0.772727	0	0	0	0	0.106061	0.121212
60	0.45614	0.245614	0.122807	0.0350877	0	0.0526316	0.0877193
61	0.32381	0.0190476	0.00952381	0.0190476	0.0761905	0.219048	0.333333
62	0.804598	0.0344828	0	0	0	0.0804598	0.0804598
63	0.443231	0.069869	0.0524017	0.0240175	0.0414847	0.0633188	0.305677
64	0.717949	0	0	0	0	0.0769231	0.205128
65	0.578182	0.0327273	0.00727273	0.00727273	0.0436364	0.112727	0.218182
66	0.573913	0.026087	0.00869565	0	0	0.0956522	0.295652
67	0.947368	0.0526316	0	0	0	0	0
68	0.612565	0.0418848	0.0418848	0.0104712	0.0157068	0.0732984	0.204188
69	0.66	0	0	0	0	0.04	0.3
70	0.658333	0.025	0	0	0.025	0.191667	0.1
71	0.381503	0.219653	0.156069	0.0231214	0	0.109827	0.109827
72	0.533333	0.0518519	0.0222222	0	0	0.0740741	0.318519
73	0.652174	0.00869565	0	0.026087	0	0.0608696	0.252174
74	0.894737	0.0263158	0.00526316	0.0105263	0	0.00526316	0.0578947
75	0.495146	0	0	0	0.0194175	0.184466	0.300971
76	0.784615	0	0	0	0.0615385	0	0.153846
77	1	0	0	0	0	0	0
78	0.75	0.0227273	0	0	0	0.0227273	0.204545
79	0.6	0	0	0	0	0	0.4
80	0.638889	0.0648148	0.0555556	0.00925926	0.037037	0.0601852	0.134259
81	0.728	0	0	0	0	0.064	0.208
82	0.756522	0.165217	0.0347826	0	0	0	0.0434783
83	0.507692	0.0153846	0	0	0	0.0153846	0.461538
84	0.907216	0	0	0	0	0	0.0927835
85	0.807692	0	0	0	0	0	0.192308
86	0.829457	0.0232558	0	0	0	0.0775194	0.0697674
87	0.813953	0.116279	0.0697674	0	0	0	0
88	0.80292	0	0	0	0.0145985	0.00729927	0.175182
89	0.772727	0	0.0681818	0	0.0454545	0	0.113636
90	0.8	0	0	0	0	0	0.2
91	0.793103	0	0	0	0	0.137931	0.0689655
92	0.6	0	0	0	0	0.0545455	0.345455
93	0.646707	0.0898204	0.11976	0.011976	0	0.0299401	0.101796
94	0.589147	0.0232558	0.0155039	0.0232558	0.0465116	0	0.302326
95	0.40293	0.0512821	0.029304	0.00732601	0.018315	0.0915751	0.399267
96	0.505455	0.203636	0.08	0.0181818	0.0327273	0.0618182	0.0981818
97	0.675676	0	0.0540541	0.216216	0.0540541	0	0
98	0.647059	0	0	0	0.0196078	0.117647	0.215686
99	0.975	0.025	0	0	0	0	0
100	0.742857	0	0	0	0	0.0428571	0.214286
101	1	0	0	0	0	0	0
102	0.88	0	0	0	0	0	0.12
103	0.907692	0	0	0	0	0	0.0923077
104	1	0	0	0	0	0	0
105	0.640845	0	0	0.0258216	0.0258216	0.0868545	0.220657
106	0.707819	0.00823045	0	0	0.0246914	0.0329218	0.226337
107	0.694915	0.0112994	0.00564972	0	0	0.0564972	0.231638
108	0.853147	0.00699301	0	0	0	0.00699301	0.132867
109	0.615385	0.282051	0.102564	0	0	0	0
110	0.818182	0.030303	0.0909091	0	0	0	0.0606061
111	0.27027	0	0	0	0	0	0.72973
112	0.560976	0.0121951	0	0.0487805	0.0609756	0.170732	0.146341
113	0.583333	0	0	0	0.0166667	0.0833333	0.316667
114	0.0778443	0.173653	0.275449	0.0538922	0.125749	0.155689	0.137725
115	0.818182	0	0	0	0	0.0909091	0.0909091
116	0.925	0.0125	0	0	0.0125	0	0.05
117	0.857143	0.0816327	0	0	0	0.0102041	0.0510204
118	0.3	0	0	0	0.1	0.3	0.3
119	0.642857	0	0	0	0	0	0.357143
120	1	0	0	0	0	0	0
121	0.60804	0.040201	0.0301508	0	0.0150754	0.080402	0.226131
122	1	0	0	0	0	0	0
123	0.513966	0	0	0	0.0167598	0.100559	0.368715
124	0.600858	0.0128755	0	0.00429185	0.0515021	0.120172	0.2103
125	0.470588	0.0882353	0	0	0.0294118	0.147059	0.264706
126	0.746269	0	0	0	0.0149254	0.104478	0.134328
127	0.4125	0.00625	0	0.09375	0.2125	0.06875	0.20625
128	0.522936	0	0.00917431	0.0183486	0.00917431	0.12844	0.311927
129	0.368421	0	0	0.0526316	0.0631579	0.252632	0.263158
130	0.647059	0	0	0	0.0588235	0.147059	0.147059
131	0.541667	0	0.0416667	0	0.0208333	0.166667	0.229167
132	0.046875	0	0	0	0	0.09375	0.859375
133	1	0	0	0	0	0	0
134
135	0.828947	0	0	0	0	0.0657895	0.105263
136	0.531532	0.162162	0.0900901	0.018018	0	0.0630631	0.135135
137	1	0	0	0	0	0	0
138	0.363636	0	0	0	0	0.636364	0
139	0.803922	0.0196078	0	0	0	0.0980392	0.0784314
140	0.05	0	0	0	0.1	0.2	0.65
141	0.680233	0.0116279	0	0	0.0116279	0.0523256	0.244186
142	0.558824	0.0441176	0	0.0588235	0	0.0882353	0.25
143	0.621951	0	0	0	0	0.0609756	0.317073
144	0.655172	0	0	0	0.103448	0.0344828	0.206897
145	0.877551	0	0	0	0	0.0408163	0.0816327
146	0.685714	0.0285714	0	0	0	0.171429	0.114286
147	0.462264	0.0188679	0.0283019	0	0.0377358	0.141509	0.311321
148	0.666667	0	0	0	0	0.0333333	0.3
149	0.176471	0	0	0	0	0.294118	0.529412
150	0.642857	0	0	0	0	0.0357143	0.321429
151	0.662651	0.0120482	0.00803213	0.0281124	0.00803213	0.0481928	0.232932
152	0.464762	0.0533333	0.0209524	0.00952381	0.00952381	0.0266667	0.415238
153	0.425926	0.00925926	0.444444	0	0.037037	0.0833333	0
154	0.038961	0	0.285714	0.435065	0.025974	0.0324675	0.181818
155	0.721311	0.0163934	0	0	0	0.0655738	0.196721
156	0.718563	0.0479042	0.0778443	0.011976	0.00598802	0.0299401	0.107784
157	0.285068	0.0226244	0.199095	0.0588235	0	0.0950226	0.339367
158	0.83871	0.0967742	0.0645161	0	0	0	0
159	0.940476	0	0.0238095	0.0238095	0.0119048	0	0
160	0.154717	0.0113208	0.116981	0.309434	0.0339623	0.0679245	0.30566
161	0.666667	0.0740741	0.0148148	0.0148148	0.0962963	0.0888889	0.0444444
162	0.6875	0	0.0721154	0.00480769	0.0192308	0.0144231	0.201923
163	0.575	0.0375	0.0125	0	0.0125	0.0625	0.3
164	0.797468	0	0	0	0	0.0126582	0.189873
165	0.318182	0	0	0	0	0.0909091	0.590909
166	0.690476	0	0	0	0.0285714	0.152381	0.128571
167	0.629032	0	0.016129	0.0483871	0.112903	0.0967742	0.0967742
168	0.495327	0.0280374	0.00934579	0.00934579	0	0.0186916	0.439252
169	0.208333	0	0	0.416667	0.0416667	0	0.333333
170	0.885417	0	0	0	0	0.104167	0.0104167
171	0.819672	0.00819672	0	0	0	0.057377	0.114754
172	0.477612	0.0298507	0.0447761	0	0.0149254	0.0895522	0.343284
173	0.981481	0.0185185	0	0	0	0	0
174	0.859649	0.105263	0	0	0	0	0.0350877
175	0.525974	0.0714286	0.0324675	0.0454545	0.103896	0.11039	0.11039
176	0.490446	0.00636943	0.0127389	0.10828	0.191083	0.0700637	0.121019
177	0.580645	0.129032	0.193548	0	0	0	0.0967742
178	1	0	0	0	0	0	0
179	0.533333	0	0	0	0.0666667	0.106667	0.293333
180	0.276265	0.0233463	0	0.00389105	0.0272374	0.108949	0.560311
181	0.856	0.008	0.016	0	0.008	0.024	0.088
182	0.526316	0.175439	0.0175439	0	0.0526316	0.0701754	0.157895
183	0.679245	0.113208	0.169811	0	0	0	0.0377358
184	0.539604	0.0742574	0.00990099	0.019802	0.0247525	0.0841584	0.247525
185	0.589147	0.00775194	0.00465116	0.0372093	0.0635659	0.113178	0.184496
186	0.414286	0	0	0.357143	0.128571	0.1	0
187	0.873832	0.088785	0.0233645	0	0	0	0.0140187
188	0.759036	0.0120482	0	0	0	0.0240964	0.204819
189	0.730392	0.0343137	0.00490196	0.00490196	0	0.0686275	0.156863
190	0.571429	0.0634921	0.0238095	0.00793651	0	0.111111	0.222222
191	0.55	0.025	0.04375	0.0625	0.075	0.09375	0.15
192	0.868852	0	0	0	0	0.0163934	0.114754
193	0.401515	0.0530303	0.00378788	0	0.102273	0.121212	0.318182
194	0.8	0	0	0.0222222	0.0222222	0.0666667	0.0888889
195	0.75	0	0	0	0	0	0.25
196	0.150442	0.0176991	0	0	0	0.185841	0.646018
197	0.671362	0.084507	0.0328638	0.0422535	0.0187793	0.0704225	0.0798122
198	0.572115	0.177885	0.00961538	0.00961538	0.00961538	0.0913462	0.129808
199	0.910714	0.0267857	0	0	0	0.0178571	0.0446429
200	0.11	0.01	0	0	0.11	0.21	0.56
201	0.616667	0.0166667	0	0	0	0.0416667	0.325
202	0.426966	0	0	0.0337079	0.11236	0.269663	0.157303
203	0.114286	0.12381	0.180952	0.12381	0.0761905	0.0952381	0.285714
204	0.449664	0	0	0	0	0.255034	0.295302
205	0.632812	0	0	0	0.0390625	0.171875	0.15625
206	0.576577	0.036036	0	0	0.00900901	0.162162	0.216216
207	0.571429	0	0	0.0952381	0	0.0952381	0.238095
208	0.578947	0.236842	0.0263158	0	0	0.0263158	0.131579
209	0.440789	0.0197368	0.0131579	0.0263158	0.0328947	0.118421	0.348684
210	0.826087	0	0	0	0.0434783	0.0869565	0.0434783
211	0.568182	0	0	0	0.0227273	0	0.409091
212	0.736842	0.0263158	0	0	0	0.157895	0.0789474
213	0.535714	0	0	0	0.0357143	0.285714	0.142857
214	0.511905	0	0.0357143	0.0119048	0.0238095	0.0714286	0.345238
215	0.715232	0	0	0	0.0529801	0.0463576	0.18543
216	1	0	0	0	0	0	0
217	0.573643	0	0	0	0.00775194	0.0775194	0.341085
218	0.928571	0	0	0	0	0.0714286	0
219	1	0	0	0	0	0	0
220	0.9	0.0133333	0.0133333	0.0133333	0.00666667	0	0.0533333
221	1	0	0	0	0	0	0
222	0.282828	0	0	0	0	0.00505051	0.712121
223	0.8	0	0	0	0	0	0.2
224	0.348624	0.40367	0.119266	0.0183486	0	0.0366972	0.0733945
225	0.806452	0	0	0	0	0.0107527	0.182796
226	0.463768	0.130435	0.210145	0.0797101	0	0	0.115942
227	0.508065	0	0	0	0.0322581	0.0403226	0.419355
228	0.828358	0.0223881	0.0223881	0	0.00746269	0.0895522	0.0298507
229	0.938272	0.037037	0	0	0	0	0.0246914
230	0.316667	0.133333	0.466667	0	0.0833333	0	0
231	0.77027	0.102703	0.0378378	0	0.0216216	0.0216216	0.0459459
232	0.710027	0.0216802	0.0135501	0.00271003	0	0.0948509	0.157182
233	0.371429	0.107143	0.275	0.214286	0.0214286	0.00714286	0.00357143
234	0.35514	0	0	0	0.0280374	0.336449	0.280374
235	0.941176	0	0	0	0	0	0.0588235
236	1	0	0	0	0	0	0
237	0.833333	0	0	0	0	0	0.166667
238	0.916933	0.0223642	0	0	0	0.00319489	0.057508
239	0.719512	0.0731707	0	0	0	0.0365854	0.170732
240	0.766082	0.105263	0.0233918	0.0116959	0	0.00584795	0.0877193
241	0.573888	0.0659971	0.0989957	0.0545194	0.0286944	0.0789096	0.0989957
242	0.276753	0.0553506	0.0885609	0.118081	0.317343	0.103321	0.0405904
243	0.631206	0	0	0	0.0141844	0.134752	0.219858
244	0.597122	0.0215827	0	0	0.00719424	0.0431655	0.330935
245	0.714286	0.0519481	0.038961	0.038961	0.012987	0.11039	0.0324675
246	0.06	0.04	0	0	0	0.12	0.78
247	0.790698	0	0.0232558	0	0	0	0.186047

## Sheet: ISO
	0	1	2	4	8	16	32
1	0	0.333333	0	0	0.333333	0	0.333333
2	0.0909091	0	0	0	0.0909091	0.636364	0.181818
3	0	0	0	0.166667	0.833333	0	0
4	0	0	0	0	0.5	0	0.5
5	0.2	0.2	0	0	0	0.2	0.4
6	0	0	0	0	0.25	0	0.75
7	0	0	0	0	0	0	1
8
9
10	0	0	0	0	0	1	0
11	0	0	0	0	0	0	1
12	0	0	0	0	0	0	1
13
14	0	0	0	0	0	0	1
15	0	0	0	0	0	0	1
16	0	0	0	0	0	0.5	0.5
17	0	0	0	0	0	0	1
18
19
20
21
22	0	0	0	0	0	0	1
23	0.111111	0	0	0	0.333333	0.111111	0.444444
24	0	0	0	0	0	0	1
25	0	1	0	0	0	0	0
26
27	0	0	0	0	0	0	1
28	0	0	0.2	0	0	0.4	0.4
29	0	0	0	0	0	0	1
30	0	0	0	0	0	0	1
31	0	0	0	0	0	1	0
32	0	0	0	0	0	0.2	0.8
33
34
35	0	0	0	0	0	0.75	0.25
36	0	0	0	0	0	0	1
37	0	0.333333	0.333333	0	0	0	0.333333
38	1	0	0	0	0	0	0
39	0	0	0	0	0	0	1
40	1	0	0	0	0	0	0
41	0	0	0	0	0	0.428571	0.571429
42
43	0	0	0	0	0.2	0.4	0.4
44	0.25	0	0.5	0	0	0	0.25
45	0	0	0.428571	0	0	0	0.571429
46	0	0	0	0	0	0	1
47	0.5	0	0	0	0	0	0.5
48	0	0	0	0	0	0	1
49	0	0	0	0	0	0	1
50	0	0	0	0	0	0.333333	0.666667
51	0	0	0	0.142857	0	0	0.857143
52
53	0	0	0	0	0	0	1
54	0	0	0	0	0	0.2	0.8
55	0	0	0	0.4	0	0	0.6
56
57	0	0	0	0	0	0.5	0.5
58	0	0	1	0	0	0	0
59	0	0	0	0	0	0	1
60	0	0	0	0	0	0.857143	0.142857
61	0	0	0	0	0	0.166667	0.833333
62	0	1	0	0	0	0	0
63	0	0	0	0	0	0	1
64
65	0	0.2	0	0	0.2	0	0.6
66	0	0	0	0	0.5	0	0.5
67	0	0	0	0	0	1	0
68
69
70	0	0	0.2	0.2	0.6	0	0
71	0.2	0	0.6	0	0	0.2	0
72	0	0	0.6	0	0	0	0.4
73	0	0	0.714286	0	0	0	0.285714
74	1	0	0	0	0	0	0
75	0	0.153846	0.0769231	0.0769231	0	0.461538	0.230769
76
77
78	0	0	0.166667	0	0	0.5	0.333333
79
80	0.2	0	0	0	0	0.2	0.6
81	0	0	0	0	0.5	0	0.5
82	0.5	0	0.5	0	0	0	0
83	0	0.333333	0	0	0.666667	0	0
84	1	0	0	0	0	0	0
85
86	0	0	0.5	0	0	0.5	0
87	0	0.5	0.5	0	0	0	0
88	0	0	0.5	0	0	0	0.5
89
90
91
92
93	0.5	0.25	0	0	0	0	0.25
94	0	0	0	0	0	1	0
95	0.333333	0.333333	0	0.333333	0	0	0
96	0	0	0	0	0.625	0.25	0.125
97	0	0	0	0	1	0	0
98	0	0	0	0.666667	0	0.333333	0
99
100	0	0	0.0909091	0	0	0	0.909091
101	0	0	0	0	0	0	1
102	0	0	0	0	0	0	1
103	0	0	0	0	0	1	0
104
105	0.2	0.1	0	0.2	0	0	0.5
106	0.0909091	0	0	0	0	0.0909091	0.818182
107	0	0	0	0.3	0	0.2	0.5
108	0	0.5	0.25	0	0	0	0.25
109
110	0.25	0	0	0	0	0.5	0.25
111
112	0	0	0	0	0	1	0
113
114
115
116
117	0.166667	0	0.166667	0.5	0	0.166667	0
118
119	0	0	0	1	0	0	0
120	0	0	0	0	0	0	1
121	0	0	0	0	0	0	1
122
123
124	0	0	0	0	0	0	1
125	0	0	0	0.333333	0.333333	0	0.333333
126	0	0.5	0	0.5	0	0	0
127	0	0	0	0	0.117647	0.235294	0.647059
128
129	0	0	0	0	0	0.333333	0.666667
130	0	0.333333	0	0	0	0	0.666667
131	0	0	0	0	0.5	0	0.5
132	0	0	0	0	0.333333	0.666667	0
133	0	0	0	0	0	0	1
134
135
136	0.444444	0	0.111111	0	0	0.333333	0.111111
137
138
139
140
141	0	0	0	0	0	0.285714	0.714286
142
143	0	0	0	0	0	0.666667	0.333333
144	1	0	0	0	0	0	0
145	0	0	0	0.444444	0	0	0.555556
146
147	0	0	0	0.2	0	0	0.8
148	0	0	0	0	0	0	1
149
150
151	0	0	0.166667	0	0.5	0	0.333333
152	0	0.0344828	0.172414	0	0.206897	0.0689655	0.517241
153	0	0	0	0.125	0.375	0.25	0.25
154	0	0	0	0	0.5	0	0.5
155	0	0.166667	0	0.166667	0	0.666667	0
156	0	0	0	0.5	0	0	0.5
157	0.222222	0	0	0.222222	0	0.111111	0.444444
158	0	0	0	0	1	0	0
159
160	0	0	0	0.75	0	0.25	0
161	0	0	0	0	0	0.5	0.5
162	0	0	0.333333	0	0.333333	0	0.333333
163	0	0.285714	0	0	0	0.428571	0.285714
164	0	0	0	0	0	0	1
165
166	0	0.0588235	0.117647	0	0	0.0588235	0.764706
167	0	0	0	0	0	0	1
168
169
170
171	0	0	0	0	0	1	0
172	0	0	0.111111	0.555556	0	0.111111	0.222222
173	0	0	0	1	0	0	0
174	1	0	0	0	0	0	0
175	0	1	0	0	0	0	0
176	0	0	0.0666667	0.266667	0.0666667	0.266667	0.333333
177	0	0	0	0.125	0	0.5	0.375
178	0	0.363636	0.454545	0	0	0	0.181818
179	0.142857	0	0.142857	0.142857	0	0.142857	0.428571
180	0	0	0.2	0	0	0.2	0.6
181	0	0	0	0	0	0.333333	0.666667
182	0	0	0	0	0	0.230769	0.769231
183	0	0	0	0	0	0	1
184	0	0	0	0	0.75	0	0.25
185	0	0	0.166667	0.0555556	0	0.111111	0.666667
186	0	0.166667	0	0.5	0.333333	0	0
187	0	0	0	0.444444	0.333333	0.111111	0.111111
188	0	0	0.666667	0	0	0.333333	0
189	0	0	0	0	0	0	1
190	0	0	0	0.454545	0.363636	0	0.181818
191	0	0.5	0	0.166667	0.333333	0	0
192	0	0	0	0	0	0.5	0.5
193
194	0	0.142857	0.428571	0	0	0.142857	0.285714
195	0	0	0	0	1	0	0
196	0	0	0	0	0	0.25	0.75
197	0	0.333333	0.166667	0	0.333333	0	0.166667
198	0	0	0	0.0833333	0.5	0.0833333	0.333333
199
200	0	0	0	0	0	0	1
201
202	0	0	0	0	0.142857	0.857143	0
203	0	0	0	0	0.333333	0.333333	0.333333
204	0	0	0	0	1	0	0
205	0	0	0	0	0	0.142857	0.857143
206
207	0	0	0.25	0	0.25	0	0.5
208	0	0.333333	0.666667	0	0	0	0
209	0	0	0.5	0	0	0	0.5
210	0	0	0	1	0	0	0
211	0	0	0.5	0	0	0	0.5
212
213	0.5	0	0	0	0	0	0.5
214	0	0	0	0	0	0.5	0.5
215	0	0	0	0	0	0	1
216
217	0	0	0	0	0.25	0	0.75
218	0	0	0	0	0	0	1
219	0	0	0	0	0	0	1
220	0.142857	0	0.571429	0.285714	0	0	0
221
222	0	0	0	0	0	0	1
223
224	0	0	0.25	0	0	0.5	0.25
225	0	0	0	0	0	0	1
226	0	0	0	0	0	1	0
227
228
229	0	0	0	0	0	0	1
230	0	0	1	0	0	0	0
231	0	0.176471	0.470588	0.176471	0	0	0.176471
232	0	0.153846	0.153846	0.0769231	0	0.153846	0.461538
233	0	0	0	0	0	0.125	0.875
234	0	0	0	0	0	0	1
235
236
237	0	1	0	0	0	0	0
238	0	0.428571	0	0	0	0	0.571429
239	0	0	0	0	0	1	0
240	0	0	0	0	0	1	0
241	0.0625	0	0.09375	0.34375	0.1875	0.0625	0.25
242	0.5	0	0.5	0	0	0	0
243
244	0	0	0.5	0	0	0	0.5
245
246	0	0	0	0	0	0	1
247

## Sheet: Adjacent_mean_sem
	0	1	2	4	8	16	32
Mean	0.627702	0.0296979	0.023628	0.0181933	0.0237313	0.07234	0.204708
sem	0.015011	0.00354512	0.00388822	0.00368583	0.00285132	0.00512702	0.0112003

## Sheet: Isolated_mean_sem
	0	1	2	4	8	16	32
Mean	0.0641315	0.0619609	0.0888871	0.0713016	0.0939748	0.16537	0.454374
sem	0.0149174	0.0133334	0.0145205	0.0137034	0.0160378	0.0207554	0.0281407
