# Supplementary material for: Prefrontal cortical activity predicts the occurrence of nonlocal hippocampal representations during spatial navigation
Source: PLoS Biol. 2021 Sep 16;19(9):e3001393. doi: 10.1371/journal.pbio.3001393 (PMC8494358; doi:10.1371/journal.pbio.3001393)
Supplement: S1 Data — S2 Data. Data for Fig 1F. Values are in log10. S3 Data. Data for Fig 2B. S4 Data. Data for Fig 2C. S5 Data. Data for Fig 2D. S6 Data. Data for Fig 3B. S7 Data. Data for Fig 3C. S8 Data. Data for Fig 4B. S9 Data. Data for Fig 4C. S10 Data. Data for Fig 4D. S11 Data. Data for Fig 4E. S12 Data. Data for Fig 4F. S13 Data. Data for Fig 4G. S14 Data. Data for Fig 5B. S15 Data. Data for Fig 6C. NaN values are excluded. S16 Data. Data for Fig 6D. NaN values are excluded. S17 Data. Data for Fig 7B. S18 Data. Data for Fig 7D. S19 Data. Data for S1B Fig. S20 Data. Data for S2A Fig. S21 Data. Data for S2B Fig. S22 Data. Data for S2C Fig. S23 Data. Data for S2D Fig. S24 Data. Data for S2E Fig. S25 Data. Data for S2F Fig. S26 Data. Data for S3A Fig. S27 Data. Data for S3B Fig. S28 Data. Data for S4A Fig. S29 Data. Data for S4B Fig. S30 Data. Data for S5B Fig. S31 Data. Data for S6A Fig panel 1. S32 Data. Data for S6A Fig panel 2. S33 Data. Data for S6A Fig panel 3. S34 Data. Data for S6A Fig panel 4. S35 Data. Data for S6B Fig. S36 Data. Data for S6D Fig. S37 Data. Data for S6E Fig. S38 Data. Data for S7A Fig. S39 Data. Data for S7B Fig. S40 Data. Data for S8A Fig. S41 Data. Data for S8B Fig panel 1. S42 Data. Data for S8B Fig panel 2. S43 Data. Data for S8C Fig. S44 Data. Data for S8D Fig panel 1. S45 Data. Data for S8D Fig panel 2. (ZIP) [file pbio.3001393.s009.zip › Fig_data/S3B_data.xlsx]

## Sheet: Sheet1
Min. distance within cell	Min. distance between cells
158.215	863.439
157.638	457.471
157.188	273.249
202.235	761.864
151.632	251.421
159.051	337.104
161.895	633.61
140.689	627.405
555.821	920.581
155.731	355.428
149.065	360.289
178.779	595.698
150.469	389.974
160.884	652.695
139.212	335.513
179.957	620.533
176.629	242.206
205.355	392.355
220.151	607.672
159.592	694.132
149.249	304.46
154.575	292.507
143.741	346.09
157.2	356.97
146.469	340.992
155.741	983.615
171.232	646.866
148.856	449.139
144.217	295.676
143.144	232.439
282.731	472.052
141.797	347.142
176.287	633.552
150.875	1026.92
141.886	444.524
134.631	271.474
149.955	214.025
173.238	414.784
138.778	386.496
209.73	533.14
179.07	949.239
170.59	392.806
153.503	308.997
145.326	497.255
142.402	219.832
206.88	685.323
114.383	636.931
254.952	1785.4
185.841	403.5
373.994	458.525
175.854	554.694
163.233	437.263
147.692	526.93
166.721	439.231
135.339	392.203
179.798	473.993
123.219	443.766
150.198	448.091
305.987	659.877
185.524	899.992
171.106	645.299
162.038	287.962
156.938	256.667
173.69	753.745
161.457	473.774
172.936	337.93
148.573	349.019
150.305	316.893
118.327	340.105
158.887	498.398
158.085	470.308
133.993	733.967
168.534	429.582
173.68	827.831
122.438	275.46
143.183	264.854
149.952	401.494
158.046	544.721
141.12	346.229
124.32	211.184
128.124	228.07
123.504	233.423
137.04	235.532
116.33	243.871
116.18	256.576
126.033	419.029
133.435	352.349
184.336	479.947
134.66	255.187
152.301	341.438
216.77	183.141
158.642	540.014
169.893	501.337
137.841	365.315
189.147	307.719
115.083	305.616
127.727	337.81
119.757	295.335
118.214	271.309
136.759	498.741
138.605	101.156
166.751	442.712
201.392	673.676
120.436	296.391
124.414	166.273
164.127	43.4429
134.587	116.068
156.779	426.846
143.077	423.522
126.881	194.068
124.101	291.156
124.483	173.854
158.614	666.814
122.043	167.256
135.464	305.893
110.37	289.319
163.612	252.806
328.311	356.366
224.975	720.542
119.162	191.036
133.576	499.356
139.822	219.228
144.54	396.383
148.476	471.919
135.571	384.835
183.73	530.618
154.556	368.209
147.324	338.908
133.359	423.424
127.599	389.188
147.408	438.219
150.391	270.042
123.801	266.716
111.593	284.53
119.792	301.947
184.999	658.862
140.598	349.326
145.331	382.242
151.291	368.97
150.636	418.137
133.742	294.662
131.963	292.253
135.884	445.336
128.915	290.416
130.046	188.851
128.423	212.811
125.199	298.639
204.805	678.274
118.646	304.692
107.546	115.181
129.954	296.768
105.483	195.541
107.846	105.946
153.15	525.025
130.181	210.598
157.704	630.29
153.104	264.228
129.636	264.612
123.438	279.859
143.452	337.889
124.903	240.943
134.635	241.093
138.375	245.396
128.064	425.377
120.522	324.086
142.133	250.473
103.268	213.025
131.62	297.578
197.273	710.732
145.567	452.281
125.232	327.356
133.873	185.714
220.815	395.859
151.482	319.867
146.606	543.373
145.898	587.124
130.199	206.951
126.25	177.446
145.316	532.363
214.867	656.625
161.076	565.985
149.287	615.563
151.527	546.035
127.641	419.038
149.531	439.602
171.352	326.079
179.739	196.995
122.681	197.465
138.138	321.171
116.718	275.143
129.947	262.484
171.62	471.877
254.125	732.708
181.278	741.282
141.625	457.483
136.214	442.074
144.751	401.452
154.604	350.036
169.302	408.772
173.441	442.509
96.4218	194.719
101.232	254.518
112.535	210.204
143.228	402.074
146.292	504.053
106.238	343.386
203.863	422.262
204.835	429.84
349.615	485.044
147.592	382.648
156.692	339.475
204.321	203.319
225.577	445.043
169.939	300.333
170.761	347.746
139.138	558.46
151.614	326.072
218.084	314.276
154.856	324.692
167.346	398.909
243.952	297.628
225.914	384.841
134.472	298.012
130.876	282.242
94.4236	178.736
99.0381	176.403
142.92	305.19
132.397	329.935
140.541	351.802
112.705	218.379
111.371	206.975
105.17	160.343
121.754	243.168
113.654	210.565
85.3931	320.028
95.617	348.829
101.903	238.731
98.9778	264.045
91.8905	294.677
76.4199	179.225
244.109	238.503
103.063	117.383
94.2532	174.764
95.8489	284.254
126.995	342.76
173.624	615.406
169.913	420.745
185.08	398.329
130.544	343.245
119.655	376.408
158.636	228.1
139.824	239.106
148.199	219.386
140.109	232.417
144.984	230.432
129.195	592.474
119.88	508.48
149.918	302.226
196.242	487.775
212.477	522.706
179.366	459.15
156.198	291.294
165.05	262.604
228.272	745.488
169.129	258.444
110.628	435.922
118.353	310.953
975.373	943.845
95.4814	323.197
139.205	374.377
147.416	445.684
185.669	753.515
137.731	502.301
164.025	254.654
146.398	236.418
218.449	283.983
