# Supplementary material for: Prefrontal cortical activity predicts the occurrence of nonlocal hippocampal representations during spatial navigation
Source: PLoS Biol. 2021 Sep 16;19(9):e3001393. doi: 10.1371/journal.pbio.3001393 (PMC8494358; doi:10.1371/journal.pbio.3001393)
Supplement: S1 Data — S2 Data. Data for Fig 1F. Values are in log10. S3 Data. Data for Fig 2B. S4 Data. Data for Fig 2C. S5 Data. Data for Fig 2D. S6 Data. Data for Fig 3B. S7 Data. Data for Fig 3C. S8 Data. Data for Fig 4B. S9 Data. Data for Fig 4C. S10 Data. Data for Fig 4D. S11 Data. Data for Fig 4E. S12 Data. Data for Fig 4F. S13 Data. Data for Fig 4G. S14 Data. Data for Fig 5B. S15 Data. Data for Fig 6C. NaN values are excluded. S16 Data. Data for Fig 6D. NaN values are excluded. S17 Data. Data for Fig 7B. S18 Data. Data for Fig 7D. S19 Data. Data for S1B Fig. S20 Data. Data for S2A Fig. S21 Data. Data for S2B Fig. S22 Data. Data for S2C Fig. S23 Data. Data for S2D Fig. S24 Data. Data for S2E Fig. S25 Data. Data for S2F Fig. S26 Data. Data for S3A Fig. S27 Data. Data for S3B Fig. S28 Data. Data for S4A Fig. S29 Data. Data for S4B Fig. S30 Data. Data for S5B Fig. S31 Data. Data for S6A Fig panel 1. S32 Data. Data for S6A Fig panel 2. S33 Data. Data for S6A Fig panel 3. S34 Data. Data for S6A Fig panel 4. S35 Data. Data for S6B Fig. S36 Data. Data for S6D Fig. S37 Data. Data for S6E Fig. S38 Data. Data for S7A Fig. S39 Data. Data for S7B Fig. S40 Data. Data for S8A Fig. S41 Data. Data for S8B Fig panel 1. S42 Data. Data for S8B Fig panel 2. S43 Data. Data for S8C Fig. S44 Data. Data for S8D Fig panel 1. S45 Data. Data for S8D Fig panel 2. (ZIP) [file pbio.3001393.s009.zip › Fig_data/S6A1_data.xlsx]

## Sheet: Match
-8	-7.9	-7.8	-7.7	-7.6	-7.5	-7.4	-7.3	-7.2	-7.1	-7	-6.9	-6.8	-6.7	-6.6	-6.5	-6.4	-6.3	-6.2	-6.1	-6	-5.9	-5.8	-5.7	-5.6	-5.5	-5.4	-5.3	-5.2	-5.1	-5	-4.9	-4.8	-4.7	-4.6	-4.5	-4.4	-4.3	-4.2	-4.1	-4	-3.9	-3.8	-3.7	-3.6	-3.5	-3.4	-3.3	-3.2	-3.1
52.5389	52.3809	52.223	52.065	51.907	51.749	51.591	51.433	51.2751	51.1171	50.9383	50.597	50.2558	49.9146	49.5733	49.2321	48.8909	48.5496	48.2084	47.8671	47.513	47.0583	46.6036	46.1488	45.6941	45.2394	44.7846	44.3299	43.8752	43.4205	42.9524	42.3802	41.8079	41.2357	40.6634	40.0912	39.519	38.9467	38.3745	37.8023	37.2055	36.4176	35.6296	34.8416	34.0537	33.2657	32.4778	31.6898	30.9019	30.1139
13.8932	14.4318	14.9705	15.5092	16.0479	16.5866	17.1252	17.6639	18.2026	18.7413	19.2944	19.8666	20.4387	21.0108	21.583	22.1551	22.7273	23.2994	23.8716	24.4437	25.0631	25.7447	26.4263	27.1079	27.7895	28.471	29.1526	29.8342	30.5158	31.1974	31.9018	32.6364	33.3709	34.1055	34.84	35.5746	36.3091	37.0437	37.7782	38.5127	39.209	39.855	40.501	41.147	41.793	42.439	43.085	43.731	44.377	45.023
55.109	54.8362	54.5634	54.2906	54.0178	53.745	53.4721	53.1993	52.9265	52.6537	52.2392	51.6097	50.9803	50.3508	49.7214	49.092	48.4625	47.8331	47.2037	46.5742	45.9908	45.477	44.9633	44.4495	43.9358	43.422	42.9083	42.3946	41.8808	41.3671	40.9767	40.7735	40.5702	40.367	40.1637	39.9605	39.7572	39.554	39.3507	39.1475	39.0358	39.0627	39.0897	39.1167	39.1437	39.1707	39.1977	39.2247	39.2517	39.2787
11.7786	11.7422	11.7059	11.6696	11.6333	11.5969	11.5606	11.5243	11.4879	11.4516	11.3615	11.0245	10.6874	10.3504	10.0134	9.67634	9.3393	9.00227	8.66523	8.3282	7.97726	7.56241	7.14757	6.73273	6.31789	5.90304	5.4882	5.07336	4.65852	4.24368	3.91566	3.98659	4.05753	4.12846	4.1994	4.27033	4.34127	4.4122	4.48314	4.55408	4.67228	5.00765	5.34303	5.67841	6.01379	6.34917	6.68454	7.01992	7.3553	7.69068
57.0711	56.7314	56.3916	56.0519	55.7121	55.3724	55.0326	54.6929	54.3531	54.0134	53.6729	53.3274	52.9819	52.6364	52.2909	51.9454	51.6	51.2545	50.909	50.5635	50.2235	49.9188	49.6141	49.3094	49.0047	48.7	48.3954	48.0907	47.786	47.4813	47.172	46.8323	46.4926	46.1529	45.8132	45.4735	45.1338	44.7941	44.4544	44.1147	43.7933	43.5908	43.3883	43.1858	42.9833	42.7808	42.5783	42.3758	42.1733	41.9708
59.8453	60.0059	60.1666	60.3272	60.4879	60.6485	60.8091	60.9698	61.1304	61.291	61.4302	61.5159	61.6016	61.6874	61.7731	61.8588	61.9446	62.0303	62.1161	62.2018	62.2198	62.0697	61.9196	61.7695	61.6194	61.4693	61.3191	61.169	61.0189	60.8688	60.7036	60.5007	60.2978	60.0949	59.8921	59.6892	59.4863	59.2835	59.0806	58.8777	58.6637	58.4222	58.1806	57.939	57.6974	57.4558	57.2142	56.9727	56.7311	56.4895
48.5087	48.7266	48.9446	49.1625	49.3804	49.5984	49.8163	50.0343	50.2522	50.4701	50.6784	50.8292	50.98	51.1309	51.2817	51.4325	51.5833	51.7341	51.885	52.0358	52.1753	52.2473	52.3194	52.3915	52.4635	52.5356	52.6076	52.6797	52.7517	52.8238	52.8758	52.8085	52.7413	52.674	52.6067	52.5395	52.4722	52.4049	52.3376	52.2704	52.1725	51.8925	51.6125	51.3325	51.0525	50.7725	50.4925	50.2125	49.9324	49.6524
22.6242	22.3954	22.1666	21.9378	21.7089	21.4801	21.2513	21.0224	20.7936	20.5648	20.3537	20.1537	19.9538	19.7538	19.5539	19.3539	19.154	18.9541	18.7541	18.5542	18.2769	17.9511	17.6253	17.2995	16.9737	16.6479	16.3221	15.9963	15.6705	15.3447	15.1238	14.9686	14.8134	14.6582	14.5031	14.3479	14.1927	14.0376	13.8824	13.7272	13.6663	13.6645	13.6628	13.661	13.6593	13.6575	13.6557	13.654	13.6522	13.6505
24.3835	24.0349	23.6863	23.3376	22.989	22.6404	22.2918	21.9432	21.5946	21.246	20.9065	20.6452	20.3839	20.1227	19.8614	19.6002	19.3389	19.0776	18.8164	18.5551	18.2874	17.9643	17.6413	17.3182	16.9951	16.672	16.349	16.0259	15.7028	15.3797	15.0626	14.7964	14.5302	14.264	13.9978	13.7316	13.4655	13.1993	12.9331	12.6669	12.4061	12.1916	11.9772	11.7627	11.5482	11.3337	11.1193	10.9048	10.6903	10.4758
54.1912	53.9169	53.6426	53.3683	53.094	52.8197	52.5453	52.271	51.9967	51.7224	51.4722	51.2452	51.0183	50.7914	50.5645	50.3375	50.1106	49.8837	49.6568	49.4299	49.2584	49.1405	49.0226	48.9047	48.7869	48.669	48.5511	48.4332	48.3153	48.1975	48.0763	47.9521	47.8278	47.7036	47.5793	47.455	47.3308	47.2065	47.0823	46.958	46.7681	46.5148	46.2615	46.0082	45.7549	45.5016	45.2482	44.9949	44.7416	44.4883
49.2966	49.1787	49.0608	48.943	48.8251	48.7072	48.5893	48.4714	48.3536	48.2357	48.1166	47.9924	47.8681	47.7438	47.6196	47.4953	47.3711	47.2468	47.1225	46.9983	46.8502	46.5969	46.3436	46.0903	45.837	45.5837	45.3304	45.0771	44.8237	44.5704	44.3184	44.0722	43.8259	43.5797	43.3335	43.0872	42.841	42.5948	42.3485	42.1023	41.8099	41.3134	40.8168	40.3203	39.8238	39.3273	38.8307	38.3342	37.8377	37.3411
44.3069	44.0607	43.8145	43.5682	43.322	43.0757	42.8295	42.5833	42.337	42.0908	41.7868	41.2902	40.7937	40.2972	39.8006	39.3041	38.8076	38.311	37.8145	37.318	36.7866	36.1394	35.4921	34.8448	34.1975	33.5502	32.903	32.2557	31.6084	30.9611	30.3494	29.8559	29.3625	28.869	28.3756	27.8821	27.3886	26.8952	26.4017	25.9083	25.4218	24.9587	24.4956	24.0324	23.5693	23.1062	22.6431	22.1799	21.7168	21.2537
50.2884	49.9872	49.6859	49.3846	49.0834	48.7821	48.4808	48.1795	47.8783	47.577	47.2436	46.7636	46.2835	45.8034	45.3234	44.8433	44.3633	43.8832	43.4031	42.9231	42.418	41.7985	41.1791	40.5596	39.9402	39.3207	38.7013	38.0819	37.4624	36.843	36.2109	35.5212	34.8314	34.1417	33.4519	32.7622	32.0724	31.3827	30.6929	30.0032	29.3601	28.9303	28.5004	28.0705	27.6407	27.2108	26.7809	26.3511	25.9212	25.4913
33.9872	33.6555	33.3239	32.9922	32.6605	32.3289	31.9972	31.6655	31.3339	31.0022	30.6652	30.3072	29.9492	29.5912	29.2332	28.8751	28.5171	28.1591	27.8011	27.4431	27.0864	26.735	26.3835	26.0321	25.6806	25.3292	24.9777	24.6262	24.2748	23.9233	23.5723	23.2229	22.8735	22.5241	22.1747	21.8253	21.4759	21.1265	20.7771	20.4277	20.0943	19.8237	19.5531	19.2825	19.0119	18.7413	18.4707	18.2001	17.9295	17.6589
3.05514	2.88237	2.7096	2.53683	2.36406	2.19128	2.01851	1.84574	1.67297	1.5002	1.37162	1.86956	2.3675	2.86545	3.36339	3.86133	4.35927	4.85721	5.35516	5.8531	6.37268	7.19908	8.02547	8.85186	9.67826	10.5046	11.331	12.1574	12.9838	13.8102	14.6175	15.1533	15.6891	16.225	16.7608	17.2966	17.8325	18.3683	18.9041	19.44	19.9501	20.0959	20.2417	20.3875	20.5333	20.6791	20.8249	20.9707	21.1165	21.2623
39.4116	38.828	38.2444	37.6607	37.0771	36.4935	35.9098	35.3262	34.7426	34.1589	33.6331	33.1692	32.7053	32.2415	31.7776	31.3137	30.8498	30.386	29.9221	29.4582	29.0881	28.8185	28.5489	28.2793	28.0098	27.7402	27.4706	27.201	26.9314	26.6618	26.5463	26.5961	26.6458	26.6955	26.7452	26.7949	26.8446	26.8944	26.9441	26.9938	27.1636	27.462	27.7604	28.0588	28.3572	28.6556	28.954	29.2524	29.5508	29.8492
30.0765	30.3536	30.6308	30.9079	31.1851	31.4622	31.7394	32.0165	32.2936	32.5708	32.8805	33.2813	33.6821	34.0829	34.4837	34.8845	35.2853	35.6861	36.0869	36.4877	36.7485	36.617	36.4854	36.3539	36.2223	36.0908	35.9592	35.8277	35.6961	35.5646	35.3783	35.0385	34.6987	34.3589	34.0191	33.6793	33.3396	32.9998	32.66	32.3202	31.9392	31.4428	30.9464	30.45	29.9536	29.4572	28.9608	28.4644	27.968	27.4716
21.509	21.0475	20.5861	20.1246	19.6631	19.2017	18.7402	18.2787	17.8173	17.3558	16.9422	16.5861	16.2301	15.8741	15.518	15.162	14.8059	14.4499	14.0938	13.7378	13.3143	12.8096	12.3048	11.8001	11.2954	10.7906	10.2859	9.78119	9.27646	8.77173	8.38817	8.15047	7.91276	7.67506	7.43736	7.19966	6.96196	6.72425	6.48655	6.24885	6.10244	6.06594	6.02943	5.99293	5.95643	5.91992	5.88342	5.84691	5.81041	5.77391
25.4719	25.8577	26.2435	26.6293	27.015	27.4008	27.7866	28.1723	28.5581	28.9439	29.2982	29.2396	29.1811	29.1225	29.064	29.0054	28.9469	28.8883	28.8297	28.7712	28.7148	28.6869	28.659	28.631	28.6031	28.5752	28.5473	28.5194	28.4915	28.4635	28.4271	28.2784	28.1297	27.9811	27.8324	27.6837	27.535	27.3864	27.2377	27.089	26.9463	26.8808	26.8154	26.75	26.6846	26.6192	26.5537	26.4883	26.4229	26.3575
27.935	28.1964	28.4578	28.7192	28.9806	29.242	29.5034	29.7648	30.0262	30.2876	30.5485	30.6137	30.6789	30.7441	30.8094	30.8746	30.9398	31.005	31.0702	31.1355	31.201	31.3933	31.5855	31.7778	31.97	32.1623	32.3545	32.5468	32.739	32.9313	33.1238	33.4234	33.7229	34.0225	34.322	34.6216	34.9211	35.2207	35.5202	35.8198	36.1193	36.3939	36.6685	36.9432	37.2178	37.4925	37.7671	38.0418	38.3164	38.5911
49.6578	49.3656	49.0735	48.7813	48.4891	48.197	47.9048	47.6127	47.3205	47.0283	46.7233	46.4075	46.0917	45.7759	45.4601	45.1443	44.8285	44.5127	44.1969	43.8811	43.6132	43.3855	43.1577	42.93	42.7023	42.4746	42.2468	42.0191	41.7914	41.5637	41.389	41.2587	41.1285	40.9983	40.8681	40.7378	40.6076	40.4774	40.3471	40.2169	40.1415	40.1122	40.0828	40.0535	40.0241	39.9948	39.9654	39.9361	39.9067	39.8774
29.9069	29.3013	28.6957	28.0902	27.4846	26.8791	26.2735	25.6679	25.0624	24.4568	23.8524	23.3652	22.8781	22.3909	21.9037	21.4165	20.9293	20.4421	19.9549	19.4677	18.978	18.2423	17.5066	16.7708	16.0351	15.2994	14.5637	13.828	13.0922	12.3565	11.6225	11.0539	10.4854	9.91688	9.34836	8.77983	8.21131	7.64278	7.07425	6.50573	5.94157	5.80851	5.67545	5.5424	5.40934	5.27628	5.14322	5.01017	4.87711	4.74405
23.6976	23.2104	22.7232	22.236	21.7488	21.2616	20.7744	20.2872	19.8001	19.3129	18.7442	18.0085	17.2727	16.537	15.8013	15.0656	14.3298	13.5941	12.8584	12.1227	11.4418	10.8732	10.3047	9.73619	9.16766	8.59914	8.03061	7.46208	6.89356	6.32503	5.89928	5.76622	5.63316	5.50011	5.36705	5.23399	5.10093	4.96788	4.83482	4.70176	4.59614	4.54676	4.49739	4.44801	4.39864	4.34926	4.29989	4.25051	4.20114	4.15176
49.5472	49.3078	49.0684	48.8289	48.5895	48.3501	48.1107	47.8713	47.6318	47.3924	47.1736	47.0042	46.8348	46.6654	46.4959	46.3265	46.1571	45.9877	45.8182	45.6488	45.4743	45.2875	45.1007	44.9139	44.7272	44.5404	44.3536	44.1668	43.98	43.7932	43.5955	43.3715	43.1475	42.9235	42.6994	42.4754	42.2514	42.0274	41.8034	41.5794	41.3161	40.9589	40.6017	40.2446	39.8874	39.5302	39.173	38.8158	38.4586	38.1014
36.4621	36.4642	36.4663	36.4685	36.4706	36.4727	36.4749	36.477	36.4791	36.4813	36.5674	36.7682	36.969	37.1698	37.3706	37.5714	37.7722	37.973	38.1738	38.3746	38.4845	38.4704	38.4563	38.4422	38.4281	38.414	38.3998	38.3857	38.3716	38.3575	38.3229	38.2602	38.1976	38.1349	38.0723	38.0096	37.947	37.8843	37.8217	37.759	37.673	37.5551	37.4371	37.3192	37.2012	37.0833	36.9654	36.8474	36.7295	36.6115
31.6493	31.5913	31.5332	31.4752	31.4171	31.359	31.301	31.2429	31.1848	31.1268	31.0693	31.0128	30.9564	30.8999	30.8434	30.7869	30.7304	30.6739	30.6175	30.561	30.5147	30.4848	30.455	30.4252	30.3953	30.3655	30.3356	30.3058	30.276	30.2461	30.229	30.2326	30.2362	30.2398	30.2433	30.2469	30.2505	30.254	30.2576	30.2612	30.3181	30.4615	30.6048	30.7482	30.8915	31.0349	31.1783	31.3216	31.465	31.6084
41.5192	41.1566	40.794	40.4314	40.0688	39.7062	39.352	39.0023	38.6527	38.3031	37.9535	37.6039	37.2542	36.9046	36.555	36.2054	35.8832	35.5759	35.2687	34.9615	34.6542	34.347	34.0397	33.7325	33.4252	33.118	32.649	32.0919	31.5348	30.9777	30.4206	29.8635	29.3064	28.7492	28.1921	27.635	27.0076	26.342	25.6763	25.0106	24.3449	23.6793	23.0136	22.3479	21.6822	21.0166	20.565	20.2301	19.8952	19.5603
2.11955	2.50722	2.89489	3.28256	3.67022	4.05789	4.44556	4.83323	5.2209	5.60857	5.98964	6.33408	6.67852	7.02297	7.36741	7.71185	8.05629	8.40073	8.74517	9.08962	9.43081	9.75394	10.0771	10.4002	10.7233	11.0465	11.3696	11.6927	12.0159	12.339	12.6656	13.0118	13.358	13.7041	14.0503	14.3964	14.7426	15.0888	15.4349	15.7811	16.1088	16.3342	16.5595	16.7849	17.0102	17.2356	17.4609	17.6863	17.9117	18.137
23.2714	22.3565	21.4415	20.5266	19.6117	18.6968	17.7819	16.8669	15.952	15.0371	14.3895	13.923	13.4565	12.9901	12.5236	12.0571	11.5906	11.1241	10.6576	10.1911	9.78092	9.40881	9.03671	8.66461	8.2925	7.9204	7.5483	7.17619	6.80409	6.43198	6.22879	6.13999	6.05119	5.96239	5.87359	5.78479	5.69599	5.60719	5.5184	5.4296	5.34139	5.25359	5.16578	5.07798	4.99018	4.90237	4.81457	4.72676	4.63896	4.55116
39.1889	38.9982	38.8075	38.6169	38.4262	38.2355	38.0448	37.8541	37.6634	37.4727	37.3259	37.2448	37.1637	37.0826	37.0015	36.9204	36.8392	36.7581	36.677	36.5959	36.4987	36.3775	36.2564	36.1352	36.014	35.8928	35.7716	35.6505	35.5293	35.4081	35.2131	34.9077	34.6022	34.2968	33.9914	33.686	33.3806	33.0752	32.7698	32.4644	32.1421	31.7948	31.4474	31.1001	30.7527	30.4054	30.058	29.7107	29.3633	29.016
17.918	18.5376	19.1573	19.7769	20.3966	21.0163	21.6359	22.2556	22.8753	23.4949	24.0158	24.3848	24.7539	25.1229	25.492	25.861	26.23	26.5991	26.9681	27.3372	27.6868	28.0065	28.3263	28.646	28.9658	29.2855	29.6053	29.925	30.2448	30.5645	30.843	31.058	31.273	31.488	31.703	31.9181	32.1331	32.3481	32.5631	32.7781	32.9434	33.0323	33.1212	33.2102	33.2991	33.388	33.4769	33.5659	33.6548	33.7437
13.5054	13.2244	12.9433	12.6623	12.3812	12.1002	11.8192	11.5381	11.2571	10.976	10.7996	10.6588	10.518	10.3772	10.2364	10.0956	9.95478	9.81398	9.67318	9.53238	9.40628	9.2852	9.16411	9.04302	8.92193	8.80085	8.67976	8.55867	8.43758	8.3165	8.23801	8.17405	8.11009	8.04613	7.98217	7.91821	7.85425	7.79029	7.72633	7.66237	7.61699	7.57793	7.53888	7.49982	7.46077	7.42171	7.38266	7.3436	7.30454	7.26549
32.3826	31.9823	31.5819	31.1816	30.7813	30.381	29.9807	29.5803	29.18	28.7797	28.3848	27.9968	27.6088	27.2208	26.8329	26.4449	26.0569	25.6689	25.2809	24.8929	24.5213	24.1705	23.8197	23.4689	23.1181	22.7673	22.4165	22.0657	21.7149	21.3641	21.0781	20.8741	20.6701	20.4661	20.262	20.058	19.854	19.6499	19.4459	19.2419	19.158	19.2256	19.2933	19.361	19.4286	19.4963	19.564	19.6317	19.6993	19.767
50.296	50.1254	49.9548	49.7843	49.6137	49.4432	49.2726	49.102	48.9315	48.7609	48.587	48.3555	48.1239	47.8924	47.6609	47.4293	47.1978	46.9662	46.7347	46.5032	46.2687	45.9839	45.6991	45.4143	45.1296	44.8448	44.56	44.2752	43.9904	43.7056	43.4053	42.837	42.2688	41.7006	41.1324	40.5642	39.996	39.4278	38.8596	38.2914	37.7246	37.1823	36.64	36.0977	35.5554	35.0131	34.4708	33.9285	33.3862	32.8439
28.4596	27.9351	27.4107	26.8862	26.3618	25.8374	25.3129	24.7885	24.264	23.7396	23.2125	22.638	22.0635	21.489	20.9144	20.3399	19.7654	19.1909	18.6164	18.0418	17.4769	17.0852	16.6935	16.3017	15.91	15.5183	15.1266	14.7348	14.3431	13.9514	13.566	13.296	13.026	12.756	12.4859	12.2159	11.9459	11.6759	11.4059	11.1358	10.8688	10.6547	10.4407	10.2267	10.0127	9.79869	9.58467	9.37066	9.15665	8.94263
49.2473	49.1235	48.9996	48.8758	48.752	48.6282	48.5044	48.3806	48.2568	48.133	48.0082	47.8687	47.7292	47.5897	47.4503	47.3108	47.1713	47.0318	46.8923	46.7528	46.614	46.4845	46.355	46.2256	46.0961	45.9666	45.8372	45.7077	45.5782	45.4487	45.3093	45.0273	44.7452	44.4632	44.1811	43.8991	43.6171	43.335	43.053	42.7709	42.4911	42.2427	41.9943	41.746	41.4976	41.2492	41.0008	40.7525	40.5041	40.2557
18.7311	18.9568	19.1825	19.4082	19.6339	19.8596	20.0853	20.311	20.5367	20.7624	20.976	21.1811	21.3861	21.5912	21.7963	22.0014	22.2065	22.4115	22.6166	22.8217	22.9713	23.0817	23.192	23.3024	23.4128	23.5232	23.6336	23.7439	23.8543	23.9647	23.8845	23.6696	23.4547	23.2398	23.0249	22.81	22.5951	22.3803	22.1654	21.9505	21.6737	21.3531	21.0325	20.712	20.3914	20.0708	19.7503	19.4297	19.1091	18.7886
21.7479	21.4273	21.1068	20.7862	20.4656	20.1451	19.8245	19.5039	19.1834	18.8628	18.4879	18.0141	17.5403	17.0666	16.5928	16.119	15.6452	15.1714	14.6976	14.2238	13.8134	13.5184	13.2234	12.9284	12.6334	12.3384	12.0434	11.7484	11.4534	11.1584	10.9009	10.7116	10.5222	10.3329	10.1436	9.95426	9.76493	9.5756	9.38628	9.19695	9.00444	8.80613	8.60782	8.40951	8.2112	8.0129	7.81459	7.61628	7.41797	7.21966
54.877	54.9236	54.9702	55.0169	55.0635	55.1101	55.1568	55.2034	55.25	55.2967	55.3081	55.2604	55.2126	55.1648	55.117	55.0692	55.0214	54.9737	54.9259	54.8781	54.7926	54.6435	54.4945	54.3455	54.1964	54.0474	53.8983	53.7493	53.6002	53.4512	53.2996	53.1438	52.988	52.8322	52.6764	52.5205	52.3647	52.2089	52.0531	51.8973	51.7371	51.5697	51.4022	51.2347	51.0672	50.8997	50.7322	50.5648	50.3973	50.2298
30.4883	30.2524	30.0166	29.7807	29.5448	29.3089	29.073	28.8371	28.6012	28.3653	28.1343	27.9349	27.7354	27.536	27.3365	27.1371	26.9376	26.7382	26.5387	26.3393	26.1286	25.8455	25.5623	25.2792	24.9961	24.7129	24.4298	24.1467	23.8635	23.5804	23.2752	22.8278	22.3804	21.933	21.4856	21.0382	20.5908	20.1434	19.696	19.2486	18.8161	18.4803	18.1444	17.8086	17.4727	17.1368	16.801	16.4651	16.1293	15.7934
33.9832	34.2084	34.4336	34.6589	34.8841	35.1093	35.3345	35.5597	35.7849	36.0102	36.1943	36.2921	36.39	36.4878	36.5856	36.6834	36.7812	36.879	36.9768	37.0746	37.1069	37.0014	36.8959	36.7903	36.6848	36.5792	36.4737	36.3682	36.2626	36.1571	36.0748	36.0416	36.0084	35.9752	35.942	35.9087	35.8755	35.8423	35.8091	35.7759	35.809	35.9819	36.1548	36.3277	36.5005	36.6734	36.8463	37.0192	37.192	37.3649
24.4755	24.3956	24.3156	24.2357	24.1558	24.0758	23.9959	23.916	23.836	23.7561	23.6771	23.6148	23.5525	23.4902	23.428	23.3657	23.3034	23.2411	23.1788	23.1165	23.0523	22.9523	22.8523	22.7523	22.6523	22.5522	22.4522	22.3522	22.2522	22.1522	22.0468	21.8437	21.6406	21.4375	21.2344	21.0313	20.8282	20.6251	20.422	20.2189	20.0124	19.7441	19.4758	19.2075	18.9392	18.6709	18.4026	18.1343	17.866	17.5977
29.0217	28.8422	28.6627	28.4832	28.3037	28.1242	27.9447	27.7652	27.5857	27.4062	27.2243	26.9798	26.7353	26.4907	26.2462	26.0017	25.7571	25.5126	25.2681	25.0236	24.7765	24.4629	24.1493	23.8356	23.522	23.2084	22.8947	22.5811	22.2675	21.9538	21.6323	21.1004	20.5685	20.0366	19.5047	18.9728	18.4408	17.9089	17.377	16.8451	16.3175	15.9066	15.4956	15.0847	14.6737	14.2628	13.8518	13.4409	13.0299	12.619
55.6725	55.887	56.1016	56.3162	56.5308	56.7454	56.9599	57.1745	57.3891	57.6037	57.8133	58.0158	58.2183	58.4209	58.6234	58.826	59.0285	59.2311	59.4336	59.6362	59.796	59.8957	59.9955	60.0953	60.195	60.2948	60.3946	60.4943	60.5941	60.6939	60.7426	60.7197	60.6968	60.6739	60.6509	60.628	60.6051	60.5822	60.5593	60.5364	60.4847	60.3928	60.3009	60.2089	60.117	60.0251	59.9332	59.8412	59.7493	59.6574
21.4882	21.7237	21.9591	22.1945	22.4299	22.6653	22.9008	23.1362	23.3716	23.607	23.8167	23.8906	23.9645	24.0383	24.1122	24.1861	24.26	24.3338	24.4077	24.4816	24.543	24.539	24.535	24.531	24.527	24.5231	24.5191	24.5151	24.5111	24.5071	24.4725	24.2769	24.0813	23.8857	23.6901	23.4945	23.2989	23.1032	22.9076	22.712	22.4451	21.8022	21.1592	20.5162	19.8733	19.2303	18.5873	17.9444	17.3014	16.6585
36.6451	37.0129	37.3806	37.7484	38.1162	38.4839	38.8517	39.2195	39.5872	39.955	40.3597	40.8268	41.294	41.7611	42.2283	42.6954	43.1626	43.6297	44.0969	44.564	44.9794	45.307	45.6347	45.9624	46.29	46.6177	46.9453	47.273	47.6007	47.9283	48.2098	48.413	48.6162	48.8194	49.0226	49.2258	49.429	49.6322	49.8354	50.0386	50.2453	50.4579	50.6704	50.883	51.0956	51.3081	51.5207	51.7333	51.9458	52.1584
3.64031	3.98358	4.32685	4.67011	5.01338	5.35664	5.69991	6.04317	6.38644	6.7297	7.07295	7.41055	7.74816	8.08576	8.42337	8.76097	9.09858	9.43618	9.77379	10.1114	10.4484	10.6145	10.7806	10.9468	11.1129	11.279	11.4451	11.6113	11.7774	11.9435	12.1095	12.2321	12.3548	12.4774	12.6	12.7227	12.8453	12.968	13.0906	13.2132	13.336	13.4864	13.6369	13.7873	13.9378	14.0882	14.2387	14.3891	14.5396	14.69
10.5391	10.7052	10.8713	11.0374	11.2036	11.3697	11.5358	11.702	11.8681	12.0342	12.1764	12.2991	12.4217	12.5444	12.667	12.7896	12.9123	13.0349	13.1575	13.2802	13.4181	13.5686	13.719	13.8695	14.0199	14.1704	14.3208	14.4713	14.6217	14.7722	14.923	15.0741	15.2253	15.3764	15.5275	15.6787	15.8298	15.981	16.1321	16.2832	16.5692	16.9657	17.3622	17.7586	18.1551	18.5516	18.9481	19.3445	19.741	20.1375
12.1335	12.2561	12.3787	12.5014	12.624	12.7467	12.8693	12.9919	13.1146	13.2372	13.3654	13.5158	13.6663	13.8167	13.9672	14.1176	14.2681	14.4185	14.569	14.7194	14.87	15.0212	15.1723	15.3234	15.4746	15.6257	15.7769	15.928	16.0791	16.2303	16.4303	16.8267	17.2232	17.6197	18.0162	18.4126	18.8091	19.2056	19.6021	19.9986	20.4191	20.9365	21.4539	21.9713	22.4887	23.0061	23.5235	24.0409	24.5583	25.0756
13.3847	13.5352	13.6856	13.8361	13.9865	14.137	14.2874	14.4379	14.5883	14.7388	14.8894	15.0406	15.1917	15.3429	15.494	15.6451	15.7963	15.9474	16.0985	16.2497	16.4812	16.8777	17.2741	17.6706	18.0671	18.4636	18.86	19.2565	19.653	20.0495	20.4856	21.003	21.5203	22.0377	22.5551	23.0725	23.5899	24.1073	24.6247	25.1421	25.6479	26.13	26.6121	27.0942	27.5763	28.0584	28.5405	29.0226	29.5046	29.9867
14.9023	15.0534	15.2045	15.3557	15.5068	15.658	15.8091	15.9602	16.1114	16.2625	16.5148	16.9113	17.3078	17.7042	18.1007	18.4972	18.8937	19.2902	19.6866	20.0831	20.5295	21.0468	21.5642	22.0816	22.599	23.1164	23.6338	24.1512	24.6686	25.186	25.6888	26.1709	26.653	27.1351	27.6172	28.0993	28.5814	29.0635	29.5455	30.0276	30.5065	30.9807	31.4549	31.9291	32.4034	32.8776	33.3518	33.826	34.3002	34.7744
41.0173	40.7821	40.5469	40.3118	40.0766	39.8415	39.6063	39.3711	39.136	38.9008	38.6562	38.3759	38.0956	37.8154	37.5351	37.2548	36.9745	36.6943	36.414	36.1337	35.8527	35.5688	35.2849	35.0011	34.7172	34.4333	34.1494	33.8656	33.5817	33.2978	33.0027	32.6653	32.3279	31.9905	31.6531	31.3157	30.9783	30.641	30.3036	29.9662	29.6394	29.3528	29.0661	28.7794	28.4928	28.2061	27.9195	27.6328	27.3461	27.0595
48.4066	48.4175	48.4285	48.4395	48.4504	48.4614	48.4724	48.4833	48.4943	48.5052	48.4844	48.3932	48.302	48.2108	48.1196	48.0284	47.9372	47.846	47.7548	47.6636	47.5234	47.2749	47.0264	46.7778	46.5293	46.2808	46.0323	45.7838	45.5352	45.2867	45.0073	44.6596	44.3119	43.9642	43.6165	43.2687	42.921	42.5733	42.2256	41.8779	41.5369	41.2107	40.8845	40.5582	40.232	39.9058	39.5796	39.2534	38.9272	38.601
33.9055	33.351	32.7965	32.242	31.6875	31.133	30.5785	30.024	29.4695	28.915	28.2759	27.5239	26.7719	26.0199	25.2678	24.5158	23.7638	23.0118	22.2597	21.5077	20.7906	20.1201	19.4496	18.7791	18.1086	17.4381	16.7676	16.0972	15.4267	14.7562	14.191	13.7666	13.3422	12.9177	12.4933	12.0689	11.6445	11.2201	10.7957	10.3713	10.3841	10.9819	11.5796	12.1774	12.7751	13.3729	13.9706	14.5684	15.1661	15.7638
29.8794	29.4399	29.0003	28.5607	28.1211	27.6816	27.242	26.8024	26.3628	25.9233	25.4801	25.0333	24.5865	24.1397	23.693	23.2462	22.7994	22.3526	21.9059	21.4591	20.9919	20.5047	20.0174	19.5302	19.043	18.5557	18.0685	17.5812	17.094	16.6067	16.1835	15.8233	15.4632	15.103	14.7429	14.3827	14.0225	13.6624	13.3022	12.9421	12.7034	12.5846	12.4658	12.347	12.2282	12.1094	11.9906	11.8718	11.7529	11.6341
30.5883	30.0392	29.4901	28.941	28.3919	27.8429	27.2938	26.7447	26.1956	25.6465	25.0971	24.5449	23.9927	23.4404	22.8882	22.336	21.7838	21.2315	20.6793	20.1271	19.5943	19.2387	18.8831	18.5275	18.1719	17.8163	17.4607	17.1052	16.7496	16.394	16.0516	15.8299	15.6082	15.3865	15.1647	14.943	14.7213	14.4996	14.2779	14.0561	13.8358	13.6275	13.4193	13.2111	13.0028	12.7946	12.5864	12.3782	12.1699	11.9617
38.2397	38.1575	38.0752	37.9929	37.9106	37.8283	37.7461	37.6638	37.5815	37.4992	37.4362	37.4309	37.4256	37.4204	37.4151	37.4099	37.4046	37.3993	37.3941	37.3888	37.3623	37.2717	37.1812	37.0906	37.0001	36.9096	36.819	36.7285	36.6379	36.5474	36.4441	36.3025	36.1609	36.0193	35.8777	35.7361	35.5945	35.4529	35.3113	35.1697	35.0076	34.784	34.5605	34.3369	34.1133	33.8897	33.6661	33.4425	33.2189	32.9953
54.5428	54.6722	54.8016	54.931	55.0603	55.1897	55.3191	55.4485	55.5778	55.7072	55.8281	55.9259	56.0237	56.1215	56.2193	56.317	56.4148	56.5126	56.6104	56.7082	56.7787	56.7743	56.77	56.7657	56.7613	56.757	56.7527	56.7484	56.744	56.7397	56.6939	56.5345	56.3751	56.2157	56.0562	55.8968	55.7374	55.578	55.4186	55.2591	55.0826	54.8589	54.6353	54.4117	54.1881	53.9645	53.7408	53.5172	53.2936	53.07
12.0977	11.9441	11.7905	11.637	11.4834	11.3299	11.1763	11.0228	10.8692	10.7157	10.5426	10.327	10.1114	9.89589	9.68033	9.46477	9.24921	9.03364	8.81808	8.60252	8.39176	8.19141	7.99107	7.79073	7.59038	7.39004	7.1897	6.98935	6.78901	6.58867	6.36618	6.09552	5.82486	5.55421	5.28355	5.01289	4.74224	4.47158	4.20093	3.93027	3.68752	3.50548	3.32344	3.1414	2.95936	2.77732	2.59528	2.41324	2.2312	2.04916
[truncated: 51 more columns]

## Sheet: Match_mean_std
	-8	-7.9	-7.8	-7.7	-7.6	-7.5	-7.4	-7.3	-7.2	-7.1	-7	-6.9	-6.8	-6.7	-6.6	-6.5	-6.4	-6.3	-6.2	-6.1	-6	-5.9	-5.8	-5.7	-5.6	-5.5	-5.4	-5.3	-5.2	-5.1	-5	-4.9	-4.8	-4.7	-4.6	-4.5	-4.4	-4.3	-4.2	-4.1	-4	-3.9	-3.8	-3.7	-3.6	-3.5	-3.4	-3.3	-3.2
Mean	32.4495	32.3458	32.2422	32.1386	32.0349	31.9313	31.8278	31.7244	31.621	31.5176	31.4143	31.2923	31.1703	31.0483	30.9264	30.8044	30.6829	30.5616	30.4404	30.3191	30.1933	30.0491	29.9049	29.7607	29.6165	29.4723	29.3253	29.1769	29.0285	28.88	28.743	28.607	28.471	28.335	28.199	28.0631	27.9259	27.7881	27.6502	27.5124	27.392	27.2933	27.1947	27.096	26.9974	26.8987	26.8037	26.7106	26.6176
std	15.5534	15.4942	15.4413	15.3947	15.3546	15.3209	15.2938	15.2733	15.2594	15.2521	15.2387	15.1977	15.1635	15.1362	15.1157	15.1021	15.0957	15.0962	15.1037	15.1181	15.1259	15.1039	15.0888	15.0805	15.0792	15.0847	15.0964	15.1148	15.1402	15.1726	15.1867	15.1516	15.1224	15.0991	15.0816	15.0701	15.0646	15.0652	15.0719	15.0846	15.0794	15.0298	14.9868	14.9505	14.921	14.8982	14.8807	14.8689	14.8636
[truncated: 52 more columns]

## Sheet: Data
-8	-7.9	-7.8	-7.7	-7.6	-7.5	-7.4	-7.3	-7.2	-7.1	-7	-6.9	-6.8	-6.7	-6.6	-6.5	-6.4	-6.3	-6.2	-6.1	-6	-5.9	-5.8	-5.7	-5.6	-5.5	-5.4	-5.3	-5.2	-5.1	-5	-4.9	-4.8	-4.7	-4.6	-4.5	-4.4	-4.3	-4.2	-4.1	-4	-3.9	-3.8	-3.7	-3.6	-3.5	-3.4	-3.3	-3.2	-3.1
36.312	36.6864	37.0608	37.4352	37.8096	38.184	38.5584	38.9328	39.3072	39.6816	40.0205	40.2509	40.4812	40.7116	40.942	41.1724	41.4027	41.6331	41.8635	42.0939	42.2895	42.3793	42.469	42.5588	42.6485	42.7383	42.828	42.9178	43.0075	43.0973	43.1611	43.1458	43.1305	43.1152	43.0999	43.0846	43.0694	43.0541	43.0388	43.0235	42.945	42.6734	42.4018	42.1303	41.8587	41.5872	41.3156	41.044	40.7725	40.5009
23.2757	23.5226	23.7696	24.0165	24.2635	24.5104	24.7573	25.0043	25.2512	25.4981	25.7481	26.0458	26.3435	26.6411	26.9388	27.2365	27.5342	27.8318	28.1295	28.4272	28.7143	28.836	28.9577	29.0793	29.201	29.3227	29.4443	29.566	29.6876	29.8093	29.9167	29.8001	29.6835	29.5668	29.4502	29.3336	29.2169	29.1003	28.9837	28.867	28.7482	28.5946	28.4409	28.2873	28.1337	27.9801	27.8264	27.6728	27.5192	27.3656
10.2026	10.5373	10.872	11.2068	11.5415	11.8762	12.211	12.5457	12.8804	13.2152	13.5536	13.9242	14.2948	14.6654	15.0359	15.4065	15.7771	16.1476	16.5182	16.8888	17.2663	17.7034	18.1405	18.5776	19.0147	19.4518	19.8888	20.3259	20.763	21.2001	21.6513	22.2233	22.7952	23.3672	23.9391	24.5111	25.083	25.655	26.2269	26.7989	27.3936	28.183	28.9724	29.7619	30.5513	31.3408	32.1302	32.9196	33.7091	34.4985
28.911	28.4437	27.9763	27.509	27.0417	26.5743	26.107	25.6397	25.1723	24.705	24.2216	23.718	23.2145	22.7109	22.2073	21.7038	21.2002	20.6967	20.1931	19.6896	19.2603	18.9241	18.5878	18.2516	17.9153	17.579	17.2428	16.9065	16.5703	16.234	15.9333	15.6772	15.4211	15.1649	14.9088	14.6527	14.3965	14.1404	13.8843	13.6281	13.356	13.0639	12.7718	12.4796	12.1875	11.8954	11.6033	11.3111	11.019	10.7269
25.0481	25.2168	25.3855	25.5542	25.7229	25.8916	26.0603	26.229	26.3977	26.5664	26.7681	27.0498	27.3316	27.6134	27.8952	28.177	28.4588	28.7406	29.0224	29.3042	29.5879	29.8764	30.1648	30.4533	30.7417	31.0302	31.3186	31.6071	31.8955	32.184	32.5073	32.9153	33.3234	33.7314	34.1395	34.5475	34.9555	35.3636	35.7716	36.1796	36.6116	37.1014	37.5913	38.0812	38.571	39.0609	39.5508	40.0407	40.5305	41.0204
14.7557	14.6491	14.5425	14.4359	14.3293	14.2228	14.1162	14.0096	13.903	13.7964	13.69	13.5855	13.4811	13.3766	13.2721	13.1676	13.0631	12.9587	12.8542	12.7497	12.6814	12.9714	13.2614	13.5514	13.8413	14.1313	14.4213	14.7113	15.0012	15.2912	15.6149	16.272	16.9291	17.5862	18.2433	18.9003	19.5574	20.2145	20.8716	21.5287	22.2092	23.1212	24.0332	24.9452	25.8573	26.7693	27.6813	28.5933	29.5053	30.4173
56.1344	56.1973	56.2601	56.3229	56.3858	56.4486	56.5114	56.5743	56.6371	56.6999	56.7584	56.8085	56.8587	56.9089	56.9591	57.0093	57.0595	57.1097	57.1599	57.2101	57.211	57.1198	57.0286	56.9374	56.8463	56.7551	56.6639	56.5727	56.4815	56.3903	56.2906	56.1749	56.0591	55.9434	55.8277	55.7119	55.5962	55.4805	55.3647	55.249	55.1359	55.0277	54.9195	54.8114	54.7032	54.595	54.4868	54.3786	54.2705	54.1623
51.0416	50.6597	50.2778	49.8959	49.514	49.132	48.7501	48.3682	47.9863	47.6044	47.1454	46.6003	46.0553	45.5102	44.9651	44.4201	43.875	43.3299	42.7849	42.2398	41.574	40.7737	39.9734	39.173	38.3727	37.5724	36.7721	35.9717	35.1714	34.3711	33.5238	32.6242	31.7245	30.8249	29.9253	29.0256	28.126	27.2263	26.3267	25.4271	24.6466	23.9991	23.3515	22.704	22.0565	21.4089	20.7614	20.1138	19.4663	18.8188
48.3342	47.9955	47.6568	47.3181	46.9794	46.6408	46.3021	45.9634	45.6247	45.286	44.8674	44.1076	43.3477	42.5878	41.8279	41.0681	40.3082	39.5483	38.7884	38.0286	37.2805	36.5829	35.8853	35.1878	34.4902	33.7926	33.095	32.3975	31.6999	31.0023	30.3188	29.6955	29.0722	28.4488	27.8255	27.2022	26.5788	25.9555	25.3322	24.7089	24.0671	23.3465	22.626	21.9054	21.1849	20.4643	19.7438	19.0232	18.3026	17.5821
41.5457	41.3609	41.176	40.9912	40.8063	40.6215	40.4366	40.2518	40.067	39.8821	39.5606	39.0457	38.5309	38.016	37.5012	36.9863	36.4714	35.9566	35.4417	34.9269	34.351	33.689	33.0269	32.3648	31.7027	31.0406	30.3785	29.7164	29.0543	28.3923	27.7338	27.0805	26.4272	25.7739	25.1205	24.4672	23.8139	23.1606	22.5073	21.854	21.2469	20.7054	20.1638	19.6222	19.0807	18.5391	17.9975	17.456	16.9144	16.3728
63.6006	63.6248	63.6491	63.6733	63.6975	63.7218	63.746	63.7702	63.7945	63.8187	63.8383	63.7431	63.6479	63.5527	63.4576	63.3624	63.2672	63.172	63.0769	62.9817	62.8817	62.6629	62.4441	62.2253	62.0065	61.7877	61.5689	61.3502	61.1314	60.9126	60.6942	60.4857	60.2773	60.0689	59.8604	59.652	59.4435	59.2351	59.0266	58.8182	58.6075	58.3412	58.0749	57.8086	57.5423	57.276	57.0097	56.7434	56.4771	56.2108
43.8743	43.6875	43.5007	43.314	43.1272	42.9404	42.7537	42.5669	42.3801	42.1934	41.8677	41.4118	40.9559	40.5	40.0441	39.5883	39.1324	38.6765	38.2206	37.7647	37.2473	36.6723	36.0974	35.5224	34.9474	34.3724	33.7974	33.2224	32.6475	32.0725	31.4176	30.6877	29.9578	29.2279	28.498	27.7681	27.0382	26.3083	25.5784	24.8485	24.1787	23.5652	22.9517	22.3383	21.7248	21.1114	20.4979	19.8844	19.271	18.6575
45.0317	44.7789	44.5262	44.2734	44.0207	43.7679	43.5152	43.2624	43.0097	42.7569	42.396	41.9833	41.5705	41.1578	40.745	40.3323	39.9195	39.5068	39.094	38.6813	38.0672	37.3566	36.6459	35.9353	35.2247	34.5141	33.8035	33.0929	32.3823	31.6716	30.9635	30.2566	29.5497	28.8428	28.1358	27.4289	26.722	26.0151	25.3081	24.6012	23.893	23.1843	22.4755	21.7668	21.058	20.3492	19.6405	18.9317	18.2229	17.5142
42.393	42.1217	41.8504	41.5791	41.3079	41.0366	40.7653	40.494	40.2228	39.9515	39.6538	39.213	38.7721	38.3313	37.8905	37.4496	37.0088	36.568	36.1271	35.6863	35.2282	34.6769	34.1257	33.5744	33.0231	32.4718	31.9205	31.3692	30.8179	30.2666	29.7188	29.1903	28.6617	28.1331	27.6045	27.0759	26.5474	26.0188	25.4902	24.9616	24.4538	24.0581	23.6624	23.2667	22.8711	22.4754	22.0797	21.684	21.2884	20.8927
40.5187	40.2577	39.9967	39.7358	39.4748	39.2138	38.9529	38.6919	38.431	38.17	37.8761	37.4907	37.1054	36.72	36.3346	35.9492	35.5639	35.1785	34.7931	34.4077	33.9442	33.2631	32.5821	31.901	31.22	30.5389	29.8579	29.1768	28.4958	27.8147	27.2063	26.8	26.3937	25.9873	25.581	25.1746	24.7683	24.362	23.9556	23.5493	23.1538	22.7887	22.4235	22.0583	21.6931	21.3279	20.9627	20.5975	20.2323	19.8672
46.6734	46.4182	46.1631	45.9079	45.6527	45.3976	45.1424	44.8872	44.632	44.3769	44.1202	43.8619	43.6035	43.3452	43.0869	42.8286	42.5703	42.3119	42.0536	41.7953	41.52	41.2262	40.9325	40.6387	40.345	40.0512	39.7575	39.4637	39.17	38.8762	38.4632	37.9208	37.3785	36.8361	36.2938	35.7514	35.2091	34.6667	34.1244	33.582	32.9316	32.1641	31.3966	30.6292	29.8617	29.0942	28.3267	27.5592	26.7917	26.0242
69.0829	68.9339	68.785	68.636	68.4871	68.3381	68.1892	68.0403	67.8913	67.7424	67.5176	67.2047	66.8917	66.5787	66.2657	65.9528	65.6398	65.3268	65.0139	64.7009	64.2918	63.7708	63.2499	62.7289	62.2079	61.6869	61.166	60.645	60.124	59.603	59.0696	58.5217	57.9739	57.426	56.8781	56.3302	55.7824	55.2345	54.6866	54.1388	53.5586	52.9407	52.3229	51.705	51.0872	50.4694	49.8515	49.2337	48.6158	47.998
31.8319	31.6241	31.4162	31.2083	31.0004	30.7925	30.5846	30.3767	30.1688	29.9609	29.7517	29.5412	29.3306	29.1201	28.9095	28.699	28.4884	28.2779	28.0673	27.8568	27.637	27.4079	27.1788	26.9497	26.7206	26.4915	26.2624	26.0333	25.8042	25.5752	25.3381	25.093	24.8479	24.6029	24.3578	24.1127	23.8676	23.6226	23.3775	23.1324	22.9327	22.7784	22.6242	22.4699	22.3156	22.1613	22.007	21.8527	21.6984	21.5441
28.3106	28.2106	28.1106	28.0106	27.9106	27.8106	27.7106	27.6107	27.5107	27.4107	27.2907	27.1265	26.9624	26.7982	26.6341	26.4699	26.3057	26.1416	25.9774	25.8132	25.6696	25.5715	25.4733	25.3752	25.2771	25.1789	25.0808	24.9826	24.8845	24.7863	24.7117	24.6892	24.6667	24.6442	24.6217	24.5991	24.5766	24.5541	24.5316	24.5091	24.542	24.6974	24.8528	25.0082	25.1637	25.3191	25.4745	25.6299	25.7854	25.9408
48.8843	49.0987	49.3132	49.5276	49.742	49.9565	50.1709	50.3853	50.5997	50.8142	51.0299	51.2508	51.4718	51.6927	51.9136	52.1345	52.3554	52.5763	52.7973	53.0182	53.223	53.3659	53.5088	53.6517	53.7946	53.9374	54.0803	54.2232	54.3661	54.509	54.6376	54.7114	54.7852	54.859	54.9328	55.0066	55.0804	55.1542	55.228	55.3018	55.3673	55.4005	55.4337	55.467	55.5002	55.5334	55.5666	55.5999	55.6331	55.6663
18.3477	19.1381	19.9284	20.7188	21.5092	22.2996	23.09	23.8803	24.6707	25.4611	26.1942	26.8294	27.4646	28.0998	28.7349	29.3701	30.0053	30.6404	31.2756	31.9108	32.3575	32.4816	32.6058	32.7299	32.8541	32.9782	33.1024	33.2265	33.3507	33.4748	33.6947	34.0785	34.4622	34.846	35.2298	35.6136	35.9973	36.3811	36.7649	37.1486	37.4806	37.7238	37.967	38.2102	38.4534	38.6966	38.9398	39.183	39.4262	39.6694
53.2221	53.2745	53.3268	53.3791	53.4314	53.4838	53.5361	53.5884	53.6407	53.6931	53.723	53.6839	53.6448	53.6057	53.5667	53.5276	53.4885	53.4494	53.4103	53.3712	53.2919	53.0881	52.8844	52.6807	52.477	52.2733	52.0696	51.8659	51.6622	51.4585	51.256	51.0573	50.8586	50.66	50.4613	50.2626	50.0639	49.8652	49.6666	49.4679	49.2837	49.1444	49.005	48.8657	48.7263	48.587	48.4477	48.3083	48.169	48.0297
18.699	18.7974	18.8959	18.9943	19.0928	19.1913	19.2897	19.3882	19.4867	19.5851	19.6343	19.6031	19.5718	19.5406	19.5094	19.4781	19.4469	19.4156	19.3844	19.3531	19.2947	19.1917	19.0888	18.9859	18.8829	18.78	18.677	18.5741	18.4712	18.3682	18.2862	18.2382	18.1901	18.1421	18.0941	18.0461	17.9981	17.9501	17.9021	17.8541	17.8729	18.0008	18.1287	18.2567	18.3846	18.5125	18.6404	18.7683	18.8962	19.0241
42.7631	42.5737	42.3843	42.1948	42.0054	41.816	41.6266	41.4371	41.2477	40.9941	40.6041	40.2141	39.824	39.434	39.044	38.654	38.264	37.874	37.484	36.9503	36.1116	35.2728	34.4341	33.5953	32.7565	31.9178	31.079	30.2403	29.4015	28.5977	27.8681	27.1385	26.4089	25.6793	24.9497	24.2201	23.4905	22.7609	22.0313	21.2806	20.4853	19.6899	18.8945	18.0991	17.3037	16.5083	15.7129	14.9176	14.1222	13.4865
41.8932	41.7266	41.5601	41.3935	41.227	41.0605	40.8939	40.7274	40.5608	40.3943	40.2062	39.9773	39.7483	39.5194	39.2905	39.0616	38.8327	38.6037	38.3748	38.1459	37.7861	37.1783	36.5704	35.9626	35.3548	34.7469	34.1391	33.5313	32.9234	32.3156	31.7301	31.1867	30.6434	30.1001	29.5568	29.0134	28.4701	27.9268	27.3835	26.8401	26.3154	25.826	25.3366	24.8471	24.3577	23.8683	23.3789	22.8894	22.4	21.9106
47.8851	48.2897	48.6943	49.099	49.5036	49.9082	50.3129	50.7175	51.1221	51.5268	51.8376	52.0691	52.3005	52.532	52.7634	52.9949	53.2263	53.4578	53.6892	53.9207	54.1041	54.247	54.3898	54.5326	54.6755	54.8183	54.9611	55.104	55.2468	55.3896	55.4981	55.5774	55.6567	55.736	55.8153	55.8946	55.9739	56.0533	56.1326	56.2119	56.295	56.3814	56.4678	56.5542	56.6406	56.727	56.8134	56.8997	56.9861	57.0725
8.03277	8.23932	8.44588	8.65243	8.85898	9.06554	9.27209	9.47864	9.6852	9.89175	10.0717	10.22	10.3683	10.5166	10.6649	10.8132	10.9615	11.1098	11.2581	11.4064	11.5488	11.6842	11.8196	11.955	12.0904	12.2258	12.3612	12.4965	12.6319	12.7673	12.975	13.2688	13.5626	13.8563	14.1501	14.4439	14.7377	15.0314	15.3252	15.619	15.9717	16.3945	16.8173	17.2401	17.6629	18.0857	18.5085	18.9313	19.3541	19.7769
37.8593	37.1981	36.5369	35.8757	35.2145	34.5533	33.8921	33.2309	32.5697	31.9085	31.2839	30.7037	30.1235	29.5433	28.9631	28.3829	27.8027	27.2226	26.6424	26.0622	25.5258	25.0429	24.5599	24.077	23.5941	23.1111	22.6282	22.1452	21.6623	21.1793	20.7216	20.2947	19.8678	19.4409	19.014	18.5871	18.1602	17.7333	17.3064	16.8795	16.5177	16.2354	15.953	15.6706	15.3883	15.1059	14.8235	14.5412	14.2588	13.9764
17.3081	17.0449	16.7818	16.5186	16.2555	15.9923	15.7292	15.466	15.2029	14.9397	14.6733	14.3858	14.0983	13.8108	13.5232	13.2357	12.9482	12.6607	12.3731	12.0856	11.7995	11.5224	11.2454	10.9683	10.6913	10.4142	10.1372	9.86011	9.58305	9.306	9.04557	8.89282	8.74008	8.58734	8.43459	8.28185	8.12911	7.97636	7.82362	7.67088	7.52591	7.43131	7.33671	7.24211	7.14751	7.05291	6.95831	6.86371	6.76911	6.67451
41.8924	41.66	41.4275	41.195	40.9626	40.7301	40.4976	40.2652	40.0327	39.8002	39.557	39.2843	39.0117	38.739	38.4663	38.1936	37.921	37.6483	37.3756	37.1029	36.8251	36.5332	36.2413	35.9494	35.6576	35.3657	35.0738	34.7819	34.49	34.1981	33.8915	33.5446	33.1977	32.8508	32.5039	32.157	31.8101	31.4632	31.1163	30.7694	30.3683	29.8185	29.2687	28.7189	28.1691	27.6193	27.0696	26.5198	25.97	25.4202
41.0137	40.7896	40.5654	40.3413	40.1172	39.893	39.6689	39.4447	39.2206	38.9965	38.7565	38.4807	38.205	37.9292	37.6534	37.3777	37.1019	36.8262	36.5504	36.2746	35.9541	35.5324	35.1107	34.689	34.2674	33.8457	33.424	33.0023	32.5806	32.159	31.6857	31.0962	30.5066	29.9171	29.3275	28.738	28.1484	27.5588	26.9693	26.3797	25.8476	25.4453	25.043	24.6407	24.2384	23.8361	23.4338	23.0314	22.6291	22.2268
58.2556	58.3293	58.403	58.4768	58.5505	58.6242	58.6979	58.7716	58.8453	58.919	58.9912	59.0147	59.0382	59.0617	59.0852	59.1087	59.1322	59.1557	59.1791	59.2026	59.2241	59.181	59.1379	59.0949	59.0518	59.0087	58.9657	58.9226	58.8795	58.8365	58.7886	58.5909	58.3931	58.1954	57.9977	57.7999	57.6022	57.4045	57.2068	57.009	56.8097	56.5619	56.3141	56.0663	55.8185	55.5707	55.3229	55.075	54.8272	54.5794
20.3196	20.837	21.3544	21.8718	22.3892	22.9066	23.424	23.9414	24.4588	24.9762	25.4933	25.9754	26.4575	26.9396	27.4217	27.9038	28.3859	28.868	29.35	29.8321	30.3142	30.7884	31.2626	31.7368	32.211	32.6853	33.1595	33.6337	34.1079	34.5821	35.0557	35.4321	35.8086	36.185	36.5615	36.9379	37.3144	37.6908	38.0673	38.4437	38.8195	39.1013	39.3831	39.665	39.9468	40.2286	40.5104	40.7922	41.074	41.3558
6.99318	6.9688	6.94442	6.92005	6.89567	6.87129	6.84691	6.82254	6.79816	6.77378	6.7512	6.73077	6.71035	6.68992	6.66949	6.64906	6.62864	6.60821	6.58778	6.56735	6.55076	6.53876	6.52676	6.51476	6.50277	6.49077	6.47877	6.46677	6.45477	6.44278	6.42933	6.41413	6.39893	6.38373	6.36854	6.35334	6.33814	6.32295	6.30775	6.29255	6.26592	6.22556	6.18521	6.14485	6.10449	6.06413	6.02377	5.98341	5.94305	5.90269
[truncated: 51 more columns]

## Sheet: Data_mean_std
	-8	-7.9	-7.8	-7.7	-7.6	-7.5	-7.4	-7.3	-7.2	-7.1	-7	-6.9	-6.8	-6.7	-6.6	-6.5	-6.4	-6.3	-6.2	-6.1	-6	-5.9	-5.8	-5.7	-5.6	-5.5	-5.4	-5.3	-5.2	-5.1	-5	-4.9	-4.8	-4.7	-4.6	-4.5	-4.4	-4.3	-4.2	-4.1	-4	-3.9	-3.8	-3.7	-3.6	-3.5	-3.4	-3.3	-3.2
Mean	36.772	36.7321	36.6923	36.6524	36.6126	36.5728	36.5329	36.4931	36.4532	36.4115	36.3369	36.2099	36.0829	35.9559	35.8289	35.7019	35.5749	35.4479	35.3209	35.1897	35.0181	34.7974	34.5768	34.3562	34.1355	33.9149	33.6943	33.4736	33.253	33.0334	32.8176	32.6111	32.4045	32.198	31.9914	31.7849	31.5783	31.3718	31.1652	30.9581	30.76	30.5798	30.3997	30.2196	30.0395	29.8594	29.6793	29.4992	29.3191
std	16.1128	16.0245	15.9414	15.8637	15.7914	15.7246	15.6635	15.608	15.5582	15.5136	15.4611	15.3876	15.3212	15.2618	15.2096	15.1647	15.127	15.0968	15.074	15.0581	15.0291	14.9564	14.8924	14.8373	14.7912	14.7542	14.7263	14.7076	14.6981	14.6976	14.6913	14.6505	14.6207	14.6019	14.5941	14.5974	14.6118	14.6372	14.6736	14.7213	14.7662	14.7864	14.8191	14.8642	14.9216	14.9912	15.0728	15.1662	15.2712
[truncated: 52 more columns]
