# Supplementary material for: Prefrontal cortical activity predicts the occurrence of nonlocal hippocampal representations during spatial navigation
Source: PLoS Biol. 2021 Sep 16;19(9):e3001393. doi: 10.1371/journal.pbio.3001393 (PMC8494358; doi:10.1371/journal.pbio.3001393)
Supplement: S1 Data — S2 Data. Data for Fig 1F. Values are in log10. S3 Data. Data for Fig 2B. S4 Data. Data for Fig 2C. S5 Data. Data for Fig 2D. S6 Data. Data for Fig 3B. S7 Data. Data for Fig 3C. S8 Data. Data for Fig 4B. S9 Data. Data for Fig 4C. S10 Data. Data for Fig 4D. S11 Data. Data for Fig 4E. S12 Data. Data for Fig 4F. S13 Data. Data for Fig 4G. S14 Data. Data for Fig 5B. S15 Data. Data for Fig 6C. NaN values are excluded. S16 Data. Data for Fig 6D. NaN values are excluded. S17 Data. Data for Fig 7B. S18 Data. Data for Fig 7D. S19 Data. Data for S1B Fig. S20 Data. Data for S2A Fig. S21 Data. Data for S2B Fig. S22 Data. Data for S2C Fig. S23 Data. Data for S2D Fig. S24 Data. Data for S2E Fig. S25 Data. Data for S2F Fig. S26 Data. Data for S3A Fig. S27 Data. Data for S3B Fig. S28 Data. Data for S4A Fig. S29 Data. Data for S4B Fig. S30 Data. Data for S5B Fig. S31 Data. Data for S6A Fig panel 1. S32 Data. Data for S6A Fig panel 2. S33 Data. Data for S6A Fig panel 3. S34 Data. Data for S6A Fig panel 4. S35 Data. Data for S6B Fig. S36 Data. Data for S6D Fig. S37 Data. Data for S6E Fig. S38 Data. Data for S7A Fig. S39 Data. Data for S7B Fig. S40 Data. Data for S8A Fig. S41 Data. Data for S8B Fig panel 1. S42 Data. Data for S8B Fig panel 2. S43 Data. Data for S8C Fig. S44 Data. Data for S8D Fig panel 1. S45 Data. Data for S8D Fig panel 2. (ZIP) [file pbio.3001393.s009.zip › Fig_data/2B_data.xlsx]

## Sheet: ADJ
	0	1	2	4	8	16	32	64	128	256
1	0.967754	0.0182595	0.00893551	0.002331	0.002331	0.0003885	0	0	0	0
2	0.887079	0.0553746	0.0434311	0.00760043	0.00651466	0	0	0	0	0
3	0.902669	0.0486656	0.0282575	0.00784929	0.010989	0.00156986	0	0	0	0
4	0.950754	0.0311558	0.00904523	0.00201005	0.00301508	0.00100503	0.00301508	0	0	0
5	0.817094	0.0598291	0.0581197	0.042735	0.0153846	0.0034188	0.0017094	0	0.0017094	0
6	0.882716	0.0781893	0.0308642	0.00823045	0	0	0	0	0	0
7	0.690141	0.169014	0.112676	0.0140845	0.0140845	0	0	0	0	0
8	0.783784	0.118919	0.0648649	0.0216216	0	0.0108108	0	0	0	0
9	0.961652	0.0235988	0.00589971	0.00294985	0.00589971	0	0	0	0	0
10	0.982553	0.00843268	0.00697877	0.00203548	0	0	0	0	0	0
11	0.77129	0.138686	0.0681265	0.0194647	0.00243309	0	0	0	0	0
12	0.899721	0.051532	0.0348189	0.00835655	0.00557103	0	0	0	0	0
13	0.910112	0.0449438	0.0337079	0.011236	0	0	0	0	0	0
14	0.677966	0.237288	0.0677966	0.0169492	0	0	0	0	0	0
15	0.728625	0.193309	0.0594796	0.0185874	0	0	0	0	0	0
16	0.990486	0.00400601	0.00400601	0.00150225	0	0	0	0	0	0
17	0.914614	0.044335	0.0229885	0.0147783	0.00328407	0	0	0	0	0
18	0.842105	0.0947368	0.0350877	0.0210526	0	0.00701754	0	0	0	0
19	0.676471	0.235294	0.0392157	0.0490196	0	0	0	0	0	0
20	0.782152	0.110236	0.0603675	0.0341207	0.0104987	0.00262467	0	0	0	0
21	0.835106	0.111702	0.0478723	0.00531915	0	0	0	0	0	0
22	0.964361	0.0220126	0.00838574	0.00524109	0	0	0	0	0	0
23	0.979903	0.00893189	0.00893189	0.00186081	0	0.000372162	0	0	0	0
24	0.987715	0.00655201	0.003276	0	0.002457	0	0	0	0	0
25	0.95479	0.0301399	0.00645856	0.00107643	0.00430571	0	0.00322928	0	0	0
26	0.753247	0.12987	0.0779221	0.025974	0.012987	0	0	0	0	0
27	0.888172	0.0483871	0.0397849	0.0193548	0.00322581	0.00107527	0	0	0	0
28	0.842905	0.0996622	0.0439189	0.0101351	0	0.00337838	0	0	0	0
29	0.975078	0.0160214	0.00667557	0.00222519	0	0	0	0	0	0
30	0.969231	0.0174359	0	0.00923077	0.00410256	0	0	0	0	0
31	0.907873	0.0753769	0.0134003	0.00335008	0	0	0	0	0	0
32	0.691038	0.160377	0.110849	0.0330189	0.00471698	0	0	0	0	0
33	0.90604	0.0738255	0.0134228	0.00503356	0.00167785	0	0	0	0	0
34	0.978318	0.0157687	0.00197109	0.00131406	0.00131406	0.00131406	0	0	0	0
35	0.744262	0.160656	0.0655738	0.0196721	0.00983607	0	0	0	0	0
36	0.966318	0.0214866	0.00754936	0.00116144	0	0.00348432	0	0	0	0
37	0.953586	0.0270042	0.0135021	0.00337553	0.00253165	0	0	0	0	0
38	0.994118	0	0	0.00588235	0	0	0	0	0	0
39	0.824211	0.0978947	0.0484211	0.0210526	0.00736842	0.00105263	0	0	0	0
40	0.959908	0.0286369	0.00572738	0.00572738	0	0	0	0	0	0
41	0.917375	0.0558931	0.0243013	0.00121507	0.00121507	0	0	0	0	0
42	0.95927	0.0262172	0.00655431	0.00421348	0.00234082	0.000468165	0	0.00093633	0	0
43	0.825986	0.102088	0.0487239	0.0185615	0.00464037	0	0	0	0	0
44	0.45625	0.225	0.175	0.06875	0.025	0.025	0.00625	0.01875	0	0
45	0.753333	0.17	0.05	0.00666667	0.00666667	0.00666667	0.00666667	0	0	0
46	0.753333	0.158333	0.0466667	0.0283333	0.00666667	0.00166667	0.005	0	0	0
47	0.913747	0.0404313	0.0188679	0.0215633	0.00539084	0	0	0	0	0
48	0.980931	0.0122044	0.00610221	0.000762777	0	0	0	0	0	0
49	0.984651	0.00511628	0.00418605	0.0055814	0.000465116	0	0	0	0	0
50	0.483516	0.282051	0.102564	0.0769231	0.040293	0.014652	0	0	0	0
51	0.864048	0.0664653	0.0528701	0.0135952	0.00302115	0	0	0	0	0
52	0.769953	0.131455	0.0610329	0.0328638	0.00469484	0	0	0	0	0
53	0.959237	0.0208153	0.0112749	0.00520382	0.00260191	0.000867303	0	0	0	0
54	0.782609	0.136364	0.0533597	0.0158103	0.0118577	0	0	0	0	0
55	0.603636	0.243636	0.0909091	0.0218182	0.0145455	0.0254545	0	0	0	0
56	0.936937	0.0405405	0.0045045	0.0135135	0	0.0045045	0	0	0	0
57	0.767619	0.150476	0.0495238	0.0228571	0.00761905	0.00190476	0	0	0	0
58	0.91224	0.0438799	0.034642	0.00923788	0	0	0	0	0	0
59	0.133929	0.223214	0.419643	0.142857	0.0803571	0	0	0	0	0
60	0.960959	0.0212329	0.0123288	0.00205479	0.00136986	0.00205479	0	0	0	0
61	0.818667	0.128	0.0266667	0.016	0.008	0.00266667	0	0	0	0
62	0.432258	0.270968	0.135484	0.135484	0.0258065	0	0	0	0	0
63	0.952674	0.0270436	0.0129072	0.00522434	0.00184388	0.000307314	0	0	0	0
64	0.927973	0.0435511	0.0184255	0.0100503	0	0	0	0	0	0
65	0.827348	0.103591	0.0483425	0.0110497	0.00966851	0	0	0	0	0
66	0.816624	0.0994002	0.0651243	0.0145673	0.00342759	0.000856898	0	0	0	0
67	0.965368	0.034632	0	0	0	0	0	0	0	0
68	0.85446	0.0892019	0.0440141	0.00762911	0.00234742	0.00234742	0	0	0	0
69	0.958744	0.0224215	0.0125561	0.00269058	0	0.00358744	0	0	0	0
70	0.856618	0.0441176	0.0330882	0.0441176	0.0183824	0	0.00367647	0	0	0
71	0.962264	0.0283019	0.00539084	0	0.00134771	0	0.00269542	0	0	0
72	0.639241	0.243671	0.101266	0.0158228	0	0	0	0	0	0
73	0.955947	0.0269824	0.0143172	0.00220264	0.000550661	0	0	0	0	0
74	0.771429	0.111111	0.0952381	0.0222222	0	0	0	0	0	0
75	0.861055	0.0720081	0.0344828	0.0172414	0.00608519	0.00709939	0.0020284	0	0	0
76	0.932526	0.0423875	0.0155709	0.00432526	0.00519031	0	0	0	0	0
77	0.764045	0.146067	0.0730337	0.0168539	0	0	0	0	0	0
78	0.950628	0.02693	0.013465	0.00448833	0.00359066	0.000897666	0	0	0	0
79	0.956522	0.0271739	0.00724638	0.00905797	0	0	0	0	0	0
80	0.891858	0.0655216	0.028626	0.0108142	0.00254453	0	0	0.000636132	0	0
81	0.910118	0.0517647	0.0254118	0.00894118	0.00329412	0.000470588	0	0	0	0
82	0.853503	0.106157	0.0254777	0.0127389	0.00212314	0	0	0	0	0
83	0.957025	0.014876	0.00991736	0.00495868	0.00826446	0.00495868	0	0	0	0
84	0.830835	0.119914	0.0256959	0.0149893	0.00856531	0	0	0	0	0
85	0.835938	0.0664062	0.0664062	0.0117188	0.015625	0.00390625	0	0	0	0
86	0.920742	0.0581788	0.010118	0.00674536	0	0.00421585	0	0	0	0
87	0.534247	0.219178	0.136986	0.0821918	0.0273973	0	0	0	0	0
88	0.82638	0.138627	0.0215343	0.0107672	0.00269179	0	0	0	0	0
89	0.974237	0.0201362	0.00414569	0.00118448	0.000296121	0	0	0	0	0
90	0.906667	0.0266667	0.0166667	0.00666667	0.0166667	0.02	0.00666667	0	0	0
91	0.932099	0.0570988	0.0108025	0	0	0	0	0	0	0
92	0.916209	0.0501374	0.0240385	0.00618132	0.000686813	0.00206044	0.000686813	0	0	0
93	0.925192	0.044164	0.0162235	0.010365	0.00405588	0	0	0	0	0
94	0.901093	0.0680915	0.0233598	0.00596421	0.000994036	0.000497018	0	0	0	0
95	0.890947	0.0753684	0.0265263	0.00631579	0.000842105	0	0	0	0	0
96	0.899941	0.0682755	0.0229547	0.00529723	0.00353149	0	0	0	0	0
97	0.909308	0.0763723	0.0119332	0	0.00238663	0	0	0	0	0
98	0.923852	0.0425532	0.0223964	0.0100784	0	0.00111982	0	0	0	0
99	0.96625	0.015	0.01375	0.00375	0.00125	0	0	0	0	0
100	0.747036	0.0671937	0.0869565	0.0632411	0.0237154	0	0.00790514	0.00395257	0	0
101	0.727273	0.159091	0.0227273	0.0454545	0.0454545	0	0	0	0	0
102	0.812081	0.120805	0.0313199	0.00894855	0.0111857	0.0134228	0.00223714	0	0	0
103	0.926887	0.0463836	0.0227987	0.00157233	0.00157233	0.000786164	0	0	0	0
104	0.996269	0.00373134	0	0	0	0	0	0	0	0
105	0.959851	0.0275093	0.00817844	0.0027881	0.00148699	0.000185874	0	0	0	0
106	0.905961	0.057554	0.024666	0.00924974	0.0020555	0.000513875	0	0	0	0
107	0.9593	0.0258206	0.00875274	0.00393873	0.00218818	0	0	0	0	0
108	0.917689	0.0600387	0.016785	0.00484183	0.000645578	0	0	0	0	0
109	0.989691	0.0103093	0	0	0	0	0	0	0	0
110	0.925	0.04375	0.021875	0.0046875	0.0046875	0	0	0	0	0
111	0.955319	0.0340426	0.00638298	0	0.00425532	0	0	0	0	0
112	0.942017	0.0325655	0.0174742	0.00555997	0.00158856	0	0.000794281	0	0	0
113	0.961729	0.0262225	0.00921332	0.000708717	0	0.00212615	0	0	0	0
114	0.941691	0.03207	0.0058309	0.0116618	0.00874636	0	0	0	0	0
115	0.828479	0.116505	0.0485437	0.00647249	0	0	0	0	0	0
116	0.930233	0.0312751	0.0304731	0.00801925	0	0	0	0	0	0
117	0.948536	0.0382436	0.00944287	0.000944287	0.00283286	0	0	0	0	0
118	0.935335	0	0.039261	0.0184758	0.00461894	0.00230947	0	0	0	0
119	0.953333	0.02	0.0266667	0	0	0	0	0	0	0
120	0.928713	0.049505	0.0138614	0.0039604	0.0019802	0.0019802	0	0	0	0
121	0.932731	0.043038	0.0159132	0.00614828	0.000361664	0	0.00180832	0	0	0
122	0.976852	0.00925926	0	0.0138889	0	0	0	0	0	0
123	0.962879	0.0284054	0.00258231	0.00225952	0.00258231	0.00129116	0	0	0	0
124	0.871931	0.0859247	0.0286416	0.0102291	0.00204583	0.0012275	0	0	0	0
125	0.962182	0.0181818	0.00945455	0.00581818	0.00145455	0.00290909	0	0	0	0
126	0.920308	0.0526992	0.0179949	0.00128535	0.00771208	0	0	0	0	0
127	0.818471	0.10828	0.0589172	0.0127389	0.00159236	0	0	0	0	0
128	0.88934	0.0883249	0.0121827	0.00812183	0.00203046	0	0	0	0	0
129	0.932507	0.0413223	0.0227273	0.00206612	0.000688705	0.000688705	0	0	0	0
130	0.940904	0.0393975	0.0173812	0.0023175	0	0	0	0	0	0
131	0.916473	0.0661253	0.0104408	0.00580046	0.00116009	0	0	0	0	0
132	0.97318	0.01341	0.00957854	0.00287356	0.000957854	0	0	0	0	0
133	0.71831	0.084507	0.112676	0.0704225	0.0140845	0	0	0	0	0
134	0.996072	0.00314218	0.000785546	0	0	0	0	0	0	0
135	0.771654	0.136483	0.0656168	0.0209974	0.00524934	0	0	0	0	0
136	0.934837	0.0417711	0.0116959	0.0075188	0.00334169	0.000835422	0	0	0	0
137	0.980716	0.00550964	0.00275482	0	0	0	0	0.0110193	0	0
138	0.996835	0.00316456	0	0	0	0	0	0	0	0
139	0.945674	0.0402414	0.00804829	0.00402414	0.00201207	0	0	0	0	0
140	0.921722	0.0567515	0.0136986	0.00782779	0	0	0	0	0	0
141	0.905528	0.0683417	0.0180905	0.00452261	0.00201005	0.00150754	0	0	0	0
142	0.922936	0.053211	0.0146789	0.00183486	0	0.00733945	0	0	0	0
143	0.914573	0.0614182	0.0134003	0.00446678	0.00390843	0.00223339	0	0	0	0
144	0.924194	0.0419355	0.0258065	0.00483871	0.00322581	0	0	0	0	0
145	0.948401	0.028343	0.0109012	0.0109012	0.00145349	0	0	0	0	0
146	0.95	0.0275	0.015	0.00625	0.00125	0	0	0	0	0
147	0.905918	0.0500759	0.0333839	0.00682853	0.00227618	0.00151745	0	0	0	0
148	0.461538	0.261538	0.123077	0.0769231	0	0.0769231	0	0	0	0
149	0.909091	0.030303	0.020202	0.0353535	0.00505051	0	0	0	0	0
150	0.951111	0.0325926	0.0118519	0.00444444	0	0	0	0	0	0
151	0.888319	0.0792023	0.0239316	0.00569801	0.0022792	0.000569801	0	0	0	0
152	0.910526	0.0607287	0.0230769	0.00526316	0.000404858	0	0	0	0	0
153	0.876923	0.0826923	0.0230769	0.00576923	0.00576923	0	0	0.00576923	0	0
154	0.935428	0.0488656	0.0122164	0.0034904	0	0	0	0	0	0
155	0.587912	0.236264	0.104396	0.0604396	0.010989	0	0	0	0	0
156	0.846784	0.0912281	0.0315789	0.0140351	0.00467836	0.0116959	0	0	0	0
157	0.959546	0.02555	0.00709723	0.00638751	0.00141945	0	0	0	0	0
158	0.38	0.26	0.18	0.02	0.16	0	0	0	0	0
159	0.207143	0.3	0.428571	0.0642857	0	0	0	0	0	0
160	0.936073	0.0468037	0.010274	0.00456621	0.00228311	0	0	0	0	0
161	0.871145	0.0704846	0.0374449	0.0187225	0.00220264	0	0	0	0	0
162	0.89759	0.0756359	0.019411	0.00267738	0.00401606	0.000669344	0	0	0	0
163	0.809859	0.151408	0.0246479	0	0.00704225	0	0.00704225	0	0	0
164	0.702128	0.203095	0.0464217	0.0290135	0.00580271	0.00967118	0.00386847	0	0	0
165	0.864952	0.0675241	0.0353698	0.0192926	0.00643087	0.00321543	0	0.00321543	0	0
166	0.852076	0.0821799	0.0449827	0.0138408	0.00692042	0	0	0	0	0
167	0.939704	0.0386803	0.00682594	0.0102389	0.00341297	0	0.00113766	0	0	0
168	0.951237	0.0320233	0.0138282	0.000727802	0.00218341	0	0	0	0	0
169	0.955801	0.038674	0.00552486	0	0	0	0	0	0	0
170	0.525	0.291667	0.15	0.0333333	0	0	0	0	0	0
171	0.696203	0.193038	0.0791139	0.0253165	0.00632911	0	0	0	0	0
172	0.923077	0.0452489	0.0248869	0.00452489	0.00226244	0	0	0	0	0
173	0.713781	0.109541	0.128975	0.0300353	0.0123675	0.00530035	0	0	0	0
174	0.774648	0.084507	0.0985915	0.0140845	0.028169	0	0	0	0	0
175	0.713355	0.214984	0.0488599	0.0228013	0	0	0	0	0	0
176	0.956332	0.0283843	0.00873362	0.00655022	0	0	0	0	0	0
177	0.968476	0.025394	0.00175131	0.00437828	0	0	0	0	0	0
178	0.679688	0.21875	0.09375	0	0.0078125	0	0	0	0	0
179	0.863222	0.0889058	0.0303951	0.0121581	0.00379939	0	0.00151976	0	0	0
180	0.889673	0.0647851	0.030789	0.00962155	0.00320718	0.00192431	0	0	0	0
181	0.91106	0.027366	0.0342075	0.0148233	0.0102623	0.0022805	0	0	0	0
182	0.731884	0.173913	0.0362319	0.0144928	0	0.0144928	0.0289855	0	0	0
183	0.675	0.116667	0.175	0.0333333	0	0	0	0	0	0
184	0.924407	0.0579661	0.0105085	0.00542373	0.00101695	0	0.000677966	0	0	0
185	0.762357	0.157795	0.0475285	0.0228137	0.00760456	0.00190114	0	0	0	0
186	0.945619	0.00906344	0.00453172	0.0241692	0.0166163	0	0	0	0	0
187	0.899202	0.0598802	0.0309381	0.00798403	0.00199601	0	0	0	0	0
188	0.977667	0.016129	0.00496278	0	0.00124069	0	0	0	0	0
189	0.7749	0.155378	0.0517928	0.0119522	0.00398406	0.00199203	0	0	0	0
190	0.882823	0.0745672	0.0186418	0.0159787	0.00399467	0.00266312	0.00133156	0	0	0
191	0.823795	0.0948795	0.063253	0.00903614	0.00753012	0.00150602	0	0	0	0
192	0.74124	0.121294	0.0889488	0.0377358	0.00808625	0.00269542	0	0	0	0
193	0.943171	0.0412466	0.00641613	0.00274977	0.00458295	0.00183318	0	0	0	0
194	0.794816	0.144708	0.0410367	0.0172786	0.00215983	0	0	0	0	0
195	0.956722	0.00736648	0.019337	0.0101289	0.00460405	0.00184162	0	0	0	0
196	0.993769	0.0046729	0.00155763	0	0	0	0	0	0	0
197	0.865231	0.0830769	0.0344615	0.00923077	0.00430769	0.00369231	0	0	0	0
198	0.893414	0.0476603	0.034662	0.0190641	0.00519931	0	0	0	0	0
199	0.608187	0.283626	0.0877193	0.0116959	0.00584795	0.00292398	0	0	0	0
200	1	0	0	0	0	0	0	0	0	0
201	0.90678	0.0525424	0.0288136	0.0118644	0	0	0	0	0	0
202	0.533333	0.311111	0.103704	0.0444444	0.00740741	0	0	0	0	0
203	0.976247	0.0106888	0.00712589	0.00475059	0.00118765	0	0	0	0	0
204	0.892351	0.0793201	0.0207743	0.00566572	0.00188857	0	0	0	0	0
205	0.935616	0.0479452	0.0123288	0.00136986	0.00136986	0.00136986	0	0	0	0
206	0.671916	0.154856	0.102362	0.0603675	0.0104987	0	0	0	0	0
207	0.958559	0.0144144	0.0144144	0.00720721	0.0027027	0.000900901	0	0.0018018	0	0
208	0.963509	0.0163043	0.011646	0.00543478	0.00310559	0	0	0	0	0
209	0.937291	0.0468227	0.0100334	0.00501672	0.00083612	0	0	0	0	0
210	0.428571	0.428571	0.142857	0	0	0	0	0	0	0
211	0.464286	0.257143	0.15	0.114286	0.0142857	0	0	0	0	0
212	0.285714	0.285714	0.142857	0.142857	0.0714286	0	0.0714286	0	0	0
213	0.84507	0.123239	0.0140845	0.00704225	0.00352113	0.00704225	0	0	0	0
214	0.95614	0.0275689	0.0137845	0.00125313	0.00125313	0	0	0	0	0
215	0.834423	0.0893246	0.043573	0.0174292	0.0152505	0	0	0	0	0
216	0.998782	0.00121803	0	0	0	0	0	0	0	0
217	0.913542	0.0645833	0.0135417	0.00208333	0.00208333	0.003125	0.00104167	0	0	0
218	0.218182	0.327273	0.181818	0.163636	0.0727273	0.0181818	0	0	0.0181818	0
219	0.944518	0.0369881	0.00792602	0.00396301	0.00660502	0	0	0	0	0
220	0.732057	0.154705	0.0637959	0.0239234	0.0191388	0.00637959	0	0	0	0
221	0.474359	0.269231	0.217949	0.025641	0.0128205	0	0	0	0	0
222	0.914511	0.0393701	0.0179978	0.0168729	0.00674916	0	0.00449944	0	0	0
223	0.977417	0.015634	0.00521135	0.00173712	0	0	0	0	0	0
224	0.921053	0.0328947	0.0460526	0	0	0	0	0	0	0
225	0.628141	0.241206	0.0703518	0.040201	0.0150754	0.00502513	0	0	0	0
226	0.788462	0.105769	0.0544872	0.0352564	0.0160256	0	0	0	0	0
227	0.889381	0.0553097	0.0464602	0.00663717	0	0	0	0.00221239	0	0
228	0.748031	0.122047	0.0826772	0.023622	0.00787402	0	0.015748	0	0	0
229	0.954052	0.0284043	0.0167084	0.000835422	0	0	0	0	0	0
230	1	0	0	0	0	0	0	0	0	0
231	0.921676	0.0394657	0.0255009	0.00971463	0.00242866	0	0.00121433	0	0	0
232	0.771721	0.151618	0.0562181	0.0187394	0.000851789	0.000851789	0	0	0	0
233	0.78458	0.122449	0.0770975	0.015873	0	0	0	0	0	0
234	0.893987	0.0727848	0.028481	0.00474684	0	0	0	0	0	0
235	0.983065	0.0123916	0.00413052	0.000413052	0	0	0	0	0	0
236	0.983015	0.014862	0.00212314	0	0	0	0	0	0	0
237	0.961945	0.0200846	0.00951374	0.00528541	0.00105708	0.00211416	0	0	0	0
238	0.661458	0.227431	0.0833333	0.0225694	0.00520833	0	0	0	0	0
239	0.888535	0.066879	0.0318471	0.00955414	0.00159236	0.00159236	0	0	0	0
240	0.824242	0.0949495	0.0565657	0.0222222	0.0020202	0	0	0	0	0
241	0.816852	0.097493	0.0619777	0.0208914	0.00278552	0	0	0	0	0
242	0.908981	0.0400485	0.0364078	0.00485437	0.00728155	0.00242718	0	0	0	0
243	0.707572	0.156658	0.104439	0.0208877	0.0104439	0	0	0	0	0
244	0.826996	0.112167	0.039924	0.0190114	0.00190114	0	0	0	0	0
245	0.577075	0.26087	0.102767	0.0434783	0.0158103	0	0	0	0	0
246	0.759494	0.21519	0.0253165	0	0	0	0	0	0	0
247	0.66129	0.177419	0.145161	0.016129	0	0	0	0	0	0

## Sheet: ISO
	0	1	2	4	8	16	32	64	128	256
1	0.459596	0.116162	0.0959596	0.0656566	0.0656566	0.111111	0.020202	0.0656566	0	0
2	0.427948	0.20524	0.152838	0.069869	0.0829694	0.00873362	0.00873362	0.0436681	0	0
3	0.208696	0.252174	0.13913	0.0956522	0.234783	0.026087	0.0173913	0.0173913	0.00869565	0
4	0.488372	0.0872093	0.0523256	0.0406977	0.0581395	0.104651	0.151163	0.0174419	0	0
5	0.359649	0.166667	0.0877193	0.201754	0.105263	0.00877193	0.0438596	0.0263158	0	0
6	0.509375	0.171875	0.178125	0.059375	0.01875	0.0125	0.0375	0	0.0125	0
7	0.0625	0.2625	0.075	0.125	0.025	0	0	0.2125	0.2375	0
8	0.356164	0.273973	0.178082	0.0958904	0.0684932	0.0136986	0	0.0136986	0	0
9	0.233333	0	0	0.0666667	0.166667	0.233333	0	0.166667	0.133333	0
10	0.330579	0.0743802	0.132231	0.0247934	0.0661157	0.297521	0.0743802	0	0	0
11	0.0434783	0.289855	0.15942	0.144928	0.0869565	0.115942	0.101449	0.057971	0	0
12	0.597222	0.201389	0.0486111	0.0347222	0.0555556	0.00694444	0.00694444	0.0486111	0	0
13	0.542857	0.0285714	0.114286	0.0285714	0.0285714	0.0571429	0.0857143	0.0571429	0.0571429	0
14	0.368421	0.210526	0.157895	0.0263158	0.0394737	0.0131579	0.0394737	0.105263	0.0394737	0
15	0.427481	0.206107	0.10687	0.00763359	0.00763359	0.0763359	0.0687023	0.0992366	0	0
16	0.390909	0.0363636	0.0545455	0.0181818	0.136364	0.209091	0.0909091	0.00909091	0.0545455	0
17	0.662162	0.027027	0.0405405	0.027027	0.0135135	0.175676	0.0540541	0	0	0
18	0.744681	0.0212766	0	0	0.0425532	0.0638298	0.0425532	0	0.0851064	0
19	0.311111	0.222222	0.0444444	0	0.0444444	0.0444444	0	0.311111	0.0222222	0
20	0.134146	0.0731707	0.207317	0.0853659	0.292683	0.0609756	0.0487805	0.097561	0	0
21	0.0526316	0.0526316	0.0526316	0	0.0526316	0.210526	0.473684	0.105263	0	0
22	0.759398	0.0827068	0.0075188	0.0451128	0.0075188	0	0	0.0977444	0	0
23	0.413333	0.106667	0.186667	0.0666667	0.04	0.0666667	0.04	0.0133333	0.0666667	0
24	0.367521	0.034188	0.0512821	0.0512821	0.102564	0.034188	0.017094	0.25641	0.0854701	0
25	0.156627	0.0240964	0.0722892	0.228916	0.120482	0.144578	0.253012	0	0	0
26	0.756098	0.170732	0	0.0487805	0	0.0243902	0	0	0	0
27	0.513636	0.109091	0.177273	0.0863636	0.0681818	0.0363636	0	0.00909091	0	0
28	0.747253	0.17033	0.0164835	0	0.00549451	0	0	0.032967	0.0274725	0
29	0.539326	0.0674157	0.168539	0.011236	0.0337079	0.11236	0.0674157	0	0	0
30	0.608247	0.0412371	0.113402	0.0515464	0.0309278	0.0206186	0.0927835	0.0412371	0	0
31	0.0714286	0	0.0357143	0	0.25	0.178571	0.428571	0.0357143	0	0
32	0.211538	0.333333	0.230769	0.160256	0.0448718	0.0128205	0	0.00641026	0	0
33	0.368421	0.0526316	0.157895	0.0263158	0.236842	0.0789474	0.0263158	0	0.0526316	0
34	0.388889	0	0	0	0	0	0	0.333333	0.277778	0
35	0.388235	0.152941	0.247059	0.105882	0.0588235	0	0	0.0235294	0.0235294	0
36	0.292308	0.138462	0.169231	0	0.0307692	0.0923077	0.0923077	0.0769231	0.107692	0
37	0.496296	0.103704	0.0296296	0.0962963	0.118519	0.0222222	0.00740741	0.0444444	0.0814815	0
38	0.558824	0.0147059	0.102941	0	0.323529	0	0	0	0	0
39	0.517241	0.117241	0.0482759	0.193103	0.0344828	0.0344828	0.0551724	0	0	0
40	0.536585	0.0487805	0.0243902	0.0243902	0.097561	0	0.195122	0	0.0731707	0
41	0.485294	0.257353	0.0588235	0.102941	0.0514706	0.0294118	0	0.0147059	0	0
42	0.466216	0.108108	0.0608108	0.0337838	0.0540541	0.0743243	0.027027	0.175676	0	0
43	0.439286	0.146429	0.192857	0.132143	0.0714286	0.00357143	0.00714286	0.00714286	0	0
44	0.103093	0.0927835	0.247423	0.216495	0.154639	0.134021	0.0515464	0	0	0
45	0.323077	0.138462	0.0615385	0.107692	0.0769231	0.0923077	0.0769231	0.123077	0	0
46	0.612069	0.0775862	0.0775862	0.0258621	0.0431034	0.0431034	0.12069	0	0	0
47	0.36	0.12	0.24	0.12	0.12	0	0	0.04	0	0
48	0.728205	0.025641	0.0102564	0.00512821	0.0102564	0.0102564	0	0.210256	0	0
49	0.208955	0.0447761	0.0373134	0.0223881	0.00746269	0.0149254	0.0298507	0.358209	0.276119	0
50	0.470588	0.0441176	0.0735294	0.205882	0.125	0.0808824	0	0	0	0
51	0.469388	0.0816327	0.204082	0.0816327	0.0408163	0.0408163	0	0.0204082	0.0612245	0
52	0.653846	0.153846	0.0384615	0	0	0	0.0384615	0	0.115385	0
53	0.589286	0.0714286	0.160714	0.0267857	0.0267857	0.00892857	0	0.0892857	0.0267857	0
54	0.391304	0.243478	0.147826	0.00869565	0.00869565	0.0782609	0.0608696	0.0608696	0	0
55	0.275362	0.202899	0.0724638	0	0.15942	0.231884	0.0144928	0.0434783	0	0
56	0.836735	0.0816327	0.0612245	0.0204082	0	0	0	0	0	0
57	0.319149	0.148936	0.191489	0.191489	0.12766	0	0.0212766	0	0	0
58	0.589744	0.153846	0.0512821	0	0.0512821	0.0769231	0.025641	0.0512821	0	0
59	0.109589	0.164384	0.136986	0.219178	0.232877	0.0547945	0.0684932	0.0136986	0	0
60	0.375	0.270833	0.0833333	0.104167	0.0208333	0.0625	0	0.0208333	0.0625	0
61	0.559441	0.223776	0.027972	0.027972	0.027972	0.041958	0.0629371	0.027972	0	0
62	0.166667	0.0666667	0.2	0.266667	0.133333	0.1	0.0333333	0.0333333	0	0
63	0.539432	0.160883	0.154574	0.0599369	0.0504732	0.0283912	0.00630915	0	0	0
64	0	0	0	0.2	0.5	0.1	0	0.05	0.15	0
65	0.326019	0.326019	0.244514	0.0689655	0.0250784	0.00940439	0	0	0	0
66	0.333333	0.0958333	0.245833	0.2	0.104167	0.0166667	0.00416667	0	0	0
67	0.815385	0.0153846	0.0461538	0	0.0153846	0.0307692	0.0153846	0.0461538	0.0153846	0
68	0.363281	0.1875	0.210938	0.101562	0.0507812	0.0585938	0.0273438	0	0	0
69	0.556701	0	0.0103093	0	0.103093	0.0721649	0.0824742	0.175258	0	0
70	0.331361	0.0473373	0.035503	0.0710059	0.159763	0.0769231	0.266272	0	0.0118343	0
71	0.5	0.103896	0.103896	0.0194805	0.038961	0.0714286	0.12987	0.0324675	0	0
72	0.35514	0.205607	0.317757	0.0747664	0.00934579	0	0.00934579	0.0280374	0	0
73	0.686813	0.0879121	0.120879	0.0549451	0.010989	0.0164835	0.021978	0	0	0
74	0.195652	0.119565	0.347826	0.217391	0.0543478	0.0543478	0.0108696	0	0	0
75	0.403433	0.0858369	0.145923	0.107296	0.0472103	0.141631	0.0686695	0	0	0
76	0.428571	0.047619	0.0952381	0.214286	0.190476	0	0.0238095	0	0	0
77	0	0	0	0.2	0	0	0	0	0.8	0
78	0.658986	0.138249	0.0737327	0.0368664	0.0322581	0.0276498	0.0322581	0	0	0
79	0.44	0	0	0.4	0.08	0.04	0	0.04	0	0
80	0.61039	0.0811688	0.13961	0.0519481	0.025974	0.0487013	0.038961	0.00324675	0	0
81	0.460145	0.134058	0.148551	0.137681	0.0543478	0.0615942	0.00362319	0	0	0
82	0.52381	0.130952	0.0952381	0.047619	0.0238095	0	0.0595238	0.119048	0	0
83	0.280992	0.0991736	0.0661157	0.107438	0.0661157	0.0991736	0.190083	0.0909091	0	0
84	0.428571	0.27551	0.0408163	0.122449	0.0918367	0.0102041	0.0204082	0.0102041	0	0
85	0.518519	0.222222	0.166667	0.0185185	0.0740741	0	0	0	0	0
86	0.257143	0.371429	0.114286	0.114286	0	0.0857143	0.0571429	0	0	0
87	0.0138889	0.0694444	0.25	0.194444	0.277778	0.0972222	0.0416667	0.0555556	0	0
88	0.478261	0.208696	0.104348	0.0434783	0.0782609	0.026087	0.0608696	0	0	0
89	0.37963	0.425926	0.12963	0.037037	0	0.00925926	0.00925926	0.00925926	0	0
90	0	0	0.56	0.24	0.16	0	0	0.04	0	0
91	0.2	0	0	0	0	0.4	0	0	0.4	0
92	0.76259	0.107914	0.0359712	0.0251799	0.028777	0.0215827	0.0179856	0	0	0
93	0.689655	0.0517241	0.0862069	0.0488506	0.0431034	0.0402299	0.0402299	0	0	0
94	0.547368	0.152632	0.0789474	0.0473684	0.0631579	0.0578947	0.0526316	0	0	0
95	0.735075	0.0746269	0.0671642	0.0522388	0.0335821	0.0186567	0.0186567	0	0	0
96	0.466859	0.123919	0.103746	0.0634006	0.115274	0.0893372	0.037464	0	0	0
97	0.714286	0.047619	0	0.0952381	0.047619	0	0	0	0.0952381	0
98	0.767974	0.0653595	0.0588235	0.0294118	0.0392157	0.0294118	0.00326797	0.00653595	0	0
99	0.7	0.0285714	0.1	0	0	0.0285714	0.0571429	0.0857143	0	0
100	0.310924	0.10084	0.184874	0.193277	0.0588235	0.0252101	0.0840336	0.0420168	0	0
101	0.431373	0.107843	0	0.0294118	0.0784314	0.00980392	0	0	0.343137	0
102	0.167488	0.0295567	0.0394089	0.0788177	0.399015	0.211823	0.0394089	0.0344828	0	0
103	0.589286	0.267857	0.107143	0	0	0.0178571	0.0178571	0	0	0
104	0.545455	0.0454545	0	0.136364	0.0454545	0	0.0454545	0	0.181818	0
105	0.634615	0.146154	0.0807692	0.0807692	0.0410256	0.0166667	0	0	0	0
106	0.644135	0.0974155	0.131213	0.0636183	0.0238569	0.0377734	0.00198807	0	0	0
107	0.805104	0.0812065	0.0510441	0.0417633	0.0185615	0.00232019	0	0	0	0
108	0.692833	0.0716724	0.0921502	0.0546075	0.0204778	0.0614334	0.00682594	0	0	0
109	1	0	0	0	0	0	0	0	0	0
110	0.565657	0.0909091	0.121212	0.0808081	0.020202	0.020202	0.0606061	0.010101	0.030303	0
111	0.755906	0.0314961	0.0314961	0.00787402	0.00787402	0	0.015748	0.0787402	0.0708661	0
112	0.75945	0.0652921	0.0343643	0.0378007	0.0137457	0.00687285	0.0549828	0.0274914	0	0
113	0.658537	0.097561	0.0731707	0.0487805	0.0209059	0.0383275	0.0243902	0.0348432	0.00348432	0
114	0.2875	0.1625	0.1875	0.2	0.15	0	0	0.0125	0	0
115	0.542373	0.161017	0.0423729	0.0762712	0.00847458	0.059322	0.0169492	0.0932203	0	0
116	0.886598	0.0721649	0.0309278	0	0	0.0103093	0	0	0	0
117	0.590909	0.181818	0.0681818	0.030303	0.0151515	0.0681818	0.0227273	0.0227273	0	0
118	0.404494	0.0224719	0.280899	0.0898876	0	0.0898876	0.101124	0	0.011236	0
119	0.456522	0.413043	0.108696	0.0217391	0	0	0	0	0	0
120	0.877419	0.0580645	0	0.0193548	0	0	0.00645161	0.0129032	0.0258065	0
121	0.4375	0.1875	0.134868	0.0460526	0.0164474	0.0559211	0.0592105	0.0625	0	0
122	0.983051	0	0	0	0	0.0169492	0	0	0	0
123	0.837681	0.0434783	0.026087	0.00869565	0.0202899	0.0492754	0.00289855	0.0115942	0	0
124	0.489899	0.166667	0.186869	0.0808081	0.020202	0.0555556	0	0	0	0
125	0.787129	0.0841584	0.0544554	0.0148515	0.0148515	0.00990099	0.0049505	0.0049505	0.0247525	0
126	0.292683	0.0243902	0.0243902	0.146341	0.195122	0.121951	0.121951	0.0731707	0	0
127	0.385214	0.140078	0.268482	0.132296	0.0233463	0.0194553	0.0116732	0.0155642	0.00389105	0
128	0.668966	0.0758621	0.165517	0.0551724	0.0206897	0	0.0137931	0	0	0
129	0.589385	0.215084	0.111732	0.027933	0.0111732	0.00558659	0.027933	0.0111732	0	0
130	0.635359	0.132597	0.110497	0.0165746	0.0110497	0.0165746	0.038674	0.0220994	0.0165746	0
131	0.745455	0.145455	0.0363636	0.0454545	0.00909091	0.00909091	0.00909091	0	0	0
132	0.521739	0.202899	0.101449	0.101449	0	0	0.057971	0.0144928	0	0
133	0	0.194444	0.277778	0.111111	0.138889	0.138889	0	0	0.138889	0
134	0.633333	0.0111111	0	0.0111111	0.0111111	0.0222222	0	0.144444	0.166667	0
135	0.583333	0.291667	0	0.0416667	0	0	0	0.0833333	0	0
136	0.701657	0.160221	0.10221	0.00552486	0.00276243	0.00828729	0.019337	0	0	0
137	0.916667	0	0	0.0833333	0	0	0	0	0	0
138	0.901408	0.0422535	0.056338	0	0	0	0	0	0	0
139	0.222222	0.111111	0.333333	0.111111	0	0	0	0	0.222222	0
140	0.54717	0.0377358	0	0.0566038	0.169811	0.0188679	0	0.0188679	0.150943	0
141	0.65	0.104167	0.0625	0.075	0.025	0.0208333	0.0458333	0.0166667	0	0
142	0.847222	0.104167	0.0208333	0	0	0	0	0.0277778	0	0
143	0.412935	0.109453	0.079602	0.0597015	0.149254	0.189055	0	0	0	0
144	0.80663	0.0883978	0.00552486	0.038674	0.038674	0	0.0220994	0	0	0
145	0.710983	0.0635838	0.0982659	0.0115607	0.0404624	0.0231214	0.0462428	0.00578035	0	0
146	0.198473	0.122137	0.229008	0.0763359	0.0305344	0	0.19084	0.152672	0	0
147	0.626959	0.131661	0.0501567	0.119122	0.0125392	0.0344828	0.0219436	0.0031348	0	0
148	0.181818	0.409091	0.181818	0.0227273	0.0909091	0	0	0	0.113636	0
149	0	0	0	0.333333	0.111111	0.111111	0	0.222222	0.222222	0
150	0.482759	0	0.0344828	0.0344828	0.172414	0.172414	0	0.103448	0	0
151	0.568306	0.0928962	0.169399	0.0983607	0.0273224	0.00546448	0.0382514	0	0	0
152	0.622024	0.14881	0.104167	0.077381	0.0416667	0	0.00595238	0	0	0
153	0.646259	0.183673	0.00680272	0.0340136	0.0340136	0.0136054	0.0408163	0.0408163	0	0
154	0.1	0.06	0.18	0.16	0.24	0.06	0.08	0.12	0	0
155	0.35461	0.312057	0.163121	0.0921986	0.0141844	0.035461	0.0141844	0.0070922	0.0070922	0
156	0.409091	0.0727273	0.0545455	0.163636	0.127273	0.0909091	0.0818182	0	0	0
157	0.487179	0.119658	0.0683761	0.0598291	0.162393	0.0940171	0.00854701	0	0	0
158	0.222222	0.133333	0.155556	0.111111	0	0	0.311111	0.0222222	0.0444444	0
159	0	0.0833333	0.555556	0.222222	0.0555556	0.0555556	0.0277778	0	0	0
160	0.145833	0.0833333	0.125	0.208333	0.3125	0.0833333	0	0.0416667	0	0
161	0.594156	0.0811688	0.175325	0.0844156	0.0194805	0.038961	0.00649351	0	0	0
162	0.314465	0.125786	0.100629	0.138365	0.232704	0.0754717	0.0125786	0	0	0
163	0.239437	0.422535	0.084507	0.126761	0.0422535	0.028169	0	0.028169	0.028169	0
164	0.233645	0.149533	0.0373832	0.046729	0.168224	0.121495	0.17757	0.0654206	0	0
165	0.21875	0.03125	0.28125	0.09375	0.03125	0.0625	0.09375	0.1875	0	0
166	0.464744	0.198718	0.198718	0.0608974	0.0512821	0.0160256	0	0.00961538	0	0
167	0.747059	0.0882353	0.1	0.0176471	0.00588235	0.0117647	0.0117647	0.0176471	0	0
168	0.730769	0.0961538	0.0576923	0.0384615	0	0.0576923	0	0.0192308	0	0
169	0.540541	0.243243	0	0	0	0	0.027027	0.0540541	0.135135	0
170	0.382979	0.0638298	0.106383	0.382979	0.0638298	0	0	0	0	0
171	0.228571	0.214286	0.0428571	0.171429	0.0571429	0.0714286	0.157143	0.0571429	0	0
172	0.876106	0.0442478	0.0619469	0	0	0	0	0	0.0176991	0
173	0.531915	0.106383	0.113475	0.0425532	0.0638298	0.0921986	0.0496454	0	0	0
174	0.0444444	0.133333	0.288889	0.355556	0	0.0444444	0.133333	0	0	0
175	0	0.0833333	0.166667	0.166667	0.0833333	0	0.166667	0.333333	0	0
176	0.679537	0.0849421	0.0656371	0.046332	0.019305	0.027027	0.0656371	0.011583	0	0
177	0.469925	0.210526	0.075188	0.0526316	0.018797	0.0037594	0.018797	0.120301	0.0300752	0
178	0.116788	0.153285	0.080292	0.138686	0.313869	0.0948905	0.0437956	0.0583942	0	0
179	0.360947	0.171598	0.136095	0.136095	0.0650888	0.0828402	0.0473373	0	0	0
180	0.599138	0.0991379	0.103448	0.0560345	0.0560345	0.0732759	0.012931	0	0	0
181	0.132075	0.113208	0.0801887	0.0754717	0.113208	0.226415	0.179245	0.0801887	0	0
182	0.0822785	0.360759	0.170886	0.164557	0.00632911	0.0632911	0.14557	0.00632911	0	0
183	0.136986	0.150685	0.493151	0.0410959	0.0684932	0.0273973	0.0136986	0.0684932	0	0
184	0.662295	0.131148	0.0852459	0.0459016	0.0295082	0.0163934	0.0295082	0	0	0
185	0.143541	0.205742	0.133971	0.143541	0.143541	0.0861244	0.114833	0.0287081	0	0
186	0.56962	0	0.0253165	0.0379747	0.0506329	0.101266	0.139241	0.0759494	0	0
187	0.507937	0.047619	0.150794	0.119048	0.047619	0.0396825	0.047619	0.0238095	0.015873	0
188	0.537975	0.126582	0.113924	0.0506329	0.0632911	0.0316456	0.0253165	0.0506329	0	0
189	0.192982	0.210526	0.263158	0.0350877	0.0175439	0.140351	0.140351	0	0	0
190	0.506912	0.138249	0.0506912	0.0322581	0.0138249	0.0414747	0.0599078	0.0967742	0.0599078	0
191	0.311927	0.229358	0.0733945	0.0733945	0.0550459	0.0275229	0.220183	0.00917431	0	0
192	0.113924	0.202532	0.202532	0.177215	0.113924	0.0379747	0.0253165	0.0379747	0.0886076	0
193	0.545455	0.113636	0.0757576	0.0984848	0.0681818	0.0151515	0.0606061	0.0227273	0	0
194	0.385321	0.110092	0.146789	0.0642202	0.0642202	0.0458716	0.100917	0.0642202	0.0183486	0
195	0.517857	0.0178571	0.0267857	0.0446429	0.116071	0.196429	0.0625	0.0178571	0	0
196	0.59375	0.182292	0.0833333	0.0260417	0.00520833	0.0260417	0.0104167	0.0520833	0.0208333	0
197	0.445055	0.230769	0.0769231	0.0384615	0.0879121	0.0604396	0.032967	0.0274725	0	0
198	0.412088	0.032967	0.324176	0.0824176	0.115385	0.021978	0.010989	0	0	0
199	0.385965	0.245614	0.105263	0.0701754	0.0175439	0.0701754	0.0175439	0.0350877	0.0526316	0
200	0.391304	0	0	0	0	0	0	0.0217391	0.586957	0
201	0.295455	0.306818	0.181818	0.0454545	0.0795455	0.0227273	0.0227273	0.0454545	0	0
202	0.103448	0.293103	0.258621	0.0172414	0.0517241	0.0344828	0.189655	0.0517241	0	0
203	0.337838	0.0540541	0.121622	0	0.0135135	0.418919	0.0540541	0	0	0
204	0.506944	0.131944	0.0972222	0.0625	0.0416667	0.0625	0.0208333	0.0208333	0.0555556	0
205	0.558333	0.0333333	0.0333333	0.116667	0.108333	0.075	0.0666667	0.00833333	0	0
206	0.166667	0.0208333	0.0416667	0.208333	0.166667	0.145833	0.1875	0.0625	0	0
207	0.312883	0.0736196	0.128834	0.0613497	0.0122699	0.0306748	0.104294	0.220859	0.0552147	0
208	0.917355	0.00413223	0	0.0123967	0.00413223	0.0165289	0.0413223	0.00413223	0	0
209	0.433824	0.0588235	0.117647	0.0735294	0.0220588	0.102941	0.191176	0	0	0
210	0	0.6	0	0	0	0	0.2	0.2	0	0
211	0	0	0.166667	0.166667	0	0.25	0.333333	0.0833333	0	0
212	0	0.107143	0.0892857	0.142857	0.0178571	0.160714	0.214286	0.178571	0.0892857	0
213	0.0547945	0.0547945	0.0547945	0	0.178082	0.0136986	0.0958904	0.356164	0.191781	0
214	0.717703	0.110048	0.0430622	0.00956938	0.0478469	0.0191388	0.0191388	0.0239234	0.00956938	0
215	0.426471	0.294118	0.102941	0.0367647	0.00735294	0.0441176	0.0882353	0	0	0
216	0.684211	0	0	0	0	0	0	0.0526316	0.263158	0
217	0.375	0.1125	0.0375	0.025	0.1875	0.125	0.1	0.0375	0	0
218	0	0	0	0.0727273	0.127273	0.0727273	0.0727273	0.345455	0.309091	0
219	0.617284	0.123457	0.111111	0.0123457	0	0.0123457	0.0493827	0.0740741	0	0
220	0.213415	0.152439	0.109756	0.0853659	0.0670732	0.115854	0.256098	0	0	0
221	0.0526316	0.105263	0.210526	0.210526	0	0	0.0526316	0.263158	0.105263	0
222	0.386364	0.0681818	0.0227273	0	0.0909091	0.136364	0.159091	0.136364	0	0
223	0.728972	0.130841	0.0373832	0.00934579	0.0186916	0	0	0.0747664	0	0
224	0.8	0.114286	0	0.0285714	0	0	0.0285714	0.0285714	0	0
225	0.125	0.05	0.025	0.025	0.075	0.3	0.025	0.375	0	0
226	0.196429	0.160714	0.0357143	0.178571	0.107143	0.125	0.125	0.0714286	0	0
227	0.333333	0.166667	0.0972222	0.0277778	0.0833333	0.166667	0.0277778	0.0972222	0	0
228	0.0779221	0.0649351	0.012987	0.12987	0.0649351	0.0649351	0.25974	0.324675	0	0
229	0.638095	0.0380952	0.114286	0.047619	0.12381	0.00952381	0	0.0190476	0.00952381	0
230	0.538462	0.0384615	0.346154	0	0	0	0.0384615	0.0384615	0	0
231	0.398551	0.166667	0.130435	0.076087	0.0434783	0.0833333	0.0724638	0.0289855	0	0
232	0.285714	0.169643	0.169643	0.133929	0.0625	0.133929	0.0446429	0	0	0
233	0.159574	0.297872	0.170213	0.0957447	0.0212766	0.0531915	0.0851064	0.117021	0	0
234	0.811966	0.017094	0.136752	0.00854701	0	0.00854701	0.017094	0	0	0
235	0.849206	0.015873	0	0	0	0.0238095	0.0238095	0.0238095	0.0634921	0
236	0.739726	0.0136986	0	0.0136986	0.0410959	0	0	0.150685	0.0410959	0
237	0.701031	0.154639	0.0206186	0.0206186	0.0206186	0	0.0103093	0.0721649	0	0
238	0.128492	0.407821	0.296089	0.122905	0.0335196	0.00558659	0.00558659	0	0	0
239	0.175	0.2	0.1375	0.1	0.0125	0.1375	0.225	0.0125	0	0
240	0.239437	0.0985915	0.422535	0.112676	0.056338	0	0.0140845	0.0422535	0.0140845	0
241	0.419872	0.176282	0.141026	0.0801282	0.128205	0.0352564	0.0192308	0	0	0
242	0.602564	0.0128205	0.102564	0.102564	0.0128205	0.0128205	0.141026	0.0128205	0	0
243	0.4	0.123077	0.169231	0.2	0.107692	0	0	0	0	0
244	0.677083	0.0416667	0.0625	0.0625	0.0520833	0	0.03125	0.0625	0.0104167	0
245	0.109589	0.164384	0.178082	0.273973	0.0821918	0.0684932	0.0547945	0.0684932	0	0
246	0.464286	0.142857	0.160714	0.107143	0.0535714	0.0357143	0	0	0.0357143	0
247	0.5	0	0.125	0	0	0	0	0.375	0	0

## Sheet: Adjacent_mean_sem
	0	1	2	4	8	16	32	64	128
Mean	0.849726	0.0851226	0.0410933	0.0154726	0.00585515	0.00167376	0.000780827	0.000195519	8.05313e-05
sem	0.00959555	0.0049543	0.00336767	0.0014941	0.000894006	0.000381236	0.00032467	9.35894e-05	7.39072e-05

## Sheet: Isolated_mean_sem
	0	1	2	4	8	16	32	64	128
Mean	0.443619	0.122571	0.108633	0.0773902	0.0636551	0.0537299	0.0514886	0.0483607	0.030552
sem	0.0150435	0.00612933	0.00600264	0.00469305	0.0047471	0.00423883	0.00463438	0.00494748	0.00553589
