# Supplementary material for: Prefrontal cortical activity predicts the occurrence of nonlocal hippocampal representations during spatial navigation
Source: PLoS Biol. 2021 Sep 16;19(9):e3001393. doi: 10.1371/journal.pbio.3001393 (PMC8494358; doi:10.1371/journal.pbio.3001393)
Supplement: S1 Data — S2 Data. Data for Fig 1F. Values are in log10. S3 Data. Data for Fig 2B. S4 Data. Data for Fig 2C. S5 Data. Data for Fig 2D. S6 Data. Data for Fig 3B. S7 Data. Data for Fig 3C. S8 Data. Data for Fig 4B. S9 Data. Data for Fig 4C. S10 Data. Data for Fig 4D. S11 Data. Data for Fig 4E. S12 Data. Data for Fig 4F. S13 Data. Data for Fig 4G. S14 Data. Data for Fig 5B. S15 Data. Data for Fig 6C. NaN values are excluded. S16 Data. Data for Fig 6D. NaN values are excluded. S17 Data. Data for Fig 7B. S18 Data. Data for Fig 7D. S19 Data. Data for S1B Fig. S20 Data. Data for S2A Fig. S21 Data. Data for S2B Fig. S22 Data. Data for S2C Fig. S23 Data. Data for S2D Fig. S24 Data. Data for S2E Fig. S25 Data. Data for S2F Fig. S26 Data. Data for S3A Fig. S27 Data. Data for S3B Fig. S28 Data. Data for S4A Fig. S29 Data. Data for S4B Fig. S30 Data. Data for S5B Fig. S31 Data. Data for S6A Fig panel 1. S32 Data. Data for S6A Fig panel 2. S33 Data. Data for S6A Fig panel 3. S34 Data. Data for S6A Fig panel 4. S35 Data. Data for S6B Fig. S36 Data. Data for S6D Fig. S37 Data. Data for S6E Fig. S38 Data. Data for S7A Fig. S39 Data. Data for S7B Fig. S40 Data. Data for S8A Fig. S41 Data. Data for S8B Fig panel 1. S42 Data. Data for S8B Fig panel 2. S43 Data. Data for S8C Fig. S44 Data. Data for S8D Fig panel 1. S45 Data. Data for S8D Fig panel 2. (ZIP) [file pbio.3001393.s009.zip › Fig_data/S8B1_data.xlsx]

## Sheet: Sheet1
Number of input predictors per data set	21	21	19	19	19	19	21	21	21	21	21	19	19	19	19	20	20	20	20	23	23	23	23	23	24	24	24	27	27	27	27	27	25	25	25	25	27	27	29	29	15	15	15	15	15	15	15	15	15
Prediction gain	9.06468e-15	-4.99039e-14	-1.44649e-16	2.73869e-14	0.00681766	-0.000628539	-4.91807e-15	0.00292777	-0.00014486	3.28836e-14	2.51689e-14	-0.00148629	-0.00133829	0.00148481	-0.000344713	-0.00332677	2.93156e-14	-0.000264446	-0.000215387	-4.5227e-14	-5.99884e-05	-0.000899042	-0.000639084	1.28256e-14	0.0008742	-1.88044e-14	2.76762e-14	-0.0003301	-0.000102517	-5.49667e-15	2.30474e-14	0.000179998	-9.01646e-15	-0.000213858	0.000240798	-3.2305e-15	2.75798e-14	0.000542323	-4.24304e-15	-0.000984576	0.000208992	-0.000192758	1.41756e-14	2.48796e-14	-0.00045223	-1.09451e-14	-0.000162019	-0.000951265	0.00325621
[truncated: 583 more columns]
