# Supplementary material for: Prefrontal cortical activity predicts the occurrence of nonlocal hippocampal representations during spatial navigation
Source: PLoS Biol. 2021 Sep 16;19(9):e3001393. doi: 10.1371/journal.pbio.3001393 (PMC8494358; doi:10.1371/journal.pbio.3001393)
Supplement: S1 Data — S2 Data. Data for Fig 1F. Values are in log10. S3 Data. Data for Fig 2B. S4 Data. Data for Fig 2C. S5 Data. Data for Fig 2D. S6 Data. Data for Fig 3B. S7 Data. Data for Fig 3C. S8 Data. Data for Fig 4B. S9 Data. Data for Fig 4C. S10 Data. Data for Fig 4D. S11 Data. Data for Fig 4E. S12 Data. Data for Fig 4F. S13 Data. Data for Fig 4G. S14 Data. Data for Fig 5B. S15 Data. Data for Fig 6C. NaN values are excluded. S16 Data. Data for Fig 6D. NaN values are excluded. S17 Data. Data for Fig 7B. S18 Data. Data for Fig 7D. S19 Data. Data for S1B Fig. S20 Data. Data for S2A Fig. S21 Data. Data for S2B Fig. S22 Data. Data for S2C Fig. S23 Data. Data for S2D Fig. S24 Data. Data for S2E Fig. S25 Data. Data for S2F Fig. S26 Data. Data for S3A Fig. S27 Data. Data for S3B Fig. S28 Data. Data for S4A Fig. S29 Data. Data for S4B Fig. S30 Data. Data for S5B Fig. S31 Data. Data for S6A Fig panel 1. S32 Data. Data for S6A Fig panel 2. S33 Data. Data for S6A Fig panel 3. S34 Data. Data for S6A Fig panel 4. S35 Data. Data for S6B Fig. S36 Data. Data for S6D Fig. S37 Data. Data for S6E Fig. S38 Data. Data for S7A Fig. S39 Data. Data for S7B Fig. S40 Data. Data for S8A Fig. S41 Data. Data for S8B Fig panel 1. S42 Data. Data for S8B Fig panel 2. S43 Data. Data for S8C Fig. S44 Data. Data for S8D Fig panel 1. S45 Data. Data for S8D Fig panel 2. (ZIP) [file pbio.3001393.s009.zip › Fig_data/S7A_data.xlsx]

## Sheet: -12 to -8
0.224125
2.38517
-0.138517
-0.0384431
-1.36291
0.225867
-1.19088
0.0184264
0.522053
0.877069
-1.35617
-0.0802179
-0.322431
0.954744
-0.376255
-0.464048
0.641156
-0.528142
-1.49878
-3.30802
-0.828411
-1.27971
-1.32369
0.688468
-1.26967
-1.13023
0.0686936
-0.890452
0.0672673
-0.798419
-0.651725
-1.76208
1.01023
0.0699121
2.0619
1.64005
-0.65148
0.116518
-0.187859
-0.0434101
-1.01577
-0.21704
0.703851
-0.368606
0.0194237
1.65333
1.75582
-0.827038
0.083358
0.597325
0.905385
0.253926
1.00935
1.50659
0.464978
0.15509
1.29293
-0.846362
0.676822
-0.20176
-0.229369
0.800951
0.21807
-0.0438284
0.410686
1.88288
2.40656
0.573872
0.833791
-0.683355
-0.439195
0.460315
2.07236
-0.762281
-0.762728
-2.58942
1.67382
1.20761
-0.436151
-0.149293
1.06221
-0.975794
-1.22724
1.21098
0.752182
2.05593
1.84116
1.69888
2.14987
0.551399
1.2279
1.23574
1.23619
-0.334543
-0.538964
2.37872
-0.30215
-0.407604
0.459839
1.75566
0.049466
0.664548
0.778431
-1.81049
0.108252
-0.367257
-0.938061
0.326431
-0.268338
-0.315059
0.877632
-0.954302
0.427689
2.69496
0.537142
-1.26377
1.54311
2.32403
2.89721
0.174628
0.618735
2.03187
-0.334528
0.810125
0.951647
-2.01281
-0.595803
0.127665
-0.460926
-0.859704
1.45807
-0.108062
1.36367
1.9644
1.60186
-0.453111
-1.23802
0.777232
2.41789
1.43581
0.616808
-0.574429
-1.57837
-0.358711
0.614632
1.12975
0.786927
0.850083
1.97293
0.863039
-0.493511
-0.341186
-1.26608
0.331621
0.604849
0.216171
-0.408481
0.107608
0.637914
0.98378
-0.371348
-0.645103
-0.404844
0.524641
0.179993
0.336332
0.0562563
0.510344
-1.29688
1.16398
-0.145818
1.29468
1.65811
-0.609429
-2.14551
1.89448
1.80195
1.57202
1.37986
-0.100794
0.899708
0.840946
-0.0668549
-0.483666
0.513472
-0.00974442
0.612104
0.79646
0.583105
1.07891
-2.28229
-0.117094
0.380875
0.842303
-0.145081
2.18
0.178732
0.497665
1.02726
-0.672668
-0.220427
-0.00534489
1.15656
-0.19486
0.660561
0.816456
-0.530157
-0.0180845
0.903807
1.4623
1.49214
1.13001
2.44082
-1.00408
-0.916103
-0.678421
0.42635
-0.105689
1.634
-1.03359
0.205701
0.00629135
0.761166
1.41881
-1.1337
2.65663
-1.11039
1.53942
-0.780215
0.392657
0.635618
0.197498
0.953418
-1.19067
1.70504
-0.980686
2.29852
-0.151546
1.20007
0.239738
-0.873452
0.00657647
1.47303
-0.53186
-2.312
-0.648365
1.72119
1.80696
0.701262
-0.255432
-0.797573
-0.63939
2.26609
1.81086
-1.10213
-0.280302
0.678527
-0.123078
1.24267
-1.83238
-2.04755
-0.263301
0.55763
0.936472
-0.990857
0.014964
0.215764
-1.03527
-0.195074
0.861858
1.53691
-1.54064
0.503589
-1.50882
-0.140524
-1.26876
3.23808
1.12615
0.871652
0.303262
0.817051
-0.133566
0.448502
-0.125957
0.0206382
-0.0432565
-0.239231
0.674121
-0.0788377
1.88679
1.11813
0.435139
1.03462
-3.15468
1.53916
-0.870821
1.20733
0.153175
0.00994975
-0.117609
-2.49382
1.08475
1.18036
1.21223
0.160139
2.00733
0.982326
-1.41502
0.413534
0.467634
1.28858
-0.287968
0.349157
1.59641
1.70623
-2.65338
-0.800885
0.86585
1.40498
2.04223
-1.20837
-1.06143
0.835231
0.668369
0.868617
-0.100229
-1.44009
0.153602
0.781932
1.03741
-0.0523174
1.40729
-1.61248
0.243122
-0.167605
1.27374
-2.03798
0.11671
0.571313
-0.131771
-2.36685
0.466426
-3.18877
-0.99689
1.33032
-1.2641
-0.748507
0.182557
2.16316
-0.376132
1.58118
0.679703
-1.16316
-1.02162
-0.193242
-1.01687
0.0286123
1.83897
2.25882
1.46045
-1.0815
0.143409
-1.13019
-1.25713
-0.216028
0.0949309
-0.275863
-0.733194
-0.355798
-0.0125286
-0.20727
0.230402
-1.71124
-0.872741
0.0701469
-1.73601
0.790542
-1.67438
0.757625
1.15857
-0.103082
0.894782
0.674783
0.295162
-0.726247
-0.576911
0.161687
-1.17939
2.33216
2.01382
1.23489
1.63743
0.292025
1.17514
0.0238387
1.19342
0.657
2.53694
1.91091
-1.09324
0.525212
0.800574
1.55646
2.71379
-2.07068
1.1018
0.49793
1.25858
3.03771
-1.42981
-0.944568
0.835906
0.574054
3.14412
-1.15068
-0.372863
0.0758985
0.600348
1.50165
-0.738548
-0.246276
-0.474925
-1.6104
0.903958
0.535155
1.16587
2.19533
-0.48005
0.366064
0.84336
1.55213
-0.238689
-0.924145
1.3979
-0.354744
0.233604
0.00390828
-1.18402
-0.728773
0.415055
-0.124473
0.450876
-0.000184677
-2.14126
0.801687
-1.65881
-0.0461857
0.000801607
0.619192
0.35939
0.430905
-0.656389
0.434775
-0.692181
-0.718616
0.214363
0.250121
0.386272
-1.14266
-0.314279
2.26035
0.764637
-2.49245
0.274251
0.097834
2.97286
1.83279
3.65715
-0.566778
-0.113914
0.116948
3.11652
0.77611
-0.457258
0.400157
1.41368
-0.68332
0.238206
-0.643554
0.666645
-0.224001
0.876266
-0.332136
-1.46601
2.03828
-1.06713
0.227054
0.819407
0.0534988
-0.0972985
2.03334
2.1243
1.36259
0.80989
0.385983
-1.08069
-1.63249
-0.195976
1.35028
1.11356
0.150895
-1.02204
1.02787
2.03634
-0.184662
-0.347468
-0.934944
0.244469
1.67167
-0.186655
0.501896
-0.304647
-0.0682398
-1.1117
-1.50727
-0.859425
0.788214
1.66093
0.687679
-2.64504
0.668951
0.548466
-0.362079
-1.83176
-1.74082
-1.04629
0.86104
0.923665
-0.687803
0.244006
-1.19499
-0.416026
1.29035
0.479983
-0.978795
-0.0318186
1.08846
0.817982
-0.0827888
0.318942
0.289702
-0.964532
-2.33424
0.743586
0.543463
0.696436
-0.596327
0.776365
-1.97702
-2.20427
1.47559
0.746107
-0.261451
0.561311
0.170155
-0.00381292
2.32701
2.14993
1.066
-1.22047
-1.05548
0.731651
0.722643
0.195134
-0.184389
-0.71904
0.0582459
0.0550079
0.243143
0.265287
1.11075
1.20254
2.18401
1.069
1.68212
-0.615506
0.595671
0.627854
0.464128
0.139419
-1.51102
-2.51333
-1.20682
1.4973
-0.63883
0.913583
1.00725
-0.268433
1.07263
1.5904
1.95498
0.875917
2.67799
1.84877
0.69578
-0.638488
3.26356
-1.07574
-1.06334
0.22727
1.45725
0.120123
-0.0678035
1.81542
2.99557
2.64362
-0.681616
0.851998
-1.07548
1.44806
-0.898531
0.553127
1.13772
-0.752754
-0.857046
0.323085
0.58859
0.0443572
0.966636
-0.60309
-0.525253
-0.265195
-0.389709
1.16392
-1.86081
-0.411974
0.592128
-1.98928
3.61357
-1.61476
2.74243
0.538672
-1.64039
-3.19093
0.0961841
-0.135888
-0.063638
-2.15187
-0.342922
1.17872
2.47891
-0.964943
1.62653
-0.628632
2.20128
-0.349365
0.409767
0.608275
0.168008
-0.828841
-0.825435
0.600136
-3.15686
-0.203817
0.425717
0.527503
0.299622
-1.12394
-1.26412
1.77185
-1.37484
0.244817
-0.718513
-0.655846
1.73004
2.10413
0.930213
0.445939
0.00523033
0.233476
0.202617
-0.644321
-1.11093
-0.621662
-0.39825
-1.13085
0.891069
2.07123
1.3591
3.24746
-0.529839
0.948632
-1.68378
1.71514
-1.09878
0.226908
1.425
0.324694
1.24872
0.064581
1.12418
-0.511767
1.09911
-0.268315
0.449205
0.570495
-0.351986
0.0634019
1.88498
2.37645
-0.41634
-0.132975
0.389016
2.23316
-0.587565
-0.152027
-0.371823
0.644856
1.02251
-0.055464
-0.222659
0.119396
2.14384
-0.455622
-0.144529
1.21658
-1.31004
1.67647
-1.18445
-1.44354
0.983605
0.752577
0.149238
1.63161
0.38932
0.510101
0.336445
1.08956
1.78133
0.304963
0.719088
0.680222
-0.561653
-0.0693348
-1.35456
0.100789
-0.381342
0.497391
-1.17755
0.0261734
0.19224
1.07822
0.921963
0.704099
0.0284121
0.387324
1.09785
-0.454408
2.44787
1.36596
0.390864
0.186921
0.0153494
0.633561
0.249808
-0.159866
0.401146
-0.346755
-1.29809
2.81768
3.39487
-2.16282
-0.600082
-0.2635
0.451981
-0.491457
0.271443
-0.539761
-0.965437
-0.81532
-0.238193
2.29031
-0.493212
-0.809284
1.22
-0.802481
2.30999
-0.292758
-0.873571
1.63423
-0.295308
0.152334
-2.04662
0.549356
1.15672
-0.415847
-1.03968
0.588272
0.780912
0.472205
-0.16383
-0.0749431
-1.96465
-1.17253
-0.91151
0.536033
1.34261
-2.06014
-0.716055
-0.00455095
-0.985844
0.463962
1.44656
-1.59427
0.0816691
0.171015
-1.00141
-0.629859
1.49529
0.886143
0.87563
0.706793
-1.77039
-1.12311
0.924171
0.171073
-0.0736326
0.240097
-0.203679
0.726329
0.736315
-2.71232
-0.562456
1.28371
-1.41215
0.118209
-1.68543
-1.303
-1.00309
-0.217104
-0.821253
0.276507
-0.022836
-0.770009
-1.26971
-0.829244
0.926999
-0.788152
-2.39621
0.227165
-1.62272
2.35179
0.696363
-0.427404
-0.667293
1.03647
0.551411
-0.967411
2.02249
-1.14809
0.479735
-0.498472
1.41414
-0.0794024
-0.834657
-1.64159
-1.61633
1.16872
-2.18989
-1.08212
-1.23693
-1.3779
-0.0640954
-0.0898435
-1.30517
0.873606
-0.497685
0.290999
-2.12783
-1.86342
1.44249
1.5824
1.08673
-0.0371126
-0.136789
0.0630474
-0.391044
-0.556978
-0.476501
-0.512292
1.07353
0.749492
-2.50283
0.469764
0.953163
-0.152611
-0.307447
-1.02539
1.79835
-0.542894
-1.02433
-0.0364982
0.679327
-0.811529
0.458264
0.418723
0.141803
0.260031
-2.58334
-0.248851
1.29889
-0.0495909
0.753775
-0.372211
-0.930389
0.38334
-0.608463
0.407568
-0.0399299
0.316591
0.631207
1.11183
0.505814
-0.684704
-0.676922
0.408544
0.00415807
0.449821
0.5386
-1.01451
-2.19643
-0.610019
-1.25704
1.83857
0.360828
0.512957
3.09956
0.657851
-0.0684453
-0.981426
0.121899
-2.52795
-3.11121
-0.49141
0.41101
1.14314
-0.288582
-0.589274
-0.664518
3.34884
-0.408129
0.708913
0.40057
-2.0524
-0.624387
-0.641349
0.00520961
-0.219628
0.141081
0.564984
-0.318948
-0.189146
-0.125332
-0.178768
0.246089
0.62244
-0.211413
1.83359
-0.544857
0.375261
0.980826
-0.980599
1.15503
-1.5588
0.0722988
-1.29002
0.291414
1.25613
-0.328755
0.0452839
-0.259011
-1.41168
0.0530709
1.15513
-0.291572
-1.07302
-0.713054
0.276788
-0.0775993
-0.192391
-0.351649
-0.0655267
0.529758
-0.179151
-0.133916
-0.745432
-0.535062
-0.243657
0.378037
1.57316
-0.653344
-0.683743
-1.06498
0.0270504
-0.513075
-1.31804
0.676932
0.64819
1.23438
1.27424
0.49629
0.535975
-0.316991
-0.112254
-0.995347
0.577474
0.335607
-1.68201
-0.784921
0.677775
2.09148
0.404239
0.752204
-0.195724
-0.281575
-0.444615
-1.48153
-0.0396576
-0.437685
2.17033
-1.54639
-2.84857
-0.491455
0.838288
0.962756
-0.195429
-0.931611
-1.84065
1.02586
1.66063
-1.57808
-0.0184376
-0.931207
1.76395
2.31481
-1.35706
-0.609889
-0.43784
0.392451
-0.221397
-0.830568
0.298406
1.11098
1.12587
-0.797187
1.44946
0.864265
-0.252337
0.95598
0.246715
-2.56268
0.313181
-0.483604
0.0767594
-0.984693
-0.443653
-0.898174
-0.535572
0.522332
-1.50983
1.1554
0.0445952
0.835839
-3.36916
-1.47858
-0.823158
-0.224819
-1.11538
3.37862
-1.49221
-1.6003
-1.50131
-0.545824
0.47009
2.20368
1.8134
0.861085
-1.01823
1.49205
0.0581742
1.95538
-0.950357
-1.01129
-0.647569
0.171405
-1.1519
1.3668
1.17389
2.21208
-1.39196
-0.165974
1.68708
-1.45024
1.37532
1.11005
0.45946
0.916978
2.70131
1.45508
1.27733
-1.06578
0.920774
-1.6103
0.396696
1.17083
-1.87476
-0.135104
-1.64956
2.06597
-0.557918
0.472751
0.872894
1.26351
1.88178
-0.89265
0.847356
-0.119399
0.338584
1.08032
0.352275
1.03016
-1.14366
-0.555927
2.28655
1.14472
1.7432
-2.83455
-0.511565
-0.575109
0.562958
-0.00224357
-1.32869
-0.758404
0.123815
-0.495413
-0.112242
2.11035
1.1015
0.892574
-0.673813
0.0122452
-0.0912341
0.00921986
-0.271477
-0.302318
0.349211
-0.668497
1.28238
1.01356
-0.740488
2.41302
-0.572168
-0.527686
-0.881317
-0.377202
2.23324
-1.24023
0.0860709
-0.850003
-1.45434
-0.279151
-2.54982
1.89229
-0.461941
-0.330082
-0.443404
-1.32949
-2.27245
-1.14837
-1.02376
-1.13804
-0.233298
-0.0441637
1.13091
-0.124826
-0.846232
-0.1654
-0.443996
1.33336
1.74765
1.65812
0.731524
-0.423264
-0.987764
-1.16297
-0.497229
-0.375067
0.500219
-0.670095
1.23068
0.982644
-0.132626
0.683651
-0.0198425
2.16285
-0.241067
1.7876
0.326119
-1.85767
-0.754343
-1.14589
0.591278
0.0205494
-0.824316
-0.10587
-1.30056
-1.61957
0.192979
0.467564
0.582978
0.761588
-1.96136
0.578128
-0.194968
0.678738
0.189008
-0.710114
0.73776
-0.00425415
-0.339704
0.365064
-1.36305
-1.02587
1.00134
0.99684
1.43538
0.737512
1.25468
1.28645
0.646613
1.22703
-1.4722
-0.0985681
2.80845
1.3204
1.49664
0.00766082
0.580455
0.864303
0.0748488
-0.485842
0.514684
0.39357
-0.790188
-0.639321
0.493003
-0.979078
0.833001
-0.609225
-0.50462
-2.06704
-1.29463
-0.78012
-0.477602
-2.46315
-1.41677
1.79288

## Sheet: -8 to -4
1.47786
0.362322
-1.36064
0.0281737
-1.32138
0.0407547
0.20026
0.709068
-0.821568
1.13453
0.514422
1.30991
0.492606
1.51033
-1.35779
-0.695224
0.571982
0.755991
-2.80807
-2.82494
0.297087
-1.62425
-0.521817
1.74561
-1.9682
1.09475
0.424004
-0.476364
0.145704
-0.951544
1.12074
0.252903
-1.62089
0.0771771
-0.373046
1.4035
0.76315
2.41999
2.83823
-0.442014
0.66492
1.08174
-1.36794
0.100007
0.185801
-0.968673
1.62741
0.627328
0.757267
0.269255
-2.34135
0.899722
1.57722
0.285311
0.00351888
-0.0389337
2.28188
-0.874685
-0.685429
-0.307745
1.25485
1.07979
1.4811
0.324073
3.27414
-0.41311
0.805845
0.280398
1.93628
1.1743
1.92632
0.930604
0.0643806
1.93903
0.445356
-0.571338
-1.22017
3.65545
-0.601848
0.967699
0.748409
-1.14387
0.592665
0.333108
0.189025
2.20752
-0.338843
0.819195
0.809491
0.647391
0.73846
2.10335
-0.639984
1.02922
0.289818
0.952298
3.41537
1.88426
1.48112
0.896186
-0.382502
1.76429
1.46694
0.342096
-0.538033
4.14561
1.00209
-1.09315
-0.613588
1.13734
-0.234688
0.73111
-1.33096
-0.789549
0.0989714
0.284246
1.49008
-1.10552
-0.0504019
0.743558
1.51239
-0.999611
0.312866
0.841765
1.51262
-0.672106
1.38461
1.65901
0.351521
-1.49269
-0.213112
-1.29571
-0.245404
0.615357
0.367093
-1.02525
-0.0649823
0.705497
-0.151278
-1.98066
-0.14564
0.455094
0.686507
0.303739
-2.29041
0.677083
2.29081
2.05937
0.14159
2.23009
1.07847
-0.802619
-1.9419
-0.232886
0.775689
-0.0419152
0.534069
-0.225875
0.622702
0.201996
-0.766461
0.233117
-1.33219
-1.11809
-0.131017
0.834677
1.83217
1.73264
-0.0383005
0.346823
0.111748
-0.399341
1.89049
0.926758
-0.953041
0.789798
1.62113
2.90769
0.520194
0.713867
0.689942
-0.336449
-1.32549
0.238309
-0.374516
0.859458
1.36299
0.882204
0.40298
0.329421
-0.394848
-0.0927857
-0.756934
1.15847
1.38361
0.314434
-1.64619
0.661644
-0.461892
0.411995
0.686223
0.0229819
-1.14556
-0.553924
-0.770041
1.73992
0.624624
0.47823
3.00108
-1.18682
1.32383
-1.32446
0.502952
-0.190212
-0.20348
-1.18669
1.53352
-0.745236
0.0332656
-0.240993
-0.838334
0.764026
0.887433
0.322193
-1.03228
-1.04916
-0.203936
1.46453
-0.646905
-0.768559
1.2058
-1.77061
1.29411
0.483718
-1.49116
-0.731023
-0.45509
-0.0965046
-1.49227
1.28418
-0.601177
-1.96039
0.4743
0.354712
3.29575
-0.230049
-0.376757
0.246571
0.226542
0.893739
0.804748
-0.260145
1.66544
-1.19343
1.53514
-2.58518
-2.0064
-0.201129
-1.05433
0.994783
1.52093
-1.96029
0.207786
-0.774824
0.344866
0.75646
1.8133
-0.850018
1.88587
1.71265
-1.58779
0.356778
-0.748526
-0.336707
0.121914
-0.955607
-0.588421
2.33786
0.275816
0.625388
1.6421
1.16215
1.05682
1.00264
-0.276029
0.921714
1.03319
0.921734
2.13978
0.891511
0.680052
0.859943
-0.108858
-1.53968
0.817546
-0.298509
1.04967
-0.189931
1.6292
0.258732
-1.90553
-2.14476
1.46801
-0.599836
-0.514479
0.685
-0.84125
0.759003
-0.56393
1.43208
1.54606
1.72764
1.63823
-1.87324
-1.41631
0.868361
-1.20986
1.67768
0.387034
-0.908714
-2.16634
1.98774
0.828344
0.776429
-0.779518
-0.698416
0.418417
1.90133
1.23209
0.859217
0.39301
-0.448073
1.63177
-1.74101
0.0951056
-1.04787
-0.22493
-0.695284
-0.561895
-2.70246
-0.422889
-1.4375
-1.42112
-0.452599
0.270791
-0.851461
-1.51166
0.422777
0.722071
-1.39129
0.842402
-0.581629
-0.181149
-0.212534
-1.76202
-0.154922
1.21531
2.13958
2.0081
-0.858108
0.101261
-0.471634
-0.191324
0.108561
1.8952
0.141252
-0.583608
-1.609
-0.7336
-1.43791
-0.1706
-0.676324
-1.13776
-1.05846
-1.3911
-0.985447
0.0936135
0.329542
2.39427
-0.121393
0.478379
-0.302273
0.993039
-1.04223
0.541976
1.04391
-0.289467
0.112936
0.010043
0.145483
1.08266
1.89841
-1.55777
-0.235457
0.276027
0.900016
3.31036
3.07502
-2.02846
0.00316412
1.61111
1.08405
2.90701
-1.03709
-0.450098
1.24971
2.58025
3.49899
-0.771304
-0.547207
0.941893
-0.681416
0.933816
2.14793
-1.01486
-0.437455
1.41053
-0.278984
-0.763488
0.499196
2.36418
-0.657475
1.26308
0.819893
2.09749
1.48042
-1.18711
0.144435
-1.53391
-0.392856
0.0743213
-2.11284
-0.230522
-0.60852
-0.535752
1.21905
1.82221
-0.710131
-2.86442
1.39337
1.42553
-1.30734
2.09503
-0.226991
-2.03528
-0.657398
0.0485577
0.350865
0.320719
-0.849129
0.64449
0.83873
0.359325
-0.378824
1.1541
4.35852
-1.57623
0.557265
-0.612503
2.84399
3.50185
3.78319
-1.79963
0.818668
0.335488
3.55239
0.413681
0.448912
-0.199067
0.49114
0.270084
0.156841
-0.842678
-0.514044
-1.4856
-0.0309879
-0.64048
-0.222734
0.452916
-0.00132859
0.00124792
0.388234
1.92599
1.25331
-0.136679
2.10563
0.243034
1.17495
1.5117
-2.59991
-1.11318
1.16096
-0.458466
0.838772
-0.232937
0.743015
0.658708
0.650073
-0.963877
-0.646786
-0.221056
-0.183265
1.9068
0.0211758
0.0214411
1.98316
1.24684
-0.55527
-0.0749499
-0.0204624
0.0107243
1.77263
-1.33316
-1.82099
1.00002
-0.596705
0.174331
-1.83736
0.159282
-1.49856
1.86348
-0.328251
-0.195482
-0.153126
2.18694
-1.11741
2.5216
-1.01569
-1.4041
1.4926
0.925601
1.73083
0.827906
1.37703
-0.687563
0.433617
-0.920792
0.255268
0.474834
-0.0437746
0.834314
0.822815
-0.634018
0.98931
-1.09029
1.76231
2.46206
-0.321538
-0.408051
-0.174481
2.19258
1.10029
1.96728
2.76441
-0.174938
-0.847218
-0.72591
0.983759
-0.416088
-0.0643029
-0.345119
-0.592758
0.644571
0.0143228
0.192037
-0.991397
3.09504
2.3242
3.03309
0.00355872
-0.708254
-1.23374
1.60156
0.853063
1.01068
0.68089
-2.82119
-1.86343
0.117585
0.0140451
-0.0636006
1.72758
-0.581
-1.24191
0.862512
0.104335
2.11785
1.504
-0.643907
-0.17577
3.17985
1.49246
2.36094
0.708473
0.303946
-1.05591
0.242948
0.468491
0.700569
-0.404294
1.43768
3.85952
3.2717
-1.5802
0.713298
0.627191
1.36028
0.980384
0.554226
0.023381
-0.308448
1.31838
-0.194376
-0.352239
0.89971
0.746453
-0.152826
-0.00783517
-0.642948
1.27617
0.370424
0.579709
3.25611
-0.303781
3.4299
-0.762803
3.65055
0.796474
1.26275
-3.31156
0.809225
-0.45378
-0.487462
-0.425645
0.530038
5.16793
1.32876
2.40205
-3.09297
1.89975
0.321322
0.806803
1.80372
-0.255226
-0.334204
-0.866001
-0.798528
-0.112828
0.391582
0.271263
-1.05152
-1.00225
1.66044
-1.02648
-1.17451
-0.0663169
2.06085
3.03513
1.24055
-0.36239
0.479013
0.640273
1.4154
1.30018
-1.29868
-0.22539
-0.445693
0.803281
0.117744
2.88354
2.01608
-0.850915
1.3331
-1.62323
1.24044
-0.224219
-0.220579
-0.663844
1.55651
1.30033
-0.894816
1.16052
-1.21151
2.49291
0.448397
0.292403
-0.108884
0.891003
-0.815387
0.315499
2.71638
1.92292
0.476935
-1.24304
-1.59228
2.93198
2.35348
-0.436572
-0.107792
0.722067
2.6544
0.489786
-1.20535
-1.12232
1.78905
2.02973
0.524297
-1.11219
-1.59579
1.40103
-0.38689
0.352897
-0.64703
-0.14658
-0.690603
1.89905
-0.358821
-0.626515
0.185619
-0.170987
0.0665315
1.39841
0.125356
0.563181
-2.08483
-0.787166
-0.060486
-0.445285
-1.45533
-1.31779
0.0110282
0.308171
-0.447449
0.772666
0.0395006
1.10548
0.479065
0.159214
0.25813
0.770742
-0.705611
2.21627
2.34662
2.45078
1.27069
-0.79325
0.0302321
0.266728
2.63367
-0.348381
-1.21148
1.75756
3.53784
0.723131
-0.525131
-0.0554096
0.505542
1.43469
2.69888
-0.523585
2.06091
-1.46165
-0.902881
-1.27166
-0.609884
0.96225
-0.50784
-2.19669
-0.494441
1.27228
-1.04405
-0.010762
-0.87917
0.934727
-0.658722
-0.813031
0.792996
0.700935
0.512365
1.43318
-0.869252
0.485166
0.330284
0.652952
1.39859
0.43396
-2.28541
0.995501
-1.284
-0.5656
1.61352
1.91011
-1.6513
0.623241
-1.351
-0.877057
-0.265694
0.759861
-1.72613
1.58787
0.171722
-0.195917
1.14294
0.621884
-0.602211
0.382479
0.242828
0.501061
0.318164
-1.74812
0.917915
-0.105912
-2.16504
-0.989031
0.0746843
-0.0269861
-0.732465
0.0364591
-1.17562
0.606496
-0.97331
0.20527
-0.059984
-0.64989
1.3165
0.73009
-1.39861
0.175823
0.0207751
-1.23299
1.71671
-2.04802
0.83913
2.03143
-0.724163
-1.58032
-0.263215
1.37105
0.429241
-0.431317
0.099221
-1.11758
0.0606833
-0.881416
-0.545148
-1.17024
-0.832085
-0.476625
-1.61139
-1.3984
-0.869503
-1.45664
-0.743283
-1.40598
0.0936649
0.70889
-0.39259
0.459201
-0.164295
-0.542341
0.395418
2.74634
1.74417
-0.0101412
0.672403
0.747885
-1.24777
-0.0306089
-0.93477
0.535989
0.6959
0.410596
0.492218
2.11617
-2.35898
0.211319
1.70882
-0.887998
-1.12325
1.06423
-0.670648
-0.424792
0.599967
-0.561032
-1.31183
0.362488
-1.87547
0.919535
-0.989092
-0.770887
1.04048
-0.399792
-0.854103
1.51589
-1.29032
-1.19981
1.07696
-0.945486
-0.249623
-0.126293
-0.429747
-0.59776
0.0553329
1.11301
0.174517
-0.401092
-0.639576
0.435072
0.633865
-0.601272
-0.282512
-2.27246
-0.480138
-1.48555
1.6791
1.36499
0.471151
1.51446
2.39777
0.335296
-1.11227
0.503343
-0.0439787
-0.03715
-2.78905
1.00814
-1.42589
1.65861
0.0742504
1.02048
1.17884
-0.650219
-0.598631
1.62557
0.781385
-0.819311
0.187367
-0.288554
0.757836
1.36607
1.19525
-1.46843
-0.990506
-0.397813
-0.374831
-0.132321
-0.147719
-0.976817
-0.461308
-0.371459
-1.4729
-0.430285
1.23879
0.340873
-0.192847
-1.78461
-0.902255
-0.474337
0.437898
1.45815
-0.800774
-1.33384
-0.838965
1.72637
-1.89201
-0.460475
0.156435
0.347564
0.118524
-0.063269
-0.577593
-0.775292
-0.201483
-0.237437
1.7894
0.115883
1.30795
0.714318
0.160089
-0.698096
-1.03921
1.78404
0.416216
-0.048667
-0.359944
-1.06961
-0.220057
-1.08686
0.567587
0.697087
1.17865
1.08812
0.290413
0.834236
-0.248602
0.250021
1.51838
1.3154
-1.30241
-1.28894
0.754512
1.85255
0.698125
-0.164848
-0.5431
-0.126023
-0.54506
-1.78757
-0.298387
-0.892088
2.68894
-0.776274
1.26017
-1.17086
-0.942879
0.544227
2.49182
0.942303
0.147758
-1.95161
-0.0160247
0.801308
-1.02325
0.495244
1.52259
-0.823002
1.27584
-0.611592
-1.35519
-1.13145
-0.0451317
-0.149913
0.560218
0.156812
0.302121
0.934439
-1.54213
-1.62524
-0.0659971
0.998543
-0.675697
1.26369
0.939264
-1.21043
0.247734
-0.388397
-0.395312
-1.14565
0.446731
0.486775
-1.28434
-0.713953
-1.85799
-0.956449
-1.16214
0.906386
-0.971986
1.24018
-0.260237
-1.15414
-1.07361
-1.74188
-0.780243
-0.0412391
-1.18868
0.346512
0.749557
1.42018
-1.07789
-1.23616
0.493043
-0.818524
1.06577
-1.17358
-1.28086
-0.258111
1.39989
-0.846058
3.02902
-1.89589
-0.176028
0.316361
-0.560071
0.0478572
0.758138
2.41853
1.9798
0.77455
2.41853
0.695979
-0.485214
1.28005
-0.12973
1.68029
-0.284327
1.93971
-1.10061
-0.21607
-1.93261
-0.655188
0.261744
-0.393441
0.916609
-1.75187
-0.979315
-1.90181
0.114189
0.60304
0.245848
-0.547892
0.708012
-0.503646
1.86629
1.49459
-1.27756
2.2259
0.334377
-1.18204
-1.86951
-0.427522
-0.105938
0.368209
-0.688017
1.40786
0.728889
-0.107929
2.66591
0.572888
-0.454873
-1.58628
0.198877
-0.999813
-0.887987
-1.15825
0.302114
-1.76769
1.54788
1.05781
-1.7149
2.44497
-0.14205
-1.37936
-1.50454
-0.475521
-1.79028
-1.51211
-0.844193
-1.0796
0.194983
-1.37843
2.25531
0.0418317
0.842048
0.573461
-0.70763
0.576053
-0.440826
1.3915
0.294501
0.469422
1.90755
2.13034
-1.14526
2.86036
-0.478675
-1.39142
0.680255
2.82587
-2.32121
-0.811695
-1.4195
-0.669049
1.03213
0.59147
1.22658
2.92676
-0.571763
0.39934
1.17568
-0.153343
2.00851
-0.0938461
-1.24002
-0.207041
-2.14122
-0.163548
2.52134
-0.390529
-1.14893
-1.76056
-1.55267
-2.52564
1.35177
0.376566
-0.383004
0.194128
0.0368829
-0.109997
-0.420553
-0.173623
0.951175
0.0825483
0.174656
1.23538
-0.531774
0.0697389
0.961885
-0.0892941
-0.125827
-0.547238
1.83344
0.702313
0.108819
0.897229
-0.0971696
0.0699298
0.276445
-2.89765
-0.997714
1.44717
1.22661
1.60759
-0.301035
-0.0700475
1.01165
-1.32207
-1.53002
-2.03239
1.46883
1.63586
-1.51049
-0.931182
-0.115321
-1.52102
-1.08301
-1.49758
-0.831755
0.199556
-2.13032
-0.933044
-0.755154
-0.574751
-0.338063
-0.912271
0.662187

## Sheet: -4 to 0
2.53978
-0.116603
-1.22
-0.572419
1.13366
-0.503149
-0.491419
1.2867
-0.634264
1.37908
0.779502
-0.318426
1.34594
1.20829
0.486259
1.33149
0.881922
2.02587
-1.45862
-3.5164
0.327846
0.575478
1.06207
1.2627
-0.648665
0.75107
-1.32568
1.74389
-0.288159
0.664719
-0.522148
-0.0966102
-1.23821
0.573423
-0.604836
0.60958
3.39692
0.572729
1.87349
3.28748
0.591095
3.06308
-0.887132
1.22037
2.43869
2.50382
-0.0742707
-0.543099
-0.620521
1.83085
1.14223
0.282678
-1.42781
-0.341048
0.326711
1.76642
2.26042
0.177561
-0.205908
-0.675788
-1.51212
0.270719
-1.34419
0.686046
2.2526
1.45921
-0.173186
3.47623
0.312681
2.16093
-1.58625
0.129716
1.34565
-0.5879
-0.0118228
1.6182
1.07362
1.78797
1.44903
-0.419963
1.50834
-0.439134
-0.479294
3.9273
1.51738
2.44886
2.888
0.615209
2.2147
0.829107
-0.133548
1.27966
-1.03434
1.73149
0.81285
0.636748
0.958502
0.11463
0.879251
1.05215
1.65999
1.30854
0.497854
1.75374
-0.44971
2.31733
-0.349251
-0.352828
-0.514621
1.36641
0.0638068
-2.20425
1.92119
2.63325
-0.48034
-1.73248
1.97482
1.66538
-1.58066
1.00576
2.18814
1.42165
-1.34913
1.33693
-1.69901
-0.791895
-0.667836
0.426244
1.04834
-0.16335
-0.527875
1.81383
1.1899
1.64448
-0.529084
-0.818951
-2.21895
0.914406
-1.28009
-1.19234
0.258674
0.0409173
1.61135
1.17255
1.26085
-1.42935
-0.987098
-0.303536
1.40329
2.06689
0.717898
-2.54797
-0.332051
0.24328
-1.02219
1.43692
0.00967357
0.790796
-0.14522
-1.1533
1.87943
0.641944
0.164493
-0.304206
-0.159393
0.698309
3.22938
-0.1331
0.0625053
1.64011
0.539317
-0.466577
3.50418
2.07054
2.77889
-0.616504
-1.06315
-0.456486
0.46221
-0.482616
0.0604817
0.185236
-0.702709
1.02358
0.40359
0.110154
-1.27828
-0.689563
0.436334
-0.708304
1.6282
2.30334
-0.266297
0.101086
-2.39527
1.90284
0.133542
-0.193326
0.0784996
-1.11027
-0.772641
-1.36074
0.261284
1.66431
-2.31005
0.764396
3.69579
0.523261
1.25285
1.33786
-2.04007
0.246549
0.173197
0.328899
-0.705577
0.267124
0.298151
2.07302
-0.277941
-0.531736
1.3607
-0.774039
0.775058
0.806994
-2.66549
-1.16247
0.934248
-0.630847
-0.0022432
1.11435
-0.176998
-0.692053
0.251472
-0.669695
2.18626
0.62781
-0.833189
-0.377957
-0.147564
1.2311
-1.31564
-1.88618
-1.5827
2.08299
0.868665
1.55787
0.758715
0.468377
-0.136052
-0.520858
2.13699
-0.968598
0.484902
-0.138497
-1.412
-0.263395
-0.853561
-2.77387
-1.20073
0.977187
-0.848651
0.166122
2.18853
-1.1138
0.569575
-0.482274
-0.0382093
-1.60178
0.275041
1.85273
-0.930857
0.417299
-0.851605
1.17317
-0.305934
-0.612164
2.69795
-1.40157
-0.281565
1.23811
0.425355
1.13495
1.88383
-2.09373
-0.00319865
1.11211
0.639146
-0.861364
0.661918
0.55294
-0.313595
0.93468
-0.353927
-0.472953
-1.17096
0.578351
-1.15392
0.394686
1.67258
-2.33539
-2.49496
0.734876
-1.52512
-0.026528
0.945134
2.1035
-0.613724
0.545405
1.02665
-1.07227
0.316513
1.17806
0.0653714
1.46016
0.00750539
-0.715378
-0.723872
0.134998
-0.376674
1.23939
1.55665
-0.230045
-1.10229
-2.21157
1.13359
1.00803
-0.226742
1.28105
1.28274
1.04611
-0.300711
1.85182
3.32415
1.13831
1.76878
3.25882
-0.825163
-0.773731
-0.664441
-0.782493
-0.229936
0.398171
-1.60408
0.495576
1.32001
0.550946
-1.17081
-0.440153
0.249428
-0.590711
-0.481877
1.1723
-0.214843
0.358777
-1.1045
0.0625445
0.235551
1.1548
0.251036
-0.508699
-0.958913
1.59929
-0.735275
1.80413
-0.281426
2.19736
1.9267
0.325598
-0.173576
1.77135
0.104283
-0.327098
1.95495
-1.24705
-0.291865
-0.767787
-0.347409
-0.114754
0.411279
-1.63751
-0.73145
-1.06219
-1.34382
1.55265
-0.000579092
1.44953
2.46922
0.372564
-0.434863
0.833523
2.46774
-0.709416
-0.456796
-0.759479
1.63792
1.54396
2.23178
0.644733
0.54965
0.141339
0.834977
-0.781511
0.258255
2.23842
2.0807
4.64251
3.07455
-1.28396
-0.107912
2.10387
0.408226
3.79386
2.94974
0.302873
0.147494
1.52439
-0.590052
2.27972
2.85397
-0.652292
1.96218
0.976649
0.221795
0.408115
2.80269
-0.245665
-1.72071
2.4928
-1.85449
-0.526395
-1.46208
2.85018
1.20612
-0.157229
0.707188
1.76278
-0.752504
-0.619053
0.564298
-0.331471
-0.667415
0.793112
2.10266
-0.371652
-1.4255
-0.196732
-0.614569
-0.260852
0.721448
0.495787
-0.914283
-0.289004
2.15108
1.88096
-0.848894
0.137248
-0.766672
-2.84227
-0.82662
0.685049
-0.673916
-0.678324
-0.312084
-0.730131
-0.124911
-0.0743377
1.35783
0.567502
0.611813
-0.382342
-0.00158429
-0.120184
4.77534
0.316751
2.63629
-1.45434
0.252813
3.23543
3.1478
0.245237
-0.856038
1.7533
3.16856
-2.14673
-0.0218645
0.0332413
1.28334
-0.112651
0.394983
-1.11075
-0.379408
-1.15768
0.984051
1.26372
0.440115
-0.355023
1.02249
3.27813
0.949642
0.659852
1.26766
0.727833
0.926498
-2.33487
-1.05379
-0.287192
0.96933
0.161671
0.791448
2.05509
-1.62838
0.188584
-0.300159
0.667601
1.2459
0.307958
-0.25773
-1.33634
-0.319397
1.98079
-0.202694
-0.54534
1.61777
0.221253
1.44442
1.06406
0.587874
0.47614
0.436928
1.33598
3.34003
0.803067
1.7114
2.08698
0.320802
0.608643
0.373549
-0.126561
0.929928
1.54417
2.97473
-1.27932
-1.33294
2.20786
-1.17201
-0.0069231
1.98759
1.14035
0.309261
1.28312
2.39385
2.16064
0.72405
-0.0839759
-0.945544
0.904528
1.27446
0.966412
-0.0948071
-0.512246
1.04989
1.39645
0.878778
0.662849
1.9671
-1.40606
-1.81074
-1.65281
1.35506
2.70479
-0.744973
-0.78581
0.118248
1.11128
-1.33685
0.911359
0.371307
1.67623
0.344149
0.140862
2.07679
0.373488
1.21367
2.66562
2.19049
-2.76854
1.62062
0.35836
0.672541
3.55476
0.483841
2.17778
-0.307764
0.344725
1.24757
0.960156
2.74704
-0.64186
-1.36454
-0.823405
0.0187553
0.184007
0.266614
1.08546
0.403334
-0.503143
-0.390865
1.65835
1.17086
2.8126
1.62861
-1.96286
-0.282312
0.152998
-0.413137
1.30453
-1.27476
2.67537
2.30932
2.72789
0.352393
0.666581
0.58215
1.66139
2.18987
-0.179519
-1.04872
3.38748
-0.817215
-0.742276
-0.211435
0.569742
1.45562
1.56578
-0.097936
1.62051
-1.03722
-0.374947
-0.0750295
0.531067
-0.332901
0.617434
1.26871
2.62387
-1.03815
4.11751
1.41709
1.40773
2.40702
-0.24252
0.482325
0.829097
1.59063
1.73723
3.87183
1.39441
0.182475
-2.84594
2.27887
0.124803
0.438205
0.889317
-0.789669
0.734624
0.0464575
0.0193131
-0.296975
0.803725
-0.842723
1.15274
0.528174
0.0212871
1.39277
0.162036
-0.399773
0.214488
1.77669
1.40341
1.71743
-0.119934
0.521361
-0.778578
1.956
1.58063
1.27185
0.707996
-1.22164
0.321494
-0.16641
-0.364913
-0.785753
1.48215
-0.444591
1.03987
-1.14713
2.81319
-1.13693
-0.424097
0.487959
2.38004
-0.204876
1.31739
-0.447867
3.21549
-2.17174
2.81085
-0.507804
0.635926
0.912307
0.167127
3.27149
0.953518
-0.221769
0.700823
-0.0314134
2.66784
1.04262
0.221583
-0.432119
0.741936
0.667634
2.33322
-0.0806053
-0.0598595
-1.02855
1.95862
0.277188
0.14159
1.40473
-0.685147
0.906865
0.305934
1.63884
0.0470424
1.37682
1.13232
-0.605897
1.53494
2.53149
-0.509307
1.07434
0.368353
1.20483
1.29805
-0.289336
2.63552
-0.0323376
0.438106
-2.47409
0.803508
-0.801169
-0.134337
-1.00413
-0.586396
-0.0276629
-0.106469
1.00896
-1.24756
0.777707
1.08256
1.21465
1.30101
0.0753339
2.14711
1.73234
1.92117
-1.21416
1.48988
0.231985
2.00913
0.930862
2.58983
-0.247591
1.66868
-0.933811
2.85014
2.95345
0.430336
-1.16316
0.390207
0.811163
1.89342
0.31967
0.797586
-1.15676
-0.753921
-0.185944
-0.312559
-0.354953
-2.43481
-0.884197
-0.483949
-0.961821
-0.833344
0.43303
0.00432539
0.178576
-0.00261831
0.806579
2.65703
0.468242
0.278106
0.408898
0.170521
-1.28081
1.02502
0.222291
-0.692859
0.514509
-0.397035
0.48064
-0.844269
1.89042
-1.02571
-0.26608
-0.700691
0.233748
-0.266039
-1.868
1.78953
-0.948375
-1.88733
0.706604
0.622729
-0.822772
0.796302
0.321559
-1.13868
0.87139
-1.28645
2.02648
1.01735
-1.19845
0.15975
-0.939998
1.11525
0.797605
-1.29401
-1.43064
0.0343048
-0.584463
0.555523
0.513014
-1.09352
1.33098
0.605168
-0.0626184
1.24794
-0.900887
1.50382
0.938639
-0.287758
1.07181
1.5074
-0.81562
-1.36829
-0.429063
-0.289123
1.02866
-1.21185
0.820977
0.424744
0.478635
-0.974862
0.986564
1.01626
-1.26848
-1.54453
0.354817
1.7636
-1.35958
1.08215
-3.13015
-1.67924
-0.953559
-1.60393
-0.308238
-0.954092
1.9123
-1.49471
-0.539858
0.46689
-0.294577
1.66254
3.20117
-0.58327
-0.25385
1.19716
-1.44454
0.70912
0.320688
1.34091
0.778239
2.40349
-0.156819
1.10839
1.37779
-0.593494
-0.713185
-0.733431
1.60686
0.663405
1.86323
0.639958
-1.8914
-0.594249
0.156321
2.54931
-0.436792
1.22784
-3.08845
-1.3287
0.307055
0.0710299
0.388777
0.342461
-1.51847
-0.563937
-0.562377
-0.921945
-0.988822
1.33463
-0.16405
0.767217
-0.436775
2.08799
0.460251
0.564454
1.49921
0.507659
1.97399
0.264626
-0.164602
-0.45273
-0.469078
-2.37664
1.63176
2.09751
1.66496
3.24846
2.69857
0.917085
-0.859828
-1.53892
1.60569
1.09129
-2.02903
-0.95406
-1.73912
2.31104
1.63277
2.34515
0.765398
0.0541253
1.26237
-0.0611051
4.47803
-1.96257
-0.740957
0.865822
-0.244764
0.98405
0.376554
0.265085
1.07618
-0.320207
-0.399904
-1.01994
2.0479
-0.611928
-1.80584
0.32543
-0.350087
-0.126977
0.24402
1.19205
1.16543
-1.13984
-1.6696
-0.727223
-0.367897
0.657318
0.639486
-1.18461
-0.546803
-0.251058
1.4135
-1.15723
-1.45168
0.254605
-0.820037
1.00027
1.48317
-1.4455
-0.732787
-2.61364
0.12339
0.9521
-0.846137
0.312934
0.260879
-0.626609
-0.216354
0.323195
-0.580132
0.825896
-0.766559
0.0409566
0.279281
-0.310529
1.43855
0.780564
-0.267772
0.239596
0.902312
-0.858272
-1.99819
1.16741
2.3746
-0.9918
-2.51523
0.705855
-0.144823
1.83944
0.410397
-0.7848
-0.248678
-0.472229
-0.0679343
0.0346252
1.25263
1.13247
-0.90348
-2.08127
0.465757
1.1649
1.0074
-0.0944087
-2.03983
-1.75545
0.755853
-0.534432
-1.19833
0.864841
1.1469
-0.232859
0.39549
-0.251913
0.215509
0.236253
-0.317818
0.35971
-1.02953
0.552502
1.62203
-0.961131
0.34121
0.0694792
1.08362
-1.52538
-0.0206955
0.997176
-0.452397
0.59473
-0.514577
0.0519834
-0.637569
0.866942
0.926386
-1.29726
-0.202493
-1.68463
-0.981349
-0.0145215
0.420159
0.819803
-0.828226
0.527839
0.518769
-1.84395
1.02493
0.106475
0.746635
1.14836
-0.573778
2.0744
0.0926961
0.331465
-1.94559
-1.1827
-0.393125
1.17369
0.899431
-2.7009
1.66963
-1.50028
1.00984
-0.452644
2.59002
2.88609
-0.238276
0.737725
-0.0242847
-0.0246972
-0.384539
0.626663
1.8256
1.27869
-0.160371
1.20782
1.89425
0.0911129
-0.764206
1.47919
-1.01845
1.5279
-0.0515835
-0.741399
-1.24293
2.45293
1.16285
-1.81499
-0.568017
1.03522
0.0815209
-0.530467
-1.12879
-0.0812382
0.476798
-0.213698
1.34993
1.22173
-0.515653
-0.504467
1.92041
1.62948
-0.192368
-1.08414
-0.914554
-0.748273
-0.421341
-0.306998
-0.906827
-0.264446
1.39252
0.400204
1.76097
0.0987452
0.0147285
2.36496
0.387485
0.253066
-0.924796
0.548995
-1.19671
-1.01231
-1.24374
0.997745
-1.46056
0.949925
1.39216
-0.5663
1.95861
-1.09451
-0.325085
-2.5552
-1.75846
-0.115526
-1.52265
-0.091846
-0.775163
0.764096
-0.521836
-0.296157
-0.0907153
-1.41164
-1.03553
-0.305535
0.759572
-1.07678
1.53395
-0.530483
0.69518
0.697734
1.97696
-1.61801
1.7752
-0.960685
-1.60945
0.0420718
-0.664946
1.62221
-3.16607
-0.116269
-0.725636
-1.16923
-0.926735
-1.07848
0.826514
1.51176
1.94441
1.26497
0.720167
-1.0948
0.592324
0.845689
-0.254
0.845853
0.0257074
-0.986242
0.718226
1.24525
-2.91591
-1.06073
-0.84208
-0.958526
-1.65304
1.05749
0.427557
0.600567
0.901999
1.7697
1.125
1.29616
0.519599
-0.485784
-0.471821
-0.171656
0.326824
0.400377
0.328431
1.21495
-0.458658
-1.7455
0.743547
1.08056
-0.449955
3.06019
0.193721
-0.37759
1.55003
2.03628
-0.538862
-0.538146
2.7491
-0.535299
1.09004
0.0333328
0.893411
0.54664
0.325571
-1.8002
0.278628
1.323
0.0419923
-1.27438
-2.07562
1.29137
0.385908
-0.281766
0.67072
-1.0751
-1.58049
-1.77835
-0.459945
-1.02854
0.594114

## Sheet: 0
1.80348
0.829349
-0.485034
1.59594
0.864677
1.58129
0.880526
1.98472
0.445638
-0.304929
0.118998
1.33383
2.95763
0.44058
-0.877427
-1.35291
-1.03653
0.0143611
0.206619
3.02231
-1.55549
0.860209
1.21075
0.407805
0.584998
0.660701
5.11243
1.87354
1.52457
-0.353358
1.81126
1.38337
0.780891
-0.00942033
-1.52741
2.2283
1.64025
-1.11898
2.33249
0.981784
0.132443
2.63479
1.43063
2.30151
0.751179
1.31004
-0.700896
0.120488
2.89617
0.185876
2.21194
3.39647
0.271519
2.93902
0.486502
1.65986
0.997712
1.29368
-0.944513
-0.182461
-0.624589
3.17538
0.71292
-1.28068
1.60644
0.867185
4.00456
3.23356
0.544672
0.342562
-0.103959
1.30311
1.01445
0.946881
-0.47787
1.68689
0.157403
-0.184386
1.3943
0.529606
-0.0847567
-0.733187
0.746147
0.415546
0.888482
0.675335
-1.11396
0.573317
1.19837
0.98459
0.402966
-2.05931
1.54855
0.427511
0.289528
-0.445581
1.22867
-1.17304
-0.715235
-0.328873
0.360478
3.66092
-0.759789
1.82512
3.1963
-1.02574
1.48336
-0.0824267
1.43565
1.01048
1.44234
-1.19875
1.28234
1.84458
-0.330971
0.494581
0.136624
-1.83471
0.399541
1.69698
3.27586
-0.633056
-0.995966
-1.4757
0.987555
-0.969762
0.633359
0.790044
-1.29605
1.38284
1.76427
-1.02609
-1.11608
-0.983363
1.78266
0.421477
-0.063575
-1.33074
1.01434
-2.65292
-2.41893
0.890118
0.360992
1.64478
1.79115
0.339749
-0.974956
-0.140362
-1.04006
0.585442
-1.65734
-2.19217
1.5372
-0.879127
-1.11399
-0.963106
-0.54142
-0.168776
-0.0860439
0.231245
0.149442
-0.939244
1.49901
-0.774758
0.176366
0.141225
4.66674
-0.198173
0.52577
-0.0993847
0.194694
-1.59642
0.13387
0.0584401
0.333003
-0.636852
0.754524
1.69396
-0.691687
0.832907
-1.05253
1.18037
1.18693
0.345264
-0.711558
1.23476
0.383992
-1.08179
0.754583
0.63292
0.74211
1.33768
-0.996876
-0.428465
0.99448
0.803913
1.35052
-0.213914
0.925038
-1.76563
-1.83179
0.923766
0.655168
2.39118
0.404739
-0.567858
-0.23771
3.20304
-0.132714
2.07854
3.10761
-0.421892
-0.771088
-1.10746
-0.872601
0.825623
-1.52172
-0.80125
1.9317
1.09147
-0.404457
-1.8186
0.622011
0.369699
0.493055
2.36439
0.484992
-0.338391
0.2379
-0.477918
1.31031
-0.202918
0.747753
-0.704698
-0.0489641
1.26375
2.31208
-2.00514
2.42112
1.80544
0.589113
-1.32496
0.538979
-0.585054
-1.3507
2.16967
-0.918123
0.0360503
0.685726
-0.063705
1.00166
0.157534
1.01014
-0.859439
-0.344753
-0.460896
0.980623
0.985061
0.521983
2.03991
1.39995
0.260942
0.344703
1.15308
1.16913
0.598013
1.87954
0.196187
-3.2491
1.32422
2.46029
1.907
3.28944
2.44564
-0.52508
3.92952
3.21895
0.299578
1.03644
1.74191
-0.491407
1.9443
2.05931
0.314332
3.24768
-0.50868
-1.63674
-0.403762
-1.87347
1.18268
-1.47732
1.31066
1.93096
2.65346
0.626448
-0.92356
1.27232
0.903829
2.96321
-0.66092
0.125854
-0.053148
0.99719
0.41867
0.409279
1.82162
-0.0832876
2.74592
0.045043
0.929025
-2.85636
-0.30213
-0.693455
-0.271376
-0.381275
0.4458
0.285727
0.771004
0.844682
0.6375
0.910543
2.03662
1.03764
3.14851
-0.0572833
-1.36224
2.68998
2.1639
-1.57649
1.37915
3.303
-2.13555
1.49949
0.577916
0.53281
-0.136215
-1.71232
0.157649
0.834654
2.81207
1.18525
1.06466
0.304378
3.50396
1.21168
2.23014
0.841651
1.92213
0.938571
-2.80919
2.62015
1.35263
1.2871
1.20675
2.20533
0.626765
1.18167
0.432265
-0.413467
0.00376358
-0.790833
1.56867
1.26808
-0.152721
1.61902
-0.503757
-0.0270652
0.701725
0.350986
0.699079
0.826751
0.611744
0.248159
0.970265
1.55537
3.47977
0.587497
0.404709
0.855493
2.25247
1.04608
-0.43049
1.82101
-2.02917
2.29157
2.83644
0.821435
-0.65935
0.2324
2.13864
1.06997
1.67092
-1.54653
-0.444186
0.373555
0.54394
0.588231
-0.15187
-0.621799
3.28142
1.44473
-0.0113029
0.667319
-1.95256
-2.09512
-0.745712
-0.174349
2.84219
0.0794664
-3.12968
0.791844
0.972186
1.15114
0.952756
1.23145
-0.388997
0.318418
2.54076
-1.29355
0.894331
-0.244105
1.3629
3.63832
0.992477
1.14842
2.91649
1.19714
3.39665
1.75996
-2.4226
2.55499
-0.0297321
0.990065
0.774229
-2.08652
0.0864792
0.23981
1.42061
-0.867627
2.24578
-2.2878
-0.187831
-0.0691043
0.476282
2.00734
2.40891
1.26309
0.323407
-0.695334
-1.14297
-0.216151
1.66067
2.20601
-0.475159
-0.683114
0.854945
1.14831
-1.92985
1.44503
1.58357
-1.29937
0.300209
0.389202
1.25814
2.1601
2.63662
0.155809
-0.680796
0.385029
0.992833
1.44115
0.347465
1.23777
0.55157
3.65662
4.00789
-1.31367
0.26382
0.914084
-2.36139
-0.101658
1.67387
1.84
-0.979064
-0.0768639
0.881334
1.79368
-0.0786563
-0.149429
0.752861
-0.589213
3.62883
-0.202086
0.732865
-0.485686
-1.41776
2.05657
1.19835
1.52557
0.45171
0.416917
0.459977
1.84717
0.824291
-0.567903
1.5935
2.03058
1.49115
1.81192
-0.548828
-0.561101
-1.46294
-0.241014
-0.0392867
1.33423
0.0661189
-1.15447
1.17439
0.434353
-1.14528
1.03311
4.04755
-1.34924
1.87571
-0.461795
0.589884
-0.158215
0.3123
1.3018
0.896325
0.937635
-0.0429359
1.50583
-0.233327
0.962008
0.763744
0.413069
-0.0128418
0.913382
-0.0412153
1.71351
1.45155
0.561525
-2.94086
1.09282
-0.574195
0.972588
-0.822545
1.74387
0.039306
1.57363
2.23243
0.432132
0.583525
0.356192
0.0713022
-0.106503
0.724792
-1.20928
1.79702
0.741698
0.343141
-1.24107
-1.05191
1.16378
2.01312
-0.95474
-1.91069
-0.751559
0.381518
0.737069
-0.169485
-0.0563174
1.02982
1.0927
-0.873467
1.69453
2.07475
1.56056
-0.481112
0.781685
3.41346
3.46474
0.274537
-0.0352334
0.438153
-0.814412
-0.380625
-0.225804
-0.79897
0.160897
-0.486938
-1.1995
-1.14755
0.416874
0.657752
-0.0675666
3.04742
0.59575
2.76189
-0.36159
0.2204
0.178801
-0.961159
-0.181973
0.307088
-0.750196
-1.04438
1.96564
-0.596722
-0.934211
1.07911
0.688814
-0.134108
1.95917
-0.854048
-0.632393
1.65144
0.958037
0.549629
-0.707194
-0.00554062
0.336916
-0.483458
0.79419
-0.652409
-0.615712
0.710516
1.37706
-1.34521
0.139577
0.409835
-0.857024
-1.75318
1.34957
-0.0327512
-0.629199
2.23254
-0.876181
0.23115
0.162175
2.36518
-0.724079
0.0638515
-0.253829
1.79323
-0.33716
0.468316
-0.909636
0.122747
-0.686126
-0.953897
-1.17963
-1.97118
-1.23127
1.35513
-1.45272
-0.530811
0.206159
1.74839
-0.997853
-0.533223
0.182943
-1.77492
-0.0602563
1.42024
-1.44318
0.00540273
0.262725
-0.707872
1.19155
-0.555297
0.666314
0.0245579
0.579407
0.0556705
-0.612456
0.653745
-0.68219
1.46893
0.841627
-0.0672462
0.852296
-2.90059
-1.35019
1.75448
0.861923
0.489358
-0.441024
0.0909751
-0.0668854
0.179892
-0.910572
1.81831
-0.501151
-0.450365
1.4923
1.29631
0.819496
1.16425
1.53539
0.190076
-1.96012
-0.492322
0.0613428
1.02259
2.05242
1.7373
-0.416692
3.08884
0.528606
-0.70535
0.528105
-0.909781
0.221312
-0.479718
-0.150971
1.52927
2.16836
0.817182
1.56874
0.492347
1.35165
2.85548
-1.26019
0.132154
-0.25071
0.84888
0.603361
-0.282565
0.751817
0.66863
0.603575
-2.89291
1.18816
1.59302
0.565111
-0.476564
-0.394121
1.00012
1.26768
-0.939407
0.34301
-1.0403
0.683899
-1.07131
0.355945
-0.0661414
1.01485
-1.10061
1.48782
-0.277423
-0.634817
0.309822
-0.0383001
0.310249
1.89589
-0.899884
-0.174229
1.25344
-0.0961547
-0.539261
-0.226331
-0.149818
1.30768
0.988002
-0.280606
-1.79999
0.088772
-1.82985
1.00679
1.48217
0.245649
-0.85772
1.6294
0.502645
0.0659076
0.636074
-0.884671
1.99852
-1.35532
-0.626488
1.0601
1.35372
0.379529
0.413466
-0.576168
0.601447
0.211349
0.563234
-1.20122
0.129174
0.879239
0.25561
-0.0879149
-0.164212
0.104138
0.655941
-0.45888
-1.9215
0.366844
0.759724
1.49672
-0.482335
0.0956628
-1.04485
-0.264154
1.53238
-0.617637
-1.61951
0.776811
-2.07238
-0.102662
1.41437
-0.534594
0.591202
1.12146
0.332339
-2.91966
-1.57507
0.42674
-1.08396
-1.16019
-2.07139
0.677611
0.017536
1.53627
-0.838674
-0.1959
-0.471855
0.556218
1.30426
-0.0667643
-0.00531208
1.11664
1.8266
0.477693
1.05016
-1.57577
4.2959
0.860022
-2.39431
1.80267
0.588371
-0.184404
1.51337
-1.28521
1.39677
0.196037
-0.216192
0.972862
1.98213
1.21163
1.97758
1.25989
-0.636562
-0.442346
0.346292
-0.946245
2.10828
0.298725
0.600905
3.40423
-1.46007
0.354203
1.55414
-0.295194
-0.00208553
-1.70987
-0.226357
-0.275303
0.800958
1.64379
0.763968
0.563594
0.13553
0.784461
0.125311
0.110341
-1.03339
-0.595456
-0.80843
-0.449155
-1.1949
0.818445
-1.06685
-0.506973
-0.68996
-1.15204
2.74468
1.24578
-0.458396
-1.3385
-0.0925891
0.285031
-0.762603
-1.13817
1.39913
-1.90331
-0.292779
0.692614
0.11214
1.89884
-0.227538
-1.14832
0.0103705
-1.51485
1.03122
-0.660472
1.25053
0.49124
1.69669
0.258231
-0.591399
0.623044
0.57139
1.13092
-0.397314
0.0923746
0.65401
1.18527
0.861895
-1.3833
1.65438
-0.579028
-1.0964
0.876017
0.675739
-1.68301
-0.658304
0.572237
0.238223
-0.914579
0.0100961
0.733765
-0.500304
0.708925
0.556365
0.697669
0.84681
-1.25687
-0.55892
0.351678
-0.191189
-0.964036
2.14325
-0.902709
-0.779288
0.918795
-0.313511
-1.71046
2.32354
2.38981
2.0628
-0.0812094
1.36822
-0.571382
0.596653
-0.154898
-0.019863
1.47064
2.64693
-1.3496
0.20547
0.307391
2.04212
-0.806915
2.148
1.03388
2.03704
-1.67972
1.24269
-0.61977
-2.02747
1.36163
-0.510508
1.01151
-0.535713
-0.230806
-0.29997
-0.774002
-0.859719
1.22995
0.509613
0.957512
0.121043
-0.806508
-1.35371
1.40171
0.61229
-0.624574
-0.807052
-0.273223
-1.49212
-0.349004
