# Supplementary material for: Prefrontal cortical activity predicts the occurrence of nonlocal hippocampal representations during spatial navigation
Source: PLoS Biol. 2021 Sep 16;19(9):e3001393. doi: 10.1371/journal.pbio.3001393 (PMC8494358; doi:10.1371/journal.pbio.3001393)
Supplement: S1 Data — S2 Data. Data for Fig 1F. Values are in log10. S3 Data. Data for Fig 2B. S4 Data. Data for Fig 2C. S5 Data. Data for Fig 2D. S6 Data. Data for Fig 3B. S7 Data. Data for Fig 3C. S8 Data. Data for Fig 4B. S9 Data. Data for Fig 4C. S10 Data. Data for Fig 4D. S11 Data. Data for Fig 4E. S12 Data. Data for Fig 4F. S13 Data. Data for Fig 4G. S14 Data. Data for Fig 5B. S15 Data. Data for Fig 6C. NaN values are excluded. S16 Data. Data for Fig 6D. NaN values are excluded. S17 Data. Data for Fig 7B. S18 Data. Data for Fig 7D. S19 Data. Data for S1B Fig. S20 Data. Data for S2A Fig. S21 Data. Data for S2B Fig. S22 Data. Data for S2C Fig. S23 Data. Data for S2D Fig. S24 Data. Data for S2E Fig. S25 Data. Data for S2F Fig. S26 Data. Data for S3A Fig. S27 Data. Data for S3B Fig. S28 Data. Data for S4A Fig. S29 Data. Data for S4B Fig. S30 Data. Data for S5B Fig. S31 Data. Data for S6A Fig panel 1. S32 Data. Data for S6A Fig panel 2. S33 Data. Data for S6A Fig panel 3. S34 Data. Data for S6A Fig panel 4. S35 Data. Data for S6B Fig. S36 Data. Data for S6D Fig. S37 Data. Data for S6E Fig. S38 Data. Data for S7A Fig. S39 Data. Data for S7B Fig. S40 Data. Data for S8A Fig. S41 Data. Data for S8B Fig panel 1. S42 Data. Data for S8B Fig panel 2. S43 Data. Data for S8C Fig. S44 Data. Data for S8D Fig panel 1. S45 Data. Data for S8D Fig panel 2. (ZIP) [file pbio.3001393.s009.zip › Fig_data/2D_data.xlsx]

## Sheet: ADJ
	0	30	60	90	120	150
1	0.380342	0.183761	0.138306	0.0947941	0.0800311	0.122766
2	0.726384	0.100977	0.0445168	0.0206298	0.0456026	0.0618893
3	0.805338	0.0847724	0.0204082	0.0282575	0.0188383	0.0423862
4	0.422111	0.18392	0.117588	0.0733668	0.0763819	0.126633
5	0.425641	0.133333	0.0820513	0.0854701	0.0854701	0.188034
6	0.584362	0.191358	0.0226337	0.0699588	0.0473251	0.0843621
7	0.746479	0.056338	0.0422535	0.0422535	0	0.112676
8	0.356757	0.2	0.140541	0.118919	0.0918919	0.0918919
9	0.938053	0.0176991	0.0176991	0	0	0.0265487
10	0.407386	0.158767	0.0965397	0.0933411	0.120093	0.123873
11	0.883212	0.0145985	0.0194647	0.00973236	0.00973236	0.0632603
12	0.745125	0.086351	0.0348189	0.0139276	0.0250696	0.0947075
13	0.606742	0.134831	0.101124	0.0224719	0.0224719	0.11236
14	0.847458	0.0847458	0	0	0	0.0677966
15	0.899628	0.0148699	0.0223048	0.00743494	0	0.0557621
16	0.486229	0.147221	0.108162	0.0781172	0.108663	0.0716074
17	0.737274	0.1133	0.0525452	0.0279146	0.0164204	0.0525452
18	0.898246	0.0491228	0	0	0	0.0526316
19	0.666667	0.0784314	0.0588235	0	0.0196078	0.176471
20	0.87664	0.00787402	0	0	0.015748	0.0997375
21	0.968085	0	0	0	0	0.0319149
22	0.803983	0.0566038	0.0262055	0.0293501	0.0345912	0.0492662
23	0.435802	0.139933	0.107927	0.112765	0.0729438	0.130629
24	0.511876	0.22113	0.117936	0.0671581	0.0581491	0.023751
25	0.980624	0.00215285	0.00322928	0	0	0.0139935
26	0.948052	0	0	0	0	0.0519481
27	0.760215	0.108602	0.0301075	0.0301075	0.016129	0.0548387
28	0.684122	0.106419	0.0489865	0.0135135	0.00844595	0.138514
29	0.399199	0.160214	0.105029	0.0832221	0.0952381	0.157098
30	0.389744	0.309744	0.148718	0.0533333	0.0482051	0.0502564
31	0.976549	0.00167504	0	0	0	0.0217755
32	0.90566	0.00471698	0.0117925	0.00707547	0.0141509	0.0566038
33	0.979866	0.0033557	0	0	0	0.0167785
34	0.356767	0.116951	0.170171	0.109067	0.116951	0.130092
35	0.822951	0.0229508	0.0262295	0.0163934	0.0131148	0.0983607
36	0.502323	0.139373	0.0824623	0.0656214	0.12079	0.0894309
37	0.94346	0.0270042	0.00421941	0.00168776	0.000843882	0.0227848
38	0.929412	0.0235294	0.0235294	0	0.0176471	0.00588235
39	0.895789	0.0231579	0.00526316	0.00736842	0.00526316	0.0631579
40	0.982818	0.00572738	0	0	0	0.0114548
41	0.752126	0.106926	0.0571081	0.0194411	0.0255164	0.0388821
42	0.371723	0.145131	0.137172	0.118446	0.0922285	0.1353
43	0.856148	0.025522	0.0301624	0.0116009	0.0139211	0.062645
44	0.60625	0.09375	0.03125	0.01875	0.0125	0.2375
45	0.593333	0.123333	0.0766667	0.06	0.0466667	0.1
46	0.876667	0.0233333	0.00833333	0.00833333	0.01	0.0733333
47	0.951482	0.0269542	0	0	0	0.0215633
48	0.90389	0.0427155	0.00915332	0.00762777	0.0106789	0.0259344
49	0.460465	0.24	0.113023	0.0413953	0.0581395	0.0869767
50	0.809524	0.018315	0.010989	0	0	0.161172
51	0.794562	0.0876133	0.0256798	0.00906344	0.00906344	0.0740181
52	0.906103	0.0422535	0	0	0	0.0516432
53	0.339983	0.189072	0.14484	0.127493	0.0789245	0.119688
54	0.893281	0.027668	0.0177866	0.00395257	0	0.0573123
55	0.865455	0.00727273	0.0145455	0.00363636	0	0.109091
56	0.936937	0.0045045	0	0.00225225	0.0135135	0.0427928
57	0.881905	0.0361905	0.00190476	0.00380952	0.00761905	0.0685714
58	0.810624	0.0577367	0.034642	0.0161663	0.034642	0.0461894
59	0.678571	0	0	0	0	0.321429
60	0.619863	0.0863014	0.0335616	0.039726	0.0445205	0.176027
61	0.890667	0.0373333	0.00533333	0.008	0.00266667	0.056
62	0.748387	0.0258065	0.0129032	0	0.00645161	0.206452
63	0.663184	0.113092	0.0725261	0.0393362	0.0522434	0.0596189
64	0.919598	0.0201005	0.0184255	0.0100503	0.00670017	0.0251256
65	0.687845	0.122928	0.0621547	0.038674	0.0262431	0.0621547
66	0.784919	0.0574122	0.0274207	0.0179949	0.0214225	0.0908312
67	0.545455	0.160173	0.116883	0.047619	0.103896	0.025974
68	0.649648	0.105047	0.0504695	0.0387324	0.0504695	0.105634
69	0.259193	0.240359	0.226009	0.156054	0.0573991	0.0609865
70	0.485294	0.216912	0.132353	0.0588235	0.0551471	0.0514706
71	0.636119	0.0714286	0.106469	0.0619946	0.0431267	0.0808625
72	0.832278	0.0348101	0.0348101	0.0253165	0	0.0727848
73	0.756057	0.0781938	0.0330396	0.027533	0.0165198	0.0886564
74	0.695238	0.107937	0.0412698	0.0380952	0.0190476	0.0984127
75	0.883367	0.0395538	0.0040568	0.0010142	0.00811359	0.0638945
76	0.788062	0.0813149	0.0233564	0.0294118	0.0181661	0.0596886
77	0.94382	0	0	0	0	0.0561798
78	0.712747	0.105925	0.0314183	0.00987433	0.0251346	0.114901
79	0.990942	0.00181159	0	0	0	0.00724638
80	0.550254	0.136768	0.0916031	0.0604326	0.0655216	0.0954198
81	0.852706	0.0310588	0.024	0.0122353	0.0122353	0.0677647
82	0.611465	0.144374	0.0912951	0.0530786	0.0360934	0.0636943
83	0.340496	0.195041	0.147107	0.135537	0.120661	0.061157
84	0.933619	0.00428266	0.012848	0	0.00856531	0.0406852
85	0.917969	0.0117188	0	0	0.0234375	0.046875
86	0.844857	0.0590219	0.0286678	0.0185497	0.0109612	0.0379427
87	0.520548	0.0410959	0.0821918	0.0958904	0	0.260274
88	0.878869	0.0349933	0.0336474	0.0013459	0.00672948	0.0444145
89	0.381107	0.187148	0.105419	0.0909091	0.119337	0.116079
90	0.963333	0	0	0	0	0.0366667
91	0.987654	0	0	0	0	0.0123457
92	0.813187	0.0611264	0.0322802	0.0157967	0.0164835	0.0611264
93	0.769716	0.0788644	0.0522758	0.0252366	0.0229833	0.0509238
94	0.914513	0.0223658	0.0109344	0.00596421	0.0054672	0.0407555
95	0.801684	0.0391579	0.0357895	0.0134737	0.0248421	0.0850526
96	0.859329	0.0270747	0.0247204	0.0105945	0.00588582	0.0723955
97	0.952267	0.0167064	0.0071599	0.00238663	0	0.0214797
98	0.62262	0.12766	0.0649496	0.0492721	0.0391937	0.0963046
99	0.87375	0.04375	0.0275	0.01875	0.015	0.02125
100	0.608696	0.0711462	0.0592885	0.0434783	0.0316206	0.185771
101	0.920455	0.0113636	0	0	0	0.0681818
102	0.932886	0	0.00223714	0	0.0111857	0.0536913
103	0.894654	0.0542453	0.0149371	0.0102201	0.00393082	0.0220126
104	0.363806	0.125	0.203358	0.11194	0.123134	0.0727612
105	0.649628	0.118401	0.0620818	0.0366171	0.051487	0.0817844
106	0.694245	0.115108	0.0704008	0.04111	0.0267215	0.0524152
107	0.750109	0.0730853	0.049453	0.028884	0.0463895	0.0520788
108	0.897353	0.0193673	0.0145255	0.00710136	0.00645578	0.0551969
109	0.536082	0.185567	0.113402	0.0927835	0.0412371	0.0309278
110	0.915625	0.0078125	0.0046875	0.01875	0.0140625	0.0390625
111	0.73617	0.0744681	0.0340426	0.0425532	0.0361702	0.0765957
112	0.67911	0.114376	0.0635425	0.0405083	0.0611597	0.0413026
113	0.659816	0.167257	0.0453579	0.0290574	0.0354359	0.0630758
114	0.568513	0.137026	0.0991254	0.0466472	0.0641399	0.0845481
115	0.731392	0.119741	0.0744337	0.0355987	0.00647249	0.0323625
116	0.904571	0.0408982	0.0152366	0.000801925	0.00561347	0.0328789
117	0.834278	0.0434372	0.0302172	0.0207743	0.01983	0.0514636
118	0.484988	0.182448	0.120092	0.0531178	0.0623557	0.0969977
119	0.473333	0.28	0.106667	0.06	0.04	0.04
120	0.942574	0.0237624	0.0019802	0.0138614	0	0.0178218
121	0.699819	0.083906	0.0542495	0.0513562	0.0321881	0.078481
122	0.990741	0	0	0	0	0.00925926
123	0.81827	0.0445449	0.0358296	0.0196901	0.0361524	0.0455132
124	0.899755	0.0139116	0.0118658	0.00900164	0.00695581	0.0585106
125	0.856727	0.0501818	0.0123636	0.0181818	0.0145455	0.048
126	0.965296	0.0179949	0	0.00128535	0.00257069	0.0128535
127	0.802548	0.022293	0.0191083	0.00636943	0.0143312	0.13535
128	0.881218	0.0507614	0.0203046	0.00812183	0.0071066	0.0324873
129	0.894628	0.0461433	0.0213499	0.00413223	0.0151515	0.018595
130	0.918888	0.0440324	0.013905	0.0023175	0.00347625	0.0173812
131	0.885151	0.049884	0.0162413	0.0116009	0.00232019	0.0348028
132	0.880268	0.052682	0.0210728	0.00766284	0.00191571	0.0363985
133	0.746479	0.056338	0	0.0422535	0.056338	0.0985915
134	0.337785	0.227808	0.2011	0.142184	0.0494894	0.0416339
135	0.88189	0.0288714	0.0131234	0.00787402	0.0131234	0.0551181
136	0.776107	0.0710109	0.0442774	0.0409357	0.0242272	0.0434419
137	0.38292	0.269972	0.112948	0.0247934	0.0606061	0.14876
138	0.487342	0.262658	0.132911	0.0601266	0.0474684	0.00949367
139	0.949698	0.0221328	0.00402414	0.00804829	0.00201207	0.0140845
140	0.972603	0	0	0	0	0.0273973
141	0.750754	0.0959799	0.0371859	0.0361809	0.020603	0.0592965
142	0.588991	0.0990826	0.0587156	0.0807339	0.0770642	0.0954128
143	0.853155	0.0212172	0.0161921	0.00725851	0.00390843	0.0982691
144	0.819355	0.0532258	0.0290323	0.0419355	0.0258065	0.0306452
145	0.943314	0.0174419	0.00218023	0.0065407	0.0065407	0.0239826
146	0.59375	0.12	0.10125	0.06375	0.05625	0.065
147	0.663885	0.109256	0.0849772	0.0341426	0.0462822	0.0614568
148	0.907692	0	0	0	0	0.0923077
149	0.959596	0	0	0	0	0.040404
150	0.871111	0.0459259	0.0237037	0.00592593	0.0192593	0.0340741
151	0.782336	0.0638177	0.0495726	0.0267806	0.0233618	0.0541311
152	0.580567	0.127126	0.0672065	0.0757085	0.0554656	0.0939271
153	0.690385	0.0519231	0.115385	0.075	0.025	0.0423077
154	0.570681	0.13089	0.0558464	0.0575916	0.095986	0.0890052
155	0.769231	0.0989011	0.010989	0.00549451	0	0.115385
156	0.684211	0.0959064	0.0619883	0.0421053	0.0502924	0.0654971
157	0.635912	0.126331	0.0766501	0.0553584	0.0432931	0.0624556
158	0.7	0.14	0.06	0	0	0.1
159	0.678571	0.0214286	0.0285714	0	0	0.271429
160	0.438356	0.167808	0.0936073	0.0707763	0.0901826	0.139269
161	0.968062	0.00660793	0	0.00330396	0.00110132	0.0209251
162	0.702142	0.0676037	0.0515395	0.0374833	0.0321285	0.109103
163	0.644366	0.165493	0.0739437	0.0246479	0.0176056	0.0739437
164	0.887814	0.0116054	0.00386847	0	0	0.0967118
165	0.961415	0	0	0	0	0.0385852
166	0.750865	0.0692042	0.0458478	0.0354671	0.0207612	0.0778547
167	0.871445	0.0341297	0.0170648	0.0216155	0.0273038	0.0284414
168	0.852984	0.0531295	0.0240175	0.0225619	0.0116448	0.0356623
169	0.635359	0.176796	0.0994475	0.0110497	0.0718232	0.00552486
170	0.825	0.0666667	0	0.0166667	0.0166667	0.075
171	0.71519	0.0949367	0.0727848	0.0126582	0	0.10443
172	0.773756	0.0429864	0.0180995	0.00452489	0.0497738	0.11086
173	0.773852	0.024735	0.0229682	0.0229682	0.00883392	0.146643
174	0.647887	0	0.0140845	0.225352	0.056338	0.056338
175	0.85342	0.0423453	0.0130293	0.0130293	0.00651466	0.0716612
176	0.409389	0.177948	0.135371	0.0742358	0.10262	0.100437
177	0.467601	0.192644	0.0761821	0.0928196	0.089317	0.0814361
178	0.945312	0.0078125	0	0	0	0.046875
179	0.635258	0.109422	0.0531915	0.0349544	0.0661094	0.101064
180	0.735087	0.0705581	0.0404105	0.0224503	0.0224503	0.109044
181	0.458381	0.145952	0.119726	0.0877993	0.0786773	0.109464
182	0.608696	0.173913	0.0217391	0.0507246	0.0507246	0.0942029
183	0.608333	0.0666667	0.0416667	0.108333	0.025	0.15
184	0.809831	0.0688136	0.040339	0.0230508	0.0122034	0.0457627
185	0.665399	0.114068	0.0570342	0.03327	0.0465779	0.0836502
186	0.312689	0.175227	0.182779	0.135952	0.0996979	0.0936556
187	0.42515	0.137725	0.174651	0.0968064	0.0908184	0.0748503
188	0.480149	0.270471	0.101737	0.0744417	0.0409429	0.0322581
189	0.822709	0.0697211	0.0139442	0.0179283	0.00398406	0.0717131
190	0.447403	0.185087	0.0798935	0.0612517	0.0679095	0.158455
191	0.846386	0.0451807	0.0240964	0.0120482	0.0150602	0.0572289
192	0.749326	0.0889488	0.0242588	0.0188679	0.0188679	0.0997305
193	0.52429	0.211732	0.0971586	0.076077	0.0513291	0.0394134
194	0.786177	0.0993521	0.0410367	0.012959	0.00863931	0.0518359
195	0.396869	0.262431	0.137201	0.0653775	0.0552486	0.0828729
196	0.330218	0.183801	0.166667	0.107477	0.113707	0.0981308
197	0.437538	0.136	0.123692	0.100923	0.0947692	0.107077
198	0.590988	0.138648	0.0519931	0.0589255	0.0450607	0.114385
199	0.789474	0.0497076	0.0233918	0.0175439	0.0175439	0.102339
200	0.320755	0.328302	0.130189	0.0830189	0.0641509	0.0735849
201	0.732203	0.169492	0.0355932	0.0152542	0.00338983	0.0440678
202	0.911111	0	0	0	0	0.0888889
203	0.82304	0.0748219	0.0285036	0.0154394	0.0213777	0.0368171
204	0.798867	0.0878187	0.0160529	0.00661001	0.0188857	0.0717658
205	0.742466	0.121918	0.0739726	0.0356164	0.00958904	0.0164384
206	0.784777	0.0393701	0.0288714	0.00787402	0.00262467	0.136483
207	0.918018	0.0378378	0.0108108	0.00720721	0	0.0261261
208	0.739907	0.142857	0.0791925	0.0124224	0.0131988	0.0124224
209	0.95903	0.0083612	0.00334448	0.00167224	0.00501672	0.0225753
210	0.771429	0.1	0.0285714	0	0.0142857	0.0857143
211	0.778571	0	0	0	0.0214286	0.2
212	0.625	0.0178571	0.0357143	0.0357143	0	0.285714
213	0.915493	0.0140845	0.00704225	0.00352113	0	0.0598592
214	0.750627	0.0701754	0.0238095	0.0401003	0.0551378	0.0601504
215	0.572985	0.0610022	0.0588235	0.0762527	0.137255	0.0936819
216	0.656516	0.114495	0.0353228	0.045067	0.0962241	0.0523752
217	0.932292	0.0239583	0.00833333	0.00416667	0.00833333	0.0229167
218	0.781818	0	0	0	0	0.218182
219	0.519155	0.149273	0.0951123	0.0779392	0.0449141	0.113606
220	0.757576	0.106858	0.0318979	0.00956938	0.0207337	0.0733652
221	0.641026	0.102564	0.0641026	0.025641	0	0.166667
222	0.488189	0.213723	0.0584927	0.0393701	0.0573678	0.142857
223	0.522293	0.130863	0.0926462	0.0382166	0.0607991	0.155182
224	0.611842	0.157895	0.0723684	0.0723684	0.0592105	0.0263158
225	0.829146	0.080402	0.0100503	0	0.00502513	0.0753769
226	0.676282	0.0897436	0.0576923	0.0128205	0	0.163462
227	0.765487	0.0530973	0.050885	0.0110619	0.0265487	0.0929204
228	0.73622	0.102362	0.0314961	0.015748	0.019685	0.0944882
229	0.509607	0.155388	0.075188	0.0401003	0.0827068	0.137009
230	0.584416	0.155844	0.025974	0.012987	0.0519481	0.168831
231	0.883424	0.0473588	0.0224651	0.0139648	0.00485732	0.0279296
232	0.722317	0.0579216	0.032368	0.0272572	0.0315162	0.12862
233	0.582766	0.147392	0.0907029	0.0589569	0.0294785	0.0907029
234	0.952532	0.0142405	0	0	0.0174051	0.0158228
235	0.745147	0.0652623	0.0342834	0.016109	0.0421314	0.0970673
236	0.41189	0.186837	0.18896	0.089172	0.0530786	0.0700637
237	0.848837	0.0708245	0.0147992	0.0232558	0.0116279	0.0306554
238	0.779514	0.0850694	0.0347222	0.00520833	0.0104167	0.0850694
239	0.617834	0.16242	0.0477707	0.0191083	0.0111465	0.14172
240	0.852525	0.040404	0.0282828	0.0242424	0.010101	0.0444444
241	0.699164	0.0877437	0.0647632	0.0369081	0.0306407	0.0807799
242	0.504854	0.140777	0.086165	0.0691748	0.0703883	0.128641
243	0.710183	0.112272	0.0313316	0.0078329	0.0234987	0.114883
244	0.878327	0.0342205	0.013308	0.00760456	0	0.0665399
245	0.596838	0.0434783	0.0909091	0.114625	0.0237154	0.130435
246	0.139241	0.202532	0.126582	0.164557	0.265823	0.101266
247	0.725806	0.0645161	0.0806452	0.016129	0.0645161	0.0483871

## Sheet: ISO
	0	30	60	90	120	150
1	0.146465	0.0909091	0.121212	0.0656566	0.0454545	0.530303
2	0.270742	0.0960699	0.0393013	0.0567686	0.0480349	0.489083
3	0.173913	0.026087	0.0347826	0.0173913	0.0521739	0.695652
4	0.174419	0.122093	0.0988372	0.0523256	0.0523256	0.5
5	0.236842	0.0877193	0.0877193	0.0877193	0.0701754	0.429825
6	0.546875	0.040625	0.009375	0.0125	0.015625	0.375
7	0.1	0.0375	0.025	0.025	0.0125	0.8
8	0.123288	0.0958904	0.0684932	0.109589	0.0958904	0.506849
9	0.2	0.0333333	0	0	0	0.766667
10	0.165289	0.0578512	0.0165289	0.0413223	0.0578512	0.661157
11	0.188406	0	0	0.0289855	0.0144928	0.768116
12	0.555556	0.0555556	0.0208333	0.0347222	0.0555556	0.277778
13	0.0571429	0.0857143	0.142857	0.0571429	0.0285714	0.628571
14	0.421053	0.118421	0.0131579	0	0.0263158	0.421053
15	0.496183	0.0152672	0.0152672	0.0152672	0.00763359	0.450382
16	0.318182	0.0363636	0.0545455	0.00909091	0.00909091	0.572727
17	0.351351	0.027027	0.0405405	0.108108	0.0675676	0.405405
18	0.638298	0.0425532	0	0	0	0.319149
19	0.266667	0	0.0222222	0.0666667	0.111111	0.533333
20	0.0731707	0	0.0121951	0.0121951	0	0.902439
21	0.105263	0	0	0	0	0.894737
22	0.526316	0.0225564	0.0150376	0.0451128	0.0225564	0.368421
23	0.186667	0.04	0.08	0.0266667	0.0533333	0.613333
24	0.213675	0.0769231	0.025641	0.00854701	0.017094	0.65812
25	0.192771	0.0361446	0.0120482	0	0.0361446	0.722892
26	0.780488	0	0	0	0	0.219512
27	0.595455	0.0272727	0.0227273	0.00454545	0.00909091	0.340909
28	0.598901	0.0879121	0.0164835	0.021978	0	0.274725
29	0.393258	0.0224719	0.101124	0.0224719	0.0786517	0.382022
30	0.0412371	0.237113	0.164948	0.0412371	0.103093	0.412371
31	0.0357143	0	0	0	0.0357143	0.928571
32	0.538462	0.0128205	0.00641026	0	0	0.442308
33	0.263158	0.0263158	0.0789474	0.0526316	0	0.578947
34	0.0555556	0.0277778	0.0277778	0.0555556	0.111111	0.722222
35	0.482353	0.0235294	0.0117647	0	0	0.482353
36	0.2	0.0461538	0.0615385	0	0.0615385	0.630769
37	0.251852	0.0888889	0.0666667	0.0148148	0.0296296	0.548148
38	0.264706	0.0735294	0.102941	0.0294118	0.0735294	0.455882
39	0.544828	0.0482759	0.0413793	0.00689655	0.0137931	0.344828
40	0.512195	0.0243902	0	0	0	0.463415
41	0.492647	0.117647	0.0441176	0.0147059	0.0220588	0.308824
42	0.168919	0.0810811	0.0810811	0.0405405	0.0810811	0.547297
43	0.378571	0.121429	0.0357143	0.00714286	0.0392857	0.417857
44	0.226804	0.0206186	0.0412371	0.0412371	0	0.670103
45	0.0153846	0.0153846	0.0461538	0.107692	0.0461538	0.769231
46	0.586207	0.0431034	0.0172414	0.0258621	0.0172414	0.310345
47	0.4	0.2	0	0.12	0	0.28
48	0.153846	0.133333	0.0307692	0.0666667	0.158974	0.45641
49	0.164179	0.0223881	0.0223881	0.0223881	0.0373134	0.731343
50	0.558824	0.0220588	0.00735294	0	0	0.411765
51	0.306122	0.0816327	0.0816327	0.0204082	0.0204082	0.489796
52	0.576923	0	0.153846	0	0	0.269231
53	0.276786	0.0535714	0.142857	0.142857	0.0803571	0.303571
54	0.608696	0	0	0.00869565	0	0.382609
55	0.318841	0.0144928	0	0	0.0144928	0.652174
56	0.285714	0	0.0204082	0	0.0612245	0.632653
57	0.191489	0.276596	0	0	0	0.531915
58	0.615385	0.0512821	0	0	0.025641	0.307692
59	0.30137	0	0.0410959	0	0.0136986	0.643836
60	0.416667	0.0208333	0	0.0416667	0.0208333	0.5
61	0.699301	0	0	0	0.027972	0.272727
62	0.0666667	0.0333333	0	0	0.0666667	0.833333
63	0.473186	0.0599369	0.0536278	0.0504732	0.022082	0.340694
64	0	0	0	0	0	1
65	0.178683	0.0501567	0.0595611	0.0971787	0.0626959	0.551724
66	0.375	0.145833	0.00833333	0.0125	0	0.458333
67	0.615385	0.153846	0.0307692	0.0153846	0.0153846	0.169231
68	0.300781	0.0546875	0.0351562	0.0273438	0.0585938	0.523438
69	0.154639	0.175258	0.0618557	0.0206186	0.103093	0.484536
70	0.0532544	0.12426	0.0710059	0.035503	0.035503	0.680473
71	0.376623	0.0844156	0.0454545	0.038961	0.0324675	0.422078
72	0.411215	0.0841121	0	0	0.0186916	0.485981
73	0.274725	0.0934066	0.0384615	0.0384615	0.032967	0.521978
74	0.26087	0.0217391	0.0108696	0.0326087	0.0108696	0.663043
75	0.2103	0.0944206	0.11588	0.0386266	0.0300429	0.51073
76	0.190476	0.0238095	0.0952381	0.047619	0.0952381	0.547619
77	0	0	0	0	0	1
78	0.382488	0.078341	0.0645161	0.0737327	0.0691244	0.331797
79	0.08	0	0.16	0.2	0	0.56
80	0.262987	0.146104	0.0779221	0.0324675	0.0584416	0.422078
81	0.242754	0.0326087	0.0398551	0.0181159	0.0434783	0.623188
82	0.488095	0.0119048	0.0238095	0	0	0.47619
83	0.165289	0.0413223	0.0578512	0.0247934	0.0413223	0.669421
84	0.44898	0.0510204	0	0.0510204	0.0816327	0.367347
85	0.592593	0.0555556	0	0	0	0.351852
86	0.114286	0.228571	0.0285714	0.0571429	0	0.571429
87	0.111111	0	0	0.0138889	0.0416667	0.833333
88	0.295652	0.0782609	0.0434783	0.00869565	0.00869565	0.565217
89	0.231481	0.111111	0.0648148	0.0277778	0	0.564815
90	0.6	0	0	0	0	0.4
91	0	0	0.2	0	0	0.8
92	0.482014	0.0503597	0.0431655	0.0215827	0.0791367	0.323741
93	0.522989	0.0373563	0.0316092	0.0287356	0.0431034	0.336207
94	0.389474	0.0210526	0.0315789	0	0.0421053	0.515789
95	0.399254	0.0373134	0.0708955	0.0559701	0.0597015	0.376866
96	0.118156	0.054755	0.037464	0.037464	0.0317003	0.720461
97	0.666667	0.047619	0	0.047619	0	0.238095
98	0.431373	0.150327	0.0620915	0.0490196	0.0882353	0.218954
99	0.485714	0.0714286	0.0142857	0.0285714	0.0571429	0.342857
100	0.277311	0.0588235	0.0672269	0.0336134	0.0504202	0.512605
101	0.509804	0	0	0	0	0.490196
102	0.206897	0.0197044	0.0295567	0.00985222	0.0197044	0.714286
103	0.535714	0.0535714	0.0178571	0.0357143	0.0535714	0.303571
104	0.181818	0.0909091	0	0.0454545	0	0.681818
105	0.470513	0.0564103	0.0769231	0.0487179	0.0538462	0.29359
106	0.298211	0.105368	0.083499	0.0695825	0.0874751	0.355865
107	0.403712	0.0928074	0.0440835	0.0417633	0.113689	0.303944
108	0.307167	0.0307167	0.0341297	0.0341297	0.122867	0.47099
109	0.285714	0.571429	0	0.142857	0	0
110	0.494949	0.161616	0.010101	0.0505051	0	0.282828
111	0.645669	0.0314961	0.0472441	0.015748	0.00787402	0.251969
112	0.694158	0.0309278	0.0171821	0.0137457	0.0171821	0.226804
113	0.41115	0.111498	0.0452962	0.0522648	0.0766551	0.303136
114	0.3625	0.025	0.025	0.0125	0.05	0.525
115	0.644068	0.00847458	0.0169492	0.00847458	0	0.322034
116	0.752577	0.0103093	0.0206186	0.0206186	0.0103093	0.185567
117	0.310606	0.128788	0.0681818	0.0757576	0.0606061	0.356061
118	0.337079	0.213483	0.0337079	0.0224719	0	0.393258
119	0.217391	0.282609	0.0217391	0.0652174	0.0217391	0.391304
120	0.896774	0.0129032	0.00645161	0	0	0.083871
121	0.338816	0.0526316	0.0230263	0.0394737	0.0230263	0.523026
122	0.983051	0	0	0	0	0.0169492
123	0.281159	0.0985507	0.0405797	0.0492754	0.124638	0.405797
124	0.40404	0.0505051	0.020202	0.0252525	0.0858586	0.414141
125	0.282178	0.0841584	0.0792079	0.0544554	0.0544554	0.445545
126	0.243902	0	0.097561	0.0243902	0.0243902	0.609756
127	0.284047	0.0194553	0.0077821	0.0233463	0.0350195	0.63035
128	0.57931	0.062069	0.0413793	0.0344828	0.00689655	0.275862
129	0.659218	0.027933	0.0139665	0.0139665	0.0223464	0.26257
130	0.729282	0.0165746	0.00552486	0	0.0110497	0.237569
131	0.5	0.0727273	0.0454545	0.0272727	0	0.354545
132	0.507246	0.15942	0.0144928	0.0724638	0.0724638	0.173913
133	0.361111	0	0	0	0	0.638889
134	0.111111	0.244444	0.144444	0.0222222	0.0444444	0.433333
135	0.416667	0.125	0	0.125	0	0.333333
136	0.5	0.10221	0.0607735	0.0414365	0.0607735	0.234807
137	0	0.666667	0.25	0	0	0.0833333
138	0.183099	0.323944	0.112676	0.15493	0.140845	0.084507
139	0.111111	0.111111	0.111111	0	0	0.666667
140	0.528302	0.0188679	0	0	0	0.45283
141	0.441667	0.0416667	0.0708333	0.0416667	0.0458333	0.358333
142	0.340278	0.222222	0.0763889	0.104167	0.138889	0.118056
143	0.268657	0.0298507	0.0298507	0.0248756	0.00497512	0.641791
144	0.79558	0.038674	0.0220994	0.00552486	0.0110497	0.127072
145	0.682081	0.0115607	0.0289017	0	0.0462428	0.231214
146	0.267176	0.0687023	0.00763359	0.0305344	0.0381679	0.587786
147	0.510972	0.0438871	0.031348	0.0438871	0.0501567	0.319749
148	0.704545	0	0	0	0	0.295455
149	0	0	0	0	0	1
150	0.37931	0.0689655	0.0344828	0	0	0.517241
151	0.224044	0.153005	0.0491803	0.0437158	0.0546448	0.47541
152	0.267857	0.0744048	0.104167	0.104167	0.0595238	0.389881
153	0.47619	0.0748299	0.0612245	0.0272109	0.0748299	0.285714
154	0.06	0.04	0.04	0.08	0	0.78
155	0.475177	0	0	0.0141844	0.0212766	0.489362
156	0.272727	0.0363636	0.0181818	0.0363636	0.0454545	0.590909
157	0.418803	0.025641	0.025641	0.0598291	0.025641	0.444444
158	0.266667	0	0.0444444	0.0444444	0.0444444	0.6
159	0.138889	0	0	0	0	0.861111
160	0.0625	0.125	0.0208333	0.0208333	0.0833333	0.6875
161	0.483766	0.0194805	0.00649351	0.00974026	0.0454545	0.435065
162	0.169811	0.0440252	0.0314465	0.0314465	0.0440252	0.679245
163	0.323944	0.0422535	0.0422535	0.028169	0	0.56338
164	0.373832	0	0	0.0373832	0	0.588785
165	0.1875	0.0625	0.125	0	0	0.625
166	0.391026	0.0673077	0.025641	0.0320513	0.025641	0.458333
167	0.605882	0.0235294	0.0529412	0.00588235	0.0470588	0.264706
168	0.326923	0.153846	0	0	0.134615	0.384615
169	0.243243	0.432432	0	0	0	0.324324
170	0.297872	0.0425532	0	0	0	0.659574
171	0.142857	0	0	0	0.142857	0.714286
172	0.610619	0.0442478	0.0265487	0.0265487	0.0619469	0.230088
173	0.531915	0.0141844	0.0212766	0	0.0141844	0.41844
174	0.244444	0	0	0	0	0.755556
175	0	0	0.166667	0	0.0833333	0.75
176	0.227799	0.142857	0.0772201	0.0965251	0.0888031	0.366795
177	0.270677	0.0601504	0.056391	0.0676692	0.116541	0.428571
178	0.0364964	0.0218978	0.0291971	0.0510949	0.0145985	0.846715
179	0.408284	0.112426	0.0295858	0.0532544	0.035503	0.360947
180	0.49569	0.0474138	0.0474138	0.012931	0.0172414	0.37931
181	0.141509	0.0377358	0.0141509	0.0188679	0.0235849	0.764151
182	0.291139	0.0696203	0.00632911	0.00632911	0.0632911	0.563291
183	0.356164	0.0273973	0	0	0	0.616438
184	0.429508	0.0688525	0.0393443	0.0229508	0.0754098	0.363934
185	0.0574163	0.0956938	0.0287081	0.0334928	0.0382775	0.746411
186	0.0632911	0.0253165	0.101266	0.164557	0.139241	0.506329
187	0.206349	0.0952381	0.047619	0.0555556	0.0793651	0.515873
188	0.189873	0.0822785	0.0632911	0.0316456	0.120253	0.512658
189	0.210526	0.0526316	0.0877193	0.0350877	0	0.614035
190	0.115207	0.0737327	0.0691244	0.0921659	0.101382	0.548387
191	0.238532	0.0366972	0.0458716	0.0642202	0.0366972	0.577982
192	0.151899	0.0506329	0.0126582	0.0126582	0.0253165	0.746835
193	0.287879	0.212121	0.0606061	0.0151515	0.0454545	0.378788
194	0.201835	0.0458716	0.100917	0.0275229	0.0550459	0.568807
195	0.125	0.142857	0.0982143	0.0535714	0.0267857	0.553571
196	0.192708	0.15625	0.0625	0.078125	0.104167	0.40625
197	0.28022	0.0714286	0.0274725	0.0494505	0.0879121	0.483516
198	0.181319	0.104396	0.0714286	0.0824176	0.0494505	0.510989
199	0.45614	0.0526316	0.0350877	0	0	0.45614
200	0.0434783	0.108696	0.0434783	0.0434783	0.0869565	0.673913
201	0.159091	0.181818	0.0909091	0.0227273	0	0.545455
202	0.344828	0.0172414	0	0	0	0.637931
203	0.0675676	0.0540541	0.0405405	0.0405405	0.0675676	0.72973
204	0.236111	0.152778	0.0347222	0.0208333	0.0208333	0.534722
205	0.366667	0.0833333	0.0416667	0.00833333	0.0583333	0.441667
206	0.135417	0	0	0	0.0208333	0.84375
207	0.116564	0.177914	0.0245399	0	0.0245399	0.656442
208	0.520661	0.272727	0.103306	0.00826446	0.0123967	0.0826446
209	0.235294	0.102941	0.0220588	0.0661765	0.0294118	0.544118
210	0.2	0	0	0	0.4	0.4
211	0.0833333	0.0833333	0	0	0	0.833333
212	0.0178571	0	0.0178571	0	0	0.964286
213	0.109589	0.0136986	0.0136986	0	0	0.863014
214	0.430622	0.138756	0.062201	0.0909091	0.0430622	0.23445
215	0.522059	0.00735294	0.0588235	0.00735294	0.0661765	0.338235
216	0	0.105263	0	0	0.368421	0.526316
217	0.2375	0.05	0	0.025	0	0.6875
218	0.127273	0	0	0	0	0.872727
219	0.283951	0.123457	0.0864198	0.0123457	0.17284	0.320988
220	0.121951	0.0670732	0.0121951	0.0365854	0.0426829	0.719512
221	0.157895	0	0	0	0	0.842105
222	0.204545	0.0681818	0.0681818	0.0227273	0	0.636364
223	0.261682	0.168224	0.0747664	0.0934579	0.121495	0.280374
224	0.257143	0.0857143	0	0.257143	0.114286	0.285714
225	0.125	0	0	0	0	0.875
226	0.160714	0.0892857	0.0357143	0.0535714	0.0892857	0.571429
227	0.138889	0.0694444	0.0416667	0.0138889	0.0694444	0.666667
228	0.025974	0.012987	0.025974	0	0.012987	0.922078
229	0.190476	0.0380952	0.0571429	0.0190476	0.209524	0.485714
230	0.115385	0.230769	0	0.153846	0	0.5
231	0.217391	0.0797101	0.0398551	0.0181159	0.0471014	0.597826
232	0.116071	0.0535714	0.0357143	0.0178571	0.0714286	0.705357
233	0.244681	0.0106383	0.0319149	0.0319149	0.0212766	0.659574
234	0.803419	0.017094	0	0.00854701	0	0.17094
235	0.190476	0.126984	0.0793651	0.0714286	0.126984	0.404762
236	0.424658	0.136986	0.0410959	0.0821918	0.0410959	0.273973
237	0.195876	0.185567	0.195876	0.113402	0.0824742	0.226804
238	0.273743	0.111732	0.0111732	0.0335196	0.0502793	0.519553
239	0.1875	0.05	0	0.0125	0.0125	0.7375
240	0.056338	0.056338	0.0140845	0.112676	0.0422535	0.71831
241	0.323718	0.0320513	0.0384615	0.0576923	0.0544872	0.49359
242	0.128205	0.192308	0.0641026	0.025641	0.0641026	0.525641
243	0.230769	0.0923077	0	0.0615385	0	0.615385
244	0.6875	0.03125	0.0104167	0.0104167	0.0104167	0.25
245	0.287671	0.0136986	0	0	0	0.69863
246	0.0535714	0.196429	0.107143	0.178571	0.0178571	0.446429
247	0.25	0.25	0	0	0	0.5

## Sheet: Adjacent_mean_sem
	0	30	60	90	120	150
Mean	0.722392	0.0860731	0.048929	0.0334144	0.0314352	0.0777563
sem	0.0117578	0.00441611	0.00299674	0.00236463	0.0022458	0.00326482

## Sheet: Isolated_mean_sem
	0	30	60	90	120	150
Mean	0.311746	0.0734045	0.0398255	0.0337616	0.041399	0.499863
sem	0.0124476	0.00532867	0.00265585	0.0024952	0.00320857	0.0126972
