# Supplementary material for: Prefrontal cortical activity predicts the occurrence of nonlocal hippocampal representations during spatial navigation
Source: PLoS Biol. 2021 Sep 16;19(9):e3001393. doi: 10.1371/journal.pbio.3001393 (PMC8494358; doi:10.1371/journal.pbio.3001393)
Supplement: S1 Data — S2 Data. Data for Fig 1F. Values are in log10. S3 Data. Data for Fig 2B. S4 Data. Data for Fig 2C. S5 Data. Data for Fig 2D. S6 Data. Data for Fig 3B. S7 Data. Data for Fig 3C. S8 Data. Data for Fig 4B. S9 Data. Data for Fig 4C. S10 Data. Data for Fig 4D. S11 Data. Data for Fig 4E. S12 Data. Data for Fig 4F. S13 Data. Data for Fig 4G. S14 Data. Data for Fig 5B. S15 Data. Data for Fig 6C. NaN values are excluded. S16 Data. Data for Fig 6D. NaN values are excluded. S17 Data. Data for Fig 7B. S18 Data. Data for Fig 7D. S19 Data. Data for S1B Fig. S20 Data. Data for S2A Fig. S21 Data. Data for S2B Fig. S22 Data. Data for S2C Fig. S23 Data. Data for S2D Fig. S24 Data. Data for S2E Fig. S25 Data. Data for S2F Fig. S26 Data. Data for S3A Fig. S27 Data. Data for S3B Fig. S28 Data. Data for S4A Fig. S29 Data. Data for S4B Fig. S30 Data. Data for S5B Fig. S31 Data. Data for S6A Fig panel 1. S32 Data. Data for S6A Fig panel 2. S33 Data. Data for S6A Fig panel 3. S34 Data. Data for S6A Fig panel 4. S35 Data. Data for S6B Fig. S36 Data. Data for S6D Fig. S37 Data. Data for S6E Fig. S38 Data. Data for S7A Fig. S39 Data. Data for S7B Fig. S40 Data. Data for S8A Fig. S41 Data. Data for S8B Fig panel 1. S42 Data. Data for S8B Fig panel 2. S43 Data. Data for S8C Fig. S44 Data. Data for S8D Fig panel 1. S45 Data. Data for S8D Fig panel 2. (ZIP) [file pbio.3001393.s009.zip › Fig_data/S6E_data.xlsx]

## Sheet: Sheet1
Isolated-Isolated	Isolated-Match
62.5247	64.9618
62.8841	64.8529
57.175	55.2128
48.6032	45.4974
9.88151	44.4563
53.4503	56.2984
59.3882	64.0954
62.3924	62.6541
61.0366	63.6072
74.7183	72.2455
65.4166	67.4915
66.3717	80.8674
62.4444	64.6761
69.5114	69.1582
5.81841	88.1157
81.6554	79.5488
47.4706	59.2376
77.3991	76.578
48.8734	70.3329
58.3252	67.4912
61.6238	62.1316
73.3292	77.4035
54.2756	75.8048
78.419	76.4647
64.9013	61.4394
59.1801	58.0924
63.7775	68.251
70.5235	74.7389
77.7317	71.2482
56.322	53.4301
70.019	67.2385
42.3996	72.0871
38.2172	41.0845
33.3257	31.7546
39.8442	43.7389
58.2367	49.5693
67.5431	64.4189
46.0844	45.1561
35.1151	41.8649
48.4193	47.5072
30.3444	62.7111
55.2415	59.2822
45.9343	47.923
60.6047	58.2299
51.5816	53.0386
56.5014	59.3724
42.351	48.2887
44.6826	54.5991
56.8111	53.8274
48.8042	48.3505
32.0583	65.5893
61.09	60.6272
63.0829	61.3458
61.168	59.0813
51.9627	62.2181
63.0504	73.0991
58.552	61.1667
63.9201	63.8579
60.5971	63.3618
53.2823	56.4787
56.2003	56.3958
58.5666	56.5652
56.5954	56.4037
58.509	57.1255
54.0279	49.0463
55.9786	57.3115
62.0737	62.1331
45.5515	48.8609
52.8351	49.216
57.2672	53.5452
51.786	48.0511
38.7802	46.3375
43.7441	52.994
57.3875	56.3268
53.2871	53.1164
40.9079	52.7592
53.262	52.9607
51.2231	57.223
54.1586	54.8622
57.7468	54.9612
54.1024	54.9004
25.4158	47.0316
51.1129	51.5408
58.278	59.5836
50.272	49.3895
57.0658	58.2112
31.1733	71.4567
45.9712	44.7439
53.3302	53.0406
24.8921	60.491
49.711	47.539
51.1211	53.1703
52.5598	50.8764
51.688	47.968
51.143	50.5256
46.8614	47.8644
42.319	45.6053
47.8449	48.9409
40.4405	48.3817
49.0265	47.5868
30.1784	40.0373
47.0911	45.2571
36.597	37.8072
31.4849	37.9448
46.0546	43.0738
37.9201	38.403
43.728	49.7457
54.8913	56.7117
49.7944	52.0788
58.9458	61.067
48.0097	48.3099
48.3067	49.2068
43.5625	47.3001
33.42	46.019
32.1651	45.7781
49.1545	48.5313
44.9332	46.6045
22.3647	25.7037
39.8542	38.1097
29.1872	29.1546
26.6515	28.2296
29.7221	28.6556
27.5827	26.9639
27.194	27.1223
36.0601	36.3242
33.5388	36.9579
39.3387	37.7079
32.8036	33.3385
39.2965	36.6404
36.0537	36.2693
51.3596	50.6445
35.9236	35.9622
35.4198	36.2397
33.8016	37.6979
35.5314	35.8213
33.2821	33.8608
31.8316	30.4896
33.3004	34.2658
33.4356	37.5952
37.961	36.32
30.0345	30.4248
23.5983	27.1646
35.1896	33.9622
31.0765	29.6587
30.0112	32.7112
32.6798	30.7082
38.1938	34.8863
33.652	33.7807
36.6036	37.5071
37.5956	37.1356
35.9005	35.0663
36.6783	33.6616
36.2682	34.0031
35.6493	33.5906
33.1151	35.2112
35.7162	35.2147
37.9815	36.2381
32.5698	34.37
