# Supplementary material for: Prefrontal cortical activity predicts the occurrence of nonlocal hippocampal representations during spatial navigation
Source: PLoS Biol. 2021 Sep 16;19(9):e3001393. doi: 10.1371/journal.pbio.3001393 (PMC8494358; doi:10.1371/journal.pbio.3001393)
Supplement: S1 Data — S2 Data. Data for Fig 1F. Values are in log10. S3 Data. Data for Fig 2B. S4 Data. Data for Fig 2C. S5 Data. Data for Fig 2D. S6 Data. Data for Fig 3B. S7 Data. Data for Fig 3C. S8 Data. Data for Fig 4B. S9 Data. Data for Fig 4C. S10 Data. Data for Fig 4D. S11 Data. Data for Fig 4E. S12 Data. Data for Fig 4F. S13 Data. Data for Fig 4G. S14 Data. Data for Fig 5B. S15 Data. Data for Fig 6C. NaN values are excluded. S16 Data. Data for Fig 6D. NaN values are excluded. S17 Data. Data for Fig 7B. S18 Data. Data for Fig 7D. S19 Data. Data for S1B Fig. S20 Data. Data for S2A Fig. S21 Data. Data for S2B Fig. S22 Data. Data for S2C Fig. S23 Data. Data for S2D Fig. S24 Data. Data for S2E Fig. S25 Data. Data for S2F Fig. S26 Data. Data for S3A Fig. S27 Data. Data for S3B Fig. S28 Data. Data for S4A Fig. S29 Data. Data for S4B Fig. S30 Data. Data for S5B Fig. S31 Data. Data for S6A Fig panel 1. S32 Data. Data for S6A Fig panel 2. S33 Data. Data for S6A Fig panel 3. S34 Data. Data for S6A Fig panel 4. S35 Data. Data for S6B Fig. S36 Data. Data for S6D Fig. S37 Data. Data for S6E Fig. S38 Data. Data for S7A Fig. S39 Data. Data for S7B Fig. S40 Data. Data for S8A Fig. S41 Data. Data for S8B Fig panel 1. S42 Data. Data for S8B Fig panel 2. S43 Data. Data for S8C Fig. S44 Data. Data for S8D Fig panel 1. S45 Data. Data for S8D Fig panel 2. (ZIP) [file pbio.3001393.s009.zip › Fig_data/7B_data.xlsx]

## Sheet: Data_-12
9.06468e-15
-4.99039e-14
-1.44649e-16
2.73869e-14
0.00681766
-0.000628539
-4.91807e-15
0.00292777
-0.00014486
3.28836e-14
2.51689e-14
-0.00148629
-0.00133829
0.00148481
-0.000344713
-0.00332677
2.93156e-14
-0.000264446
-0.000215387
-4.5227e-14
-5.99884e-05
-0.000899042
-0.000639084
1.28256e-14
0.0008742
-1.88044e-14
2.76762e-14
-0.0003301
-0.000102517
-5.49667e-15
2.30474e-14
0.000179998
-9.01646e-15
-0.000213858
0.000240798
-3.2305e-15
2.75798e-14
0.000542323
-4.24304e-15
-0.000984576
0.000208992
-0.000192758
1.41756e-14
2.48796e-14
-0.00045223
-1.09451e-14
-0.000162019
-0.000951265
0.00325621
2.33367e-14
-0.000124063
-5.02692e-05
0.0107992
-2.67119e-14
-0.000374435
0.000465909
0.000359813
-0.000123196
-0.000979584
0.000831527
1.71299e-05
0.00086781
-0.000572245
-0.000375694
-1.99134e-14
1.41756e-14
1.96723e-14
-0.00016473
1.54292e-15
-3.54464e-05
-9.16111e-16
-0.00099639
-0.000998646
-9.57436e-05
2.60368e-14
0.00413168
3.03763e-14
-0.000855703
0.000950705
-6.02705e-15
0.00222014
-1.77436e-14
9.2486e-05
-0.000698104
-7.72867e-05
1.12826e-14
0.00986574
2.92983e-05
0.00558784
0.0121615
-0.000595365
-0.000219715
3.85731e-16
-0.000383535
7.48398e-05
-1.30184e-15
-2.29028e-14
-0.000463755
0.0260031
1.91901e-14
7.52175e-15
-0.000541844
1.35006e-15
0.000404783
3.08585e-15
0.00669824
0.000105861
-2.11188e-14
3.28836e-14
-0.000159049
2.49761e-14
2.0058e-14
0.00361022
-0.000118544
-4.53234e-15
-7.47297e-05
-3.78016e-14
1.62007e-14
1.34042e-14
-5.49667e-15
-3.71032e-05
-0.000316443
2.10223e-14
-2.02509e-15
-0.000414776
0.000224595
-0.000198684
1.24398e-14
0.0178376
2.6519e-14
-1.48024e-14
-0.000714989
2.12152e-14
-0.00123093
8.29322e-15
2.17938e-14
0
-1.46578e-14
0.0022713
-2.38189e-14
-0.000188729
-0.000131011
0.000208022
-0.000100108
0.000154435
1.56221e-14
2.51689e-14
2.02509e-15
-0.000340725
-5.67512e-05
0.000161053
-4.14661e-15
-0.00016468
-1.01254e-15
-2.37707e-14
-8.34143e-15
-2.09259e-14
-0.000748422

## Sheet: Data_-8
9.06468e-15
0.00180063
-1.06076e-15
2.68083e-14
0.00825235
1.43685e-14
-0.000901247
-0.000952527
-0.0018176
3.03763e-14
2.52654e-14
8.38965e-15
-0.000811983
1.60078e-14
-0.00178545
2.56511e-14
0.0123534
2.80619e-14
0.0157793
-0.000604293
-9.64327e-15
0.000112145
0.0116181
8.05039e-05
-5.8824e-15
-7.89037e-05
-0.000595918
3.5198e-14
1.28256e-14
-5.25558e-15
2.3626e-14
0.00325253
-9.49863e-15
5.8824e-15
4.03743e-05
-4.86985e-15
-0.000890297
-0.00117487
0.00163583
-0.000452409
-0.000880416
2.80619e-14
0.00124799
0.00114034
-0.00137414
-1.0704e-14
8.98289e-05
0.00957824
-0.000788925
2.28546e-14
-3.19192e-14
-4.96566e-06
-0.000447468
-0.00014862
1.8708e-14
-1.7599e-14
-0.00107691
-6.79851e-15
-0.00010574
0.000554347
-0.000123167
0.000431585
0.000658876
-1.10415e-14
-2.04437e-14
1.66829e-14
2.03473e-14
-0.000229252
0.00196732
-8.75686e-05
-7.50197e-05
-0.000845693
4.82164e-16
-0.00033245
2.57475e-14
2.38189e-14
2.56028e-05
7.71462e-15
-0.000396807
-5.93061e-15
0.000903291
6.81433e-05
-0.000114759
-0.000979917
0.00122708
-6.70509e-05
0.0103881
2.81247e-05
0.000758296
0.0239353
-9.93257e-15
0.0479735
-0.00211728
-5.26756e-05
0.000165098
-1.30184e-15
-2.29028e-14
-4.20891e-05
-3.21646e-05
-0.000726057
0.00912382
0.00115718
1.35006e-15
-0.000163117
0.000555542
0.00645104
-1.24398e-14
-0.000206521
3.28836e-14
2.89298e-16
-0.000123136
8.67723e-05
0.000659368
-2.21795e-15
5.40023e-15
2.50725e-15
-0.00117827
1.70686e-14
1.44649e-14
-5.93061e-15
1.17648e-14
-3.76088e-15
-0.00062314
-5.33189e-05
-0.000137423
2.10223e-14
8.77538e-15
-0.00062463
1.44649e-14
2.77726e-14
-0.000654502
-0.000308644
2.13116e-14
1.40792e-14
-0.000366726
2.02509e-14
-0.000963047
0.00189194
-0.00182752
-2.73869e-14
1.73579e-15
3.27871e-15
0.000622972
2.24688e-14
-0.00101989
1.56221e-14
-0.000112932
1.54292e-15
6.36456e-15
-0.000925099
-0.000825896
-4.00196e-15
1.17875e-05
-0.000527268
-0.000995914
-8.38965e-15
-2.09259e-14
-0.000437442

## Sheet: Data_-4
0.000608219
-5.24594e-14
-1.68757e-15
2.67119e-14
-0.000556922
1.31149e-14
-4.00196e-15
0.0395896
8.29322e-15
3.25943e-14
2.51689e-14
0.0157048
4.05018e-15
1.40792e-14
0.00234655
2.52654e-14
-0.00106844
2.78691e-14
-0.000149986
-4.49859e-14
-0.000166331
-0.000165435
-0.000180484
1.40792e-14
-0.000153259
8.20689e-05
-0.000198011
0.00299657
-0.00154989
0.000575364
2.01556e-05
0.00340369
-0.001212
6.36456e-15
-4.86985e-15
-2.79655e-15
-0.00044005
1.72615e-14
-0.00108808
-1.39827e-15
0.0105094
0.00372928
0.0011313
-0.000361938
6.3096e-05
-1.10415e-14
-0.000374001
0.000373388
-3.23497e-05
2.33367e-14
0.00234902
-2.41082e-16
1.13791e-14
-0.000254188
-0.000969787
-1.72132e-14
2.49761e-14
-6.55743e-15
-2.78691e-14
0.00687175
0.00791196
0.0140834
-4.7407e-05
-1.10415e-14
0.00369245
0.00459664
2.11188e-14
0.00327121
0.00305025
6.30433e-05
5.05753e-05
0.000398326
4.43591e-15
-1.50501e-05
2.77726e-14
0.000115784
3.08585e-14
0.00284992
0.00168428
-0.000645512
-0.000406662
0.0012196
-0.000352163
0.00717208
0.000459251
-0.000354392
0.00349048
-0.000251838
0.00052861
-0.00101782
-1.01737e-14
0.0261351
-0.000279982
1.77436e-14
9.45041e-15
-1.25363e-15
0.00046334
-0.00071875
-0.000725206
1.89008e-14
7.13602e-15
0.00085612
1.35006e-15
-9.88436e-15
0.00429403
0.00112313
-0.000491541
-2.09259e-14
3.298e-14
-0.000166504
0.000721522
0.000526149
0.00896546
9.06468e-15
-2.0733e-15
2.02509e-15
-0.00122287
0.00073415
1.2922e-14
9.56844e-05
-3.92407e-06
-3.76088e-15
0.000208036
-1.25363e-15
0.00133703
2.0058e-14
-0.000727208
0.00277026
-4.01976e-05
2.77726e-14
-0.00130295
-0.000367946
2.11188e-14
-3.33565e-05
8.29322e-15
1.99616e-14
0.0086608
-0.000563136
-0.000327717
-3.09549e-14
2.12152e-15
2.50725e-15
0.000160695
-0.000747059
-0.000910655
1.56221e-14
0.0104632
-0.000179932
0.000854376
4.14661e-15
0.00256226
-3.47158e-15
0.00568269
2.56441e-06
-0.000492845
-8.34143e-15
-2.09259e-14
-3.18228e-15

## Sheet: Data_0
9.06468e-15
-0.000240577
-4.00196e-15
2.80619e-14
0.00040579
1.38863e-14
-0.000333583
0.0813375
-0.000622138
-0.00121808
2.51689e-14
-0.000340903
0.000314092
-0.000937953
-0.00167539
0.0176189
3.28836e-14
2.79655e-14
-0.000337457
0.0205058
-1.02701e-14
0.0172795
-9.16111e-15
-0.000258563
-5.8824e-15
-0.000912179
0.00119536
0.0220034
1.28256e-14
-5.68953e-15
2.51689e-14
0.00590976
-8.58251e-15
-0.000398144
-4.7252e-15
-4.48412e-15
-0.00108388
-0.000470777
-4.14661e-15
0.000182955
0.00845493
0.00094565
0.00263036
2.44939e-14
-3.08585e-14
-0.000234194
1.79365e-14
8.48608e-15
0.00343953
-0.000747964
0.00534131
-0.000355705
1.13791e-14
-2.50725e-14
1.80329e-14
0.000381048
2.44939e-14
-6.65386e-15
-2.8303e-14
0.00232952
0.00180222
0.010311
-1.8274e-14
-0.000761784
0.000949176
-0.000163225
1.88044e-14
0.000146879
7.86038e-05
7.45047e-05
-0.00023916
0.00281369
-2.41082e-16
0.000201511
0.000110627
2.42046e-14
3.02799e-14
-0.000314804
-9.87258e-05
-9.96576e-05
0.000211464
0.0100756
0.0030218
-0.000899586
0.00127184
0.0348704
-0.000746528
4.05018e-15
-0.00072893
0.037253
0.00013606
9.35408e-06
-3.85731e-16
0.000179213
-0.00117137
-1.44649e-15
-2.29028e-14
0.0111699
-0.00014581
0.00055305
-0.000531588
-5.0145e-15
-0.000141432
-9.88436e-15
0.00269901
-5.59307e-05
0.0100438
-2.13599e-14
3.28836e-14
2.89298e-16
-0.000178126
-0.000222661
0.00305759
-3.71266e-15
-0.000808606
2.98942e-15
0.00137077
6.49948e-05
1.36935e-14
-6.26813e-15
1.17648e-14
-3.76088e-15
2.10223e-14
-0.000704427
0.00157509
2.03473e-14
-0.000113071
0.00252169
-2.7338e-05
2.8737e-14
0.000193659
-4.50341e-14
2.0733e-14
1.35006e-14
8.29322e-15
2.06366e-14
0.0289976
-1.45613e-14
-0.000649193
-0.000848889
-0.000363003
2.50725e-15
1.18612e-14
2.24688e-14
0.0280223
1.56221e-14
0.00234339
2.02509e-15
6.75029e-15
3.85731e-15
2.02509e-14
-3.71266e-15
8.58251e-15
-0.000248362
-2.35296e-14
-8.38965e-15
-2.09259e-14
-4.24304e-15

## Sheet: Perm_-12
8.96825e-15
-0.000457978
-1.30184e-15
2.66154e-14
-0.000352449
1.3597e-14
-4.00196e-15
-3.71266e-15
-0.000467164
-0.000367624
-0.000363682
9.25754e-15
4.05018e-15
2.37225e-14
-1.90455e-14
-0.00104083
3.24014e-14
2.72905e-14
2.60368e-14
-4.55163e-14
-1.10415e-14
1.12826e-14
-1.64418e-14
-0.000208803
-0.000221618
-0.000144141
-0.00118563
3.47158e-14
1.28256e-14
-5.40023e-15
-0.000284601
-7.9557e-15
-5.68953e-15
7.13602e-15
-4.53234e-15
-2.79655e-15
0.011928
1.67793e-14
-4.09839e-15
-0.00025902
-3.85731e-16
-0.000335737
1.28256e-14
2.44939e-14
-0.000290842
-0.000320276
-1.94127e-05
7.52175e-15
1.09933e-14
2.23724e-14
0.000593651
-1.83222e-15
1.14755e-14
-2.67119e-14
1.75508e-14
-1.74543e-14
-0.000389239
-6.46099e-15
-2.82548e-14
2.66154e-14
9.73971e-15
-3.10031e-14
-1.8274e-14
-1.10415e-14
-0.000101243
-0.00307908
1.92865e-14
1.72615e-14
-3.85731e-16
-4.00196e-15
-3.85731e-15
-0.000274948
1.25363e-15
1.7165e-14
2.73869e-14
2.20831e-14
3.02799e-14
-0.000357147
5.28451e-14
-6.70208e-15
-1.74543e-14
-1.66829e-14
1.35006e-15
-2.27581e-14
-8.77538e-15
1.12826e-14
-0.00217368
4.62877e-15
-4.22628e-06
-1.24398e-14
-6.34827e-05
8.29322e-15
-9.64327e-17
1.7165e-14
-0.000195318
-0.000482326
-2.29028e-14
-2.37707e-14
2.21795e-14
-0.000366286
7.03959e-15
-5.93061e-15
0.000253854
1.77766e-05
-0.000428959
3.52944e-14
-0.00165777
-2.05402e-14
-0.000147404
-1.06076e-15
2.62297e-14
-9.28443e-05
-1.06076e-15
-8.96825e-15
1.44649e-15
2.02509e-15
-0.000587823
1.63936e-14
1.33077e-14
-5.3038e-15
1.17648e-14
-3.85731e-15
2.10223e-14
-1.63936e-15
-1.78401e-15
-9.68903e-06
-6.36924e-05
1.13791e-14
1.44649e-14
0.000594391
-1.3597e-14
0.0281538
2.17938e-14
1.44649e-14
8.29322e-15
2.04437e-14
0
-1.45613e-14
4.14661e-15
-0.000651758
1.92865e-15
-0.00046877
1.20541e-14
2.24688e-14
-0.000813475
1.56221e-14
2.62297e-14
1.73579e-15
6.84673e-15
3.56801e-15
2.06366e-14
-4.14661e-15
1.0029e-14
-0.00117823
-2.43975e-14
-0.000119832
-2.09259e-14
-4.00196e-15

## Sheet: Perm_-8
8.87181e-15
-4.81199e-14
-0.000897794
-0.000224242
-6.75029e-16
1.40792e-14
-0.000352441
-3.2305e-15
1.02219e-14
-0.000387653
2.51689e-14
-0.000735054
4.05018e-15
2.17938e-14
-0.000118402
2.61333e-14
-0.00173245
-0.00054729
-0.000808231
0.00287816
-9.11289e-15
1.12826e-14
-1.65864e-14
-0.000756564
-5.8824e-15
-1.95276e-14
0.00441123
-0.000240164
1.28256e-14
-5.78596e-15
6.01194e-06
-7.62909e-05
0.000204613
-0.000167766
-4.48412e-15
-3.61623e-15
2.76762e-14
0.000129914
-0.000489691
-1.39827e-15
-1.63936e-15
3.01834e-14
1.08005e-14
2.44939e-14
-0.000157044
-0.000244479
2.33367e-14
8.19678e-15
1.0029e-14
-0.00134938
-0.000274292
1.92865e-16
1.14755e-14
-2.53618e-14
1.74543e-14
-1.7599e-14
2.57475e-14
-0.000310374
-0.000235825
-0.000307464
9.83614e-15
-2.95566e-14
7.6648e-05
-1.10415e-14
-2.0058e-14
1.2922e-14
-0.000239494
-0.00044606
1.35006e-15
-0.000239102
-4.00196e-15
-1.42518e-05
0.00202055
1.8708e-14
2.49761e-14
-0.000949366
3.06656e-14
7.42532e-15
5.28451e-14
-4.51713e-05
-1.73579e-14
-1.85151e-14
1.25363e-15
0.000230393
-7.47354e-15
0.000359222
2.66154e-14
-0.000296169
-2.63261e-14
-0.000236007
-9.68136e-05
8.29322e-15
-1.39827e-15
-0.000227267
-0.000193146
-0.000138669
-2.29028e-14
-2.05402e-14
2.25653e-14
-6.40888e-05
-7.3805e-05
-0.000243829
1.35006e-15
-0.000331248
-0.000170698
3.56801e-14
-5.78596e-15
-1.98169e-14
3.298e-14
-0.000221705
-0.000423579
-0.000355807
2.12152e-15
-5.0145e-15
1.28583e-06
0.000269586
-3.78016e-14
1.62007e-14
-0.000382846
-6.02705e-15
1.17648e-14
-3.85731e-15
0.000978247
0.00615223
0.000135717
2.05402e-14
7.81105e-15
1.40792e-14
1.43685e-14
-0.000306772
-0.000271971
0.000456249
2.14081e-14
-0.000424841
-0.000108644
2.06366e-14
0
-0.000331954
-0.00308375
-0.000378114
2.12152e-15
2.31439e-15
1.21505e-14
2.24688e-14
-2.06848e-14
1.56221e-14
2.64226e-14
2.02509e-15
6.65386e-15
4.05018e-15
2.08295e-14
-0.000264634
1.03183e-14
-2.89298e-16
-2.41564e-14
-7.2011e-05
-2.09259e-14
-0.00201631

## Sheet: Perm_-4
-0.000285749
-4.73485e-14
0.000201122
2.64226e-14
-1.63936e-15
1.31149e-14
-3.18228e-15
-0.000214051
8.77538e-15
-0.00227529
0.00184836
-0.00012803
4.05018e-15
1.78401e-14
-1.71168e-14
-0.000490982
-0.00040602
2.68083e-14
-0.000545312
-4.48412e-14
-9.11289e-15
0.00714804
-0.000911553
0.00310518
-5.93061e-15
-2.02027e-14
-0.00160218
-0.00021609
-0.00033288
-5.54488e-15
2.41082e-14
-1.15719e-14
-8.38965e-15
-0.00111174
-3.71266e-15
-3.95374e-15
0.00376083
0.00400033
-0.000956162
-1.39827e-15
-4.91807e-15
-0.00045978
-0.000319015
-0.00025592
-1.31149e-14
-9.78792e-15
2.46868e-14
0.000835242
-0.000481061
-0.000246934
-3.19192e-14
-0.000558509
1.13791e-14
-2.67119e-14
-0.000397678
-1.70686e-14
-0.000609005
-0.000289149
-2.83994e-14
2.64226e-14
9.83614e-15
-2.9412e-14
-8.25932e-05
-1.10415e-14
-2.09741e-14
0.00624513
1.97687e-14
1.92865e-14
9.64327e-16
-2.84477e-15
-3.37515e-15
-1.37899e-14
2.12152e-15
-0.000245424
-0.000104392
2.39153e-14
-0.00031525
7.81105e-15
5.28451e-14
-6.70208e-15
-1.73579e-14
-5.07805e-05
9.64327e-16
-0.000467918
-8.77538e-15
1.11862e-14
2.72905e-14
4.33947e-15
-2.63261e-14
-0.00081962
-0.000120554
8.29322e-15
-4.82164e-16
1.72615e-14
-0.000599604
-1.30184e-15
-0.000169741
-2.39153e-14
-0.000768402
-0.00107945
0.0010264
-5.3038e-15
-0.000537399
-0.000704229
3.66444e-15
3.48122e-14
-1.54292e-15
-2.09741e-14
3.28836e-14
1.15719e-15
-0.00031482
2.0058e-14
6.26813e-15
-5.40023e-15
0.00013691
3.27871e-15
-3.42336e-14
-0.000318247
1.28256e-14
-6.31634e-15
-2.06628e-05
-3.76088e-15
2.10223e-14
-1.01254e-15
1.86466e-05
2.03473e-14
9.06468e-15
1.48506e-14
1.44649e-14
2.7194e-14
-1.59114e-14
-4.49859e-14
2.01544e-14
1.77436e-14
-0.000710261
2.11188e-14
0
-1.45613e-14
0.00310352
-0.00124737
1.83222e-15
-0.000379479
-0.00044851
2.24688e-14
0.0172004
1.56221e-14
2.52654e-14
-0.000405718
6.65386e-15
3.66444e-15
2.0058e-14
-0.00140435
9.54684e-15
-2.0733e-15
-2.29028e-14
-8.34143e-15
-2.09259e-14
-0.000201712

## Sheet: Perm_0
8.96825e-15
-5.02897e-14
-0.000699055
2.75798e-14
-8.67895e-16
1.33077e-14
-0.000434684
-5.49667e-15
-3.89154e-05
3.21121e-14
2.51689e-14
8.29322e-15
0.000527993
1.67793e-14
-1.85151e-14
-0.00121759
3.20157e-14
-0.000794937
2.41082e-14
-0.000245339
-1.02701e-14
1.12826e-14
-1.71168e-14
0.00453593
-0.000253383
-1.88044e-14
0.0108597
0.000174046
-0.00108349
-6.07526e-15
2.43975e-14
2.04018e-05
-8.58251e-15
-0.00025416
-5.15915e-15
-3.18228e-15
2.75798e-14
1.74543e-14
-4.33947e-15
-1.39827e-15
-2.98942e-15
2.90263e-14
0.000130716
2.46868e-14
-3.79463e-14
-9.16111e-15
0.00371759
-0.000435492
-0.000483912
2.25653e-14
-3.13889e-14
-1.44649e-15
1.13791e-14
-2.74833e-14
-0.00160941
0.00102831
2.49761e-14
-0.000546
-2.81584e-14
2.69047e-14
9.73971e-15
-2.67601e-14
-0.000440591
0.000134161
-2.0058e-14
1.46578e-14
2.02509e-14
1.88044e-14
5.78596e-16
-2.84477e-15
-2.02509e-15
-1.36452e-14
3.85731e-16
-0.000157849
2.70976e-14
2.33367e-14
2.99906e-14
-0.000338625
5.28451e-14
9.617e-05
-1.73579e-14
-1.66829e-14
1.35006e-15
0.00271341
-8.48608e-15
1.13791e-14
-0.000422822
2.70012e-15
-2.63261e-14
-0.00070268
-9.93257e-15
8.29322e-15
0.000700858
1.48506e-14
8.77538e-15
-1.68757e-15
-2.29028e-14
-2.71458e-14
-0.00024159
1.85151e-14
0.00703031
-0.000318414
1.35006e-15
-9.88436e-15
2.60368e-15
-0.0014093
-8.245e-15
-2.02991e-14
3.298e-14
-1.15719e-15
2.6519e-14
2.0058e-14
8.67895e-16
0.000418794
-0.00230363
2.60368e-15
-3.06174e-14
-0.000732116
1.36935e-14
-6.31634e-15
0.000112874
-3.76088e-15
2.10223e-14
-0.000118093
9.64327e-17
2.06366e-14
-0.000327396
-8.53377e-05
-9.90565e-05
2.97977e-14
0.000101907
-4.47448e-14
2.14081e-14
-0.000368347
8.29322e-15
-3.26287e-05
0
-1.45613e-14
4.14661e-15
-4.15625e-14
1.73579e-15
-0.000797191
1.20541e-14
2.24688e-14
-0.000477418
-0.00128707
2.79655e-14
-0.000300026
6.94316e-15
3.95374e-15
-5.5926e-05
-3.71266e-15
-0.000403541
-0.000251682
-2.29028e-14
-0.000232406
-2.09259e-14
-3.85731e-15

## Sheet: Data_mean_sem
Mean	0.00060892	0.000907833	0.00126769	0.0023163
sem	0.000247074	0.000388367	0.000358844	0.000700699

## Sheet: Perm_mean_sem
Mean	0.000136168	-3.00694e-05	0.000152029	7.78676e-05
sem	0.000196481	6.22928e-05	0.000136038	9.62682e-05
